# Supplementary material for: The effects of nature‐inspired amino acid substitutions on structural and biochemical properties of the E. coli L‐asparaginase EcAIII
Source: Protein Sci. 2023 Jun 1;32(6):e4647. doi: 10.1002/pro.4647 (PMC10204187; doi:10.1002/pro.4647)
Supplement: Supplementary file 6 — DATA S3. Supporting Information. [file PRO-32-e4647-s004.zip › predicted_structures_of_orthologs_PDB_files/T/PNLB01000017.1_16_post.pdb]

ATOM    397  N   TRP A  28       8.627 -12.841 -25.736  1.00 98.65           N  
ATOM    398  H   TRP A  28       9.114 -13.718 -25.846  1.00 98.65           H  
ATOM    399  CA  TRP A  28       7.589 -12.789 -24.723  1.00 98.65           C  
ATOM    400  HA  TRP A  28       7.581 -11.797 -24.271  1.00 98.65           H  
ATOM    401  C   TRP A  28       7.902 -13.813 -23.635  1.00 98.65           C  
ATOM    402  CB  TRP A  28       6.219 -13.056 -25.358  1.00 98.65           C  
ATOM    403  HB2 TRP A  28       5.479 -12.954 -24.564  1.00 98.65           H  
ATOM    404  HB3 TRP A  28       6.012 -12.286 -26.102  1.00 98.65           H  
ATOM    405  O   TRP A  28       8.549 -14.834 -23.892  1.00 98.65           O  
ATOM    406  CG  TRP A  28       6.071 -14.410 -25.991  1.00 98.65           C  
ATOM    407  CD1 TRP A  28       6.326 -14.706 -27.286  1.00 98.65           C  
ATOM    408  HD1 TRP A  28       6.625 -13.981 -28.029  1.00 98.65           H  
ATOM    409  CD2 TRP A  28       5.751 -15.680 -25.349  1.00 98.65           C  
ATOM    410  CE2 TRP A  28       5.944 -16.722 -26.302  1.00 98.65           C  
ATOM    411  CE3 TRP A  28       5.386 -16.066 -24.040  1.00 98.65           C  
ATOM    412  HE3 TRP A  28       5.238 -15.302 -23.292  1.00 98.65           H  
ATOM    413  NE1 TRP A  28       6.272 -16.073 -27.474  1.00 98.65           N  
ATOM    414  HE1 TRP A  28       6.603 -16.520 -28.317  1.00 98.65           H  
ATOM    415  CH2 TRP A  28       5.485 -18.428 -24.644  1.00 98.65           C  
ATOM    416  HH2 TRP A  28       5.439 -19.465 -24.347  1.00 98.65           H  
ATOM    417  CZ2 TRP A  28       5.856 -18.076 -25.953  1.00 98.65           C  
ATOM    418  HZ2 TRP A  28       6.133 -18.828 -26.678  1.00 98.65           H  
ATOM    419  CZ3 TRP A  28       5.234 -17.421 -23.697  1.00 98.65           C  
ATOM    420  HZ3 TRP A  28       4.966 -17.687 -22.685  1.00 98.65           H  
ATOM    421  N   ALA A  29       7.421 -13.559 -22.427  1.00 98.89           N  
ATOM    422  H   ALA A  29       6.872 -12.721 -22.297  1.00 98.89           H  
ATOM    423  CA  ALA A  29       7.541 -14.471 -21.300  1.00 98.89           C  
ATOM    424  HA  ALA A  29       7.548 -15.499 -21.662  1.00 98.89           H  
ATOM    425  C   ALA A  29       6.342 -14.319 -20.368  1.00 98.89           C  
ATOM    426  CB  ALA A  29       8.857 -14.200 -20.565  1.00 98.89           C  
ATOM    427  HB1 ALA A  29       8.883 -14.789 -19.648  1.00 98.89           H  
ATOM    428  HB2 ALA A  29       8.930 -13.146 -20.298  1.00 98.89           H  
ATOM    429  HB3 ALA A  29       9.701 -14.466 -21.201  1.00 98.89           H  
ATOM    430  O   ALA A  29       5.800 -13.230 -20.216  1.00 98.89           O  
ATOM    431  N   ILE A  30       5.952 -15.405 -19.716  1.00 98.94           N  
ATOM    432  H   ILE A  30       6.422 -16.278 -19.907  1.00 98.94           H  
ATOM    433  CA  ILE A  30       4.962 -15.409 -18.647  1.00 98.94           C  
ATOM    434  HA  ILE A  30       4.875 -14.395 -18.256  1.00 98.94           H  
ATOM    435  C   ILE A  30       5.461 -16.292 -17.515  1.00 98.94           C  
ATOM    436  CB  ILE A  30       3.568 -15.823 -19.163  1.00 98.94           C  
ATOM    437  HB  ILE A  30       3.303 -15.127 -19.958  1.00 98.94           H  
ATOM    438  O   ILE A  30       6.012 -17.372 -17.740  1.00 98.94           O  
ATOM    439  CG1 ILE A  30       2.513 -15.658 -18.050  1.00 98.94           C  
ATOM    440 HG12 ILE A  30       2.686 -16.389 -17.261  1.00 98.94           H  
ATOM    441 HG13 ILE A  30       2.609 -14.660 -17.621  1.00 98.94           H  
ATOM    442  CG2 ILE A  30       3.562 -17.240 -19.767  1.00 98.94           C  
ATOM    443 HG21 ILE A  30       2.590 -17.466 -20.205  1.00 98.94           H  
ATOM    444 HG22 ILE A  30       3.791 -17.980 -19.000  1.00 98.94           H  
ATOM    445 HG23 ILE A  30       4.310 -17.305 -20.558  1.00 98.94           H  
ATOM    446  CD1 ILE A  30       1.075 -15.814 -18.548  1.00 98.94           C  
ATOM    447 HD11 ILE A  30       0.383 -15.615 -17.730  1.00 98.94           H  
ATOM    448 HD12 ILE A  30       0.882 -15.110 -19.357  1.00 98.94           H  
ATOM    449 HD13 ILE A  30       0.903 -16.835 -18.891  1.00 98.94           H  
ATOM    450  N   VAL A  31       5.248 -15.825 -16.295  1.00 98.92           N  
ATOM    451  H   VAL A  31       4.813 -14.919 -16.197  1.00 98.92           H  
ATOM    452  CA  VAL A  31       5.500 -16.573 -15.070  1.00 98.92           C  
ATOM    453  HA  VAL A  31       5.701 -17.615 -15.322  1.00 98.92           H  
ATOM    454  C   VAL A  31       4.230 -16.506 -14.240  1.00 98.92           C  
ATOM    455  CB  VAL A  31       6.707 -16.020 -14.296  1.00 98.92           C  
ATOM    456  HB  VAL A  31       6.400 -15.126 -13.752  1.00 98.92           H  
ATOM    457  O   VAL A  31       3.598 -15.453 -14.161  1.00 98.92           O  
ATOM    458  CG1 VAL A  31       7.200 -17.048 -13.279  1.00 98.92           C  
ATOM    459 HG11 VAL A  31       6.417 -17.270 -12.554  1.00 98.92           H  
ATOM    460 HG12 VAL A  31       8.071 -16.654 -12.756  1.00 98.92           H  
ATOM    461 HG13 VAL A  31       7.476 -17.969 -13.793  1.00 98.92           H  
ATOM    462  CG2 VAL A  31       7.885 -15.626 -15.192  1.00 98.92           C  
ATOM    463 HG21 VAL A  31       7.588 -14.854 -15.902  1.00 98.92           H  
ATOM    464 HG22 VAL A  31       8.664 -15.193 -14.565  1.00 98.92           H  
ATOM    465 HG23 VAL A  31       8.256 -16.497 -15.732  1.00 98.92           H  
ATOM    466  N   VAL A  32       3.842 -17.625 -13.643  1.00 98.86           N  
ATOM    467  H   VAL A  32       4.419 -18.447 -13.752  1.00 98.86           H  
ATOM    468  CA  VAL A  32       2.606 -17.773 -12.872  1.00 98.86           C  
ATOM    469  HA  VAL A  32       2.173 -16.791 -12.682  1.00 98.86           H  
ATOM    470  C   VAL A  32       2.937 -18.419 -11.537  1.00 98.86           C  
ATOM    471  CB  VAL A  32       1.568 -18.624 -13.633  1.00 98.86           C  
ATOM    472  HB  VAL A  32       1.930 -19.650 -13.708  1.00 98.86           H  
ATOM    473  O   VAL A  32       3.727 -19.361 -11.502  1.00 98.86           O  
ATOM    474  CG1 VAL A  32       0.227 -18.641 -12.890  1.00 98.86           C  
ATOM    475 HG11 VAL A  32       0.306 -19.227 -11.974  1.00 98.86           H  
ATOM    476 HG12 VAL A  32      -0.548 -19.091 -13.510  1.00 98.86           H  
ATOM    477 HG13 VAL A  32      -0.072 -17.629 -12.616  1.00 98.86           H  
ATOM    478  CG2 VAL A  32       1.336 -18.112 -15.063  1.00 98.86           C  
ATOM    479 HG21 VAL A  32       2.235 -18.253 -15.662  1.00 98.86           H  
ATOM    480 HG22 VAL A  32       0.513 -18.655 -15.529  1.00 98.86           H  
ATOM    481 HG23 VAL A  32       1.089 -17.050 -15.037  1.00 98.86           H  
ATOM    482  N   HIS A  33       2.316 -17.955 -10.455  1.00 98.04           N  
ATOM    483  H   HIS A  33       1.680 -17.177 -10.560  1.00 98.04           H  
ATOM    484  CA  HIS A  33       2.321 -18.635  -9.164  1.00 98.04           C  
ATOM    485  HA  HIS A  33       2.761 -19.620  -9.319  1.00 98.04           H  
ATOM    486  C   HIS A  33       0.903 -18.868  -8.646  1.00 98.04           C  
ATOM    487  CB  HIS A  33       3.202 -17.911  -8.138  1.00 98.04           C  
ATOM    488  HB2 HIS A  33       4.156 -17.661  -8.602  1.00 98.04           H  
ATOM    489  HB3 HIS A  33       3.410 -18.601  -7.320  1.00 98.04           H  
ATOM    490  O   HIS A  33      -0.010 -18.085  -8.910  1.00 98.04           O  
ATOM    491  CG  HIS A  33       2.588 -16.670  -7.542  1.00 98.04           C  
ATOM    492  CD2 HIS A  33       2.738 -15.393  -7.986  1.00 98.04           C  
ATOM    493  HD2 HIS A  33       3.286 -15.079  -8.862  1.00 98.04           H  
ATOM    494  ND1 HIS A  33       1.746 -16.653  -6.435  1.00 98.04           N  
ATOM    495  CE1 HIS A  33       1.415 -15.365  -6.247  1.00 98.04           C  
ATOM    496  HE1 HIS A  33       0.747 -15.005  -5.478  1.00 98.04           H  
ATOM    497  NE2 HIS A  33       2.018 -14.581  -7.149  1.00 98.04           N  
ATOM    498  HE2 HIS A  33       1.908 -13.581  -7.233  1.00 98.04           H  
ATOM    499  N   GLY A  34       0.741 -19.969  -7.916  1.00 92.86           N  
ATOM    500  H   GLY A  34       1.555 -20.547  -7.765  1.00 92.86           H  
ATOM    501  CA  GLY A  34      -0.514 -20.384  -7.285  1.00 92.86           C  
ATOM    502  HA2 GLY A  34      -0.763 -21.390  -7.622  1.00 92.86           H  
ATOM    503  HA3 GLY A  34      -1.321 -19.716  -7.585  1.00 92.86           H  
ATOM    504  C   GLY A  34      -0.446 -20.394  -5.756  1.00 92.86           C  
ATOM    505  O   GLY A  34      -1.204 -21.124  -5.126  1.00 92.86           O  
ATOM    506  N   GLY A  35       0.494 -19.657  -5.161  1.00 88.32           N  
ATOM    507  H   GLY A  35       1.009 -18.999  -5.728  1.00 88.32           H  
ATOM    508  CA  GLY A  35       0.753 -19.673  -3.722  1.00 88.32           C  
ATOM    509  HA2 GLY A  35       0.784 -18.639  -3.377  1.00 88.32           H  
ATOM    510  HA3 GLY A  35      -0.064 -20.168  -3.198  1.00 88.32           H  
ATOM    511  C   GLY A  35       2.051 -20.380  -3.322  1.00 88.32           C  
ATOM    512  O   GLY A  35       2.557 -21.266  -4.015  1.00 88.32           O  
ATOM    513  N   ALA A  36       2.586 -19.976  -2.168  1.00 85.24           N  
ATOM    514  H   ALA A  36       2.044 -19.330  -1.611  1.00 85.24           H  
ATOM    515  CA  ALA A  36       3.808 -20.507  -1.564  1.00 85.24           C  
ATOM    516  HA  ALA A  36       4.112 -21.415  -2.086  1.00 85.24           H  
ATOM    517  C   ALA A  36       3.558 -20.868  -0.104  1.00 85.24           C  
ATOM    518  CB  ALA A  36       4.936 -19.474  -1.670  1.00 85.24           C  
ATOM    519  HB1 ALA A  36       4.707 -18.604  -1.054  1.00 85.24           H  
ATOM    520  HB2 ALA A  36       5.873 -19.920  -1.337  1.00 85.24           H  
ATOM    521  HB3 ALA A  36       5.055 -19.155  -2.706  1.00 85.24           H  
ATOM    522  O   ALA A  36       2.904 -20.109   0.611  1.00 85.24           O  
ATOM    523  N   GLY A  37       4.108 -21.979   0.374  1.00 84.13           N  
ATOM    524  H   GLY A  37       4.717 -22.526  -0.218  1.00 84.13           H  
ATOM    525  CA  GLY A  37       3.816 -22.457   1.717  1.00 84.13           C  
ATOM    526  HA2 GLY A  37       2.739 -22.604   1.802  1.00 84.13           H  
ATOM    527  HA3 GLY A  37       4.119 -21.703   2.443  1.00 84.13           H  
ATOM    528  C   GLY A  37       4.505 -23.764   2.067  1.00 84.13           C  
ATOM    529  O   GLY A  37       5.457 -24.195   1.417  1.00 84.13           O  
ATOM    530  N   VAL A  38       4.018 -24.389   3.137  1.00 72.78           N  
ATOM    531  H   VAL A  38       3.175 -24.034   3.566  1.00 72.78           H  
ATOM    532  CA  VAL A  38       4.457 -25.733   3.514  1.00 72.78           C  
ATOM    533  HA  VAL A  38       5.531 -25.807   3.346  1.00 72.78           H  
ATOM    534  C   VAL A  38       3.761 -26.722   2.588  1.00 72.78           C  
ATOM    535  CB  VAL A  38       4.228 -26.043   5.001  1.00 72.78           C  
ATOM    536  HB  VAL A  38       3.163 -26.008   5.231  1.00 72.78           H  
ATOM    537  O   VAL A  38       2.640 -27.155   2.841  1.00 72.78           O  
ATOM    538  CG1 VAL A  38       4.782 -27.429   5.355  1.00 72.78           C  
ATOM    539 HG11 VAL A  38       5.839 -27.493   5.099  1.00 72.78           H  
ATOM    540 HG12 VAL A  38       4.240 -28.203   4.813  1.00 72.78           H  
ATOM    541 HG13 VAL A  38       4.660 -27.618   6.422  1.00 72.78           H  
ATOM    542  CG2 VAL A  38       4.950 -25.012   5.882  1.00 72.78           C  
ATOM    543 HG21 VAL A  38       4.811 -25.268   6.932  1.00 72.78           H  
ATOM    544 HG22 VAL A  38       6.016 -25.015   5.654  1.00 72.78           H  
ATOM    545 HG23 VAL A  38       4.546 -24.014   5.712  1.00 72.78           H  
ATOM    546  N   ILE A  39       4.422 -27.013   1.476  1.00 77.67           N  
ATOM    547  H   ILE A  39       5.311 -26.556   1.334  1.00 77.67           H  
ATOM    548  CA  ILE A  39       3.993 -27.977   0.471  1.00 77.67           C  
ATOM    549  HA  ILE A  39       3.070 -28.458   0.795  1.00 77.67           H  
ATOM    550  C   ILE A  39       5.094 -29.025   0.408  1.00 77.67           C  
ATOM    551  CB  ILE A  39       3.728 -27.300  -0.892  1.00 77.67           C  
ATOM    552  HB  ILE A  39       4.677 -26.954  -1.300  1.00 77.67           H  
ATOM    553  O   ILE A  39       6.136 -28.825  -0.208  1.00 77.67           O  
ATOM    554  CG1 ILE A  39       2.781 -26.081  -0.782  1.00 77.67           C  
ATOM    555 HG12 ILE A  39       3.078 -25.438   0.046  1.00 77.67           H  
ATOM    556 HG13 ILE A  39       1.764 -26.425  -0.591  1.00 77.67           H  
ATOM    557  CG2 ILE A  39       3.125 -28.352  -1.842  1.00 77.67           C  
ATOM    558 HG21 ILE A  39       2.206 -28.761  -1.420  1.00 77.67           H  
ATOM    559 HG22 ILE A  39       2.892 -27.910  -2.810  1.00 77.67           H  
ATOM    560 HG23 ILE A  39       3.834 -29.161  -2.014  1.00 77.67           H  
ATOM    561  CD1 ILE A  39       2.791 -25.195  -2.034  1.00 77.67           C  
ATOM    562 HD11 ILE A  39       3.790 -24.790  -2.193  1.00 77.67           H  
ATOM    563 HD12 ILE A  39       2.492 -25.758  -2.918  1.00 77.67           H  
ATOM    564 HD13 ILE A  39       2.095 -24.367  -1.896  1.00 77.67           H  
ATOM    565  N   GLU A  40       4.894 -30.120   1.128  1.00 77.81           N  
ATOM    566  H   GLU A  40       4.011 -30.224   1.608  1.00 77.81           H  
ATOM    567  CA  GLU A  40       5.828 -31.243   1.159  1.00 77.81           C  
ATOM    568  HA  GLU A  40       6.797 -30.940   0.763  1.00 77.81           H  
ATOM    569  C   GLU A  40       5.292 -32.371   0.280  1.00 77.81           C  
ATOM    570  CB  GLU A  40       6.030 -31.725   2.603  1.00 77.81           C  
ATOM    571  HB2 GLU A  40       6.647 -32.623   2.604  1.00 77.81           H  
ATOM    572  HB3 GLU A  40       5.055 -31.999   3.006  1.00 77.81           H  
ATOM    573  O   GLU A  40       4.079 -32.579   0.197  1.00 77.81           O  
ATOM    574  CG  GLU A  40       6.648 -30.675   3.540  1.00 77.81           C  
ATOM    575  HG2 GLU A  40       6.033 -29.775   3.529  1.00 77.81           H  
ATOM    576  HG3 GLU A  40       6.624 -31.073   4.554  1.00 77.81           H  
ATOM    577  CD  GLU A  40       8.097 -30.314   3.190  1.00 77.81           C  
ATOM    578  OE1 GLU A  40       8.576 -29.303   3.747  1.00 77.81           O  
ATOM    579  OE2 GLU A  40       8.708 -31.032   2.367  1.00 77.81           O  
ATOM    580  N   ARG A  41       6.185 -33.144  -0.350  1.00 81.43           N  
ATOM    581  H   ARG A  41       7.162 -32.899  -0.278  1.00 81.43           H  
ATOM    582  CA  ARG A  41       5.789 -34.312  -1.165  1.00 81.43           C  
ATOM    583  HA  ARG A  41       5.153 -33.996  -1.991  1.00 81.43           H  
ATOM    584  C   ARG A  41       4.938 -35.307  -0.374  1.00 81.43           C  
ATOM    585  CB  ARG A  41       7.028 -35.014  -1.749  1.00 81.43           C  
ATOM    586  HB2 ARG A  41       6.715 -35.971  -2.168  1.00 81.43           H  
ATOM    587  HB3 ARG A  41       7.744 -35.211  -0.951  1.00 81.43           H  
ATOM    588  O   ARG A  41       4.057 -35.940  -0.929  1.00 81.43           O  
ATOM    589  CG  ARG A  41       7.711 -34.213  -2.870  1.00 81.43           C  
ATOM    590  HG2 ARG A  41       6.986 -34.045  -3.666  1.00 81.43           H  
ATOM    591  HG3 ARG A  41       8.057 -33.256  -2.480  1.00 81.43           H  
ATOM    592  CD  ARG A  41       8.901 -34.985  -3.464  1.00 81.43           C  
ATOM    593  HD2 ARG A  41       8.530 -35.865  -3.989  1.00 81.43           H  
ATOM    594  HD3 ARG A  41       9.538 -35.324  -2.648  1.00 81.43           H  
ATOM    595  NE  ARG A  41       9.727 -34.165  -4.379  1.00 81.43           N  
ATOM    596  HE  ARG A  41      10.574 -33.753  -4.014  1.00 81.43           H  
ATOM    597  NH1 ARG A  41       8.450 -34.254  -6.312  1.00 81.43           N  
ATOM    598 HH11 ARG A  41       7.677 -34.694  -5.834  1.00 81.43           H  
ATOM    599 HH12 ARG A  41       8.304 -33.829  -7.216  1.00 81.43           H  
ATOM    600  NH2 ARG A  41      10.356 -33.148  -6.305  1.00 81.43           N  
ATOM    601 HH21 ARG A  41      10.079 -32.761  -7.196  1.00 81.43           H  
ATOM    602 HH22 ARG A  41      11.224 -32.854  -5.879  1.00 81.43           H  
ATOM    603  CZ  ARG A  41       9.507 -33.875  -5.649  1.00 81.43           C  
ATOM    604  N   SER A  42       5.166 -35.414   0.935  1.00 79.85           N  
ATOM    605  H   SER A  42       5.867 -34.815   1.347  1.00 79.85           H  
ATOM    606  CA  SER A  42       4.390 -36.279   1.832  1.00 79.85           C  
ATOM    607  HA  SER A  42       4.273 -37.256   1.363  1.00 79.85           H  
ATOM    608  C   SER A  42       2.981 -35.766   2.145  1.00 79.85           C  
ATOM    609  CB  SER A  42       5.163 -36.461   3.140  1.00 79.85           C  
ATOM    610  HB2 SER A  42       4.597 -37.103   3.815  1.00 79.85           H  
ATOM    611  HB3 SER A  42       6.119 -36.937   2.922  1.00 79.85           H  
ATOM    612  O   SER A  42       2.183 -36.513   2.705  1.00 79.85           O  
ATOM    613  OG  SER A  42       5.394 -35.203   3.756  1.00 79.85           O  
ATOM    614  HG  SER A  42       6.066 -35.305   4.434  1.00 79.85           H  
ATOM    615  N   GLN A  43       2.684 -34.505   1.830  1.00 77.13           N  
ATOM    616  H   GLN A  43       3.375 -33.951   1.344  1.00 77.13           H  
ATOM    617  CA  GLN A  43       1.400 -33.866   2.116  1.00 77.13           C  
ATOM    618  HA  GLN A  43       0.869 -34.428   2.885  1.00 77.13           H  
ATOM    619  C   GLN A  43       0.473 -33.824   0.894  1.00 77.13           C  
ATOM    620  CB  GLN A  43       1.654 -32.452   2.650  1.00 77.13           C  
ATOM    621  HB2 GLN A  43       2.189 -31.866   1.902  1.00 77.13           H  
ATOM    622  HB3 GLN A  43       0.680 -31.989   2.811  1.00 77.13           H  
ATOM    623  O   GLN A  43      -0.741 -33.726   1.056  1.00 77.13           O  
ATOM    624  CG  GLN A  43       2.410 -32.388   3.981  1.00 77.13           C  
ATOM    625  HG2 GLN A  43       2.615 -31.346   4.224  1.00 77.13           H  
ATOM    626  HG3 GLN A  43       3.361 -32.912   3.881  1.00 77.13           H  
ATOM    627  CD  GLN A  43       1.641 -33.007   5.140  1.00 77.13           C  
ATOM    628  NE2 GLN A  43       2.201 -33.999   5.794  1.00 77.13           N  
ATOM    629 HE21 GLN A  43       1.624 -34.424   6.505  1.00 77.13           H  
ATOM    630 HE22 GLN A  43       3.062 -34.400   5.450  1.00 77.13           H  
ATOM    631  OE1 GLN A  43       0.541 -32.626   5.496  1.00 77.13           O  
ATOM    632  N   LEU A  44       1.022 -33.933  -0.320  1.00 80.28           N  
ATOM    633  H   LEU A  44       2.020 -34.072  -0.390  1.00 80.28           H  
ATOM    634  CA  LEU A  44       0.234 -34.076  -1.542  1.00 80.28           C  
ATOM    635  HA  LEU A  44      -0.790 -33.756  -1.352  1.00 80.28           H  
ATOM    636  C   LEU A  44       0.169 -35.544  -1.953  1.00 80.28           C  
ATOM    637  CB  LEU A  44       0.795 -33.199  -2.677  1.00 80.28           C  
ATOM    638  HB2 LEU A  44       1.811 -33.524  -2.904  1.00 80.28           H  
ATOM    639  HB3 LEU A  44       0.190 -33.381  -3.565  1.00 80.28           H  
ATOM    640  O   LEU A  44       1.187 -36.204  -2.138  1.00 80.28           O  
ATOM    641  CG  LEU A  44       0.810 -31.684  -2.402  1.00 80.28           C  
ATOM    642  HG  LEU A  44       1.550 -31.461  -1.633  1.00 80.28           H  
ATOM    643  CD1 LEU A  44       1.175 -30.915  -3.672  1.00 80.28           C  
ATOM    644 HD11 LEU A  44       2.130 -31.260  -4.068  1.00 80.28           H  
ATOM    645 HD12 LEU A  44       1.245 -29.849  -3.455  1.00 80.28           H  
ATOM    646 HD13 LEU A  44       0.408 -31.066  -4.432  1.00 80.28           H  
ATOM    647  CD2 LEU A  44      -0.548 -31.162  -1.952  1.00 80.28           C  
ATOM    648 HD21 LEU A  44      -0.517 -30.075  -1.876  1.00 80.28           H  
ATOM    649 HD22 LEU A  44      -0.770 -31.570  -0.966  1.00 80.28           H  
ATOM    650 HD23 LEU A  44      -1.320 -31.456  -2.663  1.00 80.28           H  
ATOM    651  N   THR A  45      -1.043 -36.051  -2.151  1.00 82.73           N  
ATOM    652  H   THR A  45      -1.841 -35.467  -1.948  1.00 82.73           H  
ATOM    653  CA  THR A  45      -1.223 -37.307  -2.888  1.00 82.73           C  
ATOM    654  HA  THR A  45      -0.577 -38.053  -2.426  1.00 82.73           H  
ATOM    655  C   THR A  45      -0.802 -37.115  -4.351  1.00 82.73           C  
ATOM    656  CB  THR A  45      -2.661 -37.833  -2.832  1.00 82.73           C  
ATOM    657  HB  THR A  45      -2.728 -38.772  -3.382  1.00 82.73           H  
ATOM    658  O   THR A  45      -0.891 -35.997  -4.873  1.00 82.73           O  
ATOM    659  CG2 THR A  45      -3.151 -38.059  -1.403  1.00 82.73           C  
ATOM    660 HG21 THR A  45      -4.159 -38.472  -1.432  1.00 82.73           H  
ATOM    661 HG22 THR A  45      -2.492 -38.770  -0.904  1.00 82.73           H  
ATOM    662 HG23 THR A  45      -3.159 -37.124  -0.843  1.00 82.73           H  
ATOM    663  OG1 THR A  45      -3.521 -36.896  -3.407  1.00 82.73           O  
ATOM    664  HG1 THR A  45      -3.528 -36.155  -2.796  1.00 82.73           H  
ATOM    665  N   PRO A  46      -0.390 -38.183  -5.054  1.00 87.95           N  
ATOM    666  CA  PRO A  46      -0.062 -38.102  -6.478  1.00 87.95           C  
ATOM    667  HA  PRO A  46       0.842 -37.505  -6.596  1.00 87.95           H  
ATOM    668  C   PRO A  46      -1.185 -37.490  -7.331  1.00 87.95           C  
ATOM    669  CB  PRO A  46       0.217 -39.550  -6.894  1.00 87.95           C  
ATOM    670  HB2 PRO A  46       0.968 -39.603  -7.682  1.00 87.95           H  
ATOM    671  HB3 PRO A  46      -0.706 -40.034  -7.213  1.00 87.95           H  
ATOM    672  O   PRO A  46      -0.919 -36.774  -8.297  1.00 87.95           O  
ATOM    673  CG  PRO A  46       0.701 -40.210  -5.605  1.00 87.95           C  
ATOM    674  HG2 PRO A  46       0.544 -41.288  -5.622  1.00 87.95           H  
ATOM    675  HG3 PRO A  46       1.752 -39.973  -5.438  1.00 87.95           H  
ATOM    676  CD  PRO A  46      -0.155 -39.527  -4.544  1.00 87.95           C  
ATOM    677  HD2 PRO A  46       0.378 -39.518  -3.594  1.00 87.95           H  
ATOM    678  HD3 PRO A  46      -1.107 -40.049  -4.448  1.00 87.95           H  
ATOM    679  N   GLU A  47      -2.446 -37.735  -6.970  1.00 86.57           N  
ATOM    680  H   GLU A  47      -2.613 -38.385  -6.215  1.00 86.57           H  
ATOM    681  CA  GLU A  47      -3.622 -37.181  -7.641  1.00 86.57           C  
ATOM    682  HA  GLU A  47      -3.534 -37.351  -8.714  1.00 86.57           H  
ATOM    683  C   GLU A  47      -3.740 -35.668  -7.427  1.00 86.57           C  
ATOM    684  CB  GLU A  47      -4.903 -37.869  -7.137  1.00 86.57           C  
ATOM    685  HB2 GLU A  47      -5.752 -37.380  -7.615  1.00 86.57           H  
ATOM    686  HB3 GLU A  47      -5.007 -37.716  -6.063  1.00 86.57           H  
ATOM    687  O   GLU A  47      -4.006 -34.936  -8.382  1.00 86.57           O  
ATOM    688  CG  GLU A  47      -4.998 -39.370  -7.462  1.00 86.57           C  
ATOM    689  HG2 GLU A  47      -6.010 -39.701  -7.232  1.00 86.57           H  
ATOM    690  HG3 GLU A  47      -4.850 -39.496  -8.535  1.00 86.57           H  
ATOM    691  CD  GLU A  47      -4.008 -40.259  -6.688  1.00 86.57           C  
ATOM    692  OE1 GLU A  47      -3.631 -41.310  -7.249  1.00 86.57           O  
ATOM    693  OE2 GLU A  47      -3.594 -39.870  -5.571  1.00 86.57           O  
ATOM    694  N   GLN A  48      -3.503 -35.197  -6.199  1.00 84.51           N  
ATOM    695  H   GLN A  48      -3.241 -35.856  -5.480  1.00 84.51           H  
ATOM    696  CA  GLN A  48      -3.474 -33.769  -5.876  1.00 84.51           C  
ATOM    697  HA  GLN A  48      -4.407 -33.303  -6.193  1.00 84.51           H  
ATOM    698  C   GLN A  48      -2.332 -33.078  -6.621  1.00 84.51           C  
ATOM    699  CB  GLN A  48      -3.307 -33.568  -4.363  1.00 84.51           C  
ATOM    700  HB2 GLN A  48      -2.430 -34.115  -4.019  1.00 84.51           H  
ATOM    701  HB3 GLN A  48      -3.145 -32.509  -4.162  1.00 84.51           H  
ATOM    702  O   GLN A  48      -2.558 -32.088  -7.313  1.00 84.51           O  
ATOM    703  CG  GLN A  48      -4.542 -34.020  -3.574  1.00 84.51           C  
ATOM    704  HG2 GLN A  48      -5.373 -33.353  -3.803  1.00 84.51           H  
ATOM    705  HG3 GLN A  48      -4.888 -35.006  -3.885  1.00 84.51           H  
ATOM    706  CD  GLN A  48      -4.329 -33.988  -2.074  1.00 84.51           C  
ATOM    707  NE2 GLN A  48      -5.281 -33.524  -1.296  1.00 84.51           N  
ATOM    708 HE21 GLN A  48      -6.185 -33.293  -1.682  1.00 84.51           H  
ATOM    709 HE22 GLN A  48      -5.095 -33.572  -0.304  1.00 84.51           H  
ATOM    710  OE1 GLN A  48      -3.312 -34.427  -1.570  1.00 84.51           O  
ATOM    711  N   GLU A  49      -1.119 -33.631  -6.551  1.00 88.08           N  
ATOM    712  H   GLU A  49      -0.997 -34.461  -5.989  1.00 88.08           H  
ATOM    713  CA  GLU A  49       0.045 -33.082  -7.248  1.00 88.08           C  
ATOM    714  HA  GLU A  49       0.235 -32.077  -6.870  1.00 88.08           H  
ATOM    715  C   GLU A  49      -0.215 -32.972  -8.759  1.00 88.08           C  
ATOM    716  CB  GLU A  49       1.277 -33.957  -6.963  1.00 88.08           C  
ATOM    717  HB2 GLU A  49       1.323 -34.186  -5.898  1.00 88.08           H  
ATOM    718  HB3 GLU A  49       1.205 -34.890  -7.522  1.00 88.08           H  
ATOM    719  O   GLU A  49       0.017 -31.924  -9.366  1.00 88.08           O  
ATOM    720  CG  GLU A  49       2.550 -33.203  -7.359  1.00 88.08           C  
ATOM    721  HG2 GLU A  49       2.429 -32.794  -8.362  1.00 88.08           H  
ATOM    722  HG3 GLU A  49       2.674 -32.367  -6.670  1.00 88.08           H  
ATOM    723  CD  GLU A  49       3.819 -34.060  -7.332  1.00 88.08           C  
ATOM    724  OE1 GLU A  49       4.587 -33.944  -8.318  1.00 88.08           O  
ATOM    725  OE2 GLU A  49       4.070 -34.769  -6.339  1.00 88.08           O  
ATOM    726  N   LYS A  50      -0.781 -34.022  -9.368  1.00 91.25           N  
ATOM    727  H   LYS A  50      -0.940 -34.855  -8.819  1.00 91.25           H  
ATOM    728  CA  LYS A  50      -1.164 -34.021 -10.784  1.00 91.25           C  
ATOM    729  HA  LYS A  50      -0.281 -33.774 -11.373  1.00 91.25           H  
ATOM    730  C   LYS A  50      -2.216 -32.956 -11.099  1.00 91.25           C  
ATOM    731  CB  LYS A  50      -1.645 -35.426 -11.166  1.00 91.25           C  
ATOM    732  HB2 LYS A  50      -0.865 -36.142 -10.908  1.00 91.25           H  
ATOM    733  HB3 LYS A  50      -2.540 -35.669 -10.592  1.00 91.25           H  
ATOM    734  O   LYS A  50      -2.106 -32.313 -12.142  1.00 91.25           O  
ATOM    735  CG  LYS A  50      -1.946 -35.546 -12.665  1.00 91.25           C  
ATOM    736  HG2 LYS A  50      -1.047 -35.311 -13.235  1.00 91.25           H  
ATOM    737  HG3 LYS A  50      -2.738 -34.851 -12.943  1.00 91.25           H  
ATOM    738  CD  LYS A  50      -2.405 -36.968 -12.993  1.00 91.25           C  
ATOM    739  HD2 LYS A  50      -1.618 -37.670 -12.719  1.00 91.25           H  
ATOM    740  HD3 LYS A  50      -3.300 -37.192 -12.413  1.00 91.25           H  
ATOM    741  CE  LYS A  50      -2.710 -37.080 -14.488  1.00 91.25           C  
ATOM    742  HE2 LYS A  50      -1.800 -36.857 -15.045  1.00 91.25           H  
ATOM    743  HE3 LYS A  50      -3.455 -36.328 -14.746  1.00 91.25           H  
ATOM    744  NZ  LYS A  50      -3.207 -38.436 -14.822  1.00 91.25           N  
ATOM    745  HZ1 LYS A  50      -2.516 -39.129 -14.571  1.00 91.25           H  
ATOM    746  HZ2 LYS A  50      -4.049 -38.632 -14.301  1.00 91.25           H  
ATOM    747  HZ3 LYS A  50      -3.406 -38.511 -15.810  1.00 91.25           H  
ATOM    748  N   ALA A  51      -3.210 -32.761 -10.230  1.00 88.71           N  
ATOM    749  H   ALA A  51      -3.241 -33.326  -9.393  1.00 88.71           H  
ATOM    750  CA  ALA A  51      -4.237 -31.736 -10.407  1.00 88.71           C  
ATOM    751  HA  ALA A  51      -4.702 -31.878 -11.383  1.00 88.71           H  
ATOM    752  C   ALA A  51      -3.628 -30.326 -10.398  1.00 88.71           C  
ATOM    753  CB  ALA A  51      -5.322 -31.909  -9.337  1.00 88.71           C  
ATOM    754  HB1 ALA A  51      -6.121 -31.187  -9.509  1.00 88.71           H  
ATOM    755  HB2 ALA A  51      -5.736 -32.916  -9.384  1.00 88.71           H  
ATOM    756  HB3 ALA A  51      -4.910 -31.741  -8.343  1.00 88.71           H  
ATOM    757  O   ALA A  51      -3.875 -29.560 -11.328  1.00 88.71           O  
ATOM    758  N   TYR A  52      -2.753 -30.020  -9.433  1.00 89.33           N  
ATOM    759  H   TYR A  52      -2.603 -30.683  -8.686  1.00 89.33           H  
ATOM    760  CA  TYR A  52      -2.045 -28.737  -9.386  1.00 89.33           C  
ATOM    761  HA  TYR A  52      -2.781 -27.932  -9.397  1.00 89.33           H  
ATOM    762  C   TYR A  52      -1.147 -28.530 -10.605  1.00 89.33           C  
ATOM    763  CB  TYR A  52      -1.223 -28.614  -8.098  1.00 89.33           C  
ATOM    764  HB2 TYR A  52      -0.465 -27.843  -8.235  1.00 89.33           H  
ATOM    765  HB3 TYR A  52      -0.702 -29.551  -7.899  1.00 89.33           H  
ATOM    766  O   TYR A  52      -1.201 -27.473 -11.230  1.00 89.33           O  
ATOM    767  CG  TYR A  52      -2.060 -28.215  -6.904  1.00 89.33           C  
ATOM    768  CD1 TYR A  52      -2.474 -26.878  -6.757  1.00 89.33           C  
ATOM    769  HD1 TYR A  52      -2.180 -26.129  -7.477  1.00 89.33           H  
ATOM    770  CD2 TYR A  52      -2.420 -29.172  -5.938  1.00 89.33           C  
ATOM    771  HD2 TYR A  52      -2.060 -30.187  -6.020  1.00 89.33           H  
ATOM    772  CE1 TYR A  52      -3.243 -26.501  -5.640  1.00 89.33           C  
ATOM    773  HE1 TYR A  52      -3.524 -25.469  -5.494  1.00 89.33           H  
ATOM    774  CE2 TYR A  52      -3.232 -28.811  -4.849  1.00 89.33           C  
ATOM    775  HE2 TYR A  52      -3.508 -29.547  -4.109  1.00 89.33           H  
ATOM    776  OH  TYR A  52      -4.331 -27.110  -3.587  1.00 89.33           O  
ATOM    777  HH  TYR A  52      -4.078 -26.202  -3.408  1.00 89.33           H  
ATOM    778  CZ  TYR A  52      -3.633 -27.472  -4.693  1.00 89.33           C  
ATOM    779  N   ARG A  53      -0.355 -29.534 -11.004  1.00 93.86           N  
ATOM    780  H   ARG A  53      -0.326 -30.376 -10.446  1.00 93.86           H  
ATOM    781  CA  ARG A  53       0.499 -29.413 -12.198  1.00 93.86           C  
ATOM    782  HA  ARG A  53       1.114 -28.520 -12.083  1.00 93.86           H  
ATOM    783  C   ARG A  53      -0.316 -29.194 -13.470  1.00 93.86           C  
ATOM    784  CB  ARG A  53       1.411 -30.635 -12.358  1.00 93.86           C  
ATOM    785  HB2 ARG A  53       1.895 -30.577 -13.333  1.00 93.86           H  
ATOM    786  HB3 ARG A  53       0.813 -31.545 -12.323  1.00 93.86           H  
ATOM    787  O   ARG A  53       0.072 -28.376 -14.303  1.00 93.86           O  
ATOM    788  CG  ARG A  53       2.504 -30.696 -11.286  1.00 93.86           C  
ATOM    789  HG2 ARG A  53       2.051 -30.862 -10.308  1.00 93.86           H  
ATOM    790  HG3 ARG A  53       3.056 -29.755 -11.264  1.00 93.86           H  
ATOM    791  CD  ARG A  53       3.470 -31.843 -11.591  1.00 93.86           C  
ATOM    792  HD2 ARG A  53       2.893 -32.753 -11.757  1.00 93.86           H  
ATOM    793  HD3 ARG A  53       4.029 -31.619 -12.500  1.00 93.86           H  
ATOM    794  NE  ARG A  53       4.394 -32.079 -10.477  1.00 93.86           N  
ATOM    795  HE  ARG A  53       4.187 -32.840  -9.846  1.00 93.86           H  
ATOM    796  NH1 ARG A  53       6.013 -30.416 -10.772  1.00 93.86           N  
ATOM    797 HH11 ARG A  53       5.654 -30.071 -11.650  1.00 93.86           H  
ATOM    798 HH12 ARG A  53       6.836 -30.015 -10.344  1.00 93.86           H  
ATOM    799  NH2 ARG A  53       6.082 -31.818  -9.072  1.00 93.86           N  
ATOM    800 HH21 ARG A  53       5.721 -32.640  -8.609  1.00 93.86           H  
ATOM    801 HH22 ARG A  53       6.990 -31.456  -8.819  1.00 93.86           H  
ATOM    802  CZ  ARG A  53       5.483 -31.421 -10.136  1.00 93.86           C  
ATOM    803  N   ALA A  54      -1.441 -29.891 -13.618  1.00 95.62           N  
ATOM    804  H   ALA A  54      -1.698 -30.553 -12.900  1.00 95.62           H  
ATOM    805  CA  ALA A  54      -2.339 -29.722 -14.756  1.00 95.62           C  
ATOM    806  HA  ALA A  54      -1.760 -29.811 -15.676  1.00 95.62           H  
ATOM    807  C   ALA A  54      -2.997 -28.333 -14.765  1.00 95.62           C  
ATOM    808  CB  ALA A  54      -3.385 -30.842 -14.734  1.00 95.62           C  
ATOM    809  HB1 ALA A  54      -3.975 -30.785 -13.820  1.00 95.62           H  
ATOM    810  HB2 ALA A  54      -4.047 -30.738 -15.594  1.00 95.62           H  
ATOM    811  HB3 ALA A  54      -2.888 -31.811 -14.782  1.00 95.62           H  
ATOM    812  O   ALA A  54      -3.044 -27.697 -15.818  1.00 95.62           O  
ATOM    813  N   ALA A  55      -3.446 -27.841 -13.606  1.00 93.79           N  
ATOM    814  H   ALA A  55      -3.417 -28.419 -12.779  1.00 93.79           H  
ATOM    815  CA  ALA A  55      -4.008 -26.501 -13.468  1.00 93.79           C  
ATOM    816  HA  ALA A  55      -4.841 -26.395 -14.163  1.00 93.79           H  
ATOM    817  C   ALA A  55      -2.971 -25.426 -13.826  1.00 93.79           C  
ATOM    818  CB  ALA A  55      -4.560 -26.336 -12.047  1.00 93.79           C  
ATOM    819  HB1 ALA A  55      -5.034 -25.359 -11.952  1.00 93.79           H  
ATOM    820  HB2 ALA A  55      -5.313 -27.099 -11.848  1.00 93.79           H  
ATOM    821  HB3 ALA A  55      -3.762 -26.421 -11.309  1.00 93.79           H  
ATOM    822  O   ALA A  55      -3.226 -24.607 -14.706  1.00 93.79           O  
ATOM    823  N   MET A  56      -1.767 -25.497 -13.244  1.00 96.75           N  
ATOM    824  H   MET A  56      -1.627 -26.191 -12.525  1.00 96.75           H  
ATOM    825  CA  MET A  56      -0.665 -24.574 -13.546  1.00 96.75           C  
ATOM    826  HA  MET A  56      -0.989 -23.558 -13.322  1.00 96.75           H  
ATOM    827  C   MET A  56      -0.275 -24.605 -15.029  1.00 96.75           C  
ATOM    828  CB  MET A  56       0.554 -24.887 -12.665  1.00 96.75           C  
ATOM    829  HB2 MET A  56       0.817 -25.940 -12.772  1.00 96.75           H  
ATOM    830  HB3 MET A  56       1.399 -24.292 -13.012  1.00 96.75           H  
ATOM    831  O   MET A  56      -0.112 -23.554 -15.639  1.00 96.75           O  
ATOM    832  CG  MET A  56       0.324 -24.578 -11.179  1.00 96.75           C  
ATOM    833  HG2 MET A  56       1.234 -24.829 -10.633  1.00 96.75           H  
ATOM    834  HG3 MET A  56      -0.470 -25.221 -10.802  1.00 96.75           H  
ATOM    835  SD  MET A  56      -0.137 -22.872 -10.764  1.00 96.75           S  
ATOM    836  CE  MET A  56       1.348 -21.982 -11.286  1.00 96.75           C  
ATOM    837  HE1 MET A  56       2.226 -22.469 -10.861  1.00 96.75           H  
ATOM    838  HE2 MET A  56       1.300 -20.955 -10.924  1.00 96.75           H  
ATOM    839  HE3 MET A  56       1.418 -21.979 -12.374  1.00 96.75           H  
ATOM    840  N   THR A  57      -0.204 -25.793 -15.642  1.00 98.18           N  
ATOM    841  H   THR A  57      -0.346 -26.626 -15.089  1.00 98.18           H  
ATOM    842  CA  THR A  57       0.049 -25.926 -17.088  1.00 98.18           C  
ATOM    843  HA  THR A  57       1.008 -25.464 -17.324  1.00 98.18           H  
ATOM    844  C   THR A  57      -1.023 -25.198 -17.897  1.00 98.18           C  
ATOM    845  CB  THR A  57       0.105 -27.400 -17.525  1.00 98.18           C  
ATOM    846  HB  THR A  57      -0.856 -27.875 -17.329  1.00 98.18           H  
ATOM    847  O   THR A  57      -0.701 -24.326 -18.701  1.00 98.18           O  
ATOM    848  CG2 THR A  57       0.439 -27.563 -19.006  1.00 98.18           C  
ATOM    849 HG21 THR A  57       1.354 -27.021 -19.247  1.00 98.18           H  
ATOM    850 HG22 THR A  57       0.579 -28.619 -19.237  1.00 98.18           H  
ATOM    851 HG23 THR A  57      -0.374 -27.184 -19.625  1.00 98.18           H  
ATOM    852  OG1 THR A  57       1.096 -28.093 -16.803  1.00 98.18           O  
ATOM    853  HG1 THR A  57       0.801 -28.150 -15.892  1.00 98.18           H  
ATOM    854  N   LYS A  58      -2.303 -25.496 -17.638  1.00 98.40           N  
ATOM    855  H   LYS A  58      -2.494 -26.179 -16.919  1.00 98.40           H  
ATOM    856  CA  LYS A  58      -3.441 -24.934 -18.374  1.00 98.40           C  
ATOM    857  HA  LYS A  58      -3.340 -25.196 -19.427  1.00 98.40           H  
ATOM    858  C   LYS A  58      -3.478 -23.407 -18.302  1.00 98.40           C  
ATOM    859  CB  LYS A  58      -4.730 -25.552 -17.811  1.00 98.40           C  
ATOM    860  HB2 LYS A  58      -4.696 -26.632 -17.955  1.00 98.40           H  
ATOM    861  HB3 LYS A  58      -4.775 -25.354 -16.740  1.00 98.40           H  
ATOM    862  O   LYS A  58      -3.665 -22.755 -19.329  1.00 98.40           O  
ATOM    863  CG  LYS A  58      -6.003 -24.999 -18.472  1.00 98.40           C  
ATOM    864  HG2 LYS A  58      -6.018 -23.912 -18.396  1.00 98.40           H  
ATOM    865  HG3 LYS A  58      -6.024 -25.283 -19.524  1.00 98.40           H  
ATOM    866  CD  LYS A  58      -7.245 -25.539 -17.758  1.00 98.40           C  
ATOM    867  HD2 LYS A  58      -7.314 -26.616 -17.907  1.00 98.40           H  
ATOM    868  HD3 LYS A  58      -7.149 -25.332 -16.692  1.00 98.40           H  
ATOM    869  CE  LYS A  58      -8.497 -24.843 -18.298  1.00 98.40           C  
ATOM    870  HE2 LYS A  58      -8.668 -25.165 -19.325  1.00 98.40           H  
ATOM    871  HE3 LYS A  58      -8.311 -23.769 -18.309  1.00 98.40           H  
ATOM    872  NZ  LYS A  58      -9.674 -25.134 -17.443  1.00 98.40           N  
ATOM    873  HZ1 LYS A  58     -10.490 -24.638 -17.772  1.00 98.40           H  
ATOM    874  HZ2 LYS A  58      -9.491 -24.826 -16.499  1.00 98.40           H  
ATOM    875  HZ3 LYS A  58      -9.865 -26.126 -17.415  1.00 98.40           H  
ATOM    876  N   VAL A  59      -3.329 -22.825 -17.110  1.00 98.48           N  
ATOM    877  H   VAL A  59      -3.182 -23.403 -16.295  1.00 98.48           H  
ATOM    878  CA  VAL A  59      -3.402 -21.362 -16.960  1.00 98.48           C  
ATOM    879  HA  VAL A  59      -4.293 -21.018 -17.486  1.00 98.48           H  
ATOM    880  C   VAL A  59      -2.223 -20.677 -17.654  1.00 98.48           C  
ATOM    881  CB  VAL A  59      -3.560 -20.913 -15.494  1.00 98.48           C  
ATOM    882  HB  VAL A  59      -3.722 -19.835 -15.492  1.00 98.48           H  
ATOM    883  O   VAL A  59      -2.417 -19.689 -18.362  1.00 98.48           O  
ATOM    884  CG1 VAL A  59      -4.796 -21.554 -14.853  1.00 98.48           C  
ATOM    885 HG11 VAL A  59      -5.058 -21.017 -13.941  1.00 98.48           H  
ATOM    886 HG12 VAL A  59      -5.635 -21.510 -15.548  1.00 98.48           H  
ATOM    887 HG13 VAL A  59      -4.611 -22.596 -14.595  1.00 98.48           H  
ATOM    888  CG2 VAL A  59      -2.341 -21.213 -14.621  1.00 98.48           C  
ATOM    889 HG21 VAL A  59      -2.540 -20.899 -13.597  1.00 98.48           H  
ATOM    890 HG22 VAL A  59      -1.465 -20.672 -14.981  1.00 98.48           H  
ATOM    891 HG23 VAL A  59      -2.137 -22.284 -14.629  1.00 98.48           H  
ATOM    892  N   THR A  60      -1.017 -21.243 -17.547  1.00 98.79           N  
ATOM    893  H   THR A  60      -0.900 -22.049 -16.950  1.00 98.79           H  
ATOM    894  CA  THR A  60       0.176 -20.712 -18.217  1.00 98.79           C  
ATOM    895  HA  THR A  60       0.258 -19.650 -17.988  1.00 98.79           H  
ATOM    896  C   THR A  60       0.079 -20.827 -19.738  1.00 98.79           C  
ATOM    897  CB  THR A  60       1.435 -21.415 -17.694  1.00 98.79           C  
ATOM    898  HB  THR A  60       1.367 -22.486 -17.888  1.00 98.79           H  
ATOM    899  O   THR A  60       0.486 -19.899 -20.433  1.00 98.79           O  
ATOM    900  CG2 THR A  60       2.737 -20.871 -18.274  1.00 98.79           C  
ATOM    901 HG21 THR A  60       2.820 -19.805 -18.062  1.00 98.79           H  
ATOM    902 HG22 THR A  60       2.766 -21.035 -19.351  1.00 98.79           H  
ATOM    903 HG23 THR A  60       3.578 -21.397 -17.821  1.00 98.79           H  
ATOM    904  OG1 THR A  60       1.536 -21.202 -16.310  1.00 98.79           O  
ATOM    905  HG1 THR A  60       1.450 -20.261 -16.139  1.00 98.79           H  
ATOM    906  N   GLU A  61      -0.496 -21.906 -20.280  1.00 98.77           N  
ATOM    907  H   GLU A  61      -0.774 -22.665 -19.674  1.00 98.77           H  
ATOM    908  CA  GLU A  61      -0.742 -22.051 -21.722  1.00 98.77           C  
ATOM    909  HA  GLU A  61       0.201 -21.952 -22.258  1.00 98.77           H  
ATOM    910  C   GLU A  61      -1.684 -20.972 -22.266  1.00 98.77           C  
ATOM    911  CB  GLU A  61      -1.338 -23.432 -22.030  1.00 98.77           C  
ATOM    912  HB2 GLU A  61      -1.769 -23.416 -23.031  1.00 98.77           H  
ATOM    913  HB3 GLU A  61      -2.135 -23.644 -21.317  1.00 98.77           H  
ATOM    914  O   GLU A  61      -1.436 -20.437 -23.350  1.00 98.77           O  
ATOM    915  CG  GLU A  61      -0.283 -24.544 -21.992  1.00 98.77           C  
ATOM    916  HG2 GLU A  61       0.218 -24.539 -21.024  1.00 98.77           H  
ATOM    917  HG3 GLU A  61       0.467 -24.325 -22.751  1.00 98.77           H  
ATOM    918  CD  GLU A  61      -0.874 -25.940 -22.243  1.00 98.77           C  
ATOM    919  OE1 GLU A  61      -0.090 -26.808 -22.688  1.00 98.77           O  
ATOM    920  OE2 GLU A  61      -2.091 -26.136 -22.013  1.00 98.77           O  
ATOM    921  N   VAL A  62      -2.733 -20.617 -21.517  1.00 98.81           N  
ATOM    922  H   VAL A  62      -2.881 -21.101 -20.643  1.00 98.81           H  
ATOM    923  CA  VAL A  62      -3.684 -19.570 -21.919  1.00 98.81           C  
ATOM    924  HA  VAL A  62      -3.998 -19.774 -22.943  1.00 98.81           H  
ATOM    925  C   VAL A  62      -3.016 -18.200 -21.964  1.00 98.81           C  
ATOM    926  CB  VAL A  62      -4.942 -19.594 -21.029  1.00 98.81           C  
ATOM    927  HB  VAL A  62      -4.656 -19.654 -19.979  1.00 98.81           H  
ATOM    928  O   VAL A  62      -3.096 -17.527 -22.993  1.00 98.81           O  
ATOM    929  CG1 VAL A  62      -5.831 -18.357 -21.215  1.00 98.81           C  
ATOM    930 HG11 VAL A  62      -5.313 -17.463 -20.868  1.00 98.81           H  
ATOM    931 HG12 VAL A  62      -6.097 -18.235 -22.265  1.00 98.81           H  
ATOM    932 HG13 VAL A  62      -6.738 -18.457 -20.620  1.00 98.81           H  
ATOM    933  CG2 VAL A  62      -5.758 -20.840 -21.408  1.00 98.81           C  
ATOM    934 HG21 VAL A  62      -6.732 -20.832 -20.920  1.00 98.81           H  
ATOM    935 HG22 VAL A  62      -5.222 -21.741 -21.108  1.00 98.81           H  
ATOM    936 HG23 VAL A  62      -5.922 -20.867 -22.485  1.00 98.81           H  
ATOM    937  N   GLY A  63      -2.289 -17.808 -20.916  1.00 98.86           N  
ATOM    938  H   GLY A  63      -2.272 -18.379 -20.083  1.00 98.86           H  
ATOM    939  CA  GLY A  63      -1.538 -16.550 -20.927  1.00 98.86           C  
ATOM    940  HA2 GLY A  63      -2.220 -15.716 -21.094  1.00 98.86           H  
ATOM    941  HA3 GLY A  63      -1.064 -16.422 -19.954  1.00 98.86           H  
ATOM    942  C   GLY A  63      -0.444 -16.520 -21.997  1.00 98.86           C  
ATOM    943  O   GLY A  63      -0.306 -15.538 -22.725  1.00 98.86           O  
ATOM    944  N   ALA A  64       0.285 -17.626 -22.176  1.00 98.82           N  
ATOM    945  H   ALA A  64       0.142 -18.408 -21.553  1.00 98.82           H  
ATOM    946  CA  ALA A  64       1.296 -17.751 -23.224  1.00 98.82           C  
ATOM    947  HA  ALA A  64       2.023 -16.946 -23.106  1.00 98.82           H  
ATOM    948  C   ALA A  64       0.695 -17.631 -24.630  1.00 98.82           C  
ATOM    949  CB  ALA A  64       2.020 -19.091 -23.063  1.00 98.82           C  
ATOM    950  HB1 ALA A  64       1.311 -19.913 -23.160  1.00 98.82           H  
ATOM    951  HB2 ALA A  64       2.489 -19.138 -22.080  1.00 98.82           H  
ATOM    952  HB3 ALA A  64       2.790 -19.184 -23.829  1.00 98.82           H  
ATOM    953  O   ALA A  64       1.331 -17.064 -25.516  1.00 98.82           O  
ATOM    954  N   LYS A  65      -0.519 -18.148 -24.858  1.00 98.80           N  
ATOM    955  H   LYS A  65      -0.983 -18.640 -24.109  1.00 98.80           H  
ATOM    956  CA  LYS A  65      -1.214 -17.994 -26.140  1.00 98.80           C  
ATOM    957  HA  LYS A  65      -0.550 -18.329 -26.937  1.00 98.80           H  
ATOM    958  C   LYS A  65      -1.506 -16.525 -26.445  1.00 98.80           C  
ATOM    959  CB  LYS A  65      -2.478 -18.865 -26.168  1.00 98.80           C  
ATOM    960  HB2 LYS A  65      -3.128 -18.620 -25.328  1.00 98.80           H  
ATOM    961  HB3 LYS A  65      -2.188 -19.913 -26.093  1.00 98.80           H  
ATOM    962  O   LYS A  65      -1.217 -16.097 -27.558  1.00 98.80           O  
ATOM    963  CG  LYS A  65      -3.238 -18.629 -27.477  1.00 98.80           C  
ATOM    964  HG2 LYS A  65      -3.681 -17.633 -27.455  1.00 98.80           H  
ATOM    965  HG3 LYS A  65      -2.524 -18.678 -28.300  1.00 98.80           H  
ATOM    966  CD  LYS A  65      -4.355 -19.647 -27.724  1.00 98.80           C  
ATOM    967  HD2 LYS A  65      -3.912 -20.626 -27.907  1.00 98.80           H  
ATOM    968  HD3 LYS A  65      -4.990 -19.711 -26.841  1.00 98.80           H  
ATOM    969  CE  LYS A  65      -5.216 -19.229 -28.927  1.00 98.80           C  
ATOM    970  HE2 LYS A  65      -5.871 -20.058 -29.196  1.00 98.80           H  
ATOM    971  HE3 LYS A  65      -5.841 -18.391 -28.618  1.00 98.80           H  
ATOM    972  NZ  LYS A  65      -4.404 -18.802 -30.099  1.00 98.80           N  
ATOM    973  HZ1 LYS A  65      -4.969 -18.552 -30.899  1.00 98.80           H  
ATOM    974  HZ2 LYS A  65      -3.930 -17.933 -29.898  1.00 98.80           H  
ATOM    975  HZ3 LYS A  65      -3.681 -19.457 -30.360  1.00 98.80           H  
ATOM    976  N   VAL A  66      -2.005 -15.758 -25.471  1.00 98.87           N  
ATOM    977  H   VAL A  66      -2.203 -16.184 -24.577  1.00 98.87           H  
ATOM    978  CA  VAL A  66      -2.244 -14.312 -25.640  1.00 98.87           C  
ATOM    979  HA  VAL A  66      -2.977 -14.167 -26.434  1.00 98.87           H  
ATOM    980  C   VAL A  66      -0.964 -13.605 -26.086  1.00 98.87           C  
ATOM    981  CB  VAL A  66      -2.798 -13.675 -24.347  1.00 98.87           C  
ATOM    982  HB  VAL A  66      -2.119 -13.881 -23.520  1.00 98.87           H  
ATOM    983  O   VAL A  66      -0.984 -12.861 -27.061  1.00 98.87           O  
ATOM    984  CG1 VAL A  66      -2.950 -12.155 -24.474  1.00 98.87           C  
ATOM    985 HG11 VAL A  66      -3.467 -11.762 -23.598  1.00 98.87           H  
ATOM    986 HG12 VAL A  66      -3.529 -11.907 -25.363  1.00 98.87           H  
ATOM    987 HG13 VAL A  66      -1.972 -11.677 -24.528  1.00 98.87           H  
ATOM    988  CG2 VAL A  66      -4.176 -14.250 -23.997  1.00 98.87           C  
ATOM    989 HG21 VAL A  66      -4.113 -15.327 -23.841  1.00 98.87           H  
ATOM    990 HG22 VAL A  66      -4.884 -14.043 -24.799  1.00 98.87           H  
ATOM    991 HG23 VAL A  66      -4.540 -13.796 -23.075  1.00 98.87           H  
ATOM    992  N   LEU A  67       0.164 -13.896 -25.434  1.00 98.82           N  
ATOM    993  H   LEU A  67       0.104 -14.504 -24.629  1.00 98.82           H  
ATOM    994  CA  LEU A  67       1.455 -13.287 -25.762  1.00 98.82           C  
ATOM    995  HA  LEU A  67       1.336 -12.204 -25.802  1.00 98.82           H  
ATOM    996  C   LEU A  67       1.998 -13.717 -27.134  1.00 98.82           C  
ATOM    997  CB  LEU A  67       2.464 -13.644 -24.665  1.00 98.82           C  
ATOM    998  HB2 LEU A  67       2.550 -14.729 -24.606  1.00 98.82           H  
ATOM    999  HB3 LEU A  67       3.430 -13.244 -24.971  1.00 98.82           H  
ATOM   1000  O   LEU A  67       2.481 -12.879 -27.893  1.00 98.82           O  
ATOM   1001  CG  LEU A  67       2.129 -13.093 -23.271  1.00 98.82           C  
ATOM   1002  HG  LEU A  67       1.128 -13.416 -22.986  1.00 98.82           H  
ATOM   1003  CD1 LEU A  67       3.115 -13.654 -22.252  1.00 98.82           C  
ATOM   1004 HD11 LEU A  67       4.124 -13.310 -22.479  1.00 98.82           H  
ATOM   1005 HD12 LEU A  67       3.076 -14.743 -22.266  1.00 98.82           H  
ATOM   1006 HD13 LEU A  67       2.840 -13.300 -21.259  1.00 98.82           H  
ATOM   1007  CD2 LEU A  67       2.199 -11.570 -23.201  1.00 98.82           C  
ATOM   1008 HD21 LEU A  67       1.962 -11.244 -22.188  1.00 98.82           H  
ATOM   1009 HD22 LEU A  67       1.478 -11.118 -23.882  1.00 98.82           H  
ATOM   1010 HD23 LEU A  67       3.205 -11.234 -23.455  1.00 98.82           H  
ATOM   1011  N   LYS A  68       1.901 -15.009 -27.480  1.00 98.02           N  
ATOM   1012  H   LYS A  68       1.508 -15.644 -26.801  1.00 98.02           H  
ATOM   1013  CA  LYS A  68       2.305 -15.536 -28.799  1.00 98.02           C  
ATOM   1014  HA  LYS A  68       3.355 -15.304 -28.977  1.00 98.02           H  
ATOM   1015  C   LYS A  68       1.524 -14.894 -29.943  1.00 98.02           C  
ATOM   1016  CB  LYS A  68       2.084 -17.052 -28.856  1.00 98.02           C  
ATOM   1017  HB2 LYS A  68       2.096 -17.373 -29.898  1.00 98.02           H  
ATOM   1018  HB3 LYS A  68       1.100 -17.283 -28.448  1.00 98.02           H  
ATOM   1019  O   LYS A  68       2.092 -14.669 -31.009  1.00 98.02           O  
ATOM   1020  CG  LYS A  68       3.162 -17.839 -28.107  1.00 98.02           C  
ATOM   1021  HG2 LYS A  68       4.115 -17.725 -28.625  1.00 98.02           H  
ATOM   1022  HG3 LYS A  68       3.265 -17.454 -27.093  1.00 98.02           H  
ATOM   1023  CD  LYS A  68       2.777 -19.321 -28.057  1.00 98.02           C  
ATOM   1024  HD2 LYS A  68       2.712 -19.713 -29.073  1.00 98.02           H  
ATOM   1025  HD3 LYS A  68       1.806 -19.413 -27.571  1.00 98.02           H  
ATOM   1026  CE  LYS A  68       3.821 -20.099 -27.257  1.00 98.02           C  
ATOM   1027  HE2 LYS A  68       3.912 -19.623 -26.281  1.00 98.02           H  
ATOM   1028  HE3 LYS A  68       4.781 -20.012 -27.766  1.00 98.02           H  
ATOM   1029  NZ  LYS A  68       3.449 -21.524 -27.091  1.00 98.02           N  
ATOM   1030  HZ1 LYS A  68       4.151 -22.009 -26.552  1.00 98.02           H  
ATOM   1031  HZ2 LYS A  68       2.571 -21.594 -26.596  1.00 98.02           H  
ATOM   1032  HZ3 LYS A  68       3.352 -21.973 -27.990  1.00 98.02           H  
ATOM   1033  N   ASP A  69       0.250 -14.595 -29.708  1.00 98.42           N  
ATOM   1034  H   ASP A  69      -0.150 -14.871 -28.823  1.00 98.42           H  
ATOM   1035  CA  ASP A  69      -0.638 -13.954 -30.678  1.00 98.42           C  
ATOM   1036  HA  ASP A  69      -0.394 -14.334 -31.670  1.00 98.42           H  
ATOM   1037  C   ASP A  69      -0.438 -12.419 -30.741  1.00 98.42           C  
ATOM   1038  CB  ASP A  69      -2.099 -14.355 -30.380  1.00 98.42           C  
ATOM   1039  HB2 ASP A  69      -2.345 -14.053 -29.363  1.00 98.42           H  
ATOM   1040  HB3 ASP A  69      -2.753 -13.803 -31.054  1.00 98.42           H  
ATOM   1041  O   ASP A  69      -1.131 -11.737 -31.494  1.00 98.42           O  
ATOM   1042  CG  ASP A  69      -2.424 -15.854 -30.552  1.00 98.42           C  
ATOM   1043  OD1 ASP A  69      -1.653 -16.621 -31.173  1.00 98.42           O  
ATOM   1044  OD2 ASP A  69      -3.512 -16.288 -30.096  1.00 98.42           O  
ATOM   1045  N   GLY A  70       0.521 -11.864 -29.985  1.00 98.36           N  
ATOM   1046  H   GLY A  70       1.064 -12.468 -29.384  1.00 98.36           H  
ATOM   1047  CA  GLY A  70       0.848 -10.434 -29.965  1.00 98.36           C  
ATOM   1048  HA2 GLY A  70       1.889 -10.324 -29.661  1.00 98.36           H  
ATOM   1049  HA3 GLY A  70       0.736 -10.017 -30.966  1.00 98.36           H  
ATOM   1050  C   GLY A  70       0.000  -9.597 -29.003  1.00 98.36           C  
ATOM   1051  O   GLY A  70      -0.009  -8.372 -29.107  1.00 98.36           O  
ATOM   1052  N   GLY A  71      -0.728 -10.235 -28.084  1.00 98.80           N  
ATOM   1053  H   GLY A  71      -0.673 -11.243 -28.043  1.00 98.80           H  
ATOM   1054  CA  GLY A  71      -1.461  -9.559 -27.017  1.00 98.80           C  
ATOM   1055  HA2 GLY A  71      -2.091  -8.784 -27.455  1.00 98.80           H  
ATOM   1056  HA3 GLY A  71      -2.104 -10.275 -26.505  1.00 98.80           H  
ATOM   1057  C   GLY A  71      -0.536  -8.911 -25.985  1.00 98.80           C  
ATOM   1058  O   GLY A  71       0.633  -9.280 -25.843  1.00 98.80           O  
ATOM   1059  N   SER A  72      -1.067  -7.932 -25.249  1.00 98.90           N  
ATOM   1060  H   SER A  72      -2.050  -7.721 -25.340  1.00 98.90           H  
ATOM   1061  CA  SER A  72      -0.286  -7.214 -24.240  1.00 98.90           C  
ATOM   1062  HA  SER A  72       0.679  -6.961 -24.679  1.00 98.90           H  
ATOM   1063  C   SER A  72      -0.016  -8.068 -22.999  1.00 98.90           C  
ATOM   1064  CB  SER A  72      -0.972  -5.899 -23.857  1.00 98.90           C  
ATOM   1065  HB2 SER A  72      -1.253  -5.354 -24.758  1.00 98.90           H  
ATOM   1066  HB3 SER A  72      -0.264  -5.291 -23.295  1.00 98.90           H  
ATOM   1067  O   SER A  72      -0.748  -9.016 -22.696  1.00 98.90           O  
ATOM   1068  OG  SER A  72      -2.117  -6.117 -23.055  1.00 98.90           O  
ATOM   1069  HG  SER A  72      -2.850  -6.389 -23.612  1.00 98.90           H  
ATOM   1070  N   ALA A  73       0.998  -7.680 -22.221  1.00 98.96           N  
ATOM   1071  H   ALA A  73       1.618  -6.957 -22.556  1.00 98.96           H  
ATOM   1072  CA  ALA A  73       1.295  -8.325 -20.942  1.00 98.96           C  
ATOM   1073  HA  ALA A  73       1.517  -9.378 -21.119  1.00 98.96           H  
ATOM   1074  C   ALA A  73       0.088  -8.264 -19.984  1.00 98.96           C  
ATOM   1075  CB  ALA A  73       2.543  -7.657 -20.350  1.00 98.96           C  
ATOM   1076  HB1 ALA A  73       3.381  -7.759 -21.039  1.00 98.96           H  
ATOM   1077  HB2 ALA A  73       2.360  -6.598 -20.168  1.00 98.96           H  
ATOM   1078  HB3 ALA A  73       2.811  -8.138 -19.409  1.00 98.96           H  
ATOM   1079  O   ALA A  73      -0.201  -9.223 -19.272  1.00 98.96           O  
ATOM   1080  N   MET A  74      -0.661  -7.161 -20.027  1.00 98.94           N  
ATOM   1081  H   MET A  74      -0.400  -6.452 -20.698  1.00 98.94           H  
ATOM   1082  CA  MET A  74      -1.868  -6.937 -19.229  1.00 98.94           C  
ATOM   1083  HA  MET A  74      -1.639  -7.092 -18.175  1.00 98.94           H  
ATOM   1084  C   MET A  74      -3.000  -7.903 -19.593  1.00 98.94           C  
ATOM   1085  CB  MET A  74      -2.316  -5.487 -19.440  1.00 98.94           C  
ATOM   1086  HB2 MET A  74      -3.307  -5.346 -19.011  1.00 98.94           H  
ATOM   1087  HB3 MET A  74      -2.387  -5.280 -20.508  1.00 98.94           H  
ATOM   1088  O   MET A  74      -3.624  -8.478 -18.702  1.00 98.94           O  
ATOM   1089  CG  MET A  74      -1.322  -4.502 -18.809  1.00 98.94           C  
ATOM   1090  HG2 MET A  74      -0.312  -4.735 -19.147  1.00 98.94           H  
ATOM   1091  HG3 MET A  74      -1.557  -3.499 -19.165  1.00 98.94           H  
ATOM   1092  SD  MET A  74      -1.330  -4.480 -16.999  1.00 98.94           S  
ATOM   1093  CE  MET A  74      -2.949  -3.717 -16.812  1.00 98.94           C  
ATOM   1094  HE1 MET A  74      -3.085  -3.353 -15.794  1.00 98.94           H  
ATOM   1095  HE2 MET A  74      -3.008  -2.889 -17.519  1.00 98.94           H  
ATOM   1096  HE3 MET A  74      -3.734  -4.426 -17.075  1.00 98.94           H  
ATOM   1097  N   ASP A  75      -3.231  -8.132 -20.889  1.00 98.95           N  
ATOM   1098  H   ASP A  75      -2.672  -7.648 -21.577  1.00 98.95           H  
ATOM   1099  CA  ASP A  75      -4.265  -9.064 -21.356  1.00 98.95           C  
ATOM   1100  HA  ASP A  75      -5.206  -8.827 -20.860  1.00 98.95           H  
ATOM   1101  C   ASP A  75      -3.912 -10.514 -20.997  1.00 98.95           C  
ATOM   1102  CB  ASP A  75      -4.470  -8.931 -22.874  1.00 98.95           C  
ATOM   1103  HB2 ASP A  75      -3.555  -9.237 -23.382  1.00 98.95           H  
ATOM   1104  HB3 ASP A  75      -5.266  -9.609 -23.182  1.00 98.95           H  
ATOM   1105  O   ASP A  75      -4.781 -11.287 -20.593  1.00 98.95           O  
ATOM   1106  CG  ASP A  75      -4.840  -7.516 -23.319  1.00 98.95           C  
ATOM   1107  OD1 ASP A  75      -5.646  -6.848 -22.628  1.00 98.95           O  
ATOM   1108  OD2 ASP A  75      -4.240  -7.058 -24.320  1.00 98.95           O  
ATOM   1109  N   ALA A  76      -2.628 -10.881 -21.089  1.00 98.97           N  
ATOM   1110  H   ALA A  76      -1.962 -10.213 -21.449  1.00 98.97           H  
ATOM   1111  CA  ALA A  76      -2.155 -12.206 -20.697  1.00 98.97           C  
ATOM   1112  HA  ALA A  76      -2.736 -12.957 -21.232  1.00 98.97           H  
ATOM   1113  C   ALA A  76      -2.341 -12.462 -19.192  1.00 98.97           C  
ATOM   1114  CB  ALA A  76      -0.689 -12.335 -21.113  1.00 98.97           C  
ATOM   1115  HB1 ALA A  76      -0.076 -11.618 -20.567  1.00 98.97           H  
ATOM   1116  HB2 ALA A  76      -0.602 -12.135 -22.181  1.00 98.97           H  
ATOM   1117  HB3 ALA A  76      -0.334 -13.344 -20.905  1.00 98.97           H  
ATOM   1118  O   ALA A  76      -2.754 -13.555 -18.798  1.00 98.97           O  
ATOM   1119  N   ILE A  77      -2.073 -11.455 -18.355  1.00 98.96           N  
ATOM   1120  H   ILE A  77      -1.718 -10.594 -18.748  1.00 98.96           H  
ATOM   1121  CA  ILE A  77      -2.282 -11.519 -16.903  1.00 98.96           C  
ATOM   1122  HA  ILE A  77      -1.774 -12.399 -16.508  1.00 98.96           H  
ATOM   1123  C   ILE A  77      -3.762 -11.680 -16.577  1.00 98.96           C  
ATOM   1124  CB  ILE A  77      -1.687 -10.267 -16.229  1.00 98.96           C  
ATOM   1125  HB  ILE A  77      -2.006  -9.393 -16.797  1.00 98.96           H  
ATOM   1126  O   ILE A  77      -4.110 -12.580 -15.816  1.00 98.96           O  
ATOM   1127  CG1 ILE A  77      -0.150 -10.361 -16.264  1.00 98.96           C  
ATOM   1128 HG12 ILE A  77       0.184 -10.727 -17.234  1.00 98.96           H  
ATOM   1129 HG13 ILE A  77       0.198 -11.064 -15.507  1.00 98.96           H  
ATOM   1130  CG2 ILE A  77      -2.140 -10.073 -14.770  1.00 98.96           C  
ATOM   1131 HG21 ILE A  77      -3.226 -10.073 -14.683  1.00 98.96           H  
ATOM   1132 HG22 ILE A  77      -1.742 -10.868 -14.139  1.00 98.96           H  
ATOM   1133 HG23 ILE A  77      -1.780  -9.109 -14.409  1.00 98.96           H  
ATOM   1134  CD1 ILE A  77       0.517  -9.016 -16.018  1.00 98.96           C  
ATOM   1135 HD11 ILE A  77       0.058  -8.254 -16.649  1.00 98.96           H  
ATOM   1136 HD12 ILE A  77       0.418  -8.731 -14.971  1.00 98.96           H  
ATOM   1137 HD13 ILE A  77       1.571  -9.112 -16.277  1.00 98.96           H  
ATOM   1138  N   GLU A  78      -4.634 -10.848 -17.152  1.00 98.95           N  
ATOM   1139  H   GLU A  78      -4.294 -10.135 -17.782  1.00 98.95           H  
ATOM   1140  CA  GLU A  78      -6.073 -10.918 -16.884  1.00 98.95           C  
ATOM   1141  HA  GLU A  78      -6.233 -10.812 -15.811  1.00 98.95           H  
ATOM   1142  C   GLU A  78      -6.650 -12.281 -17.288  1.00 98.95           C  
ATOM   1143  CB  GLU A  78      -6.786  -9.756 -17.592  1.00 98.95           C  
ATOM   1144  HB2 GLU A  78      -6.296  -8.822 -17.316  1.00 98.95           H  
ATOM   1145  HB3 GLU A  78      -6.704  -9.881 -18.671  1.00 98.95           H  
ATOM   1146  O   GLU A  78      -7.288 -12.939 -16.468  1.00 98.95           O  
ATOM   1147  CG  GLU A  78      -8.266  -9.673 -17.188  1.00 98.95           C  
ATOM   1148  HG2 GLU A  78      -8.798 -10.535 -17.590  1.00 98.95           H  
ATOM   1149  HG3 GLU A  78      -8.332  -9.707 -16.101  1.00 98.95           H  
ATOM   1150  CD  GLU A  78      -8.934  -8.389 -17.691  1.00 98.95           C  
ATOM   1151  OE1 GLU A  78      -9.758  -7.819 -16.939  1.00 98.95           O  
ATOM   1152  OE2 GLU A  78      -8.604  -7.939 -18.809  1.00 98.95           O  
ATOM   1153  N   ALA A  79      -6.336 -12.764 -18.496  1.00 98.93           N  
ATOM   1154  H   ALA A  79      -5.798 -12.184 -19.125  1.00 98.93           H  
ATOM   1155  CA  ALA A  79      -6.804 -14.063 -18.982  1.00 98.93           C  
ATOM   1156  HA  ALA A  79      -7.893 -14.070 -18.959  1.00 98.93           H  
ATOM   1157  C   ALA A  79      -6.314 -15.239 -18.117  1.00 98.93           C  
ATOM   1158  CB  ALA A  79      -6.333 -14.226 -20.433  1.00 98.93           C  
ATOM   1159  HB1 ALA A  79      -5.244 -14.221 -20.476  1.00 98.93           H  
ATOM   1160  HB2 ALA A  79      -6.707 -15.168 -20.834  1.00 98.93           H  
ATOM   1161  HB3 ALA A  79      -6.718 -13.405 -21.038  1.00 98.93           H  
ATOM   1162  O   ALA A  79      -7.042 -16.209 -17.903  1.00 98.93           O  
ATOM   1163  N   THR A  80      -5.084 -15.159 -17.606  1.00 98.93           N  
ATOM   1164  H   THR A  80      -4.536 -14.336 -17.812  1.00 98.93           H  
ATOM   1165  CA  THR A  80      -4.511 -16.199 -16.740  1.00 98.93           C  
ATOM   1166  HA  THR A  80      -4.714 -17.178 -17.174  1.00 98.93           H  
ATOM   1167  C   THR A  80      -5.139 -16.167 -15.347  1.00 98.93           C  
ATOM   1168  CB  THR A  80      -2.992 -16.033 -16.634  1.00 98.93           C  
ATOM   1169  HB  THR A  80      -2.773 -15.072 -16.169  1.00 98.93           H  
ATOM   1170  O   THR A  80      -5.514 -17.213 -14.817  1.00 98.93           O  
ATOM   1171  CG2 THR A  80      -2.314 -17.155 -15.851  1.00 98.93           C  
ATOM   1172 HG21 THR A  80      -1.238 -16.983 -15.846  1.00 98.93           H  
ATOM   1173 HG22 THR A  80      -2.519 -18.111 -16.332  1.00 98.93           H  
ATOM   1174 HG23 THR A  80      -2.673 -17.180 -14.822  1.00 98.93           H  
ATOM   1175  OG1 THR A  80      -2.409 -16.041 -17.911  1.00 98.93           O  
ATOM   1176  HG1 THR A  80      -2.561 -15.170 -18.285  1.00 98.93           H  
ATOM   1177  N   ILE A  81      -5.288 -14.976 -14.755  1.00 98.91           N  
ATOM   1178  H   ILE A  81      -5.006 -14.142 -15.250  1.00 98.91           H  
ATOM   1179  CA  ILE A  81      -5.849 -14.826 -13.408  1.00 98.91           C  
ATOM   1180  HA  ILE A  81      -5.398 -15.593 -12.778  1.00 98.91           H  
ATOM   1181  C   ILE A  81      -7.347 -15.134 -13.389  1.00 98.91           C  
ATOM   1182  CB  ILE A  81      -5.476 -13.469 -12.769  1.00 98.91           C  
ATOM   1183  HB  ILE A  81      -5.753 -12.665 -13.451  1.00 98.91           H  
ATOM   1184  O   ILE A  81      -7.796 -15.711 -12.409  1.00 98.91           O  
ATOM   1185  CG1 ILE A  81      -3.952 -13.425 -12.522  1.00 98.91           C  
ATOM   1186 HG12 ILE A  81      -3.671 -14.248 -11.864  1.00 98.91           H  
ATOM   1187 HG13 ILE A  81      -3.444 -13.571 -13.475  1.00 98.91           H  
ATOM   1188  CG2 ILE A  81      -6.210 -13.278 -11.431  1.00 98.91           C  
ATOM   1189 HG21 ILE A  81      -6.007 -14.117 -10.766  1.00 98.91           H  
ATOM   1190 HG22 ILE A  81      -5.900 -12.356 -10.939  1.00 98.91           H  
ATOM   1191 HG23 ILE A  81      -7.285 -13.212 -11.595  1.00 98.91           H  
ATOM   1192  CD1 ILE A  81      -3.405 -12.124 -11.922  1.00 98.91           C  
ATOM   1193 HD11 ILE A  81      -3.732 -11.999 -10.890  1.00 98.91           H  
ATOM   1194 HD12 ILE A  81      -2.316 -12.172 -11.932  1.00 98.91           H  
ATOM   1195 HD13 ILE A  81      -3.721 -11.273 -12.525  1.00 98.91           H  
ATOM   1196  N   HIS A  82      -8.101 -14.900 -14.468  1.00 98.85           N  
ATOM   1197  H   HIS A  82      -7.716 -14.367 -15.235  1.00 98.85           H  
ATOM   1198  CA  HIS A  82      -9.488 -15.384 -14.573  1.00 98.85           C  
ATOM   1199  HA  HIS A  82     -10.109 -14.893 -13.823  1.00 98.85           H  
ATOM   1200  C   HIS A  82      -9.608 -16.883 -14.313  1.00 98.85           C  
ATOM   1201  CB  HIS A  82     -10.047 -15.097 -15.973  1.00 98.85           C  
ATOM   1202  HB2 HIS A  82      -9.292 -15.312 -16.728  1.00 98.85           H  
ATOM   1203  HB3 HIS A  82     -10.893 -15.760 -16.152  1.00 98.85           H  
ATOM   1204  O   HIS A  82     -10.485 -17.313 -13.570  1.00 98.85           O  
ATOM   1205  CG  HIS A  82     -10.555 -13.702 -16.177  1.00 98.85           C  
ATOM   1206  CD2 HIS A  82     -10.392 -12.649 -15.328  1.00 98.85           C  
ATOM   1207  HD2 HIS A  82      -9.857 -12.648 -14.390  1.00 98.85           H  
ATOM   1208  ND1 HIS A  82     -11.348 -13.311 -17.257  1.00 98.85           N  
ATOM   1209  CE1 HIS A  82     -11.648 -12.026 -17.030  1.00 98.85           C  
ATOM   1210  HE1 HIS A  82     -12.259 -11.412 -17.675  1.00 98.85           H  
ATOM   1211  NE2 HIS A  82     -11.089 -11.610 -15.886  1.00 98.85           N  
ATOM   1212  HE2 HIS A  82     -11.191 -10.681 -15.503  1.00 98.85           H  
ATOM   1213  N   LEU A  83      -8.709 -17.683 -14.894  1.00 98.61           N  
ATOM   1214  H   LEU A  83      -7.985 -17.265 -15.460  1.00 98.61           H  
ATOM   1215  CA  LEU A  83      -8.723 -19.129 -14.690  1.00 98.61           C  
ATOM   1216  HA  LEU A  83      -9.745 -19.490 -14.807  1.00 98.61           H  
ATOM   1217  C   LEU A  83      -8.302 -19.522 -13.275  1.00 98.61           C  
ATOM   1218  CB  LEU A  83      -7.819 -19.814 -15.718  1.00 98.61           C  
ATOM   1219  HB2 LEU A  83      -6.807 -19.425 -15.607  1.00 98.61           H  
ATOM   1220  HB3 LEU A  83      -7.807 -20.878 -15.481  1.00 98.61           H  
ATOM   1221  O   LEU A  83      -8.847 -20.481 -12.741  1.00 98.61           O  
ATOM   1222  CG  LEU A  83      -8.255 -19.648 -17.178  1.00 98.61           C  
ATOM   1223  HG  LEU A  83      -8.220 -18.597 -17.464  1.00 98.61           H  
ATOM   1224  CD1 LEU A  83      -7.287 -20.429 -18.061  1.00 98.61           C  
ATOM   1225 HD11 LEU A  83      -6.298 -19.975 -17.992  1.00 98.61           H  
ATOM   1226 HD12 LEU A  83      -7.635 -20.352 -19.091  1.00 98.61           H  
ATOM   1227 HD13 LEU A  83      -7.235 -21.474 -17.756  1.00 98.61           H  
ATOM   1228  CD2 LEU A  83      -9.665 -20.187 -17.439  1.00 98.61           C  
ATOM   1229 HD21 LEU A  83      -9.889 -20.136 -18.504  1.00 98.61           H  
ATOM   1230 HD22 LEU A  83     -10.391 -19.561 -16.919  1.00 98.61           H  
ATOM   1231 HD23 LEU A  83      -9.749 -21.213 -17.080  1.00 98.61           H  
ATOM   1232  N   LEU A  84      -7.361 -18.791 -12.674  1.00 97.33           N  
ATOM   1233  H   LEU A  84      -6.969 -18.010 -13.180  1.00 97.33           H  
ATOM   1234  CA  LEU A  84      -6.951 -19.002 -11.283  1.00 97.33           C  
ATOM   1235  HA  LEU A  84      -6.751 -20.061 -11.123  1.00 97.33           H  
ATOM   1236  C   LEU A  84      -8.060 -18.608 -10.292  1.00 97.33           C  
ATOM   1237  CB  LEU A  84      -5.672 -18.194 -11.011  1.00 97.33           C  
ATOM   1238  HB2 LEU A  84      -5.487 -18.209  -9.937  1.00 97.33           H  
ATOM   1239  HB3 LEU A  84      -5.853 -17.156 -11.293  1.00 97.33           H  
ATOM   1240  O   LEU A  84      -8.247 -19.291  -9.295  1.00 97.33           O  
ATOM   1241  CG  LEU A  84      -4.411 -18.713 -11.725  1.00 97.33           C  
ATOM   1242  HG  LEU A  84      -4.647 -19.000 -12.749  1.00 97.33           H  
ATOM   1243  CD1 LEU A  84      -3.342 -17.619 -11.786  1.00 97.33           C  
ATOM   1244 HD11 LEU A  84      -3.642 -16.861 -12.510  1.00 97.33           H  
ATOM   1245 HD12 LEU A  84      -3.216 -17.148 -10.811  1.00 97.33           H  
ATOM   1246 HD13 LEU A  84      -2.392 -18.045 -12.108  1.00 97.33           H  
ATOM   1247  CD2 LEU A  84      -3.837 -19.926 -10.991  1.00 97.33           C  
ATOM   1248 HD21 LEU A  84      -3.646 -19.683  -9.946  1.00 97.33           H  
ATOM   1249 HD22 LEU A  84      -2.901 -20.244 -11.450  1.00 97.33           H  
ATOM   1250 HD23 LEU A  84      -4.548 -20.751 -11.041  1.00 97.33           H  
ATOM   1251  N   GLU A  85      -8.799 -17.531 -10.569  1.00 97.40           N  
ATOM   1252  H   GLU A  85      -8.557 -16.992 -11.389  1.00 97.40           H  
ATOM   1253  CA  GLU A  85      -9.934 -17.051  -9.770  1.00 97.40           C  
ATOM   1254  HA  GLU A  85      -9.667 -17.087  -8.714  1.00 97.40           H  
ATOM   1255  C   GLU A  85     -11.188 -17.920  -9.934  1.00 97.40           C  
ATOM   1256  CB  GLU A  85     -10.267 -15.595 -10.155  1.00 97.40           C  
ATOM   1257  HB2 GLU A  85     -10.320 -15.524 -11.242  1.00 97.40           H  
ATOM   1258  HB3 GLU A  85     -11.246 -15.335  -9.751  1.00 97.40           H  
ATOM   1259  O   GLU A  85     -12.045 -17.929  -9.055  1.00 97.40           O  
ATOM   1260  CG  GLU A  85      -9.255 -14.575  -9.610  1.00 97.40           C  
ATOM   1261  HG2 GLU A  85      -9.297 -14.615  -8.522  1.00 97.40           H  
ATOM   1262  HG3 GLU A  85      -8.246 -14.860  -9.910  1.00 97.40           H  
ATOM   1263  CD  GLU A  85      -9.531 -13.129 -10.063  1.00 97.40           C  
ATOM   1264  OE1 GLU A  85      -9.069 -12.194  -9.362  1.00 97.40           O  
ATOM   1265  OE2 GLU A  85     -10.208 -12.906 -11.088  1.00 97.40           O  
ATOM   1266  N   ASP A  86     -11.329 -18.648 -11.041  1.00 96.11           N  
ATOM   1267  H   ASP A  86     -10.658 -18.519 -11.785  1.00 96.11           H  
ATOM   1268  CA  ASP A  86     -12.441 -19.582 -11.252  1.00 96.11           C  
ATOM   1269  HA  ASP A  86     -13.293 -19.257 -10.655  1.00 96.11           H  
ATOM   1270  C   ASP A  86     -12.129 -21.017 -10.774  1.00 96.11           C  
ATOM   1271  CB  ASP A  86     -12.871 -19.548 -12.731  1.00 96.11           C  
ATOM   1272  HB2 ASP A  86     -11.989 -19.565 -13.370  1.00 96.11           H  
ATOM   1273  HB3 ASP A  86     -13.440 -20.452 -12.946  1.00 96.11           H  
ATOM   1274  O   ASP A  86     -13.053 -21.831 -10.653  1.00 96.11           O  
ATOM   1275  CG  ASP A  86     -13.774 -18.360 -13.112  1.00 96.11           C  
ATOM   1276  OD1 ASP A  86     -14.503 -17.799 -12.259  1.00 96.11           O  
ATOM   1277  OD2 ASP A  86     -13.943 -18.087 -14.323  1.00 96.11           O  
ATOM   1278  N   ASP A  87     -10.862 -21.347 -10.496  1.00 92.02           N  
ATOM   1279  H   ASP A  87     -10.154 -20.629 -10.557  1.00 92.02           H  
ATOM   1280  CA  ASP A  87     -10.431 -22.690 -10.093  1.00 92.02           C  
ATOM   1281  HA  ASP A  87     -11.156 -23.389 -10.508  1.00 92.02           H  
ATOM   1282  C   ASP A  87     -10.390 -22.845  -8.554  1.00 92.02           C  
ATOM   1283  CB  ASP A  87      -9.105 -23.064 -10.775  1.00 92.02           C  
ATOM   1284  HB2 ASP A  87      -9.233 -22.925 -11.848  1.00 92.02           H  
ATOM   1285  HB3 ASP A  87      -8.318 -22.383 -10.449  1.00 92.02           H  
ATOM   1286  O   ASP A  87      -9.505 -22.292  -7.894  1.00 92.02           O  
ATOM   1287  CG  ASP A  87      -8.675 -24.523 -10.548  1.00 92.02           C  
ATOM   1288  OD1 ASP A  87      -9.152 -25.161  -9.578  1.00 92.02           O  
ATOM   1289  OD2 ASP A  87      -7.907 -25.032 -11.397  1.00 92.02           O  
ATOM   1290  N   PRO A  88     -11.290 -23.666  -7.965  1.00 90.91           N  
ATOM   1291  CA  PRO A  88     -11.412 -23.841  -6.518  1.00 90.91           C  
ATOM   1292  HA  PRO A  88     -11.579 -22.870  -6.051  1.00 90.91           H  
ATOM   1293  C   PRO A  88     -10.188 -24.455  -5.837  1.00 90.91           C  
ATOM   1294  CB  PRO A  88     -12.651 -24.717  -6.310  1.00 90.91           C  
ATOM   1295  HB2 PRO A  88     -13.538 -24.089  -6.232  1.00 90.91           H  
ATOM   1296  HB3 PRO A  88     -12.570 -25.362  -5.435  1.00 90.91           H  
ATOM   1297  O   PRO A  88     -10.180 -24.528  -4.602  1.00 90.91           O  
ATOM   1298  CG  PRO A  88     -12.716 -25.531  -7.594  1.00 90.91           C  
ATOM   1299  HG2 PRO A  88     -12.025 -26.372  -7.534  1.00 90.91           H  
ATOM   1300  HG3 PRO A  88     -13.730 -25.871  -7.803  1.00 90.91           H  
ATOM   1301  CD  PRO A  88     -12.232 -24.543  -8.646  1.00 90.91           C  
ATOM   1302  HD2 PRO A  88     -13.068 -23.953  -9.020  1.00 90.91           H  
ATOM   1303  HD3 PRO A  88     -11.756 -25.090  -9.460  1.00 90.91           H  
ATOM   1304  N   LEU A  89      -9.178 -24.915  -6.586  1.00 87.66           N  
ATOM   1305  H   LEU A  89      -9.253 -24.845  -7.591  1.00 87.66           H  
ATOM   1306  CA  LEU A  89      -7.887 -25.316  -6.031  1.00 87.66           C  
ATOM   1307  HA  LEU A  89      -8.049 -26.067  -5.258  1.00 87.66           H  
ATOM   1308  C   LEU A  89      -7.181 -24.139  -5.351  1.00 87.66           C  
ATOM   1309  CB  LEU A  89      -7.000 -25.909  -7.142  1.00 87.66           C  
ATOM   1310  HB2 LEU A  89      -5.986 -26.016  -6.757  1.00 87.66           H  
ATOM   1311  HB3 LEU A  89      -6.958 -25.204  -7.973  1.00 87.66           H  
ATOM   1312  O   LEU A  89      -6.657 -24.314  -4.245  1.00 87.66           O  
ATOM   1313  CG  LEU A  89      -7.462 -27.280  -7.671  1.00 87.66           C  
ATOM   1314  HG  LEU A  89      -8.486 -27.216  -8.041  1.00 87.66           H  
ATOM   1315  CD1 LEU A  89      -6.552 -27.737  -8.811  1.00 87.66           C  
ATOM   1316 HD11 LEU A  89      -6.898 -28.692  -9.205  1.00 87.66           H  
ATOM   1317 HD12 LEU A  89      -5.523 -27.827  -8.461  1.00 87.66           H  
ATOM   1318 HD13 LEU A  89      -6.599 -26.997  -9.610  1.00 87.66           H  
ATOM   1319  CD2 LEU A  89      -7.410 -28.354  -6.582  1.00 87.66           C  
ATOM   1320 HD21 LEU A  89      -7.657 -29.326  -7.009  1.00 87.66           H  
ATOM   1321 HD22 LEU A  89      -6.412 -28.398  -6.147  1.00 87.66           H  
ATOM   1322 HD23 LEU A  89      -8.142 -28.118  -5.809  1.00 87.66           H  
ATOM   1323  N   PHE A  90      -7.244 -22.948  -5.943  1.00 91.23           N  
ATOM   1324  H   PHE A  90      -7.815 -22.843  -6.769  1.00 91.23           H  
ATOM   1325  CA  PHE A  90      -6.491 -21.783  -5.493  1.00 91.23           C  
ATOM   1326  HA  PHE A  90      -5.605 -22.135  -4.965  1.00 91.23           H  
ATOM   1327  C   PHE A  90      -7.279 -20.910  -4.509  1.00 91.23           C  
ATOM   1328  CB  PHE A  90      -5.995 -21.002  -6.711  1.00 91.23           C  
ATOM   1329  HB2 PHE A  90      -5.380 -20.179  -6.348  1.00 91.23           H  
ATOM   1330  HB3 PHE A  90      -6.850 -20.578  -7.238  1.00 91.23           H  
ATOM   1331  O   PHE A  90      -8.487 -21.049  -4.326  1.00 91.23           O  
ATOM   1332  CG  PHE A  90      -5.166 -21.838  -7.670  1.00 91.23           C  
ATOM   1333  CD1 PHE A  90      -3.839 -22.190  -7.356  1.00 91.23           C  
ATOM   1334  HD1 PHE A  90      -3.391 -21.847  -6.435  1.00 91.23           H  
ATOM   1335  CD2 PHE A  90      -5.748 -22.316  -8.854  1.00 91.23           C  
ATOM   1336  HD2 PHE A  90      -6.771 -22.052  -9.078  1.00 91.23           H  
ATOM   1337  CE1 PHE A  90      -3.100 -23.008  -8.231  1.00 91.23           C  
ATOM   1338  HE1 PHE A  90      -2.086 -23.284  -7.983  1.00 91.23           H  
ATOM   1339  CE2 PHE A  90      -5.017 -23.141  -9.726  1.00 91.23           C  
ATOM   1340  HE2 PHE A  90      -5.488 -23.512 -10.624  1.00 91.23           H  
ATOM   1341  CZ  PHE A  90      -3.687 -23.481  -9.418  1.00 91.23           C  
ATOM   1342  HZ  PHE A  90      -3.122 -24.110 -10.089  1.00 91.23           H  
ATOM   1343  N   ASN A  91      -6.579 -20.026  -3.797  1.00 92.97           N  
ATOM   1344  H   ASN A  91      -5.594 -19.924  -3.997  1.00 92.97           H  
ATOM   1345  CA  ASN A  91      -7.183 -19.080  -2.857  1.00 92.97           C  
ATOM   1346  HA  ASN A  91      -8.197 -19.403  -2.619  1.00 92.97           H  
ATOM   1347  C   ASN A  91      -7.340 -17.697  -3.512  1.00 92.97           C  
ATOM   1348  CB  ASN A  91      -6.387 -19.106  -1.543  1.00 92.97           C  
ATOM   1349  HB2 ASN A  91      -5.328 -18.979  -1.770  1.00 92.97           H  
ATOM   1350  HB3 ASN A  91      -6.505 -20.076  -1.060  1.00 92.97           H  
ATOM   1351  O   ASN A  91      -6.766 -16.707  -3.060  1.00 92.97           O  
ATOM   1352  CG  ASN A  91      -6.800 -18.038  -0.551  1.00 92.97           C  
ATOM   1353  ND2 ASN A  91      -5.851 -17.514   0.189  1.00 92.97           N  
ATOM   1354 HD21 ASN A  91      -6.080 -16.771   0.834  1.00 92.97           H  
ATOM   1355 HD22 ASN A  91      -4.891 -17.736  -0.032  1.00 92.97           H  
ATOM   1356  OD1 ASN A  91      -7.963 -17.701  -0.401  1.00 92.97           O  
ATOM   1357  N   ALA A  92      -8.135 -17.636  -4.577  1.00 95.64           N  
ATOM   1358  H   ALA A  92      -8.537 -18.491  -4.934  1.00 95.64           H  
ATOM   1359  CA  ALA A  92      -8.578 -16.412  -5.239  1.00 95.64           C  
ATOM   1360  HA  ALA A  92      -8.681 -15.613  -4.505  1.00 95.64           H  
ATOM   1361  C   ALA A  92      -9.947 -16.678  -5.879  1.00 95.64           C  
ATOM   1362  CB  ALA A  92      -7.535 -16.000  -6.282  1.00 95.64           C  
ATOM   1363  HB1 ALA A  92      -7.444 -16.773  -7.046  1.00 95.64           H  
ATOM   1364  HB2 ALA A  92      -6.569 -15.857  -5.796  1.00 95.64           H  
ATOM   1365  HB3 ALA A  92      -7.831 -15.063  -6.753  1.00 95.64           H  
ATOM   1366  O   ALA A  92     -10.181 -17.785  -6.346  1.00 95.64           O  
ATOM   1367  N   GLY A  93     -10.864 -15.707  -5.865  1.00 96.01           N  
ATOM   1368  H   GLY A  93     -10.612 -14.794  -5.514  1.00 96.01           H  
ATOM   1369  CA  GLY A  93     -12.220 -15.917  -6.388  1.00 96.01           C  
ATOM   1370  HA2 GLY A  93     -12.168 -16.025  -7.472  1.00 96.01           H  
ATOM   1371  HA3 GLY A  93     -12.839 -15.046  -6.174  1.00 96.01           H  
ATOM   1372  C   GLY A  93     -12.909 -17.154  -5.787  1.00 96.01           C  
ATOM   1373  O   GLY A  93     -13.088 -17.253  -4.568  1.00 96.01           O  
ATOM   1374  N   ARG A  94     -13.341 -18.091  -6.636  1.00 93.29           N  
ATOM   1375  H   ARG A  94     -13.016 -18.015  -7.589  1.00 93.29           H  
ATOM   1376  CA  ARG A  94     -13.923 -19.372  -6.225  1.00 93.29           C  
ATOM   1377  HA  ARG A  94     -14.730 -19.188  -5.517  1.00 93.29           H  
ATOM   1378  C   ARG A  94     -12.867 -20.216  -5.521  1.00 93.29           C  
ATOM   1379  CB  ARG A  94     -14.502 -20.090  -7.451  1.00 93.29           C  
ATOM   1380  HB2 ARG A  94     -15.230 -19.437  -7.932  1.00 93.29           H  
ATOM   1381  HB3 ARG A  94     -13.705 -20.309  -8.161  1.00 93.29           H  
ATOM   1382  O   ARG A  94     -11.863 -20.568  -6.110  1.00 93.29           O  
ATOM   1383  CG  ARG A  94     -15.192 -21.392  -7.030  1.00 93.29           C  
ATOM   1384  HG2 ARG A  94     -14.451 -22.078  -6.618  1.00 93.29           H  
ATOM   1385  HG3 ARG A  94     -15.937 -21.175  -6.265  1.00 93.29           H  
ATOM   1386  CD  ARG A  94     -15.875 -22.060  -8.219  1.00 93.29           C  
ATOM   1387  HD2 ARG A  94     -15.121 -22.307  -8.967  1.00 93.29           H  
ATOM   1388  HD3 ARG A  94     -16.575 -21.343  -8.648  1.00 93.29           H  
ATOM   1389  NE  ARG A  94     -16.583 -23.285  -7.792  1.00 93.29           N  
ATOM   1390  HE  ARG A  94     -16.272 -23.703  -6.927  1.00 93.29           H  
ATOM   1391  NH1 ARG A  94     -18.095 -23.339  -9.505  1.00 93.29           N  
ATOM   1392 HH11 ARG A  94     -17.655 -22.502  -9.860  1.00 93.29           H  
ATOM   1393 HH12 ARG A  94     -18.889 -23.753  -9.972  1.00 93.29           H  
ATOM   1394  NH2 ARG A  94     -18.156 -24.933  -7.938  1.00 93.29           N  
ATOM   1395 HH21 ARG A  94     -18.920 -25.385  -8.421  1.00 93.29           H  
ATOM   1396 HH22 ARG A  94     -17.840 -25.351  -7.075  1.00 93.29           H  
ATOM   1397  CZ  ARG A  94     -17.606 -23.846  -8.407  1.00 93.29           C  
ATOM   1398  N   GLY A  95     -13.127 -20.595  -4.269  1.00 89.98           N  
ATOM   1399  H   GLY A  95     -13.972 -20.260  -3.828  1.00 89.98           H  
ATOM   1400  CA  GLY A  95     -12.132 -21.286  -3.439  1.00 89.98           C  
ATOM   1401  HA2 GLY A  95     -11.426 -21.831  -4.066  1.00 89.98           H  
ATOM   1402  HA3 GLY A  95     -12.648 -22.000  -2.798  1.00 89.98           H  
ATOM   1403  C   GLY A  95     -11.323 -20.354  -2.537  1.00 89.98           C  
ATOM   1404  O   GLY A  95     -10.431 -20.826  -1.825  1.00 89.98           O  
ATOM   1405  N   ALA A  96     -11.669 -19.064  -2.491  1.00 93.92           N  
ATOM   1406  H   ALA A  96     -12.351 -18.714  -3.150  1.00 93.92           H  
ATOM   1407  CA  ALA A  96     -11.156 -18.135  -1.496  1.00 93.92           C  
ATOM   1408  HA  ALA A  96     -10.079 -18.055  -1.639  1.00 93.92           H  
ATOM   1409  C   ALA A  96     -11.419 -18.618  -0.058  1.00 93.92           C  
ATOM   1410  CB  ALA A  96     -11.768 -16.754  -1.737  1.00 93.92           C  
ATOM   1411  HB1 ALA A  96     -12.856 -16.826  -1.746  1.00 93.92           H  
ATOM   1412  HB2 ALA A  96     -11.424 -16.370  -2.697  1.00 93.92           H  
ATOM   1413  HB3 ALA A  96     -11.467 -16.067  -0.946  1.00 93.92           H  
ATOM   1414  O   ALA A  96     -12.460 -19.192   0.274  1.00 93.92           O  
ATOM   1415  N   VAL A  97     -10.461 -18.350   0.826  1.00 93.56           N  
ATOM   1416  H   VAL A  97      -9.617 -17.914   0.484  1.00 93.56           H  
ATOM   1417  CA  VAL A  97     -10.606 -18.565   2.269  1.00 93.56           C  
ATOM   1418  HA  VAL A  97     -10.977 -19.579   2.419  1.00 93.56           H  
ATOM   1419  C   VAL A  97     -11.642 -17.612   2.871  1.00 93.56           C  
ATOM   1420  CB  VAL A  97      -9.260 -18.447   3.006  1.00 93.56           C  
ATOM   1421  HB  VAL A  97      -9.443 -18.608   4.068  1.00 93.56           H  
ATOM   1422  O   VAL A  97     -11.947 -16.551   2.322  1.00 93.56           O  
ATOM   1423  CG1 VAL A  97      -8.266 -19.529   2.565  1.00 93.56           C  
ATOM   1424 HG11 VAL A  97      -8.162 -19.550   1.480  1.00 93.56           H  
ATOM   1425 HG12 VAL A  97      -8.606 -20.501   2.924  1.00 93.56           H  
ATOM   1426 HG13 VAL A  97      -7.288 -19.341   3.009  1.00 93.56           H  
ATOM   1427  CG2 VAL A  97      -8.632 -17.058   2.860  1.00 93.56           C  
ATOM   1428 HG21 VAL A  97      -7.618 -17.075   3.260  1.00 93.56           H  
ATOM   1429 HG22 VAL A  97      -9.221 -16.320   3.404  1.00 93.56           H  
ATOM   1430 HG23 VAL A  97      -8.581 -16.755   1.815  1.00 93.56           H  
ATOM   1431  N   PHE A  98     -12.183 -17.995   4.025  1.00 93.81           N  
ATOM   1432  H   PHE A  98     -11.889 -18.870   4.435  1.00 93.81           H  
ATOM   1433  CA  PHE A  98     -13.164 -17.197   4.756  1.00 93.81           C  
ATOM   1434  HA  PHE A  98     -13.680 -16.539   4.057  1.00 93.81           H  
ATOM   1435  C   PHE A  98     -12.515 -16.330   5.837  1.00 93.81           C  
ATOM   1436  CB  PHE A  98     -14.207 -18.120   5.384  1.00 93.81           C  
ATOM   1437  HB2 PHE A  98     -13.689 -18.856   5.999  1.00 93.81           H  
ATOM   1438  HB3 PHE A  98     -14.845 -17.521   6.034  1.00 93.81           H  
ATOM   1439  O   PHE A  98     -11.545 -16.745   6.477  1.00 93.81           O  
ATOM   1440  CG  PHE A  98     -15.093 -18.833   4.390  1.00 93.81           C  
ATOM   1441  CD1 PHE A  98     -16.223 -18.173   3.874  1.00 93.81           C  
ATOM   1442  HD1 PHE A  98     -16.457 -17.167   4.187  1.00 93.81           H  
ATOM   1443  CD2 PHE A  98     -14.779 -20.135   3.960  1.00 93.81           C  
ATOM   1444  HD2 PHE A  98     -13.911 -20.641   4.355  1.00 93.81           H  
ATOM   1445  CE1 PHE A  98     -17.029 -18.805   2.917  1.00 93.81           C  
ATOM   1446  HE1 PHE A  98     -17.871 -18.282   2.488  1.00 93.81           H  
ATOM   1447  CE2 PHE A  98     -15.583 -20.765   2.995  1.00 93.81           C  
ATOM   1448  HE2 PHE A  98     -15.344 -21.753   2.632  1.00 93.81           H  
ATOM   1449  CZ  PHE A  98     -16.697 -20.093   2.473  1.00 93.81           C  
ATOM   1450  HZ  PHE A  98     -17.288 -20.568   1.704  1.00 93.81           H  
ATOM   1451  N   THR A  99     -13.108 -15.168   6.107  1.00 95.88           N  
ATOM   1452  H   THR A  99     -13.880 -14.888   5.519  1.00 95.88           H  
ATOM   1453  CA  THR A  99     -12.884 -14.381   7.326  1.00 95.88           C  
ATOM   1454  HA  THR A  99     -11.811 -14.260   7.472  1.00 95.88           H  
ATOM   1455  C   THR A  99     -13.453 -15.100   8.551  1.00 95.88           C  
ATOM   1456  CB  THR A  99     -13.508 -12.973   7.239  1.00 95.88           C  
ATOM   1457  HB  THR A  99     -13.102 -12.379   8.057  1.00 95.88           H  
ATOM   1458  O   THR A  99     -14.221 -16.058   8.429  1.00 95.88           O  
ATOM   1459  CG2 THR A  99     -13.195 -12.224   5.948  1.00 95.88           C  
ATOM   1460 HG21 THR A  99     -13.522 -12.776   5.066  1.00 95.88           H  
ATOM   1461 HG22 THR A  99     -12.124 -12.032   5.879  1.00 95.88           H  
ATOM   1462 HG23 THR A  99     -13.719 -11.268   5.976  1.00 95.88           H  
ATOM   1463  OG1 THR A  99     -14.907 -12.985   7.425  1.00 95.88           O  
ATOM   1464  HG1 THR A  99     -15.063 -12.279   8.057  1.00 95.88           H  
ATOM   1465  N   ALA A 100     -13.130 -14.624   9.756  1.00 95.73           N  
ATOM   1466  H   ALA A 100     -12.535 -13.809   9.815  1.00 95.73           H  
ATOM   1467  CA  ALA A 100     -13.697 -15.179  10.989  1.00 95.73           C  
ATOM   1468  HA  ALA A 100     -13.480 -16.247  11.018  1.00 95.73           H  
ATOM   1469  C   ALA A 100     -15.227 -15.023  11.079  1.00 95.73           C  
ATOM   1470  CB  ALA A 100     -13.028 -14.513  12.188  1.00 95.73           C  
ATOM   1471  HB1 ALA A 100     -11.943 -14.571  12.095  1.00 95.73           H  
ATOM   1472  HB2 ALA A 100     -13.356 -13.474  12.233  1.00 95.73           H  
ATOM   1473  HB3 ALA A 100     -13.339 -15.019  13.101  1.00 95.73           H  
ATOM   1474  O   ALA A 100     -15.881 -15.792  11.776  1.00 95.73           O  
ATOM   1475  N   GLU A 101     -15.805 -14.054  10.367  1.00 95.38           N  
ATOM   1476  H   GLU A 101     -15.206 -13.392   9.894  1.00 95.38           H  
ATOM   1477  CA  GLU A 101     -17.251 -13.838  10.269  1.00 95.38           C  
ATOM   1478  HA  GLU A 101     -17.707 -14.142  11.212  1.00 95.38           H  
ATOM   1479  C   GLU A 101     -17.921 -14.691   9.176  1.00 95.38           C  
ATOM   1480  CB  GLU A 101     -17.567 -12.347  10.055  1.00 95.38           C  
ATOM   1481  HB2 GLU A 101     -18.650 -12.229  10.084  1.00 95.38           H  
ATOM   1482  HB3 GLU A 101     -17.240 -12.048   9.060  1.00 95.38           H  
ATOM   1483  O   GLU A 101     -19.118 -14.542   8.940  1.00 95.38           O  
ATOM   1484  CG  GLU A 101     -16.987 -11.387  11.112  1.00 95.38           C  
ATOM   1485  HG2 GLU A 101     -17.520 -10.440  11.021  1.00 95.38           H  
ATOM   1486  HG3 GLU A 101     -17.193 -11.787  12.105  1.00 95.38           H  
ATOM   1487  CD  GLU A 101     -15.482 -11.101  10.959  1.00 95.38           C  
ATOM   1488  OE1 GLU A 101     -14.884 -10.569  11.923  1.00 95.38           O  
ATOM   1489  OE2 GLU A 101     -14.939 -11.387   9.864  1.00 95.38           O  
ATOM   1490  N   GLY A 102     -17.176 -15.575   8.501  1.00 94.64           N  
ATOM   1491  H   GLY A 102     -16.194 -15.650   8.722  1.00 94.64           H  
ATOM   1492  CA  GLY A 102     -17.728 -16.501   7.510  1.00 94.64           C  
ATOM   1493  HA2 GLY A 102     -17.015 -17.312   7.359  1.00 94.64           H  
ATOM   1494  HA3 GLY A 102     -18.658 -16.927   7.886  1.00 94.64           H  
ATOM   1495  C   GLY A 102     -18.009 -15.866   6.147  1.00 94.64           C  
ATOM   1496  O   GLY A 102     -18.876 -16.347   5.421  1.00 94.64           O  
ATOM   1497  N   ARG A 103     -17.294 -14.791   5.787  1.00 94.97           N  
ATOM   1498  H   ARG A 103     -16.581 -14.464   6.423  1.00 94.97           H  
ATOM   1499  CA  ARG A 103     -17.393 -14.133   4.471  1.00 94.97           C  
ATOM   1500  HA  ARG A 103     -18.217 -14.570   3.907  1.00 94.97           H  
ATOM   1501  C   ARG A 103     -16.128 -14.345   3.648  1.00 94.97           C  
ATOM   1502  CB  ARG A 103     -17.658 -12.632   4.643  1.00 94.97           C  
ATOM   1503  HB2 ARG A 103     -17.724 -12.179   3.654  1.00 94.97           H  
ATOM   1504  HB3 ARG A 103     -16.812 -12.185   5.164  1.00 94.97           H  
ATOM   1505  O   ARG A 103     -15.056 -14.520   4.216  1.00 94.97           O  
ATOM   1506  CG  ARG A 103     -18.954 -12.331   5.412  1.00 94.97           C  
ATOM   1507  HG2 ARG A 103     -19.774 -12.898   4.972  1.00 94.97           H  
ATOM   1508  HG3 ARG A 103     -18.843 -12.630   6.454  1.00 94.97           H  
ATOM   1509  CD  ARG A 103     -19.297 -10.835   5.340  1.00 94.97           C  
ATOM   1510  HD2 ARG A 103     -20.223 -10.652   5.884  1.00 94.97           H  
ATOM   1511  HD3 ARG A 103     -19.469 -10.569   4.297  1.00 94.97           H  
ATOM   1512  NE  ARG A 103     -18.206  -9.990   5.869  1.00 94.97           N  
ATOM   1513  HE  ARG A 103     -17.476  -9.714   5.229  1.00 94.97           H  
ATOM   1514  NH1 ARG A 103     -18.811  -9.971   8.084  1.00 94.97           N  
ATOM   1515 HH11 ARG A 103     -18.563  -9.768   9.042  1.00 94.97           H  
ATOM   1516 HH12 ARG A 103     -19.615 -10.539   7.857  1.00 94.97           H  
ATOM   1517  NH2 ARG A 103     -16.877  -9.045   7.428  1.00 94.97           N  
ATOM   1518 HH21 ARG A 103     -16.562  -8.964   8.384  1.00 94.97           H  
ATOM   1519 HH22 ARG A 103     -16.185  -8.907   6.706  1.00 94.97           H  
ATOM   1520  CZ  ARG A 103     -17.978  -9.666   7.125  1.00 94.97           C  
ATOM   1521  N   ASN A 104     -16.233 -14.276   2.326  1.00 95.61           N  
ATOM   1522  H   ASN A 104     -17.143 -14.138   1.910  1.00 95.61           H  
ATOM   1523  CA  ASN A 104     -15.072 -14.115   1.454  1.00 95.61           C  
ATOM   1524  HA  ASN A 104     -14.180 -14.489   1.957  1.00 95.61           H  
ATOM   1525  C   ASN A 104     -14.866 -12.620   1.180  1.00 95.61           C  
ATOM   1526  CB  ASN A 104     -15.258 -14.942   0.175  1.00 95.61           C  
ATOM   1527  HB2 ASN A 104     -14.382 -14.827  -0.464  1.00 95.61           H  
ATOM   1528  HB3 ASN A 104     -16.128 -14.585  -0.375  1.00 95.61           H  
ATOM   1529  O   ASN A 104     -15.804 -11.921   0.805  1.00 95.61           O  
ATOM   1530  CG  ASN A 104     -15.445 -16.418   0.471  1.00 95.61           C  
ATOM   1531  ND2 ASN A 104     -14.420 -17.097   0.922  1.00 95.61           N  
ATOM   1532 HD21 ASN A 104     -14.524 -18.100   0.977  1.00 95.61           H  
ATOM   1533 HD22 ASN A 104     -13.517 -16.673   1.083  1.00 95.61           H  
ATOM   1534  OD1 ASN A 104     -16.526 -16.964   0.340  1.00 95.61           O  
ATOM   1535  N   GLU A 105     -13.647 -12.135   1.400  1.00 97.37           N  
ATOM   1536  H   GLU A 105     -12.916 -12.777   1.672  1.00 97.37           H  
ATOM   1537  CA  GLU A 105     -13.248 -10.742   1.179  1.00 97.37           C  
ATOM   1538  HA  GLU A 105     -14.027 -10.188   0.655  1.00 97.37           H  
ATOM   1539  C   GLU A 105     -12.001 -10.763   0.297  1.00 97.37           C  
ATOM   1540  CB  GLU A 105     -12.966 -10.055   2.528  1.00 97.37           C  
ATOM   1541  HB2 GLU A 105     -12.382  -9.152   2.352  1.00 97.37           H  
ATOM   1542  HB3 GLU A 105     -12.375 -10.731   3.146  1.00 97.37           H  
ATOM   1543  O   GLU A 105     -10.917 -11.101   0.778  1.00 97.37           O  
ATOM   1544  CG  GLU A 105     -14.240  -9.670   3.297  1.00 97.37           C  
ATOM   1545  HG2 GLU A 105     -14.813  -8.967   2.692  1.00 97.37           H  
ATOM   1546  HG3 GLU A 105     -14.849 -10.563   3.440  1.00 97.37           H  
ATOM   1547  CD  GLU A 105     -13.964  -9.038   4.675  1.00 97.37           C  
ATOM   1548  OE1 GLU A 105     -14.957  -8.869   5.434  1.00 97.37           O  
ATOM   1549  OE2 GLU A 105     -12.779  -8.789   5.008  1.00 97.37           O  
ATOM   1550  N   LEU A 106     -12.182 -10.472  -0.988  1.00 98.42           N  
ATOM   1551  H   LEU A 106     -13.087 -10.140  -1.291  1.00 98.42           H  
ATOM   1552  CA  LEU A 106     -11.171 -10.661  -2.022  1.00 98.42           C  
ATOM   1553  HA  LEU A 106     -10.481 -11.439  -1.697  1.00 98.42           H  
ATOM   1554  C   LEU A 106     -10.362  -9.381  -2.232  1.00 98.42           C  
ATOM   1555  CB  LEU A 106     -11.830 -11.129  -3.335  1.00 98.42           C  
ATOM   1556  HB2 LEU A 106     -11.040 -11.437  -4.019  1.00 98.42           H  
ATOM   1557  HB3 LEU A 106     -12.339 -10.274  -3.780  1.00 98.42           H  
ATOM   1558  O   LEU A 106     -10.905  -8.275  -2.170  1.00 98.42           O  
ATOM   1559  CG  LEU A 106     -12.855 -12.271  -3.202  1.00 98.42           C  
ATOM   1560  HG  LEU A 106     -13.655 -11.976  -2.523  1.00 98.42           H  
ATOM   1561  CD1 LEU A 106     -13.496 -12.580  -4.550  1.00 98.42           C  
ATOM   1562 HD11 LEU A 106     -13.986 -11.690  -4.945  1.00 98.42           H  
ATOM   1563 HD12 LEU A 106     -14.251 -13.356  -4.420  1.00 98.42           H  
ATOM   1564 HD13 LEU A 106     -12.745 -12.930  -5.258  1.00 98.42           H  
ATOM   1565  CD2 LEU A 106     -12.215 -13.552  -2.673  1.00 98.42           C  
ATOM   1566 HD21 LEU A 106     -11.361 -13.827  -3.292  1.00 98.42           H  
ATOM   1567 HD22 LEU A 106     -11.890 -13.398  -1.644  1.00 98.42           H  
ATOM   1568 HD23 LEU A 106     -12.950 -14.356  -2.693  1.00 98.42           H  
ATOM   1569  N   ASP A 107      -9.077  -9.550  -2.527  1.00 98.85           N  
ATOM   1570  H   ASP A 107      -8.721 -10.492  -2.605  1.00 98.85           H  
ATOM   1571  CA  ASP A 107      -8.145  -8.465  -2.807  1.00 98.85           C  
ATOM   1572  HA  ASP A 107      -8.702  -7.534  -2.908  1.00 98.85           H  
ATOM   1573  C   ASP A 107      -7.420  -8.744  -4.133  1.00 98.85           C  
ATOM   1574  CB  ASP A 107      -7.130  -8.296  -1.659  1.00 98.85           C  
ATOM   1575  HB2 ASP A 107      -6.616  -7.348  -1.820  1.00 98.85           H  
ATOM   1576  HB3 ASP A 107      -6.384  -9.087  -1.732  1.00 98.85           H  
ATOM   1577  O   ASP A 107      -7.059  -9.888  -4.410  1.00 98.85           O  
ATOM   1578  CG  ASP A 107      -7.697  -8.302  -0.227  1.00 98.85           C  
ATOM   1579  OD1 ASP A 107      -8.737  -7.655   0.023  1.00 98.85           O  
ATOM   1580  OD2 ASP A 107      -7.055  -8.909   0.670  1.00 98.85           O  
ATOM   1581  N   ALA A 108      -7.173  -7.715  -4.943  1.00 98.97           N  
ATOM   1582  H   ALA A 108      -7.457  -6.789  -4.658  1.00 98.97           H  
ATOM   1583  CA  ALA A 108      -6.415  -7.849  -6.186  1.00 98.97           C  
ATOM   1584  HA  ALA A 108      -5.652  -8.614  -6.037  1.00 98.97           H  
ATOM   1585  C   ALA A 108      -5.695  -6.554  -6.567  1.00 98.97           C  
ATOM   1586  CB  ALA A 108      -7.350  -8.309  -7.313  1.00 98.97           C  
ATOM   1587  HB1 ALA A 108      -8.157  -7.590  -7.449  1.00 98.97           H  
ATOM   1588  HB2 ALA A 108      -6.790  -8.409  -8.243  1.00 98.97           H  
ATOM   1589  HB3 ALA A 108      -7.764  -9.285  -7.059  1.00 98.97           H  
ATOM   1590  O   ALA A 108      -6.126  -5.463  -6.193  1.00 98.97           O  
ATOM   1591  N   ALA A 109      -4.624  -6.670  -7.347  1.00 98.98           N  
ATOM   1592  H   ALA A 109      -4.330  -7.599  -7.614  1.00 98.98           H  
ATOM   1593  CA  ALA A 109      -3.950  -5.546  -7.985  1.00 98.98           C  
ATOM   1594  HA  ALA A 109      -4.680  -4.750  -8.139  1.00 98.98           H  
ATOM   1595  C   ALA A 109      -3.395  -5.921  -9.356  1.00 98.98           C  
ATOM   1596  CB  ALA A 109      -2.831  -5.003  -7.093  1.00 98.98           C  
ATOM   1597  HB1 ALA A 109      -2.187  -5.821  -6.770  1.00 98.98           H  
ATOM   1598  HB2 ALA A 109      -3.262  -4.488  -6.235  1.00 98.98           H  
ATOM   1599  HB3 ALA A 109      -2.234  -4.280  -7.649  1.00 98.98           H  
ATOM   1600  O   ALA A 109      -3.085  -7.080  -9.627  1.00 98.98           O  
ATOM   1601  N   MET A 110      -3.232  -4.908 -10.200  1.00 98.98           N  
ATOM   1602  H   MET A 110      -3.537  -3.992  -9.902  1.00 98.98           H  
ATOM   1603  CA  MET A 110      -2.614  -5.005 -11.513  1.00 98.98           C  
ATOM   1604  HA  MET A 110      -1.930  -5.853 -11.516  1.00 98.98           H  
ATOM   1605  C   MET A 110      -1.822  -3.726 -11.804  1.00 98.98           C  
ATOM   1606  CB  MET A 110      -3.716  -5.259 -12.543  1.00 98.98           C  
ATOM   1607  HB2 MET A 110      -4.329  -6.096 -12.207  1.00 98.98           H  
ATOM   1608  HB3 MET A 110      -4.354  -4.378 -12.616  1.00 98.98           H  
ATOM   1609  O   MET A 110      -2.262  -2.629 -11.452  1.00 98.98           O  
ATOM   1610  CG  MET A 110      -3.171  -5.601 -13.926  1.00 98.98           C  
ATOM   1611  HG2 MET A 110      -2.570  -4.765 -14.283  1.00 98.98           H  
ATOM   1612  HG3 MET A 110      -2.533  -6.482 -13.867  1.00 98.98           H  
ATOM   1613  SD  MET A 110      -4.526  -5.904 -15.087  1.00 98.98           S  
ATOM   1614  CE  MET A 110      -4.628  -7.701 -15.026  1.00 98.98           C  
ATOM   1615  HE1 MET A 110      -3.904  -8.121 -15.725  1.00 98.98           H  
ATOM   1616  HE2 MET A 110      -5.630  -8.016 -15.318  1.00 98.98           H  
ATOM   1617  HE3 MET A 110      -4.415  -8.051 -14.016  1.00 98.98           H  
ATOM   1618  N   MET A 111      -0.652  -3.857 -12.430  1.00 98.98           N  
ATOM   1619  H   MET A 111      -0.338  -4.785 -12.675  1.00 98.98           H  
ATOM   1620  CA  MET A 111       0.226  -2.731 -12.752  1.00 98.98           C  
ATOM   1621  HA  MET A 111      -0.376  -1.822 -12.782  1.00 98.98           H  
ATOM   1622  C   MET A 111       0.872  -2.893 -14.130  1.00 98.98           C  
ATOM   1623  CB  MET A 111       1.272  -2.566 -11.638  1.00 98.98           C  
ATOM   1624  HB2 MET A 111       1.949  -3.420 -11.634  1.00 98.98           H  
ATOM   1625  HB3 MET A 111       0.754  -2.533 -10.680  1.00 98.98           H  
ATOM   1626  O   MET A 111       1.441  -3.940 -14.439  1.00 98.98           O  
ATOM   1627  CG  MET A 111       2.082  -1.273 -11.785  1.00 98.98           C  
ATOM   1628  HG2 MET A 111       2.753  -1.359 -12.640  1.00 98.98           H  
ATOM   1629  HG3 MET A 111       1.395  -0.449 -11.977  1.00 98.98           H  
ATOM   1630  SD  MET A 111       3.053  -0.864 -10.312  1.00 98.98           S  
ATOM   1631  CE  MET A 111       3.643   0.782 -10.785  1.00 98.98           C  
ATOM   1632  HE1 MET A 111       4.284   1.180  -9.999  1.00 98.98           H  
ATOM   1633  HE2 MET A 111       4.216   0.717 -11.710  1.00 98.98           H  
ATOM   1634  HE3 MET A 111       2.795   1.452 -10.932  1.00 98.98           H  
ATOM   1635  N   ASP A 112       0.805  -1.827 -14.927  1.00 98.96           N  
ATOM   1636  H   ASP A 112       0.348  -1.002 -14.565  1.00 98.96           H  
ATOM   1637  CA  ASP A 112       1.393  -1.714 -16.263  1.00 98.96           C  
ATOM   1638  HA  ASP A 112       1.524  -2.706 -16.696  1.00 98.96           H  
ATOM   1639  C   ASP A 112       2.769  -1.038 -16.178  1.00 98.96           C  
ATOM   1640  CB  ASP A 112       0.417  -0.933 -17.163  1.00 98.96           C  
ATOM   1641  HB2 ASP A 112      -0.470  -1.543 -17.334  1.00 98.96           H  
ATOM   1642  HB3 ASP A 112       0.102  -0.033 -16.635  1.00 98.96           H  
ATOM   1643  O   ASP A 112       2.870   0.158 -15.885  1.00 98.96           O  
ATOM   1644  CG  ASP A 112       0.992  -0.508 -18.521  1.00 98.96           C  
ATOM   1645  OD1 ASP A 112       2.080  -0.979 -18.914  1.00 98.96           O  
ATOM   1646  OD2 ASP A 112       0.382   0.402 -19.136  1.00 98.96           O  
ATOM   1647  N   GLY A 113       3.830  -1.786 -16.482  1.00 98.92           N  
ATOM   1648  H   GLY A 113       3.693  -2.734 -16.803  1.00 98.92           H  
ATOM   1649  CA  GLY A 113       5.204  -1.302 -16.412  1.00 98.92           C  
ATOM   1650  HA2 GLY A 113       5.364  -0.869 -15.424  1.00 98.92           H  
ATOM   1651  HA3 GLY A 113       5.884  -2.143 -16.548  1.00 98.92           H  
ATOM   1652  C   GLY A 113       5.554  -0.239 -17.451  1.00 98.92           C  
ATOM   1653  O   GLY A 113       6.484   0.537 -17.226  1.00 98.92           O  
ATOM   1654  N   LYS A 114       4.800  -0.128 -18.551  1.00 98.73           N  
ATOM   1655  H   LYS A 114       4.010  -0.748 -18.652  1.00 98.73           H  
ATOM   1656  CA  LYS A 114       5.024   0.901 -19.576  1.00 98.73           C  
ATOM   1657  HA  LYS A 114       6.088   0.950 -19.807  1.00 98.73           H  
ATOM   1658  C   LYS A 114       4.609   2.283 -19.094  1.00 98.73           C  
ATOM   1659  CB  LYS A 114       4.242   0.516 -20.835  1.00 98.73           C  
ATOM   1660  HB2 LYS A 114       3.176   0.518 -20.609  1.00 98.73           H  
ATOM   1661  HB3 LYS A 114       4.523  -0.495 -21.128  1.00 98.73           H  
ATOM   1662  O   LYS A 114       5.304   3.266 -19.340  1.00 98.73           O  
ATOM   1663  CG  LYS A 114       4.495   1.478 -22.003  1.00 98.73           C  
ATOM   1664  HG2 LYS A 114       5.539   1.412 -22.308  1.00 98.73           H  
ATOM   1665  HG3 LYS A 114       4.270   2.503 -21.709  1.00 98.73           H  
ATOM   1666  CD  LYS A 114       3.585   1.101 -23.170  1.00 98.73           C  
ATOM   1667  HD2 LYS A 114       3.788   0.071 -23.463  1.00 98.73           H  
ATOM   1668  HD3 LYS A 114       2.544   1.173 -22.854  1.00 98.73           H  
ATOM   1669  CE  LYS A 114       3.837   2.036 -24.351  1.00 98.73           C  
ATOM   1670  HE2 LYS A 114       3.543   3.047 -24.071  1.00 98.73           H  
ATOM   1671  HE3 LYS A 114       4.906   2.034 -24.562  1.00 98.73           H  
ATOM   1672  NZ  LYS A 114       3.083   1.570 -25.537  1.00 98.73           N  
ATOM   1673  HZ1 LYS A 114       2.093   1.540 -25.336  1.00 98.73           H  
ATOM   1674  HZ2 LYS A 114       3.374   0.630 -25.765  1.00 98.73           H  
ATOM   1675  HZ3 LYS A 114       3.254   2.165 -26.335  1.00 98.73           H  
ATOM   1676  N   THR A 115       3.439   2.366 -18.465  1.00 98.65           N  
ATOM   1677  H   THR A 115       2.936   1.502 -18.320  1.00 98.65           H  
ATOM   1678  CA  THR A 115       2.814   3.640 -18.072  1.00 98.65           C  
ATOM   1679  HA  THR A 115       3.347   4.458 -18.557  1.00 98.65           H  
ATOM   1680  C   THR A 115       2.912   3.923 -16.573  1.00 98.65           C  
ATOM   1681  CB  THR A 115       1.354   3.717 -18.550  1.00 98.65           C  
ATOM   1682  HB  THR A 115       0.972   4.706 -18.300  1.00 98.65           H  
ATOM   1683  O   THR A 115       2.524   5.003 -16.115  1.00 98.65           O  
ATOM   1684  CG2 THR A 115       1.213   3.531 -20.060  1.00 98.65           C  
ATOM   1685 HG21 THR A 115       0.174   3.686 -20.350  1.00 98.65           H  
ATOM   1686 HG22 THR A 115       1.514   2.524 -20.349  1.00 98.65           H  
ATOM   1687 HG23 THR A 115       1.841   4.256 -20.578  1.00 98.65           H  
ATOM   1688  OG1 THR A 115       0.522   2.761 -17.929  1.00 98.65           O  
ATOM   1689  HG1 THR A 115       0.586   1.932 -18.410  1.00 98.65           H  
ATOM   1690  N   LEU A 116       3.388   2.950 -15.792  1.00 98.87           N  
ATOM   1691  H   LEU A 116       3.642   2.077 -16.233  1.00 98.87           H  
ATOM   1692  CA  LEU A 116       3.326   2.911 -14.330  1.00 98.87           C  
ATOM   1693  HA  LEU A 116       3.642   1.913 -14.026  1.00 98.87           H  
ATOM   1694  C   LEU A 116       1.903   3.056 -13.780  1.00 98.87           C  
ATOM   1695  CB  LEU A 116       4.304   3.928 -13.704  1.00 98.87           C  
ATOM   1696  HB2 LEU A 116       3.969   4.938 -13.940  1.00 98.87           H  
ATOM   1697  HB3 LEU A 116       4.269   3.816 -12.620  1.00 98.87           H  
ATOM   1698  O   LEU A 116       1.736   3.388 -12.609  1.00 98.87           O  
ATOM   1699  CG  LEU A 116       5.770   3.783 -14.139  1.00 98.87           C  
ATOM   1700  HG  LEU A 116       5.852   3.912 -15.219  1.00 98.87           H  
ATOM   1701  CD1 LEU A 116       6.595   4.876 -13.459  1.00 98.87           C  
ATOM   1702 HD11 LEU A 116       6.216   5.858 -13.741  1.00 98.87           H  
ATOM   1703 HD12 LEU A 116       6.543   4.759 -12.377  1.00 98.87           H  
ATOM   1704 HD13 LEU A 116       7.634   4.796 -13.777  1.00 98.87           H  
ATOM   1705  CD2 LEU A 116       6.346   2.424 -13.748  1.00 98.87           C  
ATOM   1706 HD21 LEU A 116       6.241   2.256 -12.676  1.00 98.87           H  
ATOM   1707 HD22 LEU A 116       7.401   2.387 -14.018  1.00 98.87           H  
ATOM   1708 HD23 LEU A 116       5.836   1.626 -14.287  1.00 98.87           H  
ATOM   1709  N   ARG A 117       0.855   2.906 -14.601  1.00 98.91           N  
ATOM   1710  H   ARG A 117       1.032   2.550 -15.529  1.00 98.91           H  
ATOM   1711  CA  ARG A 117      -0.522   2.908 -14.097  1.00 98.91           C  
ATOM   1712  HA  ARG A 117      -0.650   3.737 -13.402  1.00 98.91           H  
ATOM   1713  C   ARG A 117      -0.755   1.630 -13.305  1.00 98.91           C  
ATOM   1714  CB  ARG A 117      -1.549   3.053 -15.223  1.00 98.91           C  
ATOM   1715  HB2 ARG A 117      -2.541   2.897 -14.799  1.00 98.91           H  
ATOM   1716  HB3 ARG A 117      -1.372   2.282 -15.973  1.00 98.91           H  
ATOM   1717  O   ARG A 117      -0.240   0.573 -13.653  1.00 98.91           O  
ATOM   1718  CG  ARG A 117      -1.530   4.450 -15.859  1.00 98.91           C  
ATOM   1719  HG2 ARG A 117      -0.583   4.618 -16.372  1.00 98.91           H  
ATOM   1720  HG3 ARG A 117      -1.634   5.200 -15.076  1.00 98.91           H  
ATOM   1721  CD  ARG A 117      -2.694   4.615 -16.843  1.00 98.91           C  
ATOM   1722  HD2 ARG A 117      -3.626   4.487 -16.293  1.00 98.91           H  
ATOM   1723  HD3 ARG A 117      -2.667   5.624 -17.253  1.00 98.91           H  
ATOM   1724  NE  ARG A 117      -2.617   3.637 -17.944  1.00 98.91           N  
ATOM   1725  HE  ARG A 117      -1.726   3.178 -18.073  1.00 98.91           H  
ATOM   1726  NH1 ARG A 117      -4.829   3.710 -18.573  1.00 98.91           N  
ATOM   1727 HH11 ARG A 117      -5.587   3.327 -19.121  1.00 98.91           H  
ATOM   1728 HH12 ARG A 117      -5.025   4.336 -17.806  1.00 98.91           H  
ATOM   1729  NH2 ARG A 117      -3.423   2.294 -19.585  1.00 98.91           N  
ATOM   1730 HH21 ARG A 117      -2.525   1.833 -19.621  1.00 98.91           H  
ATOM   1731 HH22 ARG A 117      -4.200   1.878 -20.078  1.00 98.91           H  
ATOM   1732  CZ  ARG A 117      -3.621   3.226 -18.697  1.00 98.91           C  
ATOM   1733  N   ALA A 118      -1.532   1.755 -12.241  1.00 98.97           N  
ATOM   1734  H   ALA A 118      -1.983   2.639 -12.049  1.00 98.97           H  
ATOM   1735  CA  ALA A 118      -1.876   0.651 -11.370  1.00 98.97           C  
ATOM   1736  HA  ALA A 118      -1.754  -0.288 -11.909  1.00 98.97           H  
ATOM   1737  C   ALA A 118      -3.336   0.764 -10.943  1.00 98.97           C  
ATOM   1738  CB  ALA A 118      -0.933   0.659 -10.164  1.00 98.97           C  
ATOM   1739  HB1 ALA A 118      -1.147  -0.214  -9.547  1.00 98.97           H  
ATOM   1740  HB2 ALA A 118      -1.081   1.563  -9.574  1.00 98.97           H  
ATOM   1741  HB3 ALA A 118       0.105   0.611 -10.494  1.00 98.97           H  
ATOM   1742  O   ALA A 118      -3.876   1.869 -10.853  1.00 98.97           O  
ATOM   1743  N   GLY A 119      -3.950  -0.376 -10.669  1.00 98.97           N  
ATOM   1744  H   GLY A 119      -3.440  -1.240 -10.792  1.00 98.97           H  
ATOM   1745  CA  GLY A 119      -5.272  -0.466 -10.077  1.00 98.97           C  
ATOM   1746  HA2 GLY A 119      -5.530   0.477  -9.596  1.00 98.97           H  
ATOM   1747  HA3 GLY A 119      -6.020  -0.661 -10.845  1.00 98.97           H  
ATOM   1748  C   GLY A 119      -5.305  -1.591  -9.059  1.00 98.97           C  
ATOM   1749  O   GLY A 119      -4.643  -2.613  -9.233  1.00 98.97           O  
ATOM   1750  N   ALA A 120      -6.044  -1.385  -7.981  1.00 98.98           N  
ATOM   1751  H   ALA A 120      -6.465  -0.474  -7.861  1.00 98.98           H  
ATOM   1752  CA  ALA A 120      -6.114  -2.286  -6.852  1.00 98.98           C  
ATOM   1753  HA  ALA A 120      -5.974  -3.306  -7.211  1.00 98.98           H  
ATOM   1754  C   ALA A 120      -7.476  -2.204  -6.169  1.00 98.98           C  
ATOM   1755  CB  ALA A 120      -4.990  -1.949  -5.868  1.00 98.98           C  
ATOM   1756  HB1 ALA A 120      -5.107  -0.931  -5.497  1.00 98.98           H  
ATOM   1757  HB2 ALA A 120      -4.021  -2.044  -6.357  1.00 98.98           H  
ATOM   1758  HB3 ALA A 120      -5.033  -2.643  -5.029  1.00 98.98           H  
ATOM   1759  O   ALA A 120      -8.110  -1.145  -6.109  1.00 98.98           O  
ATOM   1760  N   VAL A 121      -7.898  -3.328  -5.605  1.00 98.95           N  
ATOM   1761  H   VAL A 121      -7.314  -4.149  -5.683  1.00 98.95           H  
ATOM   1762  CA  VAL A 121      -9.086  -3.428  -4.766  1.00 98.95           C  
ATOM   1763  HA  VAL A 121      -9.300  -2.427  -4.392  1.00 98.95           H  
ATOM   1764  C   VAL A 121      -8.831  -4.291  -3.548  1.00 98.95           C  
ATOM   1765  CB  VAL A 121     -10.319  -3.924  -5.532  1.00 98.95           C  
ATOM   1766  HB  VAL A 121     -11.118  -4.070  -4.805  1.00 98.95           H  
ATOM   1767  O   VAL A 121      -8.093  -5.269  -3.628  1.00 98.95           O  
ATOM   1768  CG1 VAL A 121     -10.793  -2.840  -6.501  1.00 98.95           C  
ATOM   1769 HG11 VAL A 121     -10.221  -2.871  -7.428  1.00 98.95           H  
ATOM   1770 HG12 VAL A 121     -11.858  -2.982  -6.688  1.00 98.95           H  
ATOM   1771 HG13 VAL A 121     -10.683  -1.856  -6.045  1.00 98.95           H  
ATOM   1772  CG2 VAL A 121     -10.098  -5.253  -6.272  1.00 98.95           C  
ATOM   1773 HG21 VAL A 121     -11.016  -5.555  -6.775  1.00 98.95           H  
ATOM   1774 HG22 VAL A 121      -9.309  -5.152  -7.017  1.00 98.95           H  
ATOM   1775 HG23 VAL A 121      -9.820  -6.034  -5.564  1.00 98.95           H  
ATOM   1776  N   ALA A 122      -9.454  -3.939  -2.425  1.00 98.86           N  
ATOM   1777  H   ALA A 122     -10.036  -3.114  -2.427  1.00 98.86           H  
ATOM   1778  CA  ALA A 122      -9.389  -4.741  -1.209  1.00 98.86           C  
ATOM   1779  HA  ALA A 122      -9.063  -5.747  -1.475  1.00 98.86           H  
ATOM   1780  C   ALA A 122     -10.760  -4.885  -0.544  1.00 98.86           C  
ATOM   1781  CB  ALA A 122      -8.339  -4.159  -0.256  1.00 98.86           C  
ATOM   1782  HB1 ALA A 122      -8.182  -4.860   0.563  1.00 98.86           H  
ATOM   1783  HB2 ALA A 122      -8.676  -3.206   0.152  1.00 98.86           H  
ATOM   1784  HB3 ALA A 122      -7.395  -4.025  -0.785  1.00 98.86           H  
ATOM   1785  O   ALA A 122     -11.541  -3.931  -0.476  1.00 98.86           O  
ATOM   1786  N   GLY A 123     -11.040  -6.080  -0.032  1.00 98.26           N  
ATOM   1787  H   GLY A 123     -10.334  -6.797  -0.115  1.00 98.26           H  
ATOM   1788  CA  GLY A 123     -12.280  -6.408   0.662  1.00 98.26           C  
ATOM   1789  HA2 GLY A 123     -12.177  -7.411   1.076  1.00 98.26           H  
ATOM   1790  HA3 GLY A 123     -12.434  -5.706   1.482  1.00 98.26           H  
ATOM   1791  C   GLY A 123     -13.523  -6.399  -0.229  1.00 98.26           C  
ATOM   1792  O   GLY A 123     -14.599  -6.056   0.258  1.00 98.26           O  
ATOM   1793  N   VAL A 124     -13.397  -6.739  -1.516  1.00 98.42           N  
ATOM   1794  H   VAL A 124     -12.501  -7.081  -1.834  1.00 98.42           H  
ATOM   1795  CA  VAL A 124     -14.561  -6.867  -2.412  1.00 98.42           C  
ATOM   1796  HA  VAL A 124     -15.291  -6.113  -2.119  1.00 98.42           H  
ATOM   1797  C   VAL A 124     -15.242  -8.213  -2.217  1.00 98.42           C  
ATOM   1798  CB  VAL A 124     -14.240  -6.595  -3.892  1.00 98.42           C  
ATOM   1799  HB  VAL A 124     -15.162  -6.703  -4.464  1.00 98.42           H  
ATOM   1800  O   VAL A 124     -14.597  -9.213  -1.901  1.00 98.42           O  
ATOM   1801  CG1 VAL A 124     -13.777  -5.147  -4.036  1.00 98.42           C  
ATOM   1802 HG11 VAL A 124     -13.566  -4.921  -5.081  1.00 98.42           H  
ATOM   1803 HG12 VAL A 124     -14.575  -4.494  -3.682  1.00 98.42           H  
ATOM   1804 HG13 VAL A 124     -12.876  -4.973  -3.447  1.00 98.42           H  
ATOM   1805  CG2 VAL A 124     -13.208  -7.531  -4.520  1.00 98.42           C  
ATOM   1806 HG21 VAL A 124     -13.540  -8.564  -4.417  1.00 98.42           H  
ATOM   1807 HG22 VAL A 124     -12.236  -7.399  -4.045  1.00 98.42           H  
ATOM   1808 HG23 VAL A 124     -13.105  -7.307  -5.582  1.00 98.42           H  
ATOM   1809  N   THR A 125     -16.563  -8.241  -2.376  1.00 97.64           N  
ATOM   1810  H   THR A 125     -17.028  -7.379  -2.625  1.00 97.64           H  
ATOM   1811  CA  THR A 125     -17.380  -9.378  -1.915  1.00 97.64           C  
ATOM   1812  HA  THR A 125     -16.733 -10.203  -1.616  1.00 97.64           H  
ATOM   1813  C   THR A 125     -18.304  -9.952  -2.976  1.00 97.64           C  
ATOM   1814  CB  THR A 125     -18.204  -8.988  -0.681  1.00 97.64           C  
ATOM   1815  HB  THR A 125     -18.794  -9.851  -0.372  1.00 97.64           H  
ATOM   1816  O   THR A 125     -18.970 -10.954  -2.719  1.00 97.64           O  
ATOM   1817  CG2 THR A 125     -17.330  -8.578   0.503  1.00 97.64           C  
ATOM   1818 HG21 THR A 125     -17.957  -8.430   1.382  1.00 97.64           H  
ATOM   1819 HG22 THR A 125     -16.802  -7.650   0.284  1.00 97.64           H  
ATOM   1820 HG23 THR A 125     -16.603  -9.362   0.712  1.00 97.64           H  
ATOM   1821  OG1 THR A 125     -19.088  -7.920  -0.968  1.00 97.64           O  
ATOM   1822  HG1 THR A 125     -18.585  -7.161  -1.273  1.00 97.64           H  
ATOM   1823  N   ARG A 126     -18.395  -9.318  -4.155  1.00 97.11           N  
ATOM   1824  H   ARG A 126     -17.921  -8.430  -4.237  1.00 97.11           H  
ATOM   1825  CA  ARG A 126     -19.375  -9.708  -5.185  1.00 97.11           C  
ATOM   1826  HA  ARG A 126     -19.760 -10.704  -4.969  1.00 97.11           H  
ATOM   1827  C   ARG A 126     -18.831  -9.803  -6.599  1.00 97.11           C  
ATOM   1828  CB  ARG A 126     -20.550  -8.727  -5.161  1.00 97.11           C  
ATOM   1829  HB2 ARG A 126     -21.276  -9.059  -5.903  1.00 97.11           H  
ATOM   1830  HB3 ARG A 126     -20.200  -7.731  -5.433  1.00 97.11           H  
ATOM   1831  O   ARG A 126     -19.508 -10.365  -7.452  1.00 97.11           O  
ATOM   1832  CG  ARG A 126     -21.218  -8.666  -3.781  1.00 97.11           C  
ATOM   1833  HG2 ARG A 126     -21.365  -9.673  -3.392  1.00 97.11           H  
ATOM   1834  HG3 ARG A 126     -20.569  -8.116  -3.099  1.00 97.11           H  
ATOM   1835  CD  ARG A 126     -22.565  -7.949  -3.830  1.00 97.11           C  
ATOM   1836  HD2 ARG A 126     -22.882  -7.770  -2.803  1.00 97.11           H  
ATOM   1837  HD3 ARG A 126     -22.436  -6.982  -4.317  1.00 97.11           H  
ATOM   1838  NE  ARG A 126     -23.587  -8.777  -4.500  1.00 97.11           N  
ATOM   1839  HE  ARG A 126     -23.814  -9.647  -4.040  1.00 97.11           H  
ATOM   1840  NH1 ARG A 126     -23.767  -7.605  -6.461  1.00 97.11           N  
ATOM   1841 HH11 ARG A 126     -22.814  -7.300  -6.321  1.00 97.11           H  
ATOM   1842 HH12 ARG A 126     -24.068  -7.666  -7.423  1.00 97.11           H  
ATOM   1843  NH2 ARG A 126     -25.028  -9.419  -6.134  1.00 97.11           N  
ATOM   1844 HH21 ARG A 126     -25.205 -10.267  -5.614  1.00 97.11           H  
ATOM   1845 HH22 ARG A 126     -25.361  -9.379  -7.087  1.00 97.11           H  
ATOM   1846  CZ  ARG A 126     -24.126  -8.593  -5.688  1.00 97.11           C  
ATOM   1847  N   THR A 127     -17.660  -9.245  -6.882  1.00 98.42           N  
ATOM   1848  H   THR A 127     -17.103  -8.874  -6.126  1.00 98.42           H  
ATOM   1849  CA  THR A 127     -17.109  -9.286  -8.244  1.00 98.42           C  
ATOM   1850  HA  THR A 127     -17.918  -9.134  -8.958  1.00 98.42           H  
ATOM   1851  C   THR A 127     -16.494 -10.651  -8.506  1.00 98.42           C  
ATOM   1852  CB  THR A 127     -16.076  -8.183  -8.474  1.00 98.42           C  
ATOM   1853  HB  THR A 127     -15.190  -8.348  -7.860  1.00 98.42           H  
ATOM   1854  O   THR A 127     -15.604 -11.047  -7.760  1.00 98.42           O  
ATOM   1855  CG2 THR A 127     -15.684  -8.136  -9.949  1.00 98.42           C  
ATOM   1856 HG21 THR A 127     -15.126  -7.223 -10.158  1.00 98.42           H  
ATOM   1857 HG22 THR A 127     -15.052  -8.989 -10.196  1.00 98.42           H  
ATOM   1858 HG23 THR A 127     -16.572  -8.148 -10.581  1.00 98.42           H  
ATOM   1859  OG1 THR A 127     -16.653  -6.937  -8.132  1.00 98.42           O  
ATOM   1860  HG1 THR A 127     -16.680  -6.890  -7.174  1.00 98.42           H  
ATOM   1861  N   ARG A 128     -16.958 -11.357  -9.546  1.00 98.31           N  
ATOM   1862  H   ARG A 128     -17.687 -10.956 -10.119  1.00 98.31           H  
ATOM   1863  CA  ARG A 128     -16.475 -12.710  -9.868  1.00 98.31           C  
ATOM   1864  HA  ARG A 128     -16.686 -13.380  -9.034  1.00 98.31           H  
ATOM   1865  C   ARG A 128     -14.963 -12.751 -10.077  1.00 98.31           C  
ATOM   1866  CB  ARG A 128     -17.194 -13.228 -11.117  1.00 98.31           C  
ATOM   1867  HB2 ARG A 128     -16.980 -12.572 -11.962  1.00 98.31           H  
ATOM   1868  HB3 ARG A 128     -18.269 -13.223 -10.942  1.00 98.31           H  
ATOM   1869  O   ARG A 128     -14.302 -13.611  -9.505  1.00 98.31           O  
ATOM   1870  CG  ARG A 128     -16.739 -14.652 -11.458  1.00 98.31           C  
ATOM   1871  HG2 ARG A 128     -16.933 -15.315 -10.615  1.00 98.31           H  
ATOM   1872  HG3 ARG A 128     -15.673 -14.664 -11.688  1.00 98.31           H  
ATOM   1873  CD  ARG A 128     -17.501 -15.139 -12.674  1.00 98.31           C  
ATOM   1874  HD2 ARG A 128     -17.429 -14.382 -13.455  1.00 98.31           H  
ATOM   1875  HD3 ARG A 128     -18.549 -15.278 -12.407  1.00 98.31           H  
ATOM   1876  NE  ARG A 128     -16.937 -16.388 -13.189  1.00 98.31           N  
ATOM   1877  HE  ARG A 128     -16.045 -16.703 -12.834  1.00 98.31           H  
ATOM   1878  NH1 ARG A 128     -18.613 -16.760 -14.706  1.00 98.31           N  
ATOM   1879 HH11 ARG A 128     -18.949 -17.201 -15.550  1.00 98.31           H  
ATOM   1880 HH12 ARG A 128     -19.073 -15.913 -14.405  1.00 98.31           H  
ATOM   1881  NH2 ARG A 128     -16.760 -18.048 -14.689  1.00 98.31           N  
ATOM   1882 HH21 ARG A 128     -17.071 -18.534 -15.518  1.00 98.31           H  
ATOM   1883 HH22 ARG A 128     -15.796 -18.124 -14.397  1.00 98.31           H  
ATOM   1884  CZ  ARG A 128     -17.451 -17.067 -14.185  1.00 98.31           C  
ATOM   1885  N   HIS A 129     -14.453 -11.792 -10.851  1.00 98.85           N  
ATOM   1886  H   HIS A 129     -15.105 -11.189 -11.334  1.00 98.85           H  
ATOM   1887  CA  HIS A 129     -13.037 -11.653 -11.183  1.00 98.85           C  
ATOM   1888  HA  HIS A 129     -12.484 -12.489 -10.754  1.00 98.85           H  
ATOM   1889  C   HIS A 129     -12.456 -10.353 -10.602  1.00 98.85           C  
ATOM   1890  CB  HIS A 129     -12.858 -11.741 -12.705  1.00 98.85           C  
ATOM   1891  HB2 HIS A 129     -11.796 -11.664 -12.938  1.00 98.85           H  
ATOM   1892  HB3 HIS A 129     -13.367 -10.904 -13.183  1.00 98.85           H  
ATOM   1893  O   HIS A 129     -12.480  -9.311 -11.271  1.00 98.85           O  
ATOM   1894  CG  HIS A 129     -13.382 -13.019 -13.306  1.00 98.85           C  
ATOM   1895  CD2 HIS A 129     -12.859 -14.266 -13.126  1.00 98.85           C  
ATOM   1896  HD2 HIS A 129     -12.001 -14.511 -12.517  1.00 98.85           H  
ATOM   1897  ND1 HIS A 129     -14.499 -13.109 -14.139  1.00 98.85           N  
ATOM   1898  CE1 HIS A 129     -14.589 -14.404 -14.479  1.00 98.85           C  
ATOM   1899  HE1 HIS A 129     -15.344 -14.810 -15.136  1.00 98.85           H  
ATOM   1900  NE2 HIS A 129     -13.632 -15.127 -13.873  1.00 98.85           N  
ATOM   1901  HE2 HIS A 129     -13.517 -16.128 -13.948  1.00 98.85           H  
ATOM   1902  N   PRO A 130     -11.976 -10.355  -9.342  1.00 98.89           N  
ATOM   1903  CA  PRO A 130     -11.322  -9.202  -8.723  1.00 98.89           C  
ATOM   1904  HA  PRO A 130     -12.076  -8.440  -8.523  1.00 98.89           H  
ATOM   1905  C   PRO A 130     -10.202  -8.581  -9.565  1.00 98.89           C  
ATOM   1906  CB  PRO A 130     -10.764  -9.720  -7.398  1.00 98.89           C  
ATOM   1907  HB2 PRO A 130     -10.718  -8.939  -6.639  1.00 98.89           H  
ATOM   1908  HB3 PRO A 130      -9.782 -10.165  -7.554  1.00 98.89           H  
ATOM   1909  O   PRO A 130     -10.052  -7.357  -9.552  1.00 98.89           O  
ATOM   1910  CG  PRO A 130     -11.737 -10.826  -7.019  1.00 98.89           C  
ATOM   1911  HG2 PRO A 130     -12.613 -10.394  -6.535  1.00 98.89           H  
ATOM   1912  HG3 PRO A 130     -11.256 -11.569  -6.382  1.00 98.89           H  
ATOM   1913  CD  PRO A 130     -12.134 -11.425  -8.363  1.00 98.89           C  
ATOM   1914  HD2 PRO A 130     -13.169 -11.762  -8.305  1.00 98.89           H  
ATOM   1915  HD3 PRO A 130     -11.484 -12.266  -8.605  1.00 98.89           H  
ATOM   1916  N   ILE A 131      -9.452  -9.373 -10.339  1.00 98.97           N  
ATOM   1917  H   ILE A 131      -9.548 -10.375 -10.252  1.00 98.97           H  
ATOM   1918  CA  ILE A 131      -8.396  -8.841 -11.208  1.00 98.97           C  
ATOM   1919  HA  ILE A 131      -7.739  -8.252 -10.568  1.00 98.97           H  
ATOM   1920  C   ILE A 131      -8.929  -7.889 -12.290  1.00 98.97           C  
ATOM   1921  CB  ILE A 131      -7.577  -9.995 -11.815  1.00 98.97           C  
ATOM   1922  HB  ILE A 131      -7.373 -10.704 -11.012  1.00 98.97           H  
ATOM   1923  O   ILE A 131      -8.317  -6.853 -12.557  1.00 98.97           O  
ATOM   1924  CG1 ILE A 131      -6.229  -9.507 -12.377  1.00 98.97           C  
ATOM   1925 HG12 ILE A 131      -5.745 -10.339 -12.889  1.00 98.97           H  
ATOM   1926 HG13 ILE A 131      -6.410  -8.726 -13.115  1.00 98.97           H  
ATOM   1927  CG2 ILE A 131      -8.345 -10.737 -12.924  1.00 98.97           C  
ATOM   1928 HG21 ILE A 131      -7.803 -11.633 -13.227  1.00 98.97           H  
ATOM   1929 HG22 ILE A 131      -8.471 -10.109 -13.806  1.00 98.97           H  
ATOM   1930 HG23 ILE A 131      -9.324 -11.048 -12.559  1.00 98.97           H  
ATOM   1931  CD1 ILE A 131      -5.263  -8.975 -11.308  1.00 98.97           C  
ATOM   1932 HD11 ILE A 131      -4.288  -8.792 -11.761  1.00 98.97           H  
ATOM   1933 HD12 ILE A 131      -5.626  -8.036 -10.891  1.00 98.97           H  
ATOM   1934 HD13 ILE A 131      -5.147  -9.708 -10.510  1.00 98.97           H  
ATOM   1935  N   SER A 132     -10.106  -8.170 -12.856  1.00 98.95           N  
ATOM   1936  H   SER A 132     -10.576  -9.028 -12.603  1.00 98.95           H  
ATOM   1937  CA  SER A 132     -10.752  -7.274 -13.823  1.00 98.95           C  
ATOM   1938  HA  SER A 132     -10.032  -6.991 -14.590  1.00 98.95           H  
ATOM   1939  C   SER A 132     -11.249  -5.999 -13.168  1.00 98.95           C  
ATOM   1940  CB  SER A 132     -11.943  -7.945 -14.494  1.00 98.95           C  
ATOM   1941  HB2 SER A 132     -12.604  -8.387 -13.748  1.00 98.95           H  
ATOM   1942  HB3 SER A 132     -12.498  -7.208 -15.074  1.00 98.95           H  
ATOM   1943  O   SER A 132     -11.244  -4.938 -13.789  1.00 98.95           O  
ATOM   1944  OG  SER A 132     -11.466  -8.929 -15.364  1.00 98.95           O  
ATOM   1945  HG  SER A 132     -10.864  -8.499 -15.977  1.00 98.95           H  
ATOM   1946  N   LEU A 133     -11.644  -6.067 -11.897  1.00 98.96           N  
ATOM   1947  H   LEU A 133     -11.606  -6.960 -11.427  1.00 98.96           H  
ATOM   1948  CA  LEU A 133     -11.979  -4.870 -11.139  1.00 98.96           C  
ATOM   1949  HA  LEU A 133     -12.644  -4.258 -11.748  1.00 98.96           H  
ATOM   1950  C   LEU A 133     -10.738  -4.020 -10.860  1.00 98.96           C  
ATOM   1951  CB  LEU A 133     -12.733  -5.278  -9.876  1.00 98.96           C  
ATOM   1952  HB2 LEU A 133     -13.645  -5.785 -10.189  1.00 98.96           H  
ATOM   1953  HB3 LEU A 133     -12.128  -5.974  -9.294  1.00 98.96           H  
ATOM   1954  O   LEU A 133     -10.797  -2.807 -11.043  1.00 98.96           O  
ATOM   1955  CG  LEU A 133     -13.113  -4.097  -8.982  1.00 98.96           C  
ATOM   1956  HG  LEU A 133     -12.196  -3.613  -8.647  1.00 98.96           H  
ATOM   1957  CD1 LEU A 133     -13.976  -3.052  -9.680  1.00 98.96           C  
ATOM   1958 HD11 LEU A 133     -14.377  -2.367  -8.933  1.00 98.96           H  
ATOM   1959 HD12 LEU A 133     -13.378  -2.491 -10.398  1.00 98.96           H  
ATOM   1960 HD13 LEU A 133     -14.798  -3.547 -10.196  1.00 98.96           H  
ATOM   1961  CD2 LEU A 133     -13.890  -4.629  -7.782  1.00 98.96           C  
ATOM   1962 HD21 LEU A 133     -14.807  -5.110  -8.121  1.00 98.96           H  
ATOM   1963 HD22 LEU A 133     -14.137  -3.813  -7.103  1.00 98.96           H  
ATOM   1964 HD23 LEU A 133     -13.282  -5.369  -7.260  1.00 98.96           H  
ATOM   1965  N   ALA A 134      -9.607  -4.632 -10.505  1.00 98.97           N  
ATOM   1966  H   ALA A 134      -9.622  -5.630 -10.350  1.00 98.97           H  
ATOM   1967  CA  ALA A 134      -8.336  -3.924 -10.395  1.00 98.97           C  
ATOM   1968  HA  ALA A 134      -8.439  -3.138  -9.647  1.00 98.97           H  
ATOM   1969  C   ALA A 134      -7.961  -3.242 -11.728  1.00 98.97           C  
ATOM   1970  CB  ALA A 134      -7.266  -4.908  -9.908  1.00 98.97           C  
ATOM   1971  HB1 ALA A 134      -7.158  -5.738 -10.606  1.00 98.97           H  
ATOM   1972  HB2 ALA A 134      -7.540  -5.300  -8.928  1.00 98.97           H  
ATOM   1973  HB3 ALA A 134      -6.306  -4.397  -9.831  1.00 98.97           H  
ATOM   1974  O   ALA A 134      -7.663  -2.045 -11.744  1.00 98.97           O  
ATOM   1975  N   ARG A 135      -8.085  -3.943 -12.865  1.00 98.96           N  
ATOM   1976  H   ARG A 135      -8.297  -4.928 -12.797  1.00 98.96           H  
ATOM   1977  CA  ARG A 135      -7.881  -3.354 -14.202  1.00 98.96           C  
ATOM   1978  HA  ARG A 135      -6.877  -2.932 -14.237  1.00 98.96           H  
ATOM   1979  C   ARG A 135      -8.855  -2.208 -14.492  1.00 98.96           C  
ATOM   1980  CB  ARG A 135      -7.983  -4.455 -15.272  1.00 98.96           C  
ATOM   1981  HB2 ARG A 135      -9.008  -4.819 -15.341  1.00 98.96           H  
ATOM   1982  HB3 ARG A 135      -7.346  -5.293 -14.988  1.00 98.96           H  
ATOM   1983  O   ARG A 135      -8.442  -1.158 -14.984  1.00 98.96           O  
ATOM   1984  CG  ARG A 135      -7.536  -3.925 -16.642  1.00 98.96           C  
ATOM   1985  HG2 ARG A 135      -6.528  -3.520 -16.555  1.00 98.96           H  
ATOM   1986  HG3 ARG A 135      -8.207  -3.130 -16.967  1.00 98.96           H  
ATOM   1987  CD  ARG A 135      -7.531  -5.019 -17.711  1.00 98.96           C  
ATOM   1988  HD2 ARG A 135      -8.539  -5.417 -17.828  1.00 98.96           H  
ATOM   1989  HD3 ARG A 135      -6.877  -5.831 -17.392  1.00 98.96           H  
ATOM   1990  NE  ARG A 135      -7.060  -4.475 -18.996  1.00 98.96           N  
ATOM   1991  HE  ARG A 135      -6.960  -3.474 -19.085  1.00 98.96           H  
ATOM   1992  NH1 ARG A 135      -6.788  -6.465 -20.145  1.00 98.96           N  
ATOM   1993 HH11 ARG A 135      -6.490  -6.883 -21.015  1.00 98.96           H  
ATOM   1994 HH12 ARG A 135      -7.392  -6.982 -19.523  1.00 98.96           H  
ATOM   1995  NH2 ARG A 135      -6.217  -4.576 -21.089  1.00 98.96           N  
ATOM   1996 HH21 ARG A 135      -6.135  -3.569 -21.075  1.00 98.96           H  
ATOM   1997 HH22 ARG A 135      -5.936  -5.166 -21.859  1.00 98.96           H  
ATOM   1998  CZ  ARG A 135      -6.702  -5.178 -20.051  1.00 98.96           C  
ATOM   1999  N   ALA A 136     -10.132  -2.360 -14.147  1.00 98.95           N  
ATOM   2000  H   ALA A 136     -10.428  -3.263 -13.805  1.00 98.95           H  
ATOM   2001  CA  ALA A 136     -11.137  -1.318 -14.336  1.00 98.95           C  
ATOM   2002  HA  ALA A 136     -11.111  -1.009 -15.381  1.00 98.95           H  
ATOM   2003  C   ALA A 136     -10.854  -0.073 -13.482  1.00 98.95           C  
ATOM   2004  CB  ALA A 136     -12.526  -1.896 -14.049  1.00 98.95           C  
ATOM   2005  HB1 ALA A 136     -12.601  -2.198 -13.004  1.00 98.95           H  
ATOM   2006  HB2 ALA A 136     -13.283  -1.142 -14.264  1.00 98.95           H  
ATOM   2007  HB3 ALA A 136     -12.702  -2.763 -14.686  1.00 98.95           H  
ATOM   2008  O   ALA A 136     -11.020   1.042 -13.973  1.00 98.95           O  
ATOM   2009  N   VAL A 137     -10.374  -0.229 -12.242  1.00 98.95           N  
ATOM   2010  H   VAL A 137     -10.280  -1.166 -11.876  1.00 98.95           H  
ATOM   2011  CA  VAL A 137      -9.920   0.904 -11.415  1.00 98.95           C  
ATOM   2012  HA  VAL A 137     -10.744   1.608 -11.306  1.00 98.95           H  
ATOM   2013  C   VAL A 137      -8.791   1.653 -12.129  1.00 98.95           C  
ATOM   2014  CB  VAL A 137      -9.500   0.445 -10.001  1.00 98.95           C  
ATOM   2015  HB  VAL A 137      -8.804  -0.390 -10.076  1.00 98.95           H  
ATOM   2016  O   VAL A 137      -8.870   2.874 -12.251  1.00 98.95           O  
ATOM   2017  CG1 VAL A 137      -8.827   1.563  -9.192  1.00 98.95           C  
ATOM   2018 HG11 VAL A 137      -9.467   2.444  -9.159  1.00 98.95           H  
ATOM   2019 HG12 VAL A 137      -7.870   1.831  -9.640  1.00 98.95           H  
ATOM   2020 HG13 VAL A 137      -8.635   1.217  -8.176  1.00 98.95           H  
ATOM   2021  CG2 VAL A 137     -10.725  -0.001  -9.192  1.00 98.95           C  
ATOM   2022 HG21 VAL A 137     -10.407  -0.365  -8.215  1.00 98.95           H  
ATOM   2023 HG22 VAL A 137     -11.255  -0.805  -9.703  1.00 98.95           H  
ATOM   2024 HG23 VAL A 137     -11.409   0.837  -9.062  1.00 98.95           H  
ATOM   2025  N   MET A 138      -7.811   0.932 -12.680  1.00 98.88           N  
ATOM   2026  H   MET A 138      -7.831  -0.069 -12.552  1.00 98.88           H  
ATOM   2027  CA  MET A 138      -6.669   1.513 -13.397  1.00 98.88           C  
ATOM   2028  HA  MET A 138      -6.169   2.223 -12.737  1.00 98.88           H  
ATOM   2029  C   MET A 138      -7.056   2.248 -14.693  1.00 98.88           C  
ATOM   2030  CB  MET A 138      -5.696   0.379 -13.751  1.00 98.88           C  
ATOM   2031  HB2 MET A 138      -6.148  -0.268 -14.503  1.00 98.88           H  
ATOM   2032  HB3 MET A 138      -5.487  -0.233 -12.875  1.00 98.88           H  
ATOM   2033  O   MET A 138      -6.497   3.298 -15.016  1.00 98.88           O  
ATOM   2034  CG  MET A 138      -4.377   0.924 -14.293  1.00 98.88           C  
ATOM   2035  HG2 MET A 138      -4.571   1.628 -15.102  1.00 98.88           H  
ATOM   2036  HG3 MET A 138      -3.880   1.471 -13.492  1.00 98.88           H  
ATOM   2037  SD  MET A 138      -3.252  -0.337 -14.931  1.00 98.88           S  
ATOM   2038  CE  MET A 138      -4.197  -0.787 -16.405  1.00 98.88           C  
ATOM   2039  HE1 MET A 138      -4.840  -1.642 -16.198  1.00 98.88           H  
ATOM   2040  HE2 MET A 138      -3.508  -1.004 -17.221  1.00 98.88           H  
ATOM   2041  HE3 MET A 138      -4.806   0.061 -16.716  1.00 98.88           H  
ATOM   2042  N   GLU A 139      -7.945   1.662 -15.498  1.00 98.78           N  
ATOM   2043  H   GLU A 139      -8.288   0.752 -15.228  1.00 98.78           H  
ATOM   2044  CA  GLU A 139      -8.241   2.154 -16.850  1.00 98.78           C  
ATOM   2045  HA  GLU A 139      -7.394   2.731 -17.222  1.00 98.78           H  
ATOM   2046  C   GLU A 139      -9.460   3.074 -16.925  1.00 98.78           C  
ATOM   2047  CB  GLU A 139      -8.470   0.979 -17.808  1.00 98.78           C  
ATOM   2048  HB2 GLU A 139      -8.802   1.391 -18.761  1.00 98.78           H  
ATOM   2049  HB3 GLU A 139      -9.265   0.347 -17.413  1.00 98.78           H  
ATOM   2050  O   GLU A 139      -9.547   3.892 -17.842  1.00 98.78           O  
ATOM   2051  CG  GLU A 139      -7.220   0.126 -18.070  1.00 98.78           C  
ATOM   2052  HG2 GLU A 139      -6.411   0.783 -18.391  1.00 98.78           H  
ATOM   2053  HG3 GLU A 139      -6.929  -0.363 -17.141  1.00 98.78           H  
ATOM   2054  CD  GLU A 139      -7.463  -0.944 -19.147  1.00 98.78           C  
ATOM   2055  OE1 GLU A 139      -6.496  -1.667 -19.485  1.00 98.78           O  
ATOM   2056  OE2 GLU A 139      -8.601  -1.013 -19.666  1.00 98.78           O  
ATOM   2057  N   LYS A 140     -10.424   2.912 -16.013  1.00 98.66           N  
ATOM   2058  H   LYS A 140     -10.278   2.216 -15.295  1.00 98.66           H  
ATOM   2059  CA  LYS A 140     -11.746   3.562 -16.060  1.00 98.66           C  
ATOM   2060  HA  LYS A 140     -11.796   4.188 -16.950  1.00 98.66           H  
ATOM   2061  C   LYS A 140     -11.982   4.519 -14.891  1.00 98.66           C  
ATOM   2062  CB  LYS A 140     -12.875   2.514 -16.157  1.00 98.66           C  
ATOM   2063  HB2 LYS A 140     -13.015   2.050 -15.181  1.00 98.66           H  
ATOM   2064  HB3 LYS A 140     -13.804   3.030 -16.397  1.00 98.66           H  
ATOM   2065  O   LYS A 140     -13.094   5.012 -14.710  1.00 98.66           O  
ATOM   2066  CG  LYS A 140     -12.669   1.391 -17.184  1.00 98.66           C  
ATOM   2067  HG2 LYS A 140     -13.523   0.716 -17.121  1.00 98.66           H  
ATOM   2068  HG3 LYS A 140     -11.778   0.819 -16.925  1.00 98.66           H  
ATOM   2069  CD  LYS A 140     -12.551   1.899 -18.627  1.00 98.66           C  
ATOM   2070  HD2 LYS A 140     -11.697   2.571 -18.711  1.00 98.66           H  
ATOM   2071  HD3 LYS A 140     -13.463   2.430 -18.902  1.00 98.66           H  
ATOM   2072  CE  LYS A 140     -12.344   0.689 -19.540  1.00 98.66           C  
ATOM   2073  HE2 LYS A 140     -13.234   0.061 -19.504  1.00 98.66           H  
ATOM   2074  HE3 LYS A 140     -11.515   0.101 -19.146  1.00 98.66           H  
ATOM   2075  NZ  LYS A 140     -12.036   1.086 -20.932  1.00 98.66           N  
ATOM   2076  HZ1 LYS A 140     -11.848   0.256 -21.475  1.00 98.66           H  
ATOM   2077  HZ2 LYS A 140     -12.803   1.600 -21.342  1.00 98.66           H  
ATOM   2078  HZ3 LYS A 140     -11.194   1.643 -20.940  1.00 98.66           H  
ATOM   2079  N   SER A 141     -10.952   4.809 -14.100  1.00 98.30           N  
ATOM   2080  H   SER A 141     -10.061   4.371 -14.284  1.00 98.30           H  
ATOM   2081  CA  SER A 141     -11.000   5.805 -13.032  1.00 98.30           C  
ATOM   2082  HA  SER A 141     -11.797   6.513 -13.260  1.00 98.30           H  
ATOM   2083  C   SER A 141      -9.684   6.592 -12.959  1.00 98.30           C  
ATOM   2084  CB  SER A 141     -11.351   5.118 -11.703  1.00 98.30           C  
ATOM   2085  HB2 SER A 141     -11.956   4.231 -11.890  1.00 98.30           H  
ATOM   2086  HB3 SER A 141     -11.947   5.804 -11.102  1.00 98.30           H  
ATOM   2087  O   SER A 141      -8.672   6.142 -13.494  1.00 98.30           O  
ATOM   2088  OG  SER A 141     -10.207   4.765 -10.958  1.00 98.30           O  
ATOM   2089  HG  SER A 141      -9.684   4.127 -11.448  1.00 98.30           H  
ATOM   2090  N   PRO A 142      -9.660   7.763 -12.299  1.00 97.52           N  
ATOM   2091  CA  PRO A 142      -8.415   8.470 -12.014  1.00 97.52           C  
ATOM   2092  HA  PRO A 142      -7.736   8.407 -12.864  1.00 97.52           H  
ATOM   2093  C   PRO A 142      -7.685   7.911 -10.778  1.00 97.52           C  
ATOM   2094  CB  PRO A 142      -8.852   9.924 -11.816  1.00 97.52           C  
ATOM   2095  HB2 PRO A 142      -8.153  10.498 -11.207  1.00 97.52           H  
ATOM   2096  HB3 PRO A 142      -8.981  10.398 -12.789  1.00 97.52           H  
ATOM   2097  O   PRO A 142      -6.699   8.512 -10.367  1.00 97.52           O  
ATOM   2098  CG  PRO A 142     -10.211   9.771 -11.136  1.00 97.52           C  
ATOM   2099  HG2 PRO A 142     -10.843  10.645 -11.291  1.00 97.52           H  
ATOM   2100  HG3 PRO A 142     -10.065   9.588 -10.071  1.00 97.52           H  
ATOM   2101  CD  PRO A 142     -10.799   8.521 -11.794  1.00 97.52           C  
ATOM   2102  HD2 PRO A 142     -11.440   8.811 -12.627  1.00 97.52           H  
ATOM   2103  HD3 PRO A 142     -11.365   7.949 -11.059  1.00 97.52           H  
ATOM   2104  N   HIS A 143      -8.190   6.839 -10.153  1.00 98.50           N  
ATOM   2105  H   HIS A 143      -8.918   6.313 -10.616  1.00 98.50           H  
ATOM   2106  CA  HIS A 143      -7.734   6.299  -8.871  1.00 98.50           C  
ATOM   2107  HA  HIS A 143      -7.156   7.065  -8.354  1.00 98.50           H  
ATOM   2108  C   HIS A 143      -6.840   5.066  -9.035  1.00 98.50           C  
ATOM   2109  CB  HIS A 143      -8.940   6.004  -7.970  1.00 98.50           C  
ATOM   2110  HB2 HIS A 143      -8.589   5.638  -7.006  1.00 98.50           H  
ATOM   2111  HB3 HIS A 143      -9.551   5.223  -8.423  1.00 98.50           H  
ATOM   2112  O   HIS A 143      -6.841   4.421 -10.078  1.00 98.50           O  
ATOM   2113  CG  HIS A 143      -9.780   7.228  -7.729  1.00 98.50           C  
ATOM   2114  CD2 HIS A 143     -11.121   7.363  -7.960  1.00 98.50           C  
ATOM   2115  HD2 HIS A 143     -11.774   6.598  -8.353  1.00 98.50           H  
ATOM   2116  ND1 HIS A 143      -9.313   8.446  -7.296  1.00 98.50           N  
ATOM   2117  HD1 HIS A 143      -8.359   8.647  -7.029  1.00 98.50           H  
ATOM   2118  CE1 HIS A 143     -10.356   9.291  -7.249  1.00 98.50           C  
ATOM   2119  HE1 HIS A 143     -10.296  10.322  -6.934  1.00 98.50           H  
ATOM   2120  NE2 HIS A 143     -11.486   8.677  -7.641  1.00 98.50           N  
ATOM   2121  N   VAL A 144      -6.105   4.721  -7.973  1.00 98.91           N  
ATOM   2122  H   VAL A 144      -6.119   5.329  -7.167  1.00 98.91           H  
ATOM   2123  CA  VAL A 144      -5.303   3.486  -7.910  1.00 98.91           C  
ATOM   2124  HA  VAL A 144      -5.242   3.044  -8.904  1.00 98.91           H  
ATOM   2125  C   VAL A 144      -5.954   2.433  -7.023  1.00 98.91           C  
ATOM   2126  CB  VAL A 144      -3.859   3.776  -7.462  1.00 98.91           C  
ATOM   2127  HB  VAL A 144      -3.880   4.336  -6.527  1.00 98.91           H  
ATOM   2128  O   VAL A 144      -5.947   1.271  -7.393  1.00 98.91           O  
ATOM   2129  CG1 VAL A 144      -3.042   2.494  -7.248  1.00 98.91           C  
ATOM   2130 HG11 VAL A 144      -1.986   2.737  -7.138  1.00 98.91           H  
ATOM   2131 HG12 VAL A 144      -3.161   1.831  -8.105  1.00 98.91           H  
ATOM   2132 HG13 VAL A 144      -3.377   1.976  -6.350  1.00 98.91           H  
ATOM   2133  CG2 VAL A 144      -3.128   4.613  -8.517  1.00 98.91           C  
ATOM   2134 HG21 VAL A 144      -3.007   4.031  -9.431  1.00 98.91           H  
ATOM   2135 HG22 VAL A 144      -2.149   4.902  -8.133  1.00 98.91           H  
ATOM   2136 HG23 VAL A 144      -3.695   5.514  -8.750  1.00 98.91           H  
ATOM   2137  N   MET A 145      -6.536   2.799  -5.877  1.00 98.95           N  
ATOM   2138  H   MET A 145      -6.536   3.770  -5.600  1.00 98.95           H  
ATOM   2139  CA  MET A 145      -7.088   1.824  -4.933  1.00 98.95           C  
ATOM   2140  HA  MET A 145      -7.144   0.853  -5.425  1.00 98.95           H  
ATOM   2141  C   MET A 145      -8.504   2.191  -4.491  1.00 98.95           C  
ATOM   2142  CB  MET A 145      -6.127   1.655  -3.749  1.00 98.95           C  
ATOM   2143  HB2 MET A 145      -6.097   2.577  -3.167  1.00 98.95           H  
ATOM   2144  HB3 MET A 145      -5.126   1.463  -4.136  1.00 98.95           H  
ATOM   2145  O   MET A 145      -8.774   3.337  -4.125  1.00 98.95           O  
ATOM   2146  CG  MET A 145      -6.516   0.485  -2.839  1.00 98.95           C  
ATOM   2147  HG2 MET A 145      -6.587  -0.421  -3.440  1.00 98.95           H  
ATOM   2148  HG3 MET A 145      -7.489   0.682  -2.389  1.00 98.95           H  
ATOM   2149  SD  MET A 145      -5.314   0.204  -1.514  1.00 98.95           S  
ATOM   2150  CE  MET A 145      -6.038  -1.251  -0.718  1.00 98.95           C  
ATOM   2151  HE1 MET A 145      -5.388  -1.580   0.093  1.00 98.95           H  
ATOM   2152  HE2 MET A 145      -7.020  -1.000  -0.315  1.00 98.95           H  
ATOM   2153  HE3 MET A 145      -6.136  -2.053  -1.449  1.00 98.95           H  
ATOM   2154  N   MET A 146      -9.397   1.201  -4.496  1.00 98.89           N  
ATOM   2155  H   MET A 146      -9.097   0.298  -4.834  1.00 98.89           H  
ATOM   2156  CA  MET A 146     -10.759   1.289  -3.957  1.00 98.89           C  
ATOM   2157  HA  MET A 146     -10.886   2.225  -3.412  1.00 98.89           H  
ATOM   2158  C   MET A 146     -11.011   0.140  -2.980  1.00 98.89           C  
ATOM   2159  CB  MET A 146     -11.787   1.245  -5.094  1.00 98.89           C  
ATOM   2160  HB2 MET A 146     -12.788   1.207  -4.664  1.00 98.89           H  
ATOM   2161  HB3 MET A 146     -11.638   0.341  -5.685  1.00 98.89           H  
ATOM   2162  O   MET A 146     -10.492  -0.957  -3.176  1.00 98.89           O  
ATOM   2163  CG  MET A 146     -11.715   2.460  -6.017  1.00 98.89           C  
ATOM   2164  HG2 MET A 146     -11.824   3.365  -5.420  1.00 98.89           H  
ATOM   2165  HG3 MET A 146     -10.743   2.478  -6.510  1.00 98.89           H  
ATOM   2166  SD  MET A 146     -13.010   2.433  -7.282  1.00 98.89           S  
ATOM   2167  CE  MET A 146     -12.551   3.906  -8.218  1.00 98.89           C  
ATOM   2168  HE1 MET A 146     -12.599   4.771  -7.557  1.00 98.89           H  
ATOM   2169  HE2 MET A 146     -13.242   4.032  -9.052  1.00 98.89           H  
ATOM   2170  HE3 MET A 146     -11.539   3.790  -8.607  1.00 98.89           H  
ATOM   2171  N   ILE A 147     -11.820   0.356  -1.942  1.00 98.74           N  
ATOM   2172  H   ILE A 147     -12.192   1.283  -1.795  1.00 98.74           H  
ATOM   2173  CA  ILE A 147     -12.061  -0.669  -0.915  1.00 98.74           C  
ATOM   2174  HA  ILE A 147     -11.683  -1.620  -1.292  1.00 98.74           H  
ATOM   2175  C   ILE A 147     -13.540  -0.934  -0.629  1.00 98.74           C  
ATOM   2176  CB  ILE A 147     -11.265  -0.380   0.377  1.00 98.74           C  
ATOM   2177  HB  ILE A 147     -11.462  -1.211   1.055  1.00 98.74           H  
ATOM   2178  O   ILE A 147     -14.404  -0.065  -0.786  1.00 98.74           O  
ATOM   2179  CG1 ILE A 147     -11.695   0.926   1.077  1.00 98.74           C  
ATOM   2180 HG12 ILE A 147     -11.261   1.770   0.540  1.00 98.74           H  
ATOM   2181 HG13 ILE A 147     -12.780   1.026   1.058  1.00 98.74           H  
ATOM   2182  CG2 ILE A 147      -9.754  -0.376   0.078  1.00 98.74           C  
ATOM   2183 HG21 ILE A 147      -9.480   0.512  -0.491  1.00 98.74           H  
ATOM   2184 HG22 ILE A 147      -9.497  -1.253  -0.515  1.00 98.74           H  
ATOM   2185 HG23 ILE A 147      -9.185  -0.399   1.007  1.00 98.74           H  
ATOM   2186  CD1 ILE A 147     -11.241   1.053   2.530  1.00 98.74           C  
ATOM   2187 HD11 ILE A 147     -10.161   0.933   2.614  1.00 98.74           H  
ATOM   2188 HD12 ILE A 147     -11.750   0.298   3.128  1.00 98.74           H  
ATOM   2189 HD13 ILE A 147     -11.513   2.039   2.908  1.00 98.74           H  
ATOM   2190  N   GLY A 148     -13.815  -2.153  -0.164  1.00 96.84           N  
ATOM   2191  H   GLY A 148     -13.065  -2.830  -0.159  1.00 96.84           H  
ATOM   2192  CA  GLY A 148     -15.090  -2.566   0.415  1.00 96.84           C  
ATOM   2193  HA2 GLY A 148     -15.051  -3.630   0.647  1.00 96.84           H  
ATOM   2194  HA3 GLY A 148     -15.232  -2.026   1.352  1.00 96.84           H  
ATOM   2195  C   GLY A 148     -16.300  -2.326  -0.488  1.00 96.84           C  
ATOM   2196  O   GLY A 148     -16.254  -2.489  -1.709  1.00 96.84           O  
ATOM   2197  N   SER A 149     -17.403  -1.885   0.121  1.00 96.33           N  
ATOM   2198  H   SER A 149     -17.374  -1.711   1.116  1.00 96.33           H  
ATOM   2199  CA  SER A 149     -18.670  -1.646  -0.583  1.00 96.33           C  
ATOM   2200  HA  SER A 149     -18.963  -2.574  -1.074  1.00 96.33           H  
ATOM   2201  C   SER A 149     -18.573  -0.565  -1.662  1.00 96.33           C  
ATOM   2202  CB  SER A 149     -19.762  -1.271   0.421  1.00 96.33           C  
ATOM   2203  HB2 SER A 149     -19.900  -2.095   1.121  1.00 96.33           H  
ATOM   2204  HB3 SER A 149     -20.698  -1.101  -0.111  1.00 96.33           H  
ATOM   2205  O   SER A 149     -19.330  -0.602  -2.632  1.00 96.33           O  
ATOM   2206  OG  SER A 149     -19.402  -0.102   1.137  1.00 96.33           O  
ATOM   2207  HG  SER A 149     -20.058   0.069   1.816  1.00 96.33           H  
ATOM   2208  N   GLY A 150     -17.636   0.377  -1.526  1.00 96.93           N  
ATOM   2209  H   GLY A 150     -17.018   0.316  -0.730  1.00 96.93           H  
ATOM   2210  CA  GLY A 150     -17.354   1.383  -2.541  1.00 96.93           C  
ATOM   2211  HA2 GLY A 150     -18.268   1.920  -2.793  1.00 96.93           H  
ATOM   2212  HA3 GLY A 150     -16.629   2.079  -2.118  1.00 96.93           H  
ATOM   2213  C   GLY A 150     -16.765   0.771  -3.813  1.00 96.93           C  
ATOM   2214  O   GLY A 150     -17.242   1.076  -4.906  1.00 96.93           O  
ATOM   2215  N   ALA A 151     -15.807  -0.147  -3.669  1.00 98.33           N  
ATOM   2216  H   ALA A 151     -15.466  -0.351  -2.741  1.00 98.33           H  
ATOM   2217  CA  ALA A 151     -15.242  -0.905  -4.783  1.00 98.33           C  
ATOM   2218  HA  ALA A 151     -14.910  -0.208  -5.552  1.00 98.33           H  
ATOM   2219  C   ALA A 151     -16.275  -1.848  -5.427  1.00 98.33           C  
ATOM   2220  CB  ALA A 151     -14.020  -1.670  -4.271  1.00 98.33           C  
ATOM   2221  HB1 ALA A 151     -13.602  -2.281  -5.071  1.00 98.33           H  
ATOM   2222  HB2 ALA A 151     -14.294  -2.306  -3.429  1.00 98.33           H  
ATOM   2223  HB3 ALA A 151     -13.260  -0.964  -3.935  1.00 98.33           H  
ATOM   2224  O   ALA A 151     -16.394  -1.878  -6.653  1.00 98.33           O  
ATOM   2225  N   ASP A 152     -17.086  -2.552  -4.627  1.00 97.98           N  
ATOM   2226  H   ASP A 152     -16.901  -2.544  -3.634  1.00 97.98           H  
ATOM   2227  CA  ASP A 152     -18.194  -3.374  -5.143  1.00 97.98           C  
ATOM   2228  HA  ASP A 152     -17.798  -4.116  -5.837  1.00 97.98           H  
ATOM   2229  C   ASP A 152     -19.219  -2.522  -5.920  1.00 97.98           C  
ATOM   2230  CB  ASP A 152     -18.908  -4.109  -3.991  1.00 97.98           C  
ATOM   2231  HB2 ASP A 152     -19.056  -3.419  -3.161  1.00 97.98           H  
ATOM   2232  HB3 ASP A 152     -19.897  -4.411  -4.338  1.00 97.98           H  
ATOM   2233  O   ASP A 152     -19.763  -2.950  -6.941  1.00 97.98           O  
ATOM   2234  CG  ASP A 152     -18.205  -5.385  -3.498  1.00 97.98           C  
ATOM   2235  OD1 ASP A 152     -17.814  -6.228  -4.338  1.00 97.98           O  
ATOM   2236  OD2 ASP A 152     -18.168  -5.612  -2.269  1.00 97.98           O  
ATOM   2237  N   ALA A 153     -19.494  -1.297  -5.466  1.00 98.12           N  
ATOM   2238  H   ALA A 153     -19.066  -0.989  -4.605  1.00 98.12           H  
ATOM   2239  CA  ALA A 153     -20.405  -0.398  -6.160  1.00 98.12           C  
ATOM   2240  HA  ALA A 153     -21.283  -0.972  -6.456  1.00 98.12           H  
ATOM   2241  C   ALA A 153     -19.794   0.157  -7.458  1.00 98.12           C  
ATOM   2242  CB  ALA A 153     -20.878   0.678  -5.183  1.00 98.12           C  
ATOM   2243  HB1 ALA A 153     -21.281   0.207  -4.287  1.00 98.12           H  
ATOM   2244  HB2 ALA A 153     -20.044   1.318  -4.897  1.00 98.12           H  
ATOM   2245  HB3 ALA A 153     -21.673   1.258  -5.650  1.00 98.12           H  
ATOM   2246  O   ALA A 153     -20.486   0.169  -8.477  1.00 98.12           O  
ATOM   2247  N   PHE A 154     -18.506   0.518  -7.470  1.00 98.66           N  
ATOM   2248  H   PHE A 154     -17.986   0.502  -6.604  1.00 98.66           H  
ATOM   2249  CA  PHE A 154     -17.793   0.875  -8.700  1.00 98.66           C  
ATOM   2250  HA  PHE A 154     -18.291   1.731  -9.155  1.00 98.66           H  
ATOM   2251  C   PHE A 154     -17.832  -0.275  -9.715  1.00 98.66           C  
ATOM   2252  CB  PHE A 154     -16.349   1.279  -8.383  1.00 98.66           C  
ATOM   2253  HB2 PHE A 154     -16.364   2.181  -7.770  1.00 98.66           H  
ATOM   2254  HB3 PHE A 154     -15.875   0.494  -7.793  1.00 98.66           H  
ATOM   2255  O   PHE A 154     -18.208  -0.048 -10.863  1.00 98.66           O  
ATOM   2256  CG  PHE A 154     -15.506   1.545  -9.618  1.00 98.66           C  
ATOM   2257  CD1 PHE A 154     -14.529   0.615 -10.016  1.00 98.66           C  
ATOM   2258  HD1 PHE A 154     -14.352  -0.268  -9.420  1.00 98.66           H  
ATOM   2259  CD2 PHE A 154     -15.706   2.709 -10.384  1.00 98.66           C  
ATOM   2260  HD2 PHE A 154     -16.462   3.421 -10.089  1.00 98.66           H  
ATOM   2261  CE1 PHE A 154     -13.760   0.838 -11.170  1.00 98.66           C  
ATOM   2262  HE1 PHE A 154     -13.014   0.115 -11.465  1.00 98.66           H  
ATOM   2263  CE2 PHE A 154     -14.924   2.942 -11.532  1.00 98.66           C  
ATOM   2264  HE2 PHE A 154     -15.078   3.829 -12.128  1.00 98.66           H  
ATOM   2265  CZ  PHE A 154     -13.951   2.006 -11.925  1.00 98.66           C  
ATOM   2266  HZ  PHE A 154     -13.353   2.180 -12.807  1.00 98.66           H  
ATOM   2267  N   SER A 155     -17.568  -1.509  -9.280  1.00 98.77           N  
ATOM   2268  H   SER A 155     -17.247  -1.613  -8.328  1.00 98.77           H  
ATOM   2269  CA  SER A 155     -17.628  -2.716 -10.116  1.00 98.77           C  
ATOM   2270  HA  SER A 155     -16.818  -2.679 -10.845  1.00 98.77           H  
ATOM   2271  C   SER A 155     -18.947  -2.839 -10.886  1.00 98.77           C  
ATOM   2272  CB  SER A 155     -17.427  -3.939  -9.219  1.00 98.77           C  
ATOM   2273  HB2 SER A 155     -16.549  -3.784  -8.592  1.00 98.77           H  
ATOM   2274  HB3 SER A 155     -18.293  -4.085  -8.573  1.00 98.77           H  
ATOM   2275  O   SER A 155     -18.954  -2.989 -12.110  1.00 98.77           O  
ATOM   2276  OG  SER A 155     -17.240  -5.087 -10.007  1.00 98.77           O  
ATOM   2277  HG  SER A 155     -16.888  -5.779  -9.443  1.00 98.77           H  
ATOM   2278  N   LYS A 156     -20.078  -2.639 -10.193  1.00 98.36           N  
ATOM   2279  H   LYS A 156     -19.994  -2.508  -9.196  1.00 98.36           H  
ATOM   2280  CA  LYS A 156     -21.415  -2.618 -10.812  1.00 98.36           C  
ATOM   2281  HA  LYS A 156     -21.586  -3.568 -11.318  1.00 98.36           H  
ATOM   2282  C   LYS A 156     -21.550  -1.538 -11.883  1.00 98.36           C  
ATOM   2283  CB  LYS A 156     -22.491  -2.399  -9.743  1.00 98.36           C  
ATOM   2284  HB2 LYS A 156     -22.247  -1.510  -9.162  1.00 98.36           H  
ATOM   2285  HB3 LYS A 156     -23.450  -2.230 -10.232  1.00 98.36           H  
ATOM   2286  O   LYS A 156     -22.133  -1.801 -12.929  1.00 98.36           O  
ATOM   2287  CG  LYS A 156     -22.630  -3.603  -8.811  1.00 98.36           C  
ATOM   2288  HG2 LYS A 156     -21.654  -3.893  -8.421  1.00 98.36           H  
ATOM   2289  HG3 LYS A 156     -23.047  -4.432  -9.382  1.00 98.36           H  
ATOM   2290  CD  LYS A 156     -23.563  -3.269  -7.647  1.00 98.36           C  
ATOM   2291  HD2 LYS A 156     -23.180  -2.394  -7.122  1.00 98.36           H  
ATOM   2292  HD3 LYS A 156     -24.561  -3.058  -8.031  1.00 98.36           H  
ATOM   2293  CE  LYS A 156     -23.598  -4.460  -6.694  1.00 98.36           C  
ATOM   2294  HE2 LYS A 156     -23.949  -5.327  -7.253  1.00 98.36           H  
ATOM   2295  HE3 LYS A 156     -22.578  -4.664  -6.367  1.00 98.36           H  
ATOM   2296  NZ  LYS A 156     -24.478  -4.202  -5.529  1.00 98.36           N  
ATOM   2297  HZ1 LYS A 156     -24.504  -5.009  -4.922  1.00 98.36           H  
ATOM   2298  HZ2 LYS A 156     -24.120  -3.420  -5.000  1.00 98.36           H  
ATOM   2299  HZ3 LYS A 156     -25.417  -3.987  -5.833  1.00 98.36           H  
ATOM   2300  N   THR A 157     -21.014  -0.336 -11.647  1.00 97.95           N  
ATOM   2301  H   THR A 157     -20.528  -0.193 -10.773  1.00 97.95           H  
ATOM   2302  CA  THR A 157     -21.064   0.752 -12.644  1.00 97.95           C  
ATOM   2303  HA  THR A 157     -22.097   0.862 -12.973  1.00 97.95           H  
ATOM   2304  C   THR A 157     -20.250   0.453 -13.901  1.00 97.95           C  
ATOM   2305  CB  THR A 157     -20.610   2.115 -12.099  1.00 97.95           C  
ATOM   2306  HB  THR A 157     -20.839   2.862 -12.858  1.00 97.95           H  
ATOM   2307  O   THR A 157     -20.583   0.967 -14.963  1.00 97.95           O  
ATOM   2308  CG2 THR A 157     -21.333   2.535 -10.822  1.00 97.95           C  
ATOM   2309 HG21 THR A 157     -21.160   3.599 -10.658  1.00 97.95           H  
ATOM   2310 HG22 THR A 157     -22.404   2.360 -10.924  1.00 97.95           H  
ATOM   2311 HG23 THR A 157     -20.947   1.986  -9.963  1.00 97.95           H  
ATOM   2312  OG1 THR A 157     -19.221   2.175 -11.854  1.00 97.95           O  
ATOM   2313  HG1 THR A 157     -18.938   1.338 -11.478  1.00 97.95           H  
ATOM   2314  N   GLN A 158     -19.213  -0.382 -13.790  1.00 98.52           N  
ATOM   2315  H   GLN A 158     -18.993  -0.772 -12.884  1.00 98.52           H  
ATOM   2316  CA  GLN A 158     -18.379  -0.805 -14.918  1.00 98.52           C  
ATOM   2317  HA  GLN A 158     -18.352  -0.001 -15.654  1.00 98.52           H  
ATOM   2318  C   GLN A 158     -18.949  -2.022 -15.661  1.00 98.52           C  
ATOM   2319  CB  GLN A 158     -16.938  -1.056 -14.437  1.00 98.52           C  
ATOM   2320  HB2 GLN A 158     -16.929  -1.894 -13.740  1.00 98.52           H  
ATOM   2321  HB3 GLN A 158     -16.327  -1.327 -15.298  1.00 98.52           H  
ATOM   2322  O   GLN A 158     -18.355  -2.474 -16.634  1.00 98.52           O  
ATOM   2323  CG  GLN A 158     -16.285   0.156 -13.753  1.00 98.52           C  
ATOM   2324  HG2 GLN A 158     -15.221  -0.042 -13.620  1.00 98.52           H  
ATOM   2325  HG3 GLN A 158     -16.711   0.291 -12.759  1.00 98.52           H  
ATOM   2326  CD  GLN A 158     -16.443   1.449 -14.543  1.00 98.52           C  
ATOM   2327  NE2 GLN A 158     -17.120   2.444 -14.014  1.00 98.52           N  
ATOM   2328 HE21 GLN A 158     -17.592   2.335 -13.128  1.00 98.52           H  
ATOM   2329 HE22 GLN A 158     -17.241   3.251 -14.610  1.00 98.52           H  
ATOM   2330  OE1 GLN A 158     -15.994   1.581 -15.669  1.00 98.52           O  
ATOM   2331  N   GLY A 159     -20.094  -2.558 -15.221  1.00 98.47           N  
ATOM   2332  H   GLY A 159     -20.549  -2.145 -14.419  1.00 98.47           H  
ATOM   2333  CA  GLY A 159     -20.730  -3.715 -15.850  1.00 98.47           C  
ATOM   2334  HA2 GLY A 159     -21.735  -3.827 -15.443  1.00 98.47           H  
ATOM   2335  HA3 GLY A 159     -20.806  -3.544 -16.924  1.00 98.47           H  
ATOM   2336  C   GLY A 159     -19.986  -5.035 -15.632  1.00 98.47           C  
ATOM   2337  O   GLY A 159     -20.223  -5.984 -16.375  1.00 98.47           O  
ATOM   2338  N   LEU A 160     -19.098  -5.113 -14.636  1.00 98.73           N  
ATOM   2339  H   LEU A 160     -18.971  -4.313 -14.034  1.00 98.73           H  
ATOM   2340  CA  LEU A 160     -18.393  -6.352 -14.301  1.00 98.73           C  
ATOM   2341  HA  LEU A 160     -18.024  -6.802 -15.223  1.00 98.73           H  
ATOM   2342  C   LEU A 160     -19.338  -7.364 -13.647  1.00 98.73           C  
ATOM   2343  CB  LEU A 160     -17.202  -6.053 -13.381  1.00 98.73           C  
ATOM   2344  HB2 LEU A 160     -16.758  -6.998 -13.067  1.00 98.73           H  
ATOM   2345  HB3 LEU A 160     -17.586  -5.550 -12.494  1.00 98.73           H  
ATOM   2346  O   LEU A 160     -20.203  -6.996 -12.843  1.00 98.73           O  
ATOM   2347  CG  LEU A 160     -16.102  -5.180 -14.005  1.00 98.73           C  
ATOM   2348  HG  LEU A 160     -16.523  -4.221 -14.309  1.00 98.73           H  
ATOM   2349  CD1 LEU A 160     -15.027  -4.922 -12.956  1.00 98.73           C  
ATOM   2350 HD11 LEU A 160     -14.255  -4.278 -13.377  1.00 98.73           H  
ATOM   2351 HD12 LEU A 160     -14.579  -5.864 -12.640  1.00 98.73           H  
ATOM   2352 HD13 LEU A 160     -15.481  -4.427 -12.098  1.00 98.73           H  
ATOM   2353  CD2 LEU A 160     -15.439  -5.836 -15.215  1.00 98.73           C  
ATOM   2354 HD21 LEU A 160     -16.150  -5.914 -16.037  1.00 98.73           H  
ATOM   2355 HD22 LEU A 160     -15.074  -6.830 -14.954  1.00 98.73           H  
ATOM   2356 HD23 LEU A 160     -14.599  -5.229 -15.553  1.00 98.73           H  
ATOM   2357  N   GLU A 161     -19.141  -8.648 -13.957  1.00 98.38           N  
ATOM   2358  H   GLU A 161     -18.395  -8.884 -14.595  1.00 98.38           H  
ATOM   2359  CA  GLU A 161     -19.992  -9.739 -13.478  1.00 98.38           C  
ATOM   2360  HA  GLU A 161     -20.996  -9.557 -13.860  1.00 98.38           H  
ATOM   2361  C   GLU A 161     -20.056  -9.768 -11.943  1.00 98.38           C  
ATOM   2362  CB  GLU A 161     -19.524 -11.087 -14.054  1.00 98.38           C  
ATOM   2363  HB2 GLU A 161     -18.552 -11.339 -13.632  1.00 98.38           H  
ATOM   2364  HB3 GLU A 161     -19.419 -10.981 -15.134  1.00 98.38           H  
ATOM   2365  O   GLU A 161     -19.043  -9.842 -11.240  1.00 98.38           O  
ATOM   2366  CG  GLU A 161     -20.523 -12.226 -13.764  1.00 98.38           C  
ATOM   2367  HG2 GLU A 161     -20.661 -12.306 -12.686  1.00 98.38           H  
ATOM   2368  HG3 GLU A 161     -21.485 -11.966 -14.205  1.00 98.38           H  
ATOM   2369  CD  GLU A 161     -20.070 -13.597 -14.306  1.00 98.38           C  
ATOM   2370  OE1 GLU A 161     -20.623 -14.632 -13.875  1.00 98.38           O  
ATOM   2371  OE2 GLU A 161     -19.136 -13.661 -15.128  1.00 98.38           O  
ATOM   2372  N   GLN A 162     -21.285  -9.701 -11.430  1.00 98.12           N  
ATOM   2373  H   GLN A 162     -22.065  -9.711 -12.071  1.00 98.12           H  
ATOM   2374  CA  GLN A 162     -21.582  -9.776 -10.008  1.00 98.12           C  
ATOM   2375  HA  GLN A 162     -20.666  -9.635  -9.435  1.00 98.12           H  
ATOM   2376  C   GLN A 162     -22.166 -11.142  -9.679  1.00 98.12           C  
ATOM   2377  CB  GLN A 162     -22.589  -8.694  -9.609  1.00 98.12           C  
ATOM   2378  HB2 GLN A 162     -22.809  -8.820  -8.549  1.00 98.12           H  
ATOM   2379  HB3 GLN A 162     -23.513  -8.846 -10.166  1.00 98.12           H  
ATOM   2380  O   GLN A 162     -23.177 -11.534 -10.258  1.00 98.12           O  
ATOM   2381  CG  GLN A 162     -22.114  -7.262  -9.857  1.00 98.12           C  
ATOM   2382  HG2 GLN A 162     -22.930  -6.589  -9.594  1.00 98.12           H  
ATOM   2383  HG3 GLN A 162     -21.898  -7.117 -10.916  1.00 98.12           H  
ATOM   2384  CD  GLN A 162     -20.900  -6.905  -9.018  1.00 98.12           C  
ATOM   2385  NE2 GLN A 162     -19.748  -6.758  -9.629  1.00 98.12           N  
ATOM   2386 HE21 GLN A 162     -18.924  -6.534  -9.090  1.00 98.12           H  
ATOM   2387 HE22 GLN A 162     -19.680  -6.897 -10.627  1.00 98.12           H  
ATOM   2388  OE1 GLN A 162     -21.027  -6.750  -7.806  1.00 98.12           O  
ATOM   2389  N   VAL A 163     -21.598 -11.806  -8.683  1.00 95.72           N  
ATOM   2390  H   VAL A 163     -20.783 -11.407  -8.239  1.00 95.72           H  
ATOM   2391  CA  VAL A 163     -22.062 -13.099  -8.186  1.00 95.72           C  
ATOM   2392  HA  VAL A 163     -22.898 -13.436  -8.801  1.00 95.72           H  
ATOM   2393  C   VAL A 163     -22.604 -12.976  -6.766  1.00 95.72           C  
ATOM   2394  CB  VAL A 163     -20.971 -14.176  -8.322  1.00 95.72           C  
ATOM   2395  HB  VAL A 163     -21.346 -15.097  -7.876  1.00 95.72           H  
ATOM   2396  O   VAL A 163     -22.366 -11.995  -6.051  1.00 95.72           O  
ATOM   2397  CG1 VAL A 163     -20.686 -14.463  -9.801  1.00 95.72           C  
ATOM   2398 HG11 VAL A 163     -21.586 -14.837 -10.289  1.00 95.72           H  
ATOM   2399 HG12 VAL A 163     -19.906 -15.220  -9.889  1.00 95.72           H  
ATOM   2400 HG13 VAL A 163     -20.366 -13.557 -10.316  1.00 95.72           H  
ATOM   2401  CG2 VAL A 163     -19.667 -13.795  -7.618  1.00 95.72           C  
ATOM   2402 HG21 VAL A 163     -18.961 -14.623  -7.684  1.00 95.72           H  
ATOM   2403 HG22 VAL A 163     -19.213 -12.923  -8.090  1.00 95.72           H  
ATOM   2404 HG23 VAL A 163     -19.857 -13.586  -6.565  1.00 95.72           H  
ATOM   2405  N   ASP A 164     -23.403 -13.960  -6.370  1.00 93.55           N  
ATOM   2406  H   ASP A 164     -23.531 -14.754  -6.981  1.00 93.55           H  
ATOM   2407  CA  ASP A 164     -23.753 -14.140  -4.967  1.00 93.55           C  
ATOM   2408  HA  ASP A 164     -24.115 -13.189  -4.576  1.00 93.55           H  
ATOM   2409  C   ASP A 164     -22.509 -14.589  -4.176  1.00 93.55           C  
ATOM   2410  CB  ASP A 164     -24.893 -15.155  -4.849  1.00 93.55           C  
ATOM   2411  HB2 ASP A 164     -24.545 -16.141  -5.158  1.00 93.55           H  
ATOM   2412  HB3 ASP A 164     -25.714 -14.857  -5.501  1.00 93.55           H  
ATOM   2413  O   ASP A 164     -21.708 -15.353  -4.722  1.00 93.55           O  
ATOM   2414  CG  ASP A 164     -25.385 -15.196  -3.409  1.00 93.55           C  
ATOM   2415  OD1 ASP A 164     -24.863 -16.045  -2.650  1.00 93.55           O  
ATOM   2416  OD2 ASP A 164     -26.180 -14.298  -3.057  1.00 93.55           O  
ATOM   2417  N   PRO A 165     -22.326 -14.174  -2.908  1.00 91.23           N  
ATOM   2418  CA  PRO A 165     -21.194 -14.622  -2.095  1.00 91.23           C  
ATOM   2419  HA  PRO A 165     -20.284 -14.195  -2.515  1.00 91.23           H  
ATOM   2420  C   PRO A 165     -21.029 -16.150  -2.018  1.00 91.23           C  
ATOM   2421  CB  PRO A 165     -21.438 -14.017  -0.710  1.00 91.23           C  
ATOM   2422  HB2 PRO A 165     -22.067 -14.680  -0.115  1.00 91.23           H  
ATOM   2423  HB3 PRO A 165     -20.501 -13.810  -0.194  1.00 91.23           H  
ATOM   2424  O   PRO A 165     -19.909 -16.636  -1.876  1.00 91.23           O  
ATOM   2425  CG  PRO A 165     -22.207 -12.736  -1.026  1.00 91.23           C  
ATOM   2426  HG2 PRO A 165     -21.513 -11.963  -1.356  1.00 91.23           H  
ATOM   2427  HG3 PRO A 165     -22.794 -12.393  -0.174  1.00 91.23           H  
ATOM   2428  CD  PRO A 165     -23.094 -13.164  -2.190  1.00 91.23           C  
ATOM   2429  HD2 PRO A 165     -24.011 -13.604  -1.799  1.00 91.23           H  
ATOM   2430  HD3 PRO A 165     -23.318 -12.302  -2.819  1.00 91.23           H  
ATOM   2431  N   SER A 166     -22.112 -16.922  -2.166  1.00 91.67           N  
ATOM   2432  H   SER A 166     -23.010 -16.478  -2.297  1.00 91.67           H  
ATOM   2433  CA  SER A 166     -22.066 -18.391  -2.240  1.00 91.67           C  
ATOM   2434  HA  SER A 166     -21.564 -18.761  -1.346  1.00 91.67           H  
ATOM   2435  C   SER A 166     -21.289 -18.945  -3.445  1.00 91.67           C  
ATOM   2436  CB  SER A 166     -23.484 -18.967  -2.250  1.00 91.67           C  
ATOM   2437  HB2 SER A 166     -23.426 -20.053  -2.318  1.00 91.67           H  
ATOM   2438  HB3 SER A 166     -23.995 -18.701  -1.325  1.00 91.67           H  
ATOM   2439  O   SER A 166     -20.877 -20.102  -3.408  1.00 91.67           O  
ATOM   2440  OG  SER A 166     -24.217 -18.468  -3.348  1.00 91.67           O  
ATOM   2441  HG  SER A 166     -24.540 -17.600  -3.098  1.00 91.67           H  
ATOM   2442  N   TYR A 167     -21.020 -18.144  -4.484  1.00 92.99           N  
ATOM   2443  H   TYR A 167     -21.384 -17.202  -4.474  1.00 92.99           H  
ATOM   2444  CA  TYR A 167     -20.153 -18.540  -5.600  1.00 92.99           C  
ATOM   2445  HA  TYR A 167     -20.530 -19.464  -6.037  1.00 92.99           H  
ATOM   2446  C   TYR A 167     -18.710 -18.795  -5.150  1.00 92.99           C  
ATOM   2447  CB  TYR A 167     -20.165 -17.442  -6.671  1.00 92.99           C  
ATOM   2448  HB2 TYR A 167     -21.187 -17.311  -7.026  1.00 92.99           H  
ATOM   2449  HB3 TYR A 167     -19.844 -16.503  -6.220  1.00 92.99           H  
ATOM   2450  O   TYR A 167     -18.060 -19.720  -5.634  1.00 92.99           O  
ATOM   2451  CG  TYR A 167     -19.264 -17.740  -7.858  1.00 92.99           C  
ATOM   2452  CD1 TYR A 167     -17.957 -17.213  -7.919  1.00 92.99           C  
ATOM   2453  HD1 TYR A 167     -17.597 -16.576  -7.125  1.00 92.99           H  
ATOM   2454  CD2 TYR A 167     -19.723 -18.584  -8.885  1.00 92.99           C  
ATOM   2455  HD2 TYR A 167     -20.724 -18.986  -8.844  1.00 92.99           H  
ATOM   2456  CE1 TYR A 167     -17.105 -17.529  -8.999  1.00 92.99           C  
ATOM   2457  HE1 TYR A 167     -16.100 -17.137  -9.041  1.00 92.99           H  
ATOM   2458  CE2 TYR A 167     -18.876 -18.902  -9.964  1.00 92.99           C  
ATOM   2459  HE2 TYR A 167     -19.221 -19.538 -10.766  1.00 92.99           H  
ATOM   2460  OH  TYR A 167     -16.780 -18.742 -11.076  1.00 92.99           O  
ATOM   2461  HH  TYR A 167     -15.928 -18.305 -11.144  1.00 92.99           H  
ATOM   2462  CZ  TYR A 167     -17.566 -18.381 -10.026  1.00 92.99           C  
ATOM   2463  N   PHE A 168     -18.214 -17.989  -4.207  1.00 93.04           N  
ATOM   2464  H   PHE A 168     -18.803 -17.263  -3.826  1.00 93.04           H  
ATOM   2465  CA  PHE A 168     -16.843 -18.097  -3.709  1.00 93.04           C  
ATOM   2466  HA  PHE A 168     -16.187 -18.281  -4.561  1.00 93.04           H  
ATOM   2467  C   PHE A 168     -16.661 -19.258  -2.727  1.00 93.04           C  
ATOM   2468  CB  PHE A 168     -16.430 -16.765  -3.081  1.00 93.04           C  
ATOM   2469  HB2 PHE A 168     -17.026 -16.608  -2.182  1.00 93.04           H  
ATOM   2470  HB3 PHE A 168     -15.383 -16.821  -2.786  1.00 93.04           H  
ATOM   2471  O   PHE A 168     -15.544 -19.740  -2.521  1.00 93.04           O  
ATOM   2472  CG  PHE A 168     -16.607 -15.577  -4.004  1.00 93.04           C  
ATOM   2473  CD1 PHE A 168     -15.949 -15.540  -5.247  1.00 93.04           C  
ATOM   2474  HD1 PHE A 168     -15.321 -16.365  -5.547  1.00 93.04           H  
ATOM   2475  CD2 PHE A 168     -17.469 -14.526  -3.644  1.00 93.04           C  
ATOM   2476  HD2 PHE A 168     -17.995 -14.554  -2.701  1.00 93.04           H  
ATOM   2477  CE1 PHE A 168     -16.116 -14.448  -6.114  1.00 93.04           C  
ATOM   2478  HE1 PHE A 168     -15.589 -14.414  -7.056  1.00 93.04           H  
ATOM   2479  CE2 PHE A 168     -17.660 -13.449  -4.523  1.00 93.04           C  
ATOM   2480  HE2 PHE A 168     -18.350 -12.659  -4.266  1.00 93.04           H  
ATOM   2481  CZ  PHE A 168     -16.972 -13.399  -5.746  1.00 93.04           C  
ATOM   2482  HZ  PHE A 168     -17.116 -12.562  -6.414  1.00 93.04           H  
ATOM   2483  N   PHE A 169     -17.768 -19.724  -2.145  1.00 88.67           N  
ATOM   2484  H   PHE A 169     -18.649 -19.320  -2.430  1.00 88.67           H  
ATOM   2485  CA  PHE A 169     -17.788 -20.764  -1.134  1.00 88.67           C  
ATOM   2486  HA  PHE A 169     -17.089 -20.458  -0.356  1.00 88.67           H  
ATOM   2487  C   PHE A 169     -17.312 -22.111  -1.687  1.00 88.67           C  
ATOM   2488  CB  PHE A 169     -19.205 -20.856  -0.529  1.00 88.67           C  
ATOM   2489  HB2 PHE A 169     -19.924 -20.959  -1.342  1.00 88.67           H  
ATOM   2490  HB3 PHE A 169     -19.428 -19.923  -0.012  1.00 88.67           H  
ATOM   2491  O   PHE A 169     -17.779 -22.590  -2.720  1.00 88.67           O  
ATOM   2492  CG  PHE A 169     -19.446 -22.028   0.408  1.00 88.67           C  
ATOM   2493  CD1 PHE A 169     -19.631 -23.318  -0.123  1.00 88.67           C  
ATOM   2494  HD1 PHE A 169     -19.620 -23.470  -1.193  1.00 88.67           H  
ATOM   2495  CD2 PHE A 169     -19.497 -21.842   1.802  1.00 88.67           C  
ATOM   2496  HD2 PHE A 169     -19.414 -20.851   2.222  1.00 88.67           H  
ATOM   2497  CE1 PHE A 169     -19.808 -24.420   0.726  1.00 88.67           C  
ATOM   2498  HE1 PHE A 169     -19.934 -25.410   0.312  1.00 88.67           H  
ATOM   2499  CE2 PHE A 169     -19.649 -22.947   2.657  1.00 88.67           C  
ATOM   2500  HE2 PHE A 169     -19.660 -22.801   3.727  1.00 88.67           H  
ATOM   2501  CZ  PHE A 169     -19.790 -24.237   2.116  1.00 88.67           C  
ATOM   2502  HZ  PHE A 169     -19.884 -25.100   2.759  1.00 88.67           H  
ATOM   2503  N   THR A 170     -16.465 -22.789  -0.911  1.00 87.62           N  
ATOM   2504  H   THR A 170     -16.081 -22.333  -0.095  1.00 87.62           H  
ATOM   2505  CA  THR A 170     -16.213 -24.225  -1.056  1.00 87.62           C  
ATOM   2506  HA  THR A 170     -17.010 -24.656  -1.661  1.00 87.62           H  
ATOM   2507  C   THR A 170     -16.250 -24.919   0.301  1.00 87.62           C  
ATOM   2508  CB  THR A 170     -14.892 -24.536  -1.772  1.00 87.62           C  
ATOM   2509  HB  THR A 170     -14.813 -25.617  -1.883  1.00 87.62           H  
ATOM   2510  O   THR A 170     -15.843 -24.367   1.329  1.00 87.62           O  
ATOM   2511  CG2 THR A 170     -14.796 -23.907  -3.160  1.00 87.62           C  
ATOM   2512 HG21 THR A 170     -15.632 -24.249  -3.770  1.00 87.62           H  
ATOM   2513 HG22 THR A 170     -13.866 -24.216  -3.638  1.00 87.62           H  
ATOM   2514 HG23 THR A 170     -14.830 -22.820  -3.094  1.00 87.62           H  
ATOM   2515  OG1 THR A 170     -13.783 -24.089  -1.031  1.00 87.62           O  
ATOM   2516  HG1 THR A 170     -13.117 -23.886  -1.692  1.00 87.62           H  
ATOM   2517  N   GLU A 171     -16.711 -26.171   0.305  1.00 86.99           N  
ATOM   2518  H   GLU A 171     -17.060 -26.558  -0.560  1.00 86.99           H  
ATOM   2519  CA  GLU A 171     -16.822 -26.976   1.525  1.00 86.99           C  
ATOM   2520  HA  GLU A 171     -17.485 -26.462   2.220  1.00 86.99           H  
ATOM   2521  C   GLU A 171     -15.462 -27.164   2.209  1.00 86.99           C  
ATOM   2522  CB  GLU A 171     -17.418 -28.344   1.153  1.00 86.99           C  
ATOM   2523  HB2 GLU A 171     -18.322 -28.196   0.563  1.00 86.99           H  
ATOM   2524  HB3 GLU A 171     -16.706 -28.883   0.528  1.00 86.99           H  
ATOM   2525  O   GLU A 171     -15.367 -27.133   3.437  1.00 86.99           O  
ATOM   2526  CG  GLU A 171     -17.753 -29.220   2.370  1.00 86.99           C  
ATOM   2527  HG2 GLU A 171     -16.845 -29.415   2.941  1.00 86.99           H  
ATOM   2528  HG3 GLU A 171     -18.116 -30.182   2.010  1.00 86.99           H  
ATOM   2529  CD  GLU A 171     -18.819 -28.595   3.270  1.00 86.99           C  
ATOM   2530  OE1 GLU A 171     -18.879 -28.952   4.469  1.00 86.99           O  
ATOM   2531  OE2 GLU A 171     -19.624 -27.770   2.787  1.00 86.99           O  
ATOM   2532  N   ARG A 172     -14.394 -27.326   1.415  1.00 85.38           N  
ATOM   2533  H   ARG A 172     -14.541 -27.316   0.415  1.00 85.38           H  
ATOM   2534  CA  ARG A 172     -13.020 -27.425   1.917  1.00 85.38           C  
ATOM   2535  HA  ARG A 172     -12.937 -28.279   2.589  1.00 85.38           H  
ATOM   2536  C   ARG A 172     -12.647 -26.195   2.738  1.00 85.38           C  
ATOM   2537  CB  ARG A 172     -12.052 -27.617   0.736  1.00 85.38           C  
ATOM   2538  HB2 ARG A 172     -12.206 -26.818   0.011  1.00 85.38           H  
ATOM   2539  HB3 ARG A 172     -12.266 -28.567   0.246  1.00 85.38           H  
ATOM   2540  O   ARG A 172     -12.240 -26.332   3.888  1.00 85.38           O  
ATOM   2541  CG  ARG A 172     -10.586 -27.603   1.208  1.00 85.38           C  
ATOM   2542  HG2 ARG A 172     -10.343 -26.655   1.689  1.00 85.38           H  
ATOM   2543  HG3 ARG A 172     -10.438 -28.404   1.933  1.00 85.38           H  
ATOM   2544  CD  ARG A 172      -9.597 -27.800   0.064  1.00 85.38           C  
ATOM   2545  HD2 ARG A 172      -9.844 -28.750  -0.410  1.00 85.38           H  
ATOM   2546  HD3 ARG A 172      -8.601 -27.895   0.495  1.00 85.38           H  
ATOM   2547  NE  ARG A 172      -9.623 -26.690  -0.926  1.00 85.38           N  
ATOM   2548  HE  ARG A 172     -10.523 -26.412  -1.289  1.00 85.38           H  
ATOM   2549  NH1 ARG A 172      -7.342 -26.501  -1.316  1.00 85.38           N  
ATOM   2550 HH11 ARG A 172      -6.599 -26.112  -1.878  1.00 85.38           H  
ATOM   2551 HH12 ARG A 172      -7.080 -27.146  -0.585  1.00 85.38           H  
ATOM   2552  NH2 ARG A 172      -8.705 -25.257  -2.470  1.00 85.38           N  
ATOM   2553 HH21 ARG A 172      -9.577 -25.068  -2.945  1.00 85.38           H  
ATOM   2554 HH22 ARG A 172      -7.888 -24.942  -2.974  1.00 85.38           H  
ATOM   2555  CZ  ARG A 172      -8.576 -26.158  -1.547  1.00 85.38           C  
ATOM   2556  N   ARG A 173     -12.811 -24.997   2.167  1.00 89.58           N  
ATOM   2557  H   ARG A 173     -13.224 -24.955   1.246  1.00 89.58           H  
ATOM   2558  CA  ARG A 173     -12.415 -23.745   2.826  1.00 89.58           C  
ATOM   2559  HA  ARG A 173     -11.395 -23.847   3.197  1.00 89.58           H  
ATOM   2560  C   ARG A 173     -13.263 -23.463   4.063  1.00 89.58           C  
ATOM   2561  CB  ARG A 173     -12.474 -22.587   1.818  1.00 89.58           C  
ATOM   2562  HB2 ARG A 173     -13.473 -22.542   1.385  1.00 89.58           H  
ATOM   2563  HB3 ARG A 173     -12.296 -21.646   2.338  1.00 89.58           H  
ATOM   2564  O   ARG A 173     -12.737 -22.933   5.040  1.00 89.58           O  
ATOM   2565  CG  ARG A 173     -11.453 -22.709   0.674  1.00 89.58           C  
ATOM   2566  HG2 ARG A 173     -11.669 -21.897  -0.020  1.00 89.58           H  
ATOM   2567  HG3 ARG A 173     -11.585 -23.654   0.147  1.00 89.58           H  
ATOM   2568  CD  ARG A 173      -9.989 -22.610   1.130  1.00 89.58           C  
ATOM   2569  HD2 ARG A 173      -9.737 -23.474   1.746  1.00 89.58           H  
ATOM   2570  HD3 ARG A 173      -9.888 -21.704   1.727  1.00 89.58           H  
ATOM   2571  NE  ARG A 173      -9.063 -22.529  -0.019  1.00 89.58           N  
ATOM   2572  HE  ARG A 173      -9.449 -22.141  -0.868  1.00 89.58           H  
ATOM   2573  NH1 ARG A 173      -7.078 -23.017   1.055  1.00 89.58           N  
ATOM   2574 HH11 ARG A 173      -6.080 -23.152   0.989  1.00 89.58           H  
ATOM   2575 HH12 ARG A 173      -7.546 -23.111   1.946  1.00 89.58           H  
ATOM   2576  NH2 ARG A 173      -7.078 -22.662  -1.142  1.00 89.58           N  
ATOM   2577 HH21 ARG A 173      -6.084 -22.835  -1.183  1.00 89.58           H  
ATOM   2578 HH22 ARG A 173      -7.552 -22.432  -2.004  1.00 89.58           H  
ATOM   2579  CZ  ARG A 173      -7.752 -22.735  -0.027  1.00 89.58           C  
ATOM   2580  N   TRP A 174     -14.530 -23.882   4.064  1.00 90.24           N  
ATOM   2581  H   TRP A 174     -14.917 -24.256   3.209  1.00 90.24           H  
ATOM   2582  CA  TRP A 174     -15.375 -23.801   5.254  1.00 90.24           C  
ATOM   2583  HA  TRP A 174     -15.363 -22.774   5.619  1.00 90.24           H  
ATOM   2584  C   TRP A 174     -14.849 -24.688   6.393  1.00 90.24           C  
ATOM   2585  CB  TRP A 174     -16.822 -24.159   4.905  1.00 90.24           C  
ATOM   2586  HB2 TRP A 174     -16.889 -25.206   4.608  1.00 90.24           H  
ATOM   2587  HB3 TRP A 174     -17.147 -23.546   4.065  1.00 90.24           H  
ATOM   2588  O   TRP A 174     -14.704 -24.227   7.523  1.00 90.24           O  
ATOM   2589  CG  TRP A 174     -17.735 -23.907   6.060  1.00 90.24           C  
ATOM   2590  CD1 TRP A 174     -18.118 -24.812   6.988  1.00 90.24           C  
ATOM   2591  HD1 TRP A 174     -17.830 -25.853   6.998  1.00 90.24           H  
ATOM   2592  CD2 TRP A 174     -18.214 -22.616   6.536  1.00 90.24           C  
ATOM   2593  CE2 TRP A 174     -18.868 -22.815   7.788  1.00 90.24           C  
ATOM   2594  CE3 TRP A 174     -18.098 -21.291   6.059  1.00 90.24           C  
ATOM   2595  HE3 TRP A 174     -17.588 -21.101   5.126  1.00 90.24           H  
ATOM   2596  NE1 TRP A 174     -18.797 -24.176   8.008  1.00 90.24           N  
ATOM   2597  HE1 TRP A 174     -18.993 -24.633   8.887  1.00 90.24           H  
ATOM   2598  CH2 TRP A 174     -19.287 -20.444   8.013  1.00 90.24           C  
ATOM   2599  HH2 TRP A 174     -19.732 -19.618   8.548  1.00 90.24           H  
ATOM   2600  CZ2 TRP A 174     -19.386 -21.747   8.531  1.00 90.24           C  
ATOM   2601  HZ2 TRP A 174     -19.868 -21.924   9.481  1.00 90.24           H  
ATOM   2602  CZ3 TRP A 174     -18.630 -20.215   6.791  1.00 90.24           C  
ATOM   2603  HZ3 TRP A 174     -18.548 -19.210   6.404  1.00 90.24           H  
ATOM   2604  N   LYS A 175     -14.478 -25.941   6.104  1.00 88.33           N  
ATOM   2605  H   LYS A 175     -14.610 -26.273   5.159  1.00 88.33           H  
ATOM   2606  CA  LYS A 175     -13.886 -26.850   7.105  1.00 88.33           C  
ATOM   2607  HA  LYS A 175     -14.550 -26.909   7.967  1.00 88.33           H  
ATOM   2608  C   LYS A 175     -12.542 -26.348   7.641  1.00 88.33           C  
ATOM   2609  CB  LYS A 175     -13.722 -28.247   6.500  1.00 88.33           C  
ATOM   2610  HB2 LYS A 175     -13.220 -28.172   5.536  1.00 88.33           H  
ATOM   2611  HB3 LYS A 175     -13.100 -28.847   7.165  1.00 88.33           H  
ATOM   2612  O   LYS A 175     -12.273 -26.493   8.838  1.00 88.33           O  
ATOM   2613  CG  LYS A 175     -15.072 -28.953   6.332  1.00 88.33           C  
ATOM   2614  HG2 LYS A 175     -15.531 -29.086   7.311  1.00 88.33           H  
ATOM   2615  HG3 LYS A 175     -15.739 -28.354   5.712  1.00 88.33           H  
ATOM   2616  CD  LYS A 175     -14.859 -30.319   5.677  1.00 88.33           C  
ATOM   2617  HD2 LYS A 175     -14.191 -30.915   6.297  1.00 88.33           H  
ATOM   2618  HD3 LYS A 175     -14.412 -30.174   4.693  1.00 88.33           H  
ATOM   2619  CE  LYS A 175     -16.209 -31.022   5.534  1.00 88.33           C  
ATOM   2620  HE2 LYS A 175     -16.869 -30.392   4.938  1.00 88.33           H  
ATOM   2621  HE3 LYS A 175     -16.660 -31.113   6.522  1.00 88.33           H  
ATOM   2622  NZ  LYS A 175     -16.052 -32.357   4.908  1.00 88.33           N  
ATOM   2623  HZ1 LYS A 175     -15.629 -32.261   3.996  1.00 88.33           H  
ATOM   2624  HZ2 LYS A 175     -16.957 -32.792   4.800  1.00 88.33           H  
ATOM   2625  HZ3 LYS A 175     -15.465 -32.947   5.480  1.00 88.33           H  
ATOM   2626  N   SER A 176     -11.718 -25.733   6.789  1.00 89.05           N  
ATOM   2627  H   SER A 176     -11.925 -25.764   5.801  1.00 89.05           H  
ATOM   2628  CA  SER A 176     -10.478 -25.074   7.219  1.00 89.05           C  
ATOM   2629  HA  SER A 176      -9.868 -25.793   7.766  1.00 89.05           H  
ATOM   2630  C   SER A 176     -10.767 -23.898   8.159  1.00 89.05           C  
ATOM   2631  CB  SER A 176      -9.656 -24.598   6.016  1.00 89.05           C  
ATOM   2632  HB2 SER A 176     -10.244 -23.890   5.432  1.00 89.05           H  
ATOM   2633  HB3 SER A 176      -8.752 -24.100   6.366  1.00 89.05           H  
ATOM   2634  O   SER A 176     -10.091 -23.761   9.180  1.00 89.05           O  
ATOM   2635  OG  SER A 176      -9.289 -25.687   5.196  1.00 89.05           O  
ATOM   2636  HG  SER A 176      -8.456 -26.043   5.515  1.00 89.05           H  
ATOM   2637  N   LEU A 177     -11.804 -23.091   7.886  1.00 92.97           N  
ATOM   2638  H   LEU A 177     -12.323 -23.235   7.032  1.00 92.97           H  
ATOM   2639  CA  LEU A 177     -12.256 -22.037   8.802  1.00 92.97           C  
ATOM   2640  HA  LEU A 177     -11.411 -21.376   8.999  1.00 92.97           H  
ATOM   2641  C   LEU A 177     -12.689 -22.622  10.151  1.00 92.97           C  
ATOM   2642  CB  LEU A 177     -13.391 -21.205   8.167  1.00 92.97           C  
ATOM   2643  HB2 LEU A 177     -13.028 -20.741   7.250  1.00 92.97           H  
ATOM   2644  HB3 LEU A 177     -14.214 -21.868   7.900  1.00 92.97           H  
ATOM   2645  O   LEU A 177     -12.200 -22.179  11.185  1.00 92.97           O  
ATOM   2646  CG  LEU A 177     -13.950 -20.122   9.114  1.00 92.97           C  
ATOM   2647  HG  LEU A 177     -14.159 -20.562  10.089  1.00 92.97           H  
ATOM   2648  CD1 LEU A 177     -12.947 -18.984   9.309  1.00 92.97           C  
ATOM   2649 HD11 LEU A 177     -12.038 -19.356   9.780  1.00 92.97           H  
ATOM   2650 HD12 LEU A 177     -12.709 -18.526   8.349  1.00 92.97           H  
ATOM   2651 HD13 LEU A 177     -13.390 -18.225   9.955  1.00 92.97           H  
ATOM   2652  CD2 LEU A 177     -15.283 -19.568   8.616  1.00 92.97           C  
ATOM   2653 HD21 LEU A 177     -15.654 -18.817   9.314  1.00 92.97           H  
ATOM   2654 HD22 LEU A 177     -16.015 -20.373   8.550  1.00 92.97           H  
ATOM   2655 HD23 LEU A 177     -15.174 -19.112   7.632  1.00 92.97           H  
ATOM   2656  N   GLU A 178     -13.573 -23.620  10.163  1.00 93.42           N  
ATOM   2657  H   GLU A 178     -13.972 -23.921   9.286  1.00 93.42           H  
ATOM   2658  CA  GLU A 178     -14.057 -24.225  11.412  1.00 93.42           C  
ATOM   2659  HA  GLU A 178     -14.569 -23.467  12.005  1.00 93.42           H  
ATOM   2660  C   GLU A 178     -12.911 -24.779  12.263  1.00 93.42           C  
ATOM   2661  CB  GLU A 178     -15.030 -25.370  11.114  1.00 93.42           C  
ATOM   2662  HB2 GLU A 178     -15.215 -25.911  12.042  1.00 93.42           H  
ATOM   2663  HB3 GLU A 178     -14.569 -26.055  10.402  1.00 93.42           H  
ATOM   2664  O   GLU A 178     -12.879 -24.569  13.477  1.00 93.42           O  
ATOM   2665  CG  GLU A 178     -16.379 -24.887  10.571  1.00 93.42           C  
ATOM   2666  HG2 GLU A 178     -16.231 -24.370   9.623  1.00 93.42           H  
ATOM   2667  HG3 GLU A 178     -16.797 -24.175  11.283  1.00 93.42           H  
ATOM   2668  CD  GLU A 178     -17.367 -26.046  10.374  1.00 93.42           C  
ATOM   2669  OE1 GLU A 178     -18.586 -25.763  10.347  1.00 93.42           O  
ATOM   2670  OE2 GLU A 178     -16.918 -27.212  10.267  1.00 93.42           O  
ATOM   2671  N   SER A 179     -11.953 -25.458  11.629  1.00 91.67           N  
ATOM   2672  H   SER A 179     -12.059 -25.609  10.636  1.00 91.67           H  
ATOM   2673  CA  SER A 179     -10.754 -25.977  12.294  1.00 91.67           C  
ATOM   2674  HA  SER A 179     -11.053 -26.630  13.114  1.00 91.67           H  
ATOM   2675  C   SER A 179      -9.907 -24.849  12.884  1.00 91.67           C  
ATOM   2676  CB  SER A 179      -9.922 -26.805  11.311  1.00 91.67           C  
ATOM   2677  HB2 SER A 179      -9.593 -26.183  10.479  1.00 91.67           H  
ATOM   2678  HB3 SER A 179      -9.044 -27.199  11.823  1.00 91.67           H  
ATOM   2679  O   SER A 179      -9.507 -24.923  14.046  1.00 91.67           O  
ATOM   2680  OG  SER A 179     -10.708 -27.880  10.828  1.00 91.67           O  
ATOM   2681  HG  SER A 179     -11.259 -27.545  10.117  1.00 91.67           H  
ATOM   2682  N   PHE A 180      -9.693 -23.771  12.123  1.00 92.19           N  
ATOM   2683  H   PHE A 180     -10.063 -23.756  11.183  1.00 92.19           H  
ATOM   2684  CA  PHE A 180      -8.963 -22.595  12.588  1.00 92.19           C  
ATOM   2685  HA  PHE A 180      -7.975 -22.909  12.926  1.00 92.19           H  
ATOM   2686  C   PHE A 180      -9.656 -21.920  13.779  1.00 92.19           C  
ATOM   2687  CB  PHE A 180      -8.786 -21.613  11.422  1.00 92.19           C  
ATOM   2688  HB2 PHE A 180      -9.761 -21.371  10.998  1.00 92.19           H  
ATOM   2689  HB3 PHE A 180      -8.202 -22.096  10.639  1.00 92.19           H  
ATOM   2690  O   PHE A 180      -9.004 -21.622  14.779  1.00 92.19           O  
ATOM   2691  CG  PHE A 180      -8.103 -20.323  11.824  1.00 92.19           C  
ATOM   2692  CD1 PHE A 180      -8.869 -19.209  12.216  1.00 92.19           C  
ATOM   2693  HD1 PHE A 180      -9.948 -19.260  12.196  1.00 92.19           H  
ATOM   2694  CD2 PHE A 180      -6.698 -20.251  11.850  1.00 92.19           C  
ATOM   2695  HD2 PHE A 180      -6.113 -21.109  11.554  1.00 92.19           H  
ATOM   2696  CE1 PHE A 180      -8.233 -18.028  12.636  1.00 92.19           C  
ATOM   2697  HE1 PHE A 180      -8.821 -17.170  12.929  1.00 92.19           H  
ATOM   2698  CE2 PHE A 180      -6.062 -19.067  12.265  1.00 92.19           C  
ATOM   2699  HE2 PHE A 180      -4.984 -19.009  12.289  1.00 92.19           H  
ATOM   2700  CZ  PHE A 180      -6.830 -17.956  12.658  1.00 92.19           C  
ATOM   2701  HZ  PHE A 180      -6.347 -17.044  12.976  1.00 92.19           H  
ATOM   2702  N   LEU A 181     -10.970 -21.700  13.707  1.00 95.49           N  
ATOM   2703  H   LEU A 181     -11.456 -21.974  12.865  1.00 95.49           H  
ATOM   2704  CA  LEU A 181     -11.723 -21.034  14.771  1.00 95.49           C  
ATOM   2705  HA  LEU A 181     -11.220 -20.100  15.019  1.00 95.49           H  
ATOM   2706  C   LEU A 181     -11.727 -21.867  16.058  1.00 95.49           C  
ATOM   2707  CB  LEU A 181     -13.150 -20.721  14.289  1.00 95.49           C  
ATOM   2708  HB2 LEU A 181     -13.724 -20.334  15.131  1.00 95.49           H  
ATOM   2709  HB3 LEU A 181     -13.617 -21.653  13.968  1.00 95.49           H  
ATOM   2710  O   LEU A 181     -11.457 -21.319  17.125  1.00 95.49           O  
ATOM   2711  CG  LEU A 181     -13.235 -19.702  13.135  1.00 95.49           C  
ATOM   2712  HG  LEU A 181     -12.644 -20.045  12.286  1.00 95.49           H  
ATOM   2713  CD1 LEU A 181     -14.687 -19.563  12.693  1.00 95.49           C  
ATOM   2714 HD11 LEU A 181     -14.760 -18.868  11.857  1.00 95.49           H  
ATOM   2715 HD12 LEU A 181     -15.278 -19.167  13.519  1.00 95.49           H  
ATOM   2716 HD13 LEU A 181     -15.081 -20.532  12.387  1.00 95.49           H  
ATOM   2717  CD2 LEU A 181     -12.727 -18.311  13.515  1.00 95.49           C  
ATOM   2718 HD21 LEU A 181     -13.332 -17.910  14.328  1.00 95.49           H  
ATOM   2719 HD22 LEU A 181     -12.816 -17.650  12.653  1.00 95.49           H  
ATOM   2720 HD23 LEU A 181     -11.678 -18.353  13.808  1.00 95.49           H  
ATOM   2721  N   LYS A 182     -11.915 -23.192  15.961  1.00 95.27           N  
ATOM   2722  H   LYS A 182     -12.123 -23.575  15.050  1.00 95.27           H  
ATOM   2723  CA  LYS A 182     -11.805 -24.111  17.109  1.00 95.27           C  
ATOM   2724  HA  LYS A 182     -12.505 -23.801  17.885  1.00 95.27           H  
ATOM   2725  C   LYS A 182     -10.418 -24.056  17.746  1.00 95.27           C  
ATOM   2726  CB  LYS A 182     -12.126 -25.549  16.678  1.00 95.27           C  
ATOM   2727  HB2 LYS A 182     -11.560 -25.786  15.777  1.00 95.27           H  
ATOM   2728  HB3 LYS A 182     -11.816 -26.236  17.465  1.00 95.27           H  
ATOM   2729  O   LYS A 182     -10.314 -23.881  18.954  1.00 95.27           O  
ATOM   2730  CG  LYS A 182     -13.623 -25.755  16.422  1.00 95.27           C  
ATOM   2731  HG2 LYS A 182     -13.985 -24.975  15.752  1.00 95.27           H  
ATOM   2732  HG3 LYS A 182     -14.165 -25.682  17.366  1.00 95.27           H  
ATOM   2733  CD  LYS A 182     -13.883 -27.124  15.782  1.00 95.27           C  
ATOM   2734  HD2 LYS A 182     -13.312 -27.184  14.855  1.00 95.27           H  
ATOM   2735  HD3 LYS A 182     -13.557 -27.915  16.457  1.00 95.27           H  
ATOM   2736  CE  LYS A 182     -15.375 -27.274  15.471  1.00 95.27           C  
ATOM   2737  HE2 LYS A 182     -15.928 -27.332  16.409  1.00 95.27           H  
ATOM   2738  HE3 LYS A 182     -15.701 -26.377  14.945  1.00 95.27           H  
ATOM   2739  NZ  LYS A 182     -15.649 -28.460  14.622  1.00 95.27           N  
ATOM   2740  HZ1 LYS A 182     -15.346 -29.312  15.071  1.00 95.27           H  
ATOM   2741  HZ2 LYS A 182     -15.169 -28.366  13.738  1.00 95.27           H  
ATOM   2742  HZ3 LYS A 182     -16.634 -28.522  14.408  1.00 95.27           H  
ATOM   2743  N   ALA A 183      -9.359 -24.145  16.938  1.00 93.04           N  
ATOM   2744  H   ALA A 183      -9.513 -24.288  15.950  1.00 93.04           H  
ATOM   2745  CA  ALA A 183      -7.980 -24.100  17.425  1.00 93.04           C  
ATOM   2746  HA  ALA A 183      -7.844 -24.889  18.164  1.00 93.04           H  
ATOM   2747  C   ALA A 183      -7.622 -22.771  18.118  1.00 93.04           C  
ATOM   2748  CB  ALA A 183      -7.048 -24.381  16.241  1.00 93.04           C  
ATOM   2749  HB1 ALA A 183      -6.011 -24.349  16.577  1.00 93.04           H  
ATOM   2750  HB2 ALA A 183      -7.193 -23.632  15.462  1.00 93.04           H  
ATOM   2751  HB3 ALA A 183      -7.257 -25.369  15.832  1.00 93.04           H  
ATOM   2752  O   ALA A 183      -6.743 -22.747  18.975  1.00 93.04           O  
ATOM   2753  N   ASN A 184      -8.308 -21.675  17.774  1.00 93.45           N  
ATOM   2754  H   ASN A 184      -9.005 -21.763  17.049  1.00 93.45           H  
ATOM   2755  CA  ASN A 184      -8.087 -20.347  18.353  1.00 93.45           C  
ATOM   2756  HA  ASN A 184      -7.153 -20.360  18.916  1.00 93.45           H  
ATOM   2757  C   ASN A 184      -9.160 -19.934  19.379  1.00 93.45           C  
ATOM   2758  CB  ASN A 184      -7.911 -19.322  17.219  1.00 93.45           C  
ATOM   2759  HB2 ASN A 184      -8.760 -19.372  16.536  1.00 93.45           H  
ATOM   2760  HB3 ASN A 184      -7.873 -18.317  17.640  1.00 93.45           H  
ATOM   2761  O   ASN A 184      -9.178 -18.777  19.795  1.00 93.45           O  
ATOM   2762  CG  ASN A 184      -6.616 -19.530  16.456  1.00 93.45           C  
ATOM   2763  ND2 ASN A 184      -6.632 -20.296  15.396  1.00 93.45           N  
ATOM   2764 HD21 ASN A 184      -7.494 -20.744  15.120  1.00 93.45           H  
ATOM   2765 HD22 ASN A 184      -5.758 -20.428  14.907  1.00 93.45           H  
ATOM   2766  OD1 ASN A 184      -5.569 -19.007  16.794  1.00 93.45           O  
ATOM   3140  N   THR A 212      -2.146 -16.709  -2.208  1.00 93.76           N  
ATOM   3141  H   THR A 212      -1.356 -16.659  -1.581  1.00 93.76           H  
ATOM   3142  CA  THR A 212      -2.272 -15.643  -3.211  1.00 93.76           C  
ATOM   3143  HA  THR A 212      -3.314 -15.337  -3.301  1.00 93.76           H  
ATOM   3144  C   THR A 212      -1.807 -16.185  -4.559  1.00 93.76           C  
ATOM   3145  CB  THR A 212      -1.419 -14.437  -2.802  1.00 93.76           C  
ATOM   3146  HB  THR A 212      -0.393 -14.766  -2.641  1.00 93.76           H  
ATOM   3147  O   THR A 212      -0.773 -16.845  -4.616  1.00 93.76           O  
ATOM   3148  CG2 THR A 212      -1.405 -13.308  -3.818  1.00 93.76           C  
ATOM   3149 HG21 THR A 212      -2.417 -12.981  -4.058  1.00 93.76           H  
ATOM   3150 HG22 THR A 212      -0.827 -12.471  -3.425  1.00 93.76           H  
ATOM   3151 HG23 THR A 212      -0.919 -13.646  -4.734  1.00 93.76           H  
ATOM   3152  OG1 THR A 212      -1.906 -13.890  -1.592  1.00 93.76           O  
ATOM   3153  HG1 THR A 212      -1.347 -13.131  -1.414  1.00 93.76           H  
ATOM   3154  N   VAL A 213      -2.549 -15.898  -5.624  1.00 98.12           N  
ATOM   3155  H   VAL A 213      -3.357 -15.303  -5.510  1.00 98.12           H  
ATOM   3156  CA  VAL A 213      -2.162 -16.239  -6.995  1.00 98.12           C  
ATOM   3157  HA  VAL A 213      -1.353 -16.969  -6.968  1.00 98.12           H  
ATOM   3158  C   VAL A 213      -1.631 -15.002  -7.699  1.00 98.12           C  
ATOM   3159  CB  VAL A 213      -3.313 -16.871  -7.794  1.00 98.12           C  
ATOM   3160  HB  VAL A 213      -2.885 -17.265  -8.715  1.00 98.12           H  
ATOM   3161  O   VAL A 213      -2.006 -13.874  -7.364  1.00 98.12           O  
ATOM   3162  CG1 VAL A 213      -3.936 -18.052  -7.051  1.00 98.12           C  
ATOM   3163 HG11 VAL A 213      -4.487 -17.707  -6.176  1.00 98.12           H  
ATOM   3164 HG12 VAL A 213      -3.159 -18.747  -6.731  1.00 98.12           H  
ATOM   3165 HG13 VAL A 213      -4.621 -18.569  -7.723  1.00 98.12           H  
ATOM   3166  CG2 VAL A 213      -4.425 -15.877  -8.160  1.00 98.12           C  
ATOM   3167 HG21 VAL A 213      -4.048 -15.118  -8.846  1.00 98.12           H  
ATOM   3168 HG22 VAL A 213      -5.253 -16.393  -8.645  1.00 98.12           H  
ATOM   3169 HG23 VAL A 213      -4.804 -15.393  -7.260  1.00 98.12           H  
ATOM   3170  N   GLY A 214      -0.786 -15.187  -8.704  1.00 98.81           N  
ATOM   3171  H   GLY A 214      -0.459 -16.116  -8.928  1.00 98.81           H  
ATOM   3172  CA  GLY A 214      -0.297 -14.050  -9.463  1.00 98.81           C  
ATOM   3173  HA2 GLY A 214       0.330 -13.427  -8.825  1.00 98.81           H  
ATOM   3174  HA3 GLY A 214      -1.152 -13.447  -9.768  1.00 98.81           H  
ATOM   3175  C   GLY A 214       0.475 -14.412 -10.710  1.00 98.81           C  
ATOM   3176  O   GLY A 214       0.892 -15.550 -10.921  1.00 98.81           O  
ATOM   3177  N   VAL A 215       0.611 -13.414 -11.571  1.00 98.96           N  
ATOM   3178  H   VAL A 215       0.275 -12.504 -11.289  1.00 98.96           H  
ATOM   3179  CA  VAL A 215       1.158 -13.543 -12.915  1.00 98.96           C  
ATOM   3180  HA  VAL A 215       1.788 -14.432 -12.959  1.00 98.96           H  
ATOM   3181  C   VAL A 215       2.007 -12.320 -13.207  1.00 98.96           C  
ATOM   3182  CB  VAL A 215       0.041 -13.689 -13.966  1.00 98.96           C  
ATOM   3183  HB  VAL A 215      -0.556 -12.777 -13.980  1.00 98.96           H  
ATOM   3184  O   VAL A 215       1.602 -11.188 -12.938  1.00 98.96           O  
ATOM   3185  CG1 VAL A 215       0.608 -13.935 -15.370  1.00 98.96           C  
ATOM   3186 HG11 VAL A 215       1.249 -14.816 -15.365  1.00 98.96           H  
ATOM   3187 HG12 VAL A 215      -0.210 -14.086 -16.076  1.00 98.96           H  
ATOM   3188 HG13 VAL A 215       1.197 -13.082 -15.708  1.00 98.96           H  
ATOM   3189  CG2 VAL A 215      -0.896 -14.858 -13.653  1.00 98.96           C  
ATOM   3190 HG21 VAL A 215      -1.713 -14.865 -14.374  1.00 98.96           H  
ATOM   3191 HG22 VAL A 215      -0.345 -15.796 -13.711  1.00 98.96           H  
ATOM   3192 HG23 VAL A 215      -1.340 -14.757 -12.662  1.00 98.96           H  
ATOM   3193  N   VAL A 216       3.176 -12.545 -13.791  1.00 98.98           N  
ATOM   3194  H   VAL A 216       3.426 -13.502 -13.997  1.00 98.98           H  
ATOM   3195  CA  VAL A 216       3.981 -11.491 -14.409  1.00 98.98           C  
ATOM   3196  HA  VAL A 216       3.404 -10.567 -14.420  1.00 98.98           H  
ATOM   3197  C   VAL A 216       4.241 -11.865 -15.860  1.00 98.98           C  
ATOM   3198  CB  VAL A 216       5.279 -11.199 -13.640  1.00 98.98           C  
ATOM   3199  HB  VAL A 216       5.795 -10.384 -14.149  1.00 98.98           H  
ATOM   3200  O   VAL A 216       4.418 -13.043 -16.180  1.00 98.98           O  
ATOM   3201  CG1 VAL A 216       5.001 -10.735 -12.208  1.00 98.98           C  
ATOM   3202 HG11 VAL A 216       5.943 -10.498 -11.714  1.00 98.98           H  
ATOM   3203 HG12 VAL A 216       4.490 -11.517 -11.646  1.00 98.98           H  
ATOM   3204 HG13 VAL A 216       4.374  -9.843 -12.229  1.00 98.98           H  
ATOM   3205  CG2 VAL A 216       6.213 -12.406 -13.569  1.00 98.98           C  
ATOM   3206 HG21 VAL A 216       6.488 -12.741 -14.569  1.00 98.98           H  
ATOM   3207 HG22 VAL A 216       7.120 -12.134 -13.029  1.00 98.98           H  
ATOM   3208 HG23 VAL A 216       5.713 -13.212 -13.031  1.00 98.98           H  
ATOM   3209  N   ALA A 217       4.239 -10.876 -16.745  1.00 98.98           N  
ATOM   3210  H   ALA A 217       4.104  -9.927 -16.426  1.00 98.98           H  
ATOM   3211  CA  ALA A 217       4.394 -11.109 -18.175  1.00 98.98           C  
ATOM   3212  HA  ALA A 217       4.899 -12.064 -18.321  1.00 98.98           H  
ATOM   3213  C   ALA A 217       5.266 -10.039 -18.835  1.00 98.98           C  
ATOM   3214  CB  ALA A 217       3.005 -11.208 -18.819  1.00 98.98           C  
ATOM   3215  HB1 ALA A 217       2.439 -10.296 -18.631  1.00 98.98           H  
ATOM   3216  HB2 ALA A 217       2.462 -12.054 -18.397  1.00 98.98           H  
ATOM   3217  HB3 ALA A 217       3.108 -11.351 -19.894  1.00 98.98           H  
ATOM   3218  O   ALA A 217       5.257  -8.886 -18.413  1.00 98.98           O  
ATOM   3219  N   LEU A 218       5.989 -10.452 -19.873  1.00 98.95           N  
ATOM   3220  H   LEU A 218       5.902 -11.430 -20.111  1.00 98.95           H  
ATOM   3221  CA  LEU A 218       6.673  -9.629 -20.865  1.00 98.95           C  
ATOM   3222  HA  LEU A 218       6.587  -8.576 -20.598  1.00 98.95           H  
ATOM   3223  C   LEU A 218       5.993  -9.874 -22.213  1.00 98.95           C  
ATOM   3224  CB  LEU A 218       8.161 -10.020 -20.915  1.00 98.95           C  
ATOM   3225  HB2 LEU A 218       8.224 -11.104 -21.004  1.00 98.95           H  
ATOM   3226  HB3 LEU A 218       8.633  -9.732 -19.975  1.00 98.95           H  
ATOM   3227  O   LEU A 218       5.901 -11.026 -22.646  1.00 98.95           O  
ATOM   3228  CG  LEU A 218       8.952  -9.407 -22.089  1.00 98.95           C  
ATOM   3229  HG  LEU A 218       8.493  -9.685 -23.038  1.00 98.95           H  
ATOM   3230  CD1 LEU A 218       9.010  -7.884 -21.990  1.00 98.95           C  
ATOM   3231 HD11 LEU A 218       9.270  -7.588 -20.974  1.00 98.95           H  
ATOM   3232 HD12 LEU A 218       9.759  -7.499 -22.682  1.00 98.95           H  
ATOM   3233 HD13 LEU A 218       8.041  -7.463 -22.257  1.00 98.95           H  
ATOM   3234  CD2 LEU A 218      10.373  -9.964 -22.091  1.00 98.95           C  
ATOM   3235 HD21 LEU A 218      10.931  -9.547 -22.930  1.00 98.95           H  
ATOM   3236 HD22 LEU A 218      10.876  -9.695 -21.162  1.00 98.95           H  
ATOM   3237 HD23 LEU A 218      10.347 -11.048 -22.200  1.00 98.95           H  
ATOM   3238  N   ASP A 219       5.549  -8.814 -22.881  1.00 98.91           N  
ATOM   3239  H   ASP A 219       5.680  -7.899 -22.475  1.00 98.91           H  
ATOM   3240  CA  ASP A 219       4.960  -8.902 -24.219  1.00 98.91           C  
ATOM   3241  HA  ASP A 219       4.620  -9.925 -24.374  1.00 98.91           H  
ATOM   3242  C   ASP A 219       5.956  -8.645 -25.355  1.00 98.91           C  
ATOM   3243  CB  ASP A 219       3.702  -8.029 -24.319  1.00 98.91           C  
ATOM   3244  HB2 ASP A 219       3.025  -8.362 -23.531  1.00 98.91           H  
ATOM   3245  HB3 ASP A 219       3.210  -8.235 -25.269  1.00 98.91           H  
ATOM   3246  O   ASP A 219       7.061  -8.140 -25.155  1.00 98.91           O  
ATOM   3247  CG  ASP A 219       3.910  -6.512 -24.213  1.00 98.91           C  
ATOM   3248  OD1 ASP A 219       4.958  -5.991 -24.663  1.00 98.91           O  
ATOM   3249  OD2 ASP A 219       2.966  -5.829 -23.755  1.00 98.91           O  
ATOM   3250  N   SER A 220       5.526  -8.953 -26.584  1.00 98.28           N  
ATOM   3251  H   SER A 220       4.598  -9.338 -26.688  1.00 98.28           H  
ATOM   3252  CA  SER A 220       6.315  -8.752 -27.807  1.00 98.28           C  
ATOM   3253  HA  SER A 220       7.275  -9.254 -27.687  1.00 98.28           H  
ATOM   3254  C   SER A 220       6.647  -7.293 -28.123  1.00 98.28           C  
ATOM   3255  CB  SER A 220       5.600  -9.396 -28.996  1.00 98.28           C  
ATOM   3256  HB2 SER A 220       6.163  -9.200 -29.909  1.00 98.28           H  
ATOM   3257  HB3 SER A 220       5.564 -10.474 -28.843  1.00 98.28           H  
ATOM   3258  O   SER A 220       7.393  -7.026 -29.065  1.00 98.28           O  
ATOM   3259  OG  SER A 220       4.276  -8.917 -29.146  1.00 98.28           O  
ATOM   3260  HG  SER A 220       4.233  -7.964 -29.041  1.00 98.28           H  
ATOM   3261  N   HIS A 221       6.088  -6.342 -27.374  1.00 97.90           N  
ATOM   3262  H   HIS A 221       5.557  -6.621 -26.562  1.00 97.90           H  
ATOM   3263  CA  HIS A 221       6.389  -4.919 -27.488  1.00 97.90           C  
ATOM   3264  HA  HIS A 221       6.833  -4.726 -28.465  1.00 97.90           H  
ATOM   3265  C   HIS A 221       7.417  -4.455 -26.446  1.00 97.90           C  
ATOM   3266  CB  HIS A 221       5.083  -4.123 -27.399  1.00 97.90           C  
ATOM   3267  HB2 HIS A 221       4.681  -4.226 -26.391  1.00 97.90           H  
ATOM   3268  HB3 HIS A 221       5.292  -3.069 -27.579  1.00 97.90           H  
ATOM   3269  O   HIS A 221       7.726  -3.263 -26.403  1.00 97.90           O  
ATOM   3270  CG  HIS A 221       4.019  -4.575 -28.358  1.00 97.90           C  
ATOM   3271  CD2 HIS A 221       2.777  -5.046 -28.027  1.00 97.90           C  
ATOM   3272  HD2 HIS A 221       2.383  -5.170 -27.029  1.00 97.90           H  
ATOM   3273  ND1 HIS A 221       4.125  -4.615 -29.729  1.00 97.90           N  
ATOM   3274  HD1 HIS A 221       4.957  -4.415 -30.266  1.00 97.90           H  
ATOM   3275  CE1 HIS A 221       2.966  -5.084 -30.217  1.00 97.90           C  
ATOM   3276  HE1 HIS A 221       2.748  -5.259 -31.261  1.00 97.90           H  
ATOM   3277  NE2 HIS A 221       2.113  -5.341 -29.219  1.00 97.90           N  
ATOM   3278  N   GLY A 222       7.947  -5.368 -25.625  1.00 98.23           N  
ATOM   3279  H   GLY A 222       7.589  -6.312 -25.658  1.00 98.23           H  
ATOM   3280  CA  GLY A 222       8.946  -5.077 -24.600  1.00 98.23           C  
ATOM   3281  HA2 GLY A 222       9.678  -4.370 -24.991  1.00 98.23           H  
ATOM   3282  HA3 GLY A 222       9.464  -6.004 -24.351  1.00 98.23           H  
ATOM   3283  C   GLY A 222       8.365  -4.500 -23.309  1.00 98.23           C  
ATOM   3284  O   GLY A 222       9.112  -3.907 -22.533  1.00 98.23           O  
ATOM   3285  N   ASN A 223       7.053  -4.622 -23.075  1.00 98.91           N  
ATOM   3286  H   ASN A 223       6.485  -5.166 -23.709  1.00 98.91           H  
ATOM   3287  CA  ASN A 223       6.434  -4.136 -21.842  1.00 98.91           C  
ATOM   3288  HA  ASN A 223       7.094  -3.393 -21.395  1.00 98.91           H  
ATOM   3289  C   ASN A 223       6.272  -5.261 -20.832  1.00 98.91           C  
ATOM   3290  CB  ASN A 223       5.091  -3.448 -22.105  1.00 98.91           C  
ATOM   3291  HB2 ASN A 223       4.758  -2.938 -21.200  1.00 98.91           H  
ATOM   3292  HB3 ASN A 223       4.347  -4.205 -22.351  1.00 98.91           H  
ATOM   3293  O   ASN A 223       5.851  -6.364 -21.184  1.00 98.91           O  
ATOM   3294  CG  ASN A 223       5.186  -2.448 -23.227  1.00 98.91           C  
ATOM   3295  ND2 ASN A 223       4.548  -2.738 -24.331  1.00 98.91           N  
ATOM   3296 HD21 ASN A 223       4.158  -3.670 -24.357  1.00 98.91           H  
ATOM   3297 HD22 ASN A 223       4.938  -2.333 -25.170  1.00 98.91           H  
ATOM   3298  OD1 ASN A 223       5.850  -1.424 -23.143  1.00 98.91           O  
ATOM   3299  N   VAL A 224       6.553  -4.946 -19.569  1.00 98.97           N  
ATOM   3300  H   VAL A 224       6.851  -4.003 -19.360  1.00 98.97           H  
ATOM   3301  CA  VAL A 224       6.280  -5.839 -18.445  1.00 98.97           C  
ATOM   3302  HA  VAL A 224       6.084  -6.828 -18.860  1.00 98.97           H  
ATOM   3303  C   VAL A 224       5.024  -5.415 -17.697  1.00 98.97           C  
ATOM   3304  CB  VAL A 224       7.481  -6.005 -17.498  1.00 98.97           C  
ATOM   3305  HB  VAL A 224       7.190  -6.703 -16.714  1.00 98.97           H  
ATOM   3306  O   VAL A 224       4.710  -4.229 -17.608  1.00 98.97           O  
ATOM   3307  CG1 VAL A 224       8.674  -6.630 -18.225  1.00 98.97           C  
ATOM   3308 HG11 VAL A 224       8.370  -7.578 -18.669  1.00 98.97           H  
ATOM   3309 HG12 VAL A 224       9.033  -5.966 -19.011  1.00 98.97           H  
ATOM   3310 HG13 VAL A 224       9.475  -6.821 -17.510  1.00 98.97           H  
ATOM   3311  CG2 VAL A 224       7.918  -4.695 -16.831  1.00 98.97           C  
ATOM   3312 HG21 VAL A 224       8.758  -4.885 -16.163  1.00 98.97           H  
ATOM   3313 HG22 VAL A 224       7.099  -4.276 -16.246  1.00 98.97           H  
ATOM   3314 HG23 VAL A 224       8.228  -3.973 -17.586  1.00 98.97           H  
ATOM   3315  N   ALA A 225       4.316  -6.375 -17.115  1.00 98.98           N  
ATOM   3316  H   ALA A 225       4.593  -7.334 -17.267  1.00 98.98           H  
ATOM   3317  CA  ALA A 225       3.195  -6.119 -16.220  1.00 98.98           C  
ATOM   3318  HA  ALA A 225       3.332  -5.150 -15.740  1.00 98.98           H  
ATOM   3319  C   ALA A 225       3.134  -7.168 -15.103  1.00 98.98           C  
ATOM   3320  CB  ALA A 225       1.905  -6.055 -17.044  1.00 98.98           C  
ATOM   3321  HB1 ALA A 225       1.957  -5.220 -17.743  1.00 98.98           H  
ATOM   3322  HB2 ALA A 225       1.055  -5.905 -16.379  1.00 98.98           H  
ATOM   3323  HB3 ALA A 225       1.769  -6.981 -17.603  1.00 98.98           H  
ATOM   3324  O   ALA A 225       3.699  -8.259 -15.229  1.00 98.98           O  
ATOM   3325  N   ALA A 226       2.440  -6.833 -14.016  1.00 98.98           N  
ATOM   3326  H   ALA A 226       1.980  -5.933 -14.009  1.00 98.98           H  
ATOM   3327  CA  ALA A 226       2.199  -7.723 -12.883  1.00 98.98           C  
ATOM   3328  HA  ALA A 226       2.451  -8.746 -13.161  1.00 98.98           H  
ATOM   3329  C   ALA A 226       0.723  -7.697 -12.479  1.00 98.98           C  
ATOM   3330  CB  ALA A 226       3.086  -7.308 -11.701  1.00 98.98           C  
ATOM   3331  HB1 ALA A 226       4.139  -7.346 -11.978  1.00 98.98           H  
ATOM   3332  HB2 ALA A 226       2.840  -6.294 -11.388  1.00 98.98           H  
ATOM   3333  HB3 ALA A 226       2.924  -7.989 -10.865  1.00 98.98           H  
ATOM   3334  O   ALA A 226       0.098  -6.635 -12.480  1.00 98.98           O  
ATOM   3335  N   GLY A 227       0.186  -8.850 -12.088  1.00 98.97           N  
ATOM   3336  H   GLY A 227       0.738  -9.692 -12.165  1.00 98.97           H  
ATOM   3337  CA  GLY A 227      -1.126  -8.974 -11.466  1.00 98.97           C  
ATOM   3338  HA2 GLY A 227      -1.417  -8.007 -11.054  1.00 98.97           H  
ATOM   3339  HA3 GLY A 227      -1.876  -9.275 -12.198  1.00 98.97           H  
ATOM   3340  C   GLY A 227      -1.117  -9.998 -10.341  1.00 98.97           C  
ATOM   3341  O   GLY A 227      -0.426 -11.013 -10.419  1.00 98.97           O  
ATOM   3342  N   THR A 228      -1.894  -9.728  -9.300  1.00 98.95           N  
ATOM   3343  H   THR A 228      -2.434  -8.874  -9.317  1.00 98.95           H  
ATOM   3344  CA  THR A 228      -1.968 -10.550  -8.089  1.00 98.95           C  
ATOM   3345  HA  THR A 228      -1.665 -11.572  -8.316  1.00 98.95           H  
ATOM   3346  C   THR A 228      -3.408 -10.557  -7.582  1.00 98.95           C  
ATOM   3347  CB  THR A 228      -1.030  -9.987  -7.010  1.00 98.95           C  
ATOM   3348  HB  THR A 228      -1.441  -9.044  -6.650  1.00 98.95           H  
ATOM   3349  O   THR A 228      -4.053  -9.509  -7.585  1.00 98.95           O  
ATOM   3350  CG2 THR A 228      -0.857 -10.924  -5.829  1.00 98.95           C  
ATOM   3351 HG21 THR A 228      -1.820 -11.069  -5.339  1.00 98.95           H  
ATOM   3352 HG22 THR A 228      -0.466 -11.879  -6.178  1.00 98.95           H  
ATOM   3353 HG23 THR A 228      -0.155 -10.492  -5.116  1.00 98.95           H  
ATOM   3354  OG1 THR A 228       0.271  -9.760  -7.509  1.00 98.95           O  
ATOM   3355  HG1 THR A 228       0.453  -8.842  -7.295  1.00 98.95           H  
ATOM   3356  N   SER A 229      -3.917 -11.708  -7.138  1.00 98.83           N  
ATOM   3357  H   SER A 229      -3.328 -12.529  -7.142  1.00 98.83           H  
ATOM   3358  CA  SER A 229      -5.279 -11.866  -6.601  1.00 98.83           C  
ATOM   3359  HA  SER A 229      -5.633 -10.901  -6.240  1.00 98.83           H  
ATOM   3360  C   SER A 229      -5.294 -12.840  -5.420  1.00 98.83           C  
ATOM   3361  CB  SER A 229      -6.238 -12.321  -7.707  1.00 98.83           C  
ATOM   3362  HB2 SER A 229      -6.158 -11.634  -8.549  1.00 98.83           H  
ATOM   3363  HB3 SER A 229      -5.974 -13.323  -8.045  1.00 98.83           H  
ATOM   3364  O   SER A 229      -4.502 -13.782  -5.366  1.00 98.83           O  
ATOM   3365  OG  SER A 229      -7.571 -12.306  -7.242  1.00 98.83           O  
ATOM   3366  HG  SER A 229      -8.143 -12.263  -8.013  1.00 98.83           H  
ATOM   3367  N   THR A 230      -6.147 -12.603  -4.423  1.00 98.07           N  
ATOM   3368  H   THR A 230      -6.761 -11.804  -4.497  1.00 98.07           H  
ATOM   3369  CA  THR A 230      -6.196 -13.426  -3.207  1.00 98.07           C  
ATOM   3370  HA  THR A 230      -6.024 -14.462  -3.501  1.00 98.07           H  
ATOM   3371  C   THR A 230      -7.541 -13.365  -2.488  1.00 98.07           C  
ATOM   3372  CB  THR A 230      -5.055 -13.026  -2.254  1.00 98.07           C  
ATOM   3373  HB  THR A 230      -4.132 -13.025  -2.834  1.00 98.07           H  
ATOM   3374  O   THR A 230      -8.220 -12.339  -2.477  1.00 98.07           O  
ATOM   3375  CG2 THR A 230      -5.196 -11.645  -1.624  1.00 98.07           C  
ATOM   3376 HG21 THR A 230      -4.320 -11.430  -1.013  1.00 98.07           H  
ATOM   3377 HG22 THR A 230      -5.267 -10.903  -2.420  1.00 98.07           H  
ATOM   3378 HG23 THR A 230      -6.090 -11.587  -1.002  1.00 98.07           H  
ATOM   3379  OG1 THR A 230      -4.879 -13.952  -1.205  1.00 98.07           O  
ATOM   3380  HG1 THR A 230      -3.939 -14.145  -1.207  1.00 98.07           H  
ATOM   3381  N   GLY A 231      -7.901 -14.452  -1.804  1.00 96.24           N  
ATOM   3382  H   GLY A 231      -7.350 -15.287  -1.945  1.00 96.24           H  
ATOM   3383  CA  GLY A 231      -8.934 -14.471  -0.764  1.00 96.24           C  
ATOM   3384  HA2 GLY A 231      -9.759 -13.822  -1.057  1.00 96.24           H  
ATOM   3385  HA3 GLY A 231      -9.306 -15.490  -0.661  1.00 96.24           H  
ATOM   3386  C   GLY A 231      -8.434 -14.012   0.613  1.00 96.24           C  
ATOM   3387  O   GLY A 231      -9.207 -13.908   1.567  1.00 96.24           O  
ATOM   3388  N   GLY A 232      -7.134 -13.740   0.754  1.00 95.19           N  
ATOM   3389  H   GLY A 232      -6.538 -13.851  -0.054  1.00 95.19           H  
ATOM   3390  CA  GLY A 232      -6.501 -13.389   2.022  1.00 95.19           C  
ATOM   3391  HA2 GLY A 232      -5.600 -12.811   1.816  1.00 95.19           H  
ATOM   3392  HA3 GLY A 232      -7.181 -12.770   2.607  1.00 95.19           H  
ATOM   3393  C   GLY A 232      -6.106 -14.623   2.834  1.00 95.19           C  
ATOM   3394  O   GLY A 232      -5.553 -15.578   2.294  1.00 95.19           O  
ATOM   3395  N   THR A 233      -6.346 -14.597   4.148  1.00 93.71           N  
ATOM   3396  H   THR A 233      -6.867 -13.826   4.540  1.00 93.71           H  
ATOM   3397  CA  THR A 233      -5.956 -15.669   5.078  1.00 93.71           C  
ATOM   3398  HA  THR A 233      -5.532 -16.496   4.508  1.00 93.71           H  
ATOM   3399  C   THR A 233      -7.162 -16.227   5.833  1.00 93.71           C  
ATOM   3400  CB  THR A 233      -4.869 -15.206   6.062  1.00 93.71           C  
ATOM   3401  HB  THR A 233      -4.637 -16.025   6.743  1.00 93.71           H  
ATOM   3402  O   THR A 233      -8.100 -15.496   6.161  1.00 93.71           O  
ATOM   3403  CG2 THR A 233      -3.584 -14.779   5.355  1.00 93.71           C  
ATOM   3404 HG21 THR A 233      -3.749 -13.861   4.791  1.00 93.71           H  
ATOM   3405 HG22 THR A 233      -3.273 -15.559   4.660  1.00 93.71           H  
ATOM   3406 HG23 THR A 233      -2.790 -14.620   6.085  1.00 93.71           H  
ATOM   3407  OG1 THR A 233      -5.280 -14.085   6.809  1.00 93.71           O  
ATOM   3408  HG1 THR A 233      -4.549 -13.837   7.379  1.00 93.71           H  
ATOM   3409  N   THR A 234      -7.139 -17.532   6.119  1.00 93.21           N  
ATOM   3410  H   THR A 234      -6.406 -18.112   5.736  1.00 93.21           H  
ATOM   3411  CA  THR A 234      -8.205 -18.214   6.866  1.00 93.21           C  
ATOM   3412  HA  THR A 234      -9.128 -18.148   6.290  1.00 93.21           H  
ATOM   3413  C   THR A 234      -8.429 -17.553   8.220  1.00 93.21           C  
ATOM   3414  CB  THR A 234      -7.875 -19.698   7.084  1.00 93.21           C  
ATOM   3415  HB  THR A 234      -6.985 -19.787   7.707  1.00 93.21           H  
ATOM   3416  O   THR A 234      -7.494 -17.389   9.004  1.00 93.21           O  
ATOM   3417  CG2 THR A 234      -9.023 -20.473   7.732  1.00 93.21           C  
ATOM   3418 HG21 THR A 234      -9.927 -20.372   7.131  1.00 93.21           H  
ATOM   3419 HG22 THR A 234      -9.212 -20.097   8.737  1.00 93.21           H  
ATOM   3420 HG23 THR A 234      -8.758 -21.527   7.806  1.00 93.21           H  
ATOM   3421  OG1 THR A 234      -7.619 -20.296   5.836  1.00 93.21           O  
ATOM   3422  HG1 THR A 234      -7.353 -21.208   5.978  1.00 93.21           H  
ATOM   3423  N   GLY A 235      -9.678 -17.191   8.496  1.00 94.16           N  
ATOM   3424  H   GLY A 235     -10.375 -17.278   7.770  1.00 94.16           H  
ATOM   3425  CA  GLY A 235     -10.079 -16.565   9.746  1.00 94.16           C  
ATOM   3426  HA2 GLY A 235     -11.168 -16.534   9.784  1.00 94.16           H  
ATOM   3427  HA3 GLY A 235      -9.724 -17.171  10.579  1.00 94.16           H  
ATOM   3428  C   GLY A 235      -9.554 -15.141   9.928  1.00 94.16           C  
ATOM   3429  O   GLY A 235      -9.501 -14.682  11.070  1.00 94.16           O  
ATOM   3430  N   LYS A 236      -9.163 -14.431   8.851  1.00 94.44           N  
ATOM   3431  H   LYS A 236      -9.147 -14.881   7.947  1.00 94.44           H  
ATOM   3432  CA  LYS A 236      -8.797 -13.006   8.948  1.00 94.44           C  
ATOM   3433  HA  LYS A 236      -7.951 -12.951   9.632  1.00 94.44           H  
ATOM   3434  C   LYS A 236      -9.933 -12.199   9.587  1.00 94.44           C  
ATOM   3435  CB  LYS A 236      -8.327 -12.418   7.597  1.00 94.44           C  
ATOM   3436  HB2 LYS A 236      -7.609 -13.106   7.150  1.00 94.44           H  
ATOM   3437  HB3 LYS A 236      -7.796 -11.490   7.808  1.00 94.44           H  
ATOM   3438  O   LYS A 236     -11.104 -12.544   9.438  1.00 94.44           O  
ATOM   3439  CG  LYS A 236      -9.424 -12.111   6.557  1.00 94.44           C  
ATOM   3440  HG2 LYS A 236      -9.928 -13.038   6.284  1.00 94.44           H  
ATOM   3441  HG3 LYS A 236     -10.149 -11.426   6.995  1.00 94.44           H  
ATOM   3442  CD  LYS A 236      -8.844 -11.450   5.285  1.00 94.44           C  
ATOM   3443  HD2 LYS A 236      -8.328 -10.532   5.567  1.00 94.44           H  
ATOM   3444  HD3 LYS A 236      -8.126 -12.134   4.832  1.00 94.44           H  
ATOM   3445  CE  LYS A 236      -9.932 -11.106   4.248  1.00 94.44           C  
ATOM   3446  HE2 LYS A 236     -10.457 -12.023   3.979  1.00 94.44           H  
ATOM   3447  HE3 LYS A 236     -10.659 -10.434   4.704  1.00 94.44           H  
ATOM   3448  NZ  LYS A 236      -9.397 -10.475   3.004  1.00 94.44           N  
ATOM   3449  HZ1 LYS A 236     -10.123 -10.375   2.309  1.00 94.44           H  
ATOM   3450  HZ2 LYS A 236      -8.719 -11.048   2.523  1.00 94.44           H  
ATOM   3451  HZ3 LYS A 236      -9.008  -9.554   3.151  1.00 94.44           H  
ATOM   3452  N   ARG A 237      -9.582 -11.136  10.313  1.00 95.07           N  
ATOM   3453  H   ARG A 237      -8.606 -10.877  10.323  1.00 95.07           H  
ATOM   3454  CA  ARG A 237     -10.517 -10.280  11.064  1.00 95.07           C  
ATOM   3455  HA  ARG A 237     -11.543 -10.517  10.785  1.00 95.07           H  
ATOM   3456  C   ARG A 237     -10.294  -8.816  10.730  1.00 95.07           C  
ATOM   3457  CB  ARG A 237     -10.344 -10.511  12.576  1.00 95.07           C  
ATOM   3458  HB2 ARG A 237      -9.297 -10.376  12.849  1.00 95.07           H  
ATOM   3459  HB3 ARG A 237     -10.939  -9.781  13.123  1.00 95.07           H  
ATOM   3460  O   ARG A 237      -9.279  -8.464  10.137  1.00 95.07           O  
ATOM   3461  CG  ARG A 237     -10.807 -11.912  12.981  1.00 95.07           C  
ATOM   3462  HG2 ARG A 237     -11.852 -12.021  12.693  1.00 95.07           H  
ATOM   3463  HG3 ARG A 237     -10.211 -12.658  12.454  1.00 95.07           H  
ATOM   3464  CD  ARG A 237     -10.667 -12.168  14.481  1.00 95.07           C  
ATOM   3465  HD2 ARG A 237      -9.644 -11.941  14.781  1.00 95.07           H  
ATOM   3466  HD3 ARG A 237     -10.857 -13.226  14.663  1.00 95.07           H  
ATOM   3467  NE  ARG A 237     -11.627 -11.365  15.259  1.00 95.07           N  
ATOM   3468  HE  ARG A 237     -12.376 -10.934  14.737  1.00 95.07           H  
ATOM   3469  NH1 ARG A 237     -10.730 -11.759  17.334  1.00 95.07           N  
ATOM   3470 HH11 ARG A 237     -10.774 -11.669  18.339  1.00 95.07           H  
ATOM   3471 HH12 ARG A 237     -10.028 -12.343  16.903  1.00 95.07           H  
ATOM   3472  NH2 ARG A 237     -12.569 -10.508  17.141  1.00 95.07           N  
ATOM   3473 HH21 ARG A 237     -13.233 -10.011  16.563  1.00 95.07           H  
ATOM   3474 HH22 ARG A 237     -12.597 -10.407  18.145  1.00 95.07           H  
ATOM   3475  CZ  ARG A 237     -11.636 -11.212  16.570  1.00 95.07           C  
ATOM   3476  N   TRP A 238     -11.226  -7.974  11.173  1.00 95.16           N  
ATOM   3477  H   TRP A 238     -12.035  -8.372  11.628  1.00 95.16           H  
ATOM   3478  CA  TRP A 238     -11.050  -6.519  11.231  1.00 95.16           C  
ATOM   3479  HA  TRP A 238     -11.989  -6.095  11.587  1.00 95.16           H  
ATOM   3480  C   TRP A 238     -10.787  -5.846   9.878  1.00 95.16           C  
ATOM   3481  CB  TRP A 238      -9.978  -6.170  12.273  1.00 95.16           C  
ATOM   3482  HB2 TRP A 238      -8.999  -6.424  11.867  1.00 95.16           H  
ATOM   3483  HB3 TRP A 238      -9.989  -5.091  12.431  1.00 95.16           H  
ATOM   3484  O   TRP A 238     -10.156  -4.796   9.826  1.00 95.16           O  
ATOM   3485  CG  TRP A 238     -10.126  -6.826  13.609  1.00 95.16           C  
ATOM   3486  CD1 TRP A 238      -9.177  -7.557  14.234  1.00 95.16           C  
ATOM   3487  HD1 TRP A 238      -8.194  -7.748  13.829  1.00 95.16           H  
ATOM   3488  CD2 TRP A 238     -11.260  -6.773  14.524  1.00 95.16           C  
ATOM   3489  CE2 TRP A 238     -10.899  -7.455  15.723  1.00 95.16           C  
ATOM   3490  CE3 TRP A 238     -12.549  -6.205  14.474  1.00 95.16           C  
ATOM   3491  HE3 TRP A 238     -12.860  -5.672  13.588  1.00 95.16           H  
ATOM   3492  NE1 TRP A 238      -9.628  -7.933  15.483  1.00 95.16           N  
ATOM   3493  HE1 TRP A 238      -9.034  -8.379  16.167  1.00 95.16           H  
ATOM   3494  CH2 TRP A 238     -13.029  -6.952  16.750  1.00 95.16           C  
ATOM   3495  HH2 TRP A 238     -13.703  -6.988  17.593  1.00 95.16           H  
ATOM   3496  CZ2 TRP A 238     -11.748  -7.518  16.836  1.00 95.16           C  
ATOM   3497  HZ2 TRP A 238     -11.408  -7.978  17.752  1.00 95.16           H  
ATOM   3498  CZ3 TRP A 238     -13.432  -6.325  15.562  1.00 95.16           C  
ATOM   3499  HZ3 TRP A 238     -14.436  -5.934  15.490  1.00 95.16           H  
ATOM   3500  N   GLY A 239     -11.269  -6.431   8.777  1.00 97.14           N  
ATOM   3501  H   GLY A 239     -11.801  -7.287   8.853  1.00 97.14           H  
ATOM   3502  CA  GLY A 239     -10.966  -5.918   7.441  1.00 97.14           C  
ATOM   3503  HA2 GLY A 239     -11.447  -6.548   6.693  1.00 97.14           H  
ATOM   3504  HA3 GLY A 239     -11.342  -4.900   7.340  1.00 97.14           H  
ATOM   3505  C   GLY A 239      -9.459  -5.912   7.169  1.00 97.14           C  
ATOM   3506  O   GLY A 239      -8.936  -4.944   6.632  1.00 97.14           O  
ATOM   3507  N   ARG A 240      -8.726  -6.939   7.620  1.00 98.28           N  
ATOM   3508  H   ARG A 240      -9.184  -7.646   8.178  1.00 98.28           H  
ATOM   3509  CA  ARG A 240      -7.285  -7.067   7.374  1.00 98.28           C  
ATOM   3510  HA  ARG A 240      -6.790  -6.196   7.803  1.00 98.28           H  
ATOM   3511  C   ARG A 240      -6.998  -7.071   5.874  1.00 98.28           C  
ATOM   3512  CB  ARG A 240      -6.751  -8.325   8.079  1.00 98.28           C  
ATOM   3513  HB2 ARG A 240      -6.875  -8.173   9.152  1.00 98.28           H  
ATOM   3514  HB3 ARG A 240      -7.358  -9.185   7.795  1.00 98.28           H  
ATOM   3515  O   ARG A 240      -7.514  -7.929   5.153  1.00 98.28           O  
ATOM   3516  CG  ARG A 240      -5.266  -8.653   7.838  1.00 98.28           C  
ATOM   3517  HG2 ARG A 240      -4.669  -7.742   7.871  1.00 98.28           H  
ATOM   3518  HG3 ARG A 240      -4.956  -9.300   8.658  1.00 98.28           H  
ATOM   3519  CD  ARG A 240      -4.987  -9.424   6.539  1.00 98.28           C  
ATOM   3520  HD2 ARG A 240      -5.663 -10.277   6.485  1.00 98.28           H  
ATOM   3521  HD3 ARG A 240      -5.169  -8.777   5.680  1.00 98.28           H  
ATOM   3522  NE  ARG A 240      -3.594  -9.902   6.460  1.00 98.28           N  
ATOM   3523  HE  ARG A 240      -2.948  -9.642   7.192  1.00 98.28           H  
ATOM   3524  NH1 ARG A 240      -3.760 -10.897   4.400  1.00 98.28           N  
ATOM   3525 HH11 ARG A 240      -4.679 -10.491   4.297  1.00 98.28           H  
ATOM   3526 HH12 ARG A 240      -3.320 -11.379   3.629  1.00 98.28           H  
ATOM   3527  NH2 ARG A 240      -1.828 -10.973   5.511  1.00 98.28           N  
ATOM   3528 HH21 ARG A 240      -1.268 -10.756   6.323  1.00 98.28           H  
ATOM   3529 HH22 ARG A 240      -1.398 -11.476   4.748  1.00 98.28           H  
ATOM   3530  CZ  ARG A 240      -3.068 -10.584   5.463  1.00 98.28           C  
ATOM   3531  N   VAL A 241      -6.079  -6.206   5.453  1.00 98.80           N  
ATOM   3532  H   VAL A 241      -5.690  -5.567   6.132  1.00 98.80           H  
ATOM   3533  CA  VAL A 241      -5.542  -6.145   4.086  1.00 98.80           C  
ATOM   3534  HA  VAL A 241      -6.131  -6.799   3.444  1.00 98.80           H  
ATOM   3535  C   VAL A 241      -4.101  -6.661   4.077  1.00 98.80           C  
ATOM   3536  CB  VAL A 241      -5.671  -4.725   3.506  1.00 98.80           C  
ATOM   3537  HB  VAL A 241      -5.143  -4.016   4.144  1.00 98.80           H  
ATOM   3538  O   VAL A 241      -3.297  -6.305   4.937  1.00 98.80           O  
ATOM   3539  CG1 VAL A 241      -5.100  -4.639   2.090  1.00 98.80           C  
ATOM   3540 HG11 VAL A 241      -5.300  -3.655   1.666  1.00 98.80           H  
ATOM   3541 HG12 VAL A 241      -4.019  -4.776   2.111  1.00 98.80           H  
ATOM   3542 HG13 VAL A 241      -5.561  -5.405   1.468  1.00 98.80           H  
ATOM   3543  CG2 VAL A 241      -7.147  -4.321   3.431  1.00 98.80           C  
ATOM   3544 HG21 VAL A 241      -7.563  -4.260   4.436  1.00 98.80           H  
ATOM   3545 HG22 VAL A 241      -7.712  -5.058   2.860  1.00 98.80           H  
ATOM   3546 HG23 VAL A 241      -7.244  -3.345   2.956  1.00 98.80           H  
ATOM   3547  N   GLY A 242      -3.809  -7.572   3.144  1.00 98.21           N  
ATOM   3548  H   GLY A 242      -4.508  -7.749   2.436  1.00 98.21           H  
ATOM   3549  CA  GLY A 242      -2.473  -8.138   2.933  1.00 98.21           C  
ATOM   3550  HA2 GLY A 242      -2.575  -9.153   2.550  1.00 98.21           H  
ATOM   3551  HA3 GLY A 242      -1.927  -8.177   3.876  1.00 98.21           H  
ATOM   3552  C   GLY A 242      -1.636  -7.342   1.934  1.00 98.21           C  
ATOM   3553  O   GLY A 242      -1.930  -6.194   1.632  1.00 98.21           O  
ATOM   3554  N   ASP A 243      -0.591  -7.966   1.403  1.00 98.79           N  
ATOM   3555  H   ASP A 243      -0.410  -8.937   1.615  1.00 98.79           H  
ATOM   3556  CA  ASP A 243       0.330  -7.366   0.435  1.00 98.79           C  
ATOM   3557  HA  ASP A 243       0.544  -6.339   0.731  1.00 98.79           H  
ATOM   3558  C   ASP A 243      -0.224  -7.320  -0.994  1.00 98.79           C  
ATOM   3559  CB  ASP A 243       1.640  -8.162   0.462  1.00 98.79           C  
ATOM   3560  HB2 ASP A 243       2.042  -8.127   1.475  1.00 98.79           H  
ATOM   3561  HB3 ASP A 243       2.363  -7.684  -0.199  1.00 98.79           H  
ATOM   3562  O   ASP A 243       0.105  -6.397  -1.734  1.00 98.79           O  
ATOM   3563  CG  ASP A 243       1.440  -9.625   0.050  1.00 98.79           C  
ATOM   3564  OD1 ASP A 243       0.669 -10.323   0.758  1.00 98.79           O  
ATOM   3565  OD2 ASP A 243       2.017 -10.022  -0.978  1.00 98.79           O  
ATOM   3566  N   ALA A 244      -1.074  -8.280  -1.374  1.00 98.73           N  
ATOM   3567  H   ALA A 244      -1.224  -9.042  -0.729  1.00 98.73           H  
ATOM   3568  CA  ALA A 244      -1.571  -8.440  -2.742  1.00 98.73           C  
ATOM   3569  HA  ALA A 244      -0.728  -8.758  -3.357  1.00 98.73           H  
ATOM   3570  C   ALA A 244      -2.108  -7.142  -3.389  1.00 98.73           C  
ATOM   3571  CB  ALA A 244      -2.602  -9.575  -2.766  1.00 98.73           C  
ATOM   3572  HB1 ALA A 244      -3.410  -9.377  -2.061  1.00 98.73           H  
ATOM   3573  HB2 ALA A 244      -2.119 -10.514  -2.495  1.00 98.73           H  
ATOM   3574  HB3 ALA A 244      -3.021  -9.671  -3.767  1.00 98.73           H  
ATOM   3575  O   ALA A 244      -1.636  -6.812  -4.481  1.00 98.73           O  
ATOM   3576  N   PRO A 245      -3.017  -6.367  -2.750  1.00 98.95           N  
ATOM   3577  CA  PRO A 245      -3.536  -5.134  -3.342  1.00 98.95           C  
ATOM   3578  HA  PRO A 245      -3.715  -5.288  -4.406  1.00 98.95           H  
ATOM   3579  C   PRO A 245      -2.604  -3.923  -3.159  1.00 98.95           C  
ATOM   3580  CB  PRO A 245      -4.884  -4.915  -2.663  1.00 98.95           C  
ATOM   3581  HB2 PRO A 245      -5.626  -5.557  -3.138  1.00 98.95           H  
ATOM   3582  HB3 PRO A 245      -5.207  -3.874  -2.683  1.00 98.95           H  
ATOM   3583  O   PRO A 245      -2.901  -2.831  -3.639  1.00 98.95           O  
ATOM   3584  CG  PRO A 245      -4.613  -5.409  -1.248  1.00 98.95           C  
ATOM   3585  HG2 PRO A 245      -5.536  -5.690  -0.741  1.00 98.95           H  
ATOM   3586  HG3 PRO A 245      -4.080  -4.642  -0.686  1.00 98.95           H  
ATOM   3587  CD  PRO A 245      -3.701  -6.614  -1.481  1.00 98.95           C  
ATOM   3588  HD2 PRO A 245      -2.998  -6.703  -0.653  1.00 98.95           H  
ATOM   3589  HD3 PRO A 245      -4.315  -7.512  -1.559  1.00 98.95           H  
ATOM   3590  N   ILE A 246      -1.493  -4.073  -2.434  1.00 98.97           N  
ATOM   3591  H   ILE A 246      -1.224  -5.002  -2.141  1.00 98.97           H  
ATOM   3592  CA  ILE A 246      -0.602  -2.972  -2.080  1.00 98.97           C  
ATOM   3593  HA  ILE A 246      -1.166  -2.040  -2.105  1.00 98.97           H  
ATOM   3594  C   ILE A 246       0.504  -2.863  -3.131  1.00 98.97           C  
ATOM   3595  CB  ILE A 246      -0.076  -3.146  -0.641  1.00 98.97           C  
ATOM   3596  HB  ILE A 246       0.479  -4.083  -0.590  1.00 98.97           H  
ATOM   3597  O   ILE A 246       1.429  -3.681  -3.187  1.00 98.97           O  
ATOM   3598  CG1 ILE A 246      -1.203  -3.273   0.405  1.00 98.97           C  
ATOM   3599 HG12 ILE A 246      -1.818  -4.138   0.153  1.00 98.97           H  
ATOM   3600 HG13 ILE A 246      -0.756  -3.475   1.379  1.00 98.97           H  
ATOM   3601  CG2 ILE A 246       0.879  -1.997  -0.290  1.00 98.97           C  
ATOM   3602 HG21 ILE A 246       1.802  -2.075  -0.864  1.00 98.97           H  
ATOM   3603 HG22 ILE A 246       1.128  -2.017   0.771  1.00 98.97           H  
ATOM   3604 HG23 ILE A 246       0.396  -1.053  -0.542  1.00 98.97           H  
ATOM   3605  CD1 ILE A 246      -2.133  -2.066   0.545  1.00 98.97           C  
ATOM   3606 HD11 ILE A 246      -1.574  -1.216   0.937  1.00 98.97           H  
ATOM   3607 HD12 ILE A 246      -2.930  -2.313   1.247  1.00 98.97           H  
ATOM   3608 HD13 ILE A 246      -2.586  -1.810  -0.413  1.00 98.97           H  
ATOM   3609  N   ILE A 247       0.409  -1.824  -3.963  1.00 98.98           N  
ATOM   3610  H   ILE A 247      -0.399  -1.223  -3.882  1.00 98.98           H  
ATOM   3611  CA  ILE A 247       1.409  -1.525  -4.992  1.00 98.98           C  
ATOM   3612  HA  ILE A 247       1.503  -2.407  -5.626  1.00 98.98           H  
ATOM   3613  C   ILE A 247       2.769  -1.271  -4.338  1.00 98.98           C  
ATOM   3614  CB  ILE A 247       0.970  -0.344  -5.880  1.00 98.98           C  
ATOM   3615  HB  ILE A 247       0.871   0.529  -5.234  1.00 98.98           H  
ATOM   3616  O   ILE A 247       2.901  -0.449  -3.435  1.00 98.98           O  
ATOM   3617  CG1 ILE A 247      -0.401  -0.584  -6.555  1.00 98.98           C  
ATOM   3618 HG12 ILE A 247      -1.173  -0.639  -5.787  1.00 98.98           H  
ATOM   3619 HG13 ILE A 247      -0.638   0.278  -7.178  1.00 98.98           H  
ATOM   3620  CG2 ILE A 247       2.039  -0.014  -6.938  1.00 98.98           C  
ATOM   3621 HG21 ILE A 247       2.925   0.402  -6.460  1.00 98.98           H  
ATOM   3622 HG22 ILE A 247       2.316  -0.914  -7.487  1.00 98.98           H  
ATOM   3623 HG23 ILE A 247       1.659   0.729  -7.638  1.00 98.98           H  
ATOM   3624  CD1 ILE A 247      -0.493  -1.854  -7.416  1.00 98.98           C  
ATOM   3625 HD11 ILE A 247      -0.359  -2.743  -6.800  1.00 98.98           H  
ATOM   3626 HD12 ILE A 247      -1.481  -1.903  -7.873  1.00 98.98           H  
ATOM   3627 HD13 ILE A 247       0.259  -1.839  -8.204  1.00 98.98           H  
ATOM   3628  N   GLY A 248       3.778  -2.009  -4.796  1.00 98.95           N  
ATOM   3629  H   GLY A 248       3.567  -2.666  -5.533  1.00 98.95           H  
ATOM   3630  CA  GLY A 248       5.123  -2.022  -4.229  1.00 98.95           C  
ATOM   3631  HA2 GLY A 248       5.836  -2.186  -5.038  1.00 98.95           H  
ATOM   3632  HA3 GLY A 248       5.332  -1.055  -3.772  1.00 98.95           H  
ATOM   3633  C   GLY A 248       5.360  -3.094  -3.164  1.00 98.95           C  
ATOM   3634  O   GLY A 248       6.516  -3.408  -2.902  1.00 98.95           O  
ATOM   3635  N   ALA A 249       4.318  -3.706  -2.594  1.00 98.92           N  
ATOM   3636  H   ALA A 249       3.385  -3.422  -2.856  1.00 98.92           H  
ATOM   3637  CA  ALA A 249       4.453  -4.817  -1.651  1.00 98.92           C  
ATOM   3638  HA  ALA A 249       5.465  -4.833  -1.246  1.00 98.92           H  
ATOM   3639  C   ALA A 249       4.241  -6.167  -2.341  1.00 98.92           C  
ATOM   3640  CB  ALA A 249       3.509  -4.609  -0.471  1.00 98.92           C  
ATOM   3641  HB1 ALA A 249       3.630  -5.429   0.237  1.00 98.92           H  
ATOM   3642  HB2 ALA A 249       2.479  -4.608  -0.828  1.00 98.92           H  
ATOM   3643  HB3 ALA A 249       3.727  -3.657   0.014  1.00 98.92           H  
ATOM   3644  O   ALA A 249       5.210  -6.901  -2.535  1.00 98.92           O  
ATOM   3645  N   GLY A 250       2.998  -6.468  -2.732  1.00 98.88           N  
ATOM   3646  H   GLY A 250       2.247  -5.829  -2.515  1.00 98.88           H  
ATOM   3647  CA  GLY A 250       2.641  -7.728  -3.386  1.00 98.88           C  
ATOM   3648  HA2 GLY A 250       3.336  -8.504  -3.065  1.00 98.88           H  
ATOM   3649  HA3 GLY A 250       1.642  -8.027  -3.070  1.00 98.88           H  
ATOM   3650  C   GLY A 250       2.651  -7.664  -4.912  1.00 98.88           C  
ATOM   3651  O   GLY A 250       2.771  -8.694  -5.568  1.00 98.88           O  
ATOM   3652  N   THR A 251       2.554  -6.458  -5.480  1.00 98.97           N  
ATOM   3653  H   THR A 251       2.445  -5.659  -4.872  1.00 98.97           H  
ATOM   3654  CA  THR A 251       2.454  -6.239  -6.930  1.00 98.97           C  
ATOM   3655  HA  THR A 251       2.862  -7.100  -7.461  1.00 98.97           H  
ATOM   3656  C   THR A 251       3.236  -4.996  -7.331  1.00 98.97           C  
ATOM   3657  CB  THR A 251       0.983  -6.063  -7.350  1.00 98.97           C  
ATOM   3658  HB  THR A 251       0.596  -5.124  -6.956  1.00 98.97           H  
ATOM   3659  O   THR A 251       3.014  -3.924  -6.768  1.00 98.97           O  
ATOM   3660  CG2 THR A 251       0.806  -6.083  -8.869  1.00 98.97           C  
ATOM   3661 HG21 THR A 251       1.326  -5.240  -9.325  1.00 98.97           H  
ATOM   3662 HG22 THR A 251      -0.254  -6.010  -9.112  1.00 98.97           H  
ATOM   3663 HG23 THR A 251       1.195  -7.017  -9.275  1.00 98.97           H  
ATOM   3664  OG1 THR A 251       0.198  -7.117  -6.844  1.00 98.97           O  
ATOM   3665  HG1 THR A 251      -0.267  -6.810  -6.062  1.00 98.97           H  
ATOM   3666  N   TYR A 252       4.139  -5.103  -8.305  1.00 98.98           N  
ATOM   3667  H   TYR A 252       4.335  -6.011  -8.701  1.00 98.98           H  
ATOM   3668  CA  TYR A 252       4.827  -3.941  -8.877  1.00 98.98           C  
ATOM   3669  HA  TYR A 252       4.127  -3.106  -8.907  1.00 98.98           H  
ATOM   3670  C   TYR A 252       5.288  -4.223 -10.310  1.00 98.98           C  
ATOM   3671  CB  TYR A 252       6.016  -3.547  -7.983  1.00 98.98           C  
ATOM   3672  HB2 TYR A 252       6.810  -4.287  -8.090  1.00 98.98           H  
ATOM   3673  HB3 TYR A 252       5.702  -3.549  -6.939  1.00 98.98           H  
ATOM   3674  O   TYR A 252       5.675  -5.350 -10.606  1.00 98.98           O  
ATOM   3675  CG  TYR A 252       6.556  -2.171  -8.302  1.00 98.98           C  
ATOM   3676  CD1 TYR A 252       7.710  -2.037  -9.097  1.00 98.98           C  
ATOM   3677  HD1 TYR A 252       8.245  -2.915  -9.427  1.00 98.98           H  
ATOM   3678  CD2 TYR A 252       5.847  -1.029  -7.881  1.00 98.98           C  
ATOM   3679  HD2 TYR A 252       4.952  -1.134  -7.286  1.00 98.98           H  
ATOM   3680  CE1 TYR A 252       8.119  -0.764  -9.529  1.00 98.98           C  
ATOM   3681  HE1 TYR A 252       8.970  -0.667 -10.187  1.00 98.98           H  
ATOM   3682  CE2 TYR A 252       6.258   0.247  -8.305  1.00 98.98           C  
ATOM   3683  HE2 TYR A 252       5.685   1.125  -8.046  1.00 98.98           H  
ATOM   3684  OH  TYR A 252       7.686   1.583  -9.684  1.00 98.98           O  
ATOM   3685  HH  TYR A 252       8.417   1.527 -10.303  1.00 98.98           H  
ATOM   3686  CZ  TYR A 252       7.366   0.372  -9.168  1.00 98.98           C  
ATOM   3687  N   ALA A 253       5.270  -3.222 -11.192  1.00 98.98           N  
ATOM   3688  H   ALA A 253       4.939  -2.313 -10.903  1.00 98.98           H  
ATOM   3689  CA  ALA A 253       5.815  -3.335 -12.544  1.00 98.98           C  
ATOM   3690  HA  ALA A 253       6.648  -4.037 -12.520  1.00 98.98           H  
ATOM   3691  C   ALA A 253       6.364  -2.000 -13.060  1.00 98.98           C  
ATOM   3692  CB  ALA A 253       4.748  -3.896 -13.492  1.00 98.98           C  
ATOM   3693  HB1 ALA A 253       4.398  -4.862 -13.128  1.00 98.98           H  
ATOM   3694  HB2 ALA A 253       5.171  -4.024 -14.488  1.00 98.98           H  
ATOM   3695  HB3 ALA A 253       3.906  -3.207 -13.553  1.00 98.98           H  
ATOM   3696  O   ALA A 253       5.711  -0.965 -12.937  1.00 98.98           O  
ATOM   3697  N   ALA A 254       7.544  -2.039 -13.678  1.00 98.93           N  
ATOM   3698  H   ALA A 254       8.065  -2.903 -13.655  1.00 98.93           H  
ATOM   3699  CA  ALA A 254       8.156  -0.915 -14.378  1.00 98.93           C  
ATOM   3700  HA  ALA A 254       7.378  -0.285 -14.811  1.00 98.93           H  
ATOM   3701  C   ALA A 254       9.065  -1.412 -15.513  1.00 98.93           C  
ATOM   3702  CB  ALA A 254       8.941  -0.070 -13.368  1.00 98.93           C  
ATOM   3703  HB1 ALA A 254       8.261   0.323 -12.612  1.00 98.93           H  
ATOM   3704  HB2 ALA A 254       9.426   0.762 -13.879  1.00 98.93           H  
ATOM   3705  HB3 ALA A 254       9.698  -0.686 -12.883  1.00 98.93           H  
ATOM   3706  O   ALA A 254       9.944  -2.246 -15.297  1.00 98.93           O  
ATOM   3707  N   ASN A 255       8.918  -0.846 -16.714  1.00 98.78           N  
ATOM   3708  H   ASN A 255       8.176  -0.173 -16.843  1.00 98.78           H  
ATOM   3709  CA  ASN A 255       9.776  -1.155 -17.865  1.00 98.78           C  
ATOM   3710  HA  ASN A 255       9.790  -2.234 -18.018  1.00 98.78           H  
ATOM   3711  C   ASN A 255      11.241  -0.725 -17.656  1.00 98.78           C  
ATOM   3712  CB  ASN A 255       9.214  -0.478 -19.127  1.00 98.78           C  
ATOM   3713  HB2 ASN A 255      10.005  -0.437 -19.876  1.00 98.78           H  
ATOM   3714  HB3 ASN A 255       8.918   0.546 -18.897  1.00 98.78           H  
ATOM   3715  O   ASN A 255      12.109  -1.083 -18.441  1.00 98.78           O  
ATOM   3716  CG  ASN A 255       8.045  -1.195 -19.778  1.00 98.78           C  
ATOM   3717  ND2 ASN A 255       7.691  -0.756 -20.964  1.00 98.78           N  
ATOM   3718 HD21 ASN A 255       6.972  -1.252 -21.472  1.00 98.78           H  
ATOM   3719 HD22 ASN A 255       8.265  -0.070 -21.434  1.00 98.78           H  
ATOM   3720  OD1 ASN A 255       7.452  -2.127 -19.258  1.00 98.78           O  
ATOM   3721  N   GLN A 256      11.535   0.067 -16.630  1.00 98.02           N  
ATOM   3722  H   GLN A 256      10.769   0.455 -16.097  1.00 98.02           H  
ATOM   3723  CA  GLN A 256      12.894   0.460 -16.262  1.00 98.02           C  
ATOM   3724  HA  GLN A 256      13.498   0.550 -17.166  1.00 98.02           H  
ATOM   3725  C   GLN A 256      13.596  -0.589 -15.388  1.00 98.02           C  
ATOM   3726  CB  GLN A 256      12.863   1.832 -15.569  1.00 98.02           C  
ATOM   3727  HB2 GLN A 256      13.862   2.040 -15.186  1.00 98.02           H  
ATOM   3728  HB3 GLN A 256      12.184   1.808 -14.716  1.00 98.02           H  
ATOM   3729  O   GLN A 256      14.788  -0.453 -15.122  1.00 98.02           O  
ATOM   3730  CG  GLN A 256      12.491   2.988 -16.515  1.00 98.02           C  
ATOM   3731  HG2 GLN A 256      13.067   2.896 -17.436  1.00 98.02           H  
ATOM   3732  HG3 GLN A 256      12.787   3.923 -16.037  1.00 98.02           H  
ATOM   3733  CD  GLN A 256      11.006   3.106 -16.863  1.00 98.02           C  
ATOM   3734  NE2 GLN A 256      10.652   3.979 -17.779  1.00 98.02           N  
ATOM   3735 HE21 GLN A 256      11.344   4.551 -18.243  1.00 98.02           H  
ATOM   3736 HE22 GLN A 256       9.661   4.031 -17.968  1.00 98.02           H  
ATOM   3737  OE1 GLN A 256      10.129   2.446 -16.328  1.00 98.02           O  
ATOM   3738  N   SER A 257      12.880  -1.617 -14.927  1.00 98.52           N  
ATOM   3739  H   SER A 257      11.902  -1.687 -15.170  1.00 98.52           H  
ATOM   3740  CA  SER A 257      13.422  -2.623 -14.016  1.00 98.52           C  
ATOM   3741  HA  SER A 257      14.480  -2.761 -14.236  1.00 98.52           H  
ATOM   3742  C   SER A 257      12.777  -3.988 -14.216  1.00 98.52           C  
ATOM   3743  CB  SER A 257      13.325  -2.127 -12.571  1.00 98.52           C  
ATOM   3744  HB2 SER A 257      14.048  -1.317 -12.472  1.00 98.52           H  
ATOM   3745  HB3 SER A 257      13.594  -2.927 -11.882  1.00 98.52           H  
ATOM   3746  O   SER A 257      13.315  -4.817 -14.946  1.00 98.52           O  
ATOM   3747  OG  SER A 257      12.041  -1.614 -12.258  1.00 98.52           O  
ATOM   3748  HG  SER A 257      12.189  -0.774 -11.817  1.00 98.52           H  
ATOM   3749  N   CYS A 258      11.643  -4.244 -13.571  1.00 98.93           N  
ATOM   3750  H   CYS A 258      11.217  -3.501 -13.036  1.00 98.93           H  
ATOM   3751  CA  CYS A 258      10.971  -5.532 -13.623  1.00 98.93           C  
ATOM   3752  HA  CYS A 258      11.051  -5.925 -14.636  1.00 98.93           H  
ATOM   3753  C   CYS A 258       9.479  -5.451 -13.305  1.00 98.93           C  
ATOM   3754  CB  CYS A 258      11.683  -6.512 -12.680  1.00 98.93           C  
ATOM   3755  HB2 CYS A 258      11.172  -7.473 -12.751  1.00 98.93           H  
ATOM   3756  HB3 CYS A 258      12.682  -6.678 -13.083  1.00 98.93           H  
ATOM   3757  O   CYS A 258       8.961  -4.415 -12.889  1.00 98.93           O  
ATOM   3758  SG  CYS A 258      11.884  -6.156 -10.899  1.00 98.93           S  
ATOM   3759  N   ALA A 259       8.797  -6.578 -13.486  1.00 98.98           N  
ATOM   3760  H   ALA A 259       9.288  -7.362 -13.891  1.00 98.98           H  
ATOM   3761  CA  ALA A 259       7.499  -6.869 -12.903  1.00 98.98           C  
ATOM   3762  HA  ALA A 259       7.136  -5.989 -12.373  1.00 98.98           H  
ATOM   3763  C   ALA A 259       7.626  -7.996 -11.876  1.00 98.98           C  
ATOM   3764  CB  ALA A 259       6.512  -7.197 -14.020  1.00 98.98           C  
ATOM   3765  HB1 ALA A 259       6.308  -6.299 -14.604  1.00 98.98           H  
ATOM   3766  HB2 ALA A 259       6.921  -7.971 -14.669  1.00 98.98           H  
ATOM   3767  HB3 ALA A 259       5.580  -7.562 -13.588  1.00 98.98           H  
ATOM   3768  O   ALA A 259       8.342  -8.968 -12.115  1.00 98.98           O  
ATOM   3769  N   VAL A 260       6.934  -7.858 -10.744  1.00 98.99           N  
ATOM   3770  H   VAL A 260       6.368  -7.028 -10.639  1.00 98.99           H  
ATOM   3771  CA  VAL A 260       6.982  -8.776  -9.601  1.00 98.99           C  
ATOM   3772  HA  VAL A 260       7.370  -9.735  -9.944  1.00 98.99           H  
ATOM   3773  C   VAL A 260       5.576  -8.991  -9.047  1.00 98.99           C  
ATOM   3774  CB  VAL A 260       7.920  -8.260  -8.491  1.00 98.99           C  
ATOM   3775  HB  VAL A 260       7.532  -7.318  -8.103  1.00 98.99           H  
ATOM   3776  O   VAL A 260       4.834  -8.031  -8.823  1.00 98.99           O  
ATOM   3777  CG1 VAL A 260       8.041  -9.266  -7.337  1.00 98.99           C  
ATOM   3778 HG11 VAL A 260       7.096  -9.345  -6.799  1.00 98.99           H  
ATOM   3779 HG12 VAL A 260       8.316 -10.243  -7.735  1.00 98.99           H  
ATOM   3780 HG13 VAL A 260       8.815  -8.949  -6.638  1.00 98.99           H  
ATOM   3781  CG2 VAL A 260       9.337  -8.008  -9.012  1.00 98.99           C  
ATOM   3782 HG21 VAL A 260       9.313  -7.298  -9.838  1.00 98.99           H  
ATOM   3783 HG22 VAL A 260       9.943  -7.569  -8.219  1.00 98.99           H  
ATOM   3784 HG23 VAL A 260       9.788  -8.939  -9.353  1.00 98.99           H  
ATOM   3785  N   SER A 261       5.241 -10.254  -8.787  1.00 98.96           N  
ATOM   3786  H   SER A 261       5.929 -10.968  -8.980  1.00 98.96           H  
ATOM   3787  CA  SER A 261       4.059 -10.665  -8.026  1.00 98.96           C  
ATOM   3788  HA  SER A 261       3.570  -9.783  -7.614  1.00 98.96           H  
ATOM   3789  C   SER A 261       4.489 -11.563  -6.869  1.00 98.96           C  
ATOM   3790  CB  SER A 261       3.043 -11.376  -8.921  1.00 98.96           C  
ATOM   3791  HB2 SER A 261       3.516 -12.239  -9.391  1.00 98.96           H  
ATOM   3792  HB3 SER A 261       2.691 -10.697  -9.697  1.00 98.96           H  
ATOM   3793  O   SER A 261       5.378 -12.404  -7.030  1.00 98.96           O  
ATOM   3794  OG  SER A 261       1.950 -11.815  -8.140  1.00 98.96           O  
ATOM   3795  HG  SER A 261       1.357 -11.075  -7.992  1.00 98.96           H  
ATOM   3796  N   ALA A 262       3.877 -11.372  -5.703  1.00 98.78           N  
ATOM   3797  H   ALA A 262       3.161 -10.661  -5.648  1.00 98.78           H  
ATOM   3798  CA  ALA A 262       4.258 -12.038  -4.469  1.00 98.78           C  
ATOM   3799  HA  ALA A 262       5.108 -12.693  -4.664  1.00 98.78           H  
ATOM   3800  C   ALA A 262       3.147 -12.913  -3.876  1.00 98.78           C  
ATOM   3801  CB  ALA A 262       4.718 -10.982  -3.466  1.00 98.78           C  
ATOM   3802  HB1 ALA A 262       5.375 -10.251  -3.939  1.00 98.78           H  
ATOM   3803  HB2 ALA A 262       3.843 -10.491  -3.040  1.00 98.78           H  
ATOM   3804  HB3 ALA A 262       5.251 -11.486  -2.660  1.00 98.78           H  
ATOM   3805  O   ALA A 262       1.956 -12.737  -4.132  1.00 98.78           O  
ATOM   3806  N   THR A 263       3.561 -13.850  -3.027  1.00 97.61           N  
ATOM   3807  H   THR A 263       4.557 -13.981  -2.921  1.00 97.61           H  
ATOM   3808  CA  THR A 263       2.682 -14.632  -2.157  1.00 97.61           C  
ATOM   3809  HA  THR A 263       1.802 -14.033  -1.922  1.00 97.61           H  
ATOM   3810  C   THR A 263       3.407 -14.948  -0.856  1.00 97.61           C  
ATOM   3811  CB  THR A 263       2.200 -15.926  -2.839  1.00 97.61           C  
ATOM   3812  HB  THR A 263       1.462 -15.662  -3.596  1.00 97.61           H  
ATOM   3813  O   THR A 263       4.513 -15.485  -0.867  1.00 97.61           O  
ATOM   3814  CG2 THR A 263       3.310 -16.749  -3.500  1.00 97.61           C  
ATOM   3815 HG21 THR A 263       3.754 -16.178  -4.315  1.00 97.61           H  
ATOM   3816 HG22 THR A 263       2.886 -17.654  -3.937  1.00 97.61           H  
ATOM   3817 HG23 THR A 263       4.094 -17.011  -2.789  1.00 97.61           H  
ATOM   3818  OG1 THR A 263       1.578 -16.753  -1.877  1.00 97.61           O  
ATOM   3819  HG1 THR A 263       2.297 -17.249  -1.478  1.00 97.61           H  
ATOM   3820  N   GLY A 264       2.786 -14.688   0.292  1.00 95.88           N  
ATOM   3821  H   GLY A 264       1.899 -14.206   0.286  1.00 95.88           H  
ATOM   3822  CA  GLY A 264       3.403 -15.013   1.572  1.00 95.88           C  
ATOM   3823  HA2 GLY A 264       4.395 -14.563   1.598  1.00 95.88           H  
ATOM   3824  HA3 GLY A 264       3.533 -16.093   1.645  1.00 95.88           H  
ATOM   3825  C   GLY A 264       2.637 -14.512   2.786  1.00 95.88           C  
ATOM   3826  O   GLY A 264       1.446 -14.203   2.722  1.00 95.88           O  
ATOM   3827  N   THR A 265       3.336 -14.416   3.915  1.00 94.78           N  
ATOM   3828  H   THR A 265       4.288 -14.753   3.919  1.00 94.78           H  
ATOM   3829  CA  THR A 265       2.831 -13.720   5.102  1.00 94.78           C  
ATOM   3830  HA  THR A 265       1.794 -14.015   5.261  1.00 94.78           H  
ATOM   3831  C   THR A 265       2.855 -12.211   4.846  1.00 94.78           C  
ATOM   3832  CB  THR A 265       3.604 -14.119   6.366  1.00 94.78           C  
ATOM   3833  HB  THR A 265       4.652 -13.828   6.287  1.00 94.78           H  
ATOM   3834  O   THR A 265       3.845 -11.533   5.133  1.00 94.78           O  
ATOM   3835  CG2 THR A 265       2.962 -13.496   7.607  1.00 94.78           C  
ATOM   3836 HG21 THR A 265       3.042 -12.409   7.582  1.00 94.78           H  
ATOM   3837 HG22 THR A 265       3.471 -13.868   8.497  1.00 94.78           H  
ATOM   3838 HG23 THR A 265       1.909 -13.770   7.661  1.00 94.78           H  
ATOM   3839  OG1 THR A 265       3.518 -15.515   6.547  1.00 94.78           O  
ATOM   3840  HG1 THR A 265       4.407 -15.875   6.598  1.00 94.78           H  
ATOM   3841  N   GLY A 266       1.763 -11.711   4.258  1.00 97.27           N  
ATOM   3842  H   GLY A 266       1.102 -12.398   3.924  1.00 97.27           H  
ATOM   3843  CA  GLY A 266       1.684 -10.389   3.630  1.00 97.27           C  
ATOM   3844  HA2 GLY A 266       0.649 -10.194   3.351  1.00 97.27           H  
ATOM   3845  HA3 GLY A 266       2.278 -10.410   2.716  1.00 97.27           H  
ATOM   3846  C   GLY A 266       2.167  -9.213   4.475  1.00 97.27           C  
ATOM   3847  O   GLY A 266       2.758  -8.280   3.947  1.00 97.27           O  
ATOM   3848  N   GLU A 267       2.025  -9.270   5.794  1.00 98.37           N  
ATOM   3849  H   GLU A 267       1.521 -10.045   6.200  1.00 98.37           H  
ATOM   3850  CA  GLU A 267       2.528  -8.239   6.699  1.00 98.37           C  
ATOM   3851  HA  GLU A 267       2.010  -7.301   6.500  1.00 98.37           H  
ATOM   3852  C   GLU A 267       4.028  -7.955   6.529  1.00 98.37           C  
ATOM   3853  CB  GLU A 267       2.241  -8.679   8.135  1.00 98.37           C  
ATOM   3854  HB2 GLU A 267       2.814  -8.038   8.805  1.00 98.37           H  
ATOM   3855  HB3 GLU A 267       2.573  -9.705   8.299  1.00 98.37           H  
ATOM   3856  O   GLU A 267       4.439  -6.795   6.517  1.00 98.37           O  
ATOM   3857  CG  GLU A 267       0.759  -8.525   8.498  1.00 98.37           C  
ATOM   3858  HG2 GLU A 267       0.401  -7.562   8.135  1.00 98.37           H  
ATOM   3859  HG3 GLU A 267       0.740  -8.485   9.587  1.00 98.37           H  
ATOM   3860  CD  GLU A 267      -0.209  -9.630   8.031  1.00 98.37           C  
ATOM   3861  OE1 GLU A 267      -1.440  -9.477   8.232  1.00 98.37           O  
ATOM   3862  OE2 GLU A 267       0.203 -10.623   7.387  1.00 98.37           O  
ATOM   3863  N   TYR A 268       4.857  -8.984   6.340  1.00 98.71           N  
ATOM   3864  H   TYR A 268       4.468  -9.913   6.265  1.00 98.71           H  
ATOM   3865  CA  TYR A 268       6.291  -8.794   6.100  1.00 98.71           C  
ATOM   3866  HA  TYR A 268       6.676  -8.058   6.806  1.00 98.71           H  
ATOM   3867  C   TYR A 268       6.574  -8.257   4.694  1.00 98.71           C  
ATOM   3868  CB  TYR A 268       7.036 -10.108   6.337  1.00 98.71           C  
ATOM   3869  HB2 TYR A 268       8.090  -9.950   6.111  1.00 98.71           H  
ATOM   3870  HB3 TYR A 268       6.661 -10.864   5.648  1.00 98.71           H  
ATOM   3871  O   TYR A 268       7.498  -7.465   4.517  1.00 98.71           O  
ATOM   3872  CG  TYR A 268       6.929 -10.621   7.758  1.00 98.71           C  
ATOM   3873  CD1 TYR A 268       7.792 -10.127   8.752  1.00 98.71           C  
ATOM   3874  HD1 TYR A 268       8.540  -9.393   8.492  1.00 98.71           H  
ATOM   3875  CD2 TYR A 268       5.988 -11.613   8.079  1.00 98.71           C  
ATOM   3876  HD2 TYR A 268       5.335 -11.995   7.309  1.00 98.71           H  
ATOM   3877  CE1 TYR A 268       7.732 -10.642  10.060  1.00 98.71           C  
ATOM   3878  HE1 TYR A 268       8.445 -10.320  10.805  1.00 98.71           H  
ATOM   3879  CE2 TYR A 268       5.913 -12.120   9.390  1.00 98.71           C  
ATOM   3880  HE2 TYR A 268       5.212 -12.900   9.647  1.00 98.71           H  
ATOM   3881  OH  TYR A 268       6.736 -12.145  11.640  1.00 98.71           O  
ATOM   3882  HH  TYR A 268       7.518 -11.917  12.148  1.00 98.71           H  
ATOM   3883  CZ  TYR A 268       6.791 -11.641  10.381  1.00 98.71           C  
ATOM   3884  N   PHE A 269       5.752  -8.636   3.713  1.00 98.83           N  
ATOM   3885  H   PHE A 269       4.965  -9.225   3.945  1.00 98.83           H  
ATOM   3886  CA  PHE A 269       5.868  -8.169   2.332  1.00 98.83           C  
ATOM   3887  HA  PHE A 269       6.906  -8.288   2.019  1.00 98.83           H  
ATOM   3888  C   PHE A 269       5.533  -6.678   2.208  1.00 98.83           C  
ATOM   3889  CB  PHE A 269       4.996  -9.028   1.405  1.00 98.83           C  
ATOM   3890  HB2 PHE A 269       4.002  -9.138   1.841  1.00 98.83           H  
ATOM   3891  HB3 PHE A 269       4.878  -8.504   0.457  1.00 98.83           H  
ATOM   3892  O   PHE A 269       6.218  -5.962   1.476  1.00 98.83           O  
ATOM   3893  CG  PHE A 269       5.547 -10.412   1.123  1.00 98.83           C  
ATOM   3894  CD1 PHE A 269       6.026 -10.729  -0.160  1.00 98.83           C  
ATOM   3895  HD1 PHE A 269       5.973  -9.996  -0.952  1.00 98.83           H  
ATOM   3896  CD2 PHE A 269       5.591 -11.388   2.136  1.00 98.83           C  
ATOM   3897  HD2 PHE A 269       5.216 -11.163   3.124  1.00 98.83           H  
ATOM   3898  CE1 PHE A 269       6.564 -12.003  -0.421  1.00 98.83           C  
ATOM   3899  HE1 PHE A 269       6.938 -12.247  -1.404  1.00 98.83           H  
ATOM   3900  CE2 PHE A 269       6.130 -12.658   1.878  1.00 98.83           C  
ATOM   3901  HE2 PHE A 269       6.178 -13.396   2.665  1.00 98.83           H  
ATOM   3902  CZ  PHE A 269       6.612 -12.966   0.596  1.00 98.83           C  
ATOM   3903  HZ  PHE A 269       7.031 -13.940   0.390  1.00 98.83           H  
ATOM   3904  N   ILE A 270       4.550  -6.196   2.979  1.00 98.95           N  
ATOM   3905  H   ILE A 270       3.990  -6.863   3.491  1.00 98.95           H  
ATOM   3906  CA  ILE A 270       4.222  -4.767   3.107  1.00 98.95           C  
ATOM   3907  HA  ILE A 270       4.092  -4.339   2.113  1.00 98.95           H  
ATOM   3908  C   ILE A 270       5.382  -4.007   3.753  1.00 98.95           C  
ATOM   3909  CB  ILE A 270       2.902  -4.565   3.887  1.00 98.95           C  
ATOM   3910  HB  ILE A 270       3.006  -5.034   4.865  1.00 98.95           H  
ATOM   3911  O   ILE A 270       5.876  -3.038   3.184  1.00 98.95           O  
ATOM   3912  CG1 ILE A 270       1.701  -5.205   3.157  1.00 98.95           C  
ATOM   3913 HG12 ILE A 270       1.481  -4.654   2.243  1.00 98.95           H  
ATOM   3914 HG13 ILE A 270       1.950  -6.226   2.866  1.00 98.95           H  
ATOM   3915  CG2 ILE A 270       2.619  -3.068   4.088  1.00 98.95           C  
ATOM   3916 HG21 ILE A 270       1.644  -2.914   4.550  1.00 98.95           H  
ATOM   3917 HG22 ILE A 270       3.372  -2.622   4.738  1.00 98.95           H  
ATOM   3918 HG23 ILE A 270       2.627  -2.558   3.125  1.00 98.95           H  
ATOM   3919  CD1 ILE A 270       0.441  -5.269   4.032  1.00 98.95           C  
ATOM   3920 HD11 ILE A 270      -0.138  -4.351   3.925  1.00 98.95           H  
ATOM   3921 HD12 ILE A 270      -0.175  -6.114   3.725  1.00 98.95           H  
ATOM   3922 HD13 ILE A 270       0.711  -5.416   5.078  1.00 98.95           H  
ATOM   3923  N   ARG A 271       5.863  -4.473   4.913  1.00 98.91           N  
ATOM   3924  H   ARG A 271       5.417  -5.288   5.309  1.00 98.91           H  
ATOM   3925  CA  ARG A 271       6.942  -3.815   5.674  1.00 98.91           C  
ATOM   3926  HA  ARG A 271       6.647  -2.796   5.924  1.00 98.91           H  
ATOM   3927  C   ARG A 271       8.242  -3.685   4.881  1.00 98.91           C  
ATOM   3928  CB  ARG A 271       7.200  -4.604   6.963  1.00 98.91           C  
ATOM   3929  HB2 ARG A 271       8.118  -4.241   7.426  1.00 98.91           H  
ATOM   3930  HB3 ARG A 271       7.344  -5.655   6.708  1.00 98.91           H  
ATOM   3931  O   ARG A 271       8.938  -2.687   5.016  1.00 98.91           O  
ATOM   3932  CG  ARG A 271       6.047  -4.466   7.970  1.00 98.91           C  
ATOM   3933  HG2 ARG A 271       5.090  -4.542   7.454  1.00 98.91           H  
ATOM   3934  HG3 ARG A 271       6.084  -3.483   8.439  1.00 98.91           H  
ATOM   3935  CD  ARG A 271       6.110  -5.564   9.040  1.00 98.91           C  
ATOM   3936  HD2 ARG A 271       5.247  -5.457   9.697  1.00 98.91           H  
ATOM   3937  HD3 ARG A 271       6.049  -6.534   8.545  1.00 98.91           H  
ATOM   3938  NE  ARG A 271       7.349  -5.474   9.833  1.00 98.91           N  
ATOM   3939  HE  ARG A 271       7.850  -4.601   9.750  1.00 98.91           H  
ATOM   3940  NH1 ARG A 271       7.304  -7.551  10.776  1.00 98.91           N  
ATOM   3941 HH11 ARG A 271       6.473  -7.757  10.240  1.00 98.91           H  
ATOM   3942 HH12 ARG A 271       7.737  -8.271  11.336  1.00 98.91           H  
ATOM   3943  NH2 ARG A 271       8.973  -6.163  11.284  1.00 98.91           N  
ATOM   3944 HH21 ARG A 271       9.409  -6.891  11.831  1.00 98.91           H  
ATOM   3945 HH22 ARG A 271       9.443  -5.270  11.244  1.00 98.91           H  
ATOM   3946  CZ  ARG A 271       7.872  -6.389  10.623  1.00 98.91           C  
ATOM   3947  N   LEU A 272       8.566  -4.681   4.056  1.00 98.88           N  
ATOM   3948  H   LEU A 272       7.970  -5.496   4.042  1.00 98.88           H  
ATOM   3949  CA  LEU A 272       9.767  -4.683   3.219  1.00 98.88           C  
ATOM   3950  HA  LEU A 272      10.523  -4.050   3.682  1.00 98.88           H  
ATOM   3951  C   LEU A 272       9.553  -4.097   1.823  1.00 98.88           C  
ATOM   3952  CB  LEU A 272      10.308  -6.119   3.125  1.00 98.88           C  
ATOM   3953  HB2 LEU A 272       9.478  -6.781   2.881  1.00 98.88           H  
ATOM   3954  HB3 LEU A 272      11.037  -6.186   2.317  1.00 98.88           H  
ATOM   3955  O   LEU A 272      10.539  -3.974   1.098  1.00 98.88           O  
ATOM   3956  CG  LEU A 272      10.972  -6.619   4.413  1.00 98.88           C  
ATOM   3957  HG  LEU A 272      10.287  -6.490   5.250  1.00 98.88           H  
ATOM   3958  CD1 LEU A 272      11.287  -8.103   4.265  1.00 98.88           C  
ATOM   3959 HD11 LEU A 272      11.757  -8.465   5.179  1.00 98.88           H  
ATOM   3960 HD12 LEU A 272      10.361  -8.652   4.097  1.00 98.88           H  
ATOM   3961 HD13 LEU A 272      11.959  -8.263   3.422  1.00 98.88           H  
ATOM   3962  CD2 LEU A 272      12.282  -5.885   4.713  1.00 98.88           C  
ATOM   3963 HD21 LEU A 272      12.947  -5.941   3.851  1.00 98.88           H  
ATOM   3964 HD22 LEU A 272      12.776  -6.338   5.572  1.00 98.88           H  
ATOM   3965 HD23 LEU A 272      12.084  -4.838   4.947  1.00 98.88           H  
ATOM   3966  N   THR A 273       8.314  -3.753   1.447  1.00 98.91           N  
ATOM   3967  H   THR A 273       7.573  -3.818   2.131  1.00 98.91           H  
ATOM   3968  CA  THR A 273       7.920  -3.385   0.075  1.00 98.91           C  
ATOM   3969  HA  THR A 273       6.838  -3.492   0.009  1.00 98.91           H  
ATOM   3970  C   THR A 273       8.514  -4.357  -0.952  1.00 98.91           C  
ATOM   3971  CB  THR A 273       8.235  -1.915  -0.261  1.00 98.91           C  
ATOM   3972  HB  THR A 273       7.851  -1.694  -1.257  1.00 98.91           H  
ATOM   3973  O   THR A 273       9.262  -3.952  -1.841  1.00 98.91           O  
ATOM   3974  CG2 THR A 273       7.616  -0.925   0.722  1.00 98.91           C  
ATOM   3975 HG21 THR A 273       6.531  -1.028   0.715  1.00 98.91           H  
ATOM   3976 HG22 THR A 273       7.986  -1.104   1.732  1.00 98.91           H  
ATOM   3977 HG23 THR A 273       7.881   0.089   0.421  1.00 98.91           H  
ATOM   3978  OG1 THR A 273       9.618  -1.682  -0.254  1.00 98.91           O  
ATOM   3979  HG1 THR A 273      10.003  -2.433  -0.711  1.00 98.91           H  
ATOM   3980  N   VAL A 274       8.269  -5.659  -0.767  1.00 98.92           N  
ATOM   3981  H   VAL A 274       7.629  -5.906  -0.025  1.00 98.92           H  
ATOM   3982  CA  VAL A 274       9.017  -6.743  -1.436  1.00 98.92           C  
ATOM   3983  HA  VAL A 274      10.055  -6.693  -1.107  1.00 98.92           H  
ATOM   3984  C   VAL A 274       9.057  -6.592  -2.956  1.00 98.92           C  
ATOM   3985  CB  VAL A 274       8.448  -8.117  -1.026  1.00 98.92           C  
ATOM   3986  HB  VAL A 274       7.360  -8.055  -0.997  1.00 98.92           H  
ATOM   3987  O   VAL A 274      10.143  -6.618  -3.534  1.00 98.92           O  
ATOM   3988  CG1 VAL A 274       8.831  -9.268  -1.963  1.00 98.92           C  
ATOM   3989 HG11 VAL A 274       8.303  -9.159  -2.910  1.00 98.92           H  
ATOM   3990 HG12 VAL A 274       9.905  -9.276  -2.146  1.00 98.92           H  
ATOM   3991 HG13 VAL A 274       8.541 -10.223  -1.525  1.00 98.92           H  
ATOM   3992  CG2 VAL A 274       8.952  -8.471   0.375  1.00 98.92           C  
ATOM   3993 HG21 VAL A 274      10.035  -8.595   0.364  1.00 98.92           H  
ATOM   3994 HG22 VAL A 274       8.696  -7.663   1.060  1.00 98.92           H  
ATOM   3995 HG23 VAL A 274       8.490  -9.398   0.715  1.00 98.92           H  
ATOM   3996  N   ALA A 275       7.906  -6.394  -3.604  1.00 98.97           N  
ATOM   3997  H   ALA A 275       7.039  -6.414  -3.087  1.00 98.97           H  
ATOM   3998  CA  ALA A 275       7.844  -6.269  -5.057  1.00 98.97           C  
ATOM   3999  HA  ALA A 275       8.286  -7.164  -5.495  1.00 98.97           H  
ATOM   4000  C   ALA A 275       8.660  -5.071  -5.574  1.00 98.97           C  
ATOM   4001  CB  ALA A 275       6.372  -6.201  -5.480  1.00 98.97           C  
ATOM   4002  HB1 ALA A 275       5.855  -7.108  -5.163  1.00 98.97           H  
ATOM   4003  HB2 ALA A 275       6.302  -6.131  -6.566  1.00 98.97           H  
ATOM   4004  HB3 ALA A 275       5.886  -5.334  -5.032  1.00 98.97           H  
ATOM   4005  O   ALA A 275       9.405  -5.203  -6.547  1.00 98.97           O  
ATOM   4006  N   ARG A 276       8.581  -3.916  -4.898  1.00 98.91           N  
ATOM   4007  H   ARG A 276       8.009  -3.883  -4.066  1.00 98.91           H  
ATOM   4008  CA  ARG A 276       9.383  -2.742  -5.262  1.00 98.91           C  
ATOM   4009  HA  ARG A 276       9.304  -2.615  -6.341  1.00 98.91           H  
ATOM   4010  C   ARG A 276      10.862  -2.944  -4.962  1.00 98.91           C  
ATOM   4011  CB  ARG A 276       8.858  -1.474  -4.566  1.00 98.91           C  
ATOM   4012  HB2 ARG A 276       7.831  -1.294  -4.884  1.00 98.91           H  
ATOM   4013  HB3 ARG A 276       8.862  -1.630  -3.487  1.00 98.91           H  
ATOM   4014  O   ARG A 276      11.680  -2.492  -5.754  1.00 98.91           O  
ATOM   4015  CG  ARG A 276       9.692  -0.216  -4.879  1.00 98.91           C  
ATOM   4016  HG2 ARG A 276      10.717  -0.347  -4.532  1.00 98.91           H  
ATOM   4017  HG3 ARG A 276       9.273   0.617  -4.315  1.00 98.91           H  
ATOM   4018  CD  ARG A 276       9.696   0.122  -6.381  1.00 98.91           C  
ATOM   4019  HD2 ARG A 276       8.666   0.290  -6.694  1.00 98.91           H  
ATOM   4020  HD3 ARG A 276      10.079  -0.729  -6.944  1.00 98.91           H  
ATOM   4021  NE  ARG A 276      10.549   1.286  -6.702  1.00 98.91           N  
ATOM   4022  HE  ARG A 276      11.546   1.183  -6.572  1.00 98.91           H  
ATOM   4023  NH1 ARG A 276       8.928   2.708  -7.488  1.00 98.91           N  
ATOM   4024 HH11 ARG A 276       8.652   3.680  -7.477  1.00 98.91           H  
ATOM   4025 HH12 ARG A 276       8.227   2.023  -7.245  1.00 98.91           H  
ATOM   4026  NH2 ARG A 276      10.987   3.397  -7.480  1.00 98.91           N  
ATOM   4027 HH21 ARG A 276      10.636   4.266  -7.856  1.00 98.91           H  
ATOM   4028 HH22 ARG A 276      11.917   3.428  -7.088  1.00 98.91           H  
ATOM   4029  CZ  ARG A 276      10.161   2.436  -7.224  1.00 98.91           C  
ATOM   4030  N   ASP A 277      11.217  -3.589  -3.854  1.00 98.91           N  
ATOM   4031  H   ASP A 277      10.491  -3.934  -3.242  1.00 98.91           H  
ATOM   4032  CA  ASP A 277      12.617  -3.754  -3.449  1.00 98.91           C  
ATOM   4033  HA  ASP A 277      13.083  -2.769  -3.453  1.00 98.91           H  
ATOM   4034  C   ASP A 277      13.390  -4.625  -4.446  1.00 98.91           C  
ATOM   4035  CB  ASP A 277      12.698  -4.311  -2.018  1.00 98.91           C  
ATOM   4036  HB2 ASP A 277      12.446  -5.371  -2.021  1.00 98.91           H  
ATOM   4037  HB3 ASP A 277      11.970  -3.790  -1.397  1.00 98.91           H  
ATOM   4038  O   ASP A 277      14.509  -4.279  -4.820  1.00 98.91           O  
ATOM   4039  CG  ASP A 277      14.080  -4.096  -1.385  1.00 98.91           C  
ATOM   4040  OD1 ASP A 277      14.655  -2.994  -1.533  1.00 98.91           O  
ATOM   4041  OD2 ASP A 277      14.552  -4.958  -0.613  1.00 98.91           O  
ATOM   4042  N   VAL A 278      12.764  -5.684  -4.978  1.00 98.96           N  
ATOM   4043  H   VAL A 278      11.845  -5.922  -4.632  1.00 98.96           H  
ATOM   4044  CA  VAL A 278      13.348  -6.485  -6.070  1.00 98.96           C  
ATOM   4045  HA  VAL A 278      14.298  -6.901  -5.733  1.00 98.96           H  
ATOM   4046  C   VAL A 278      13.649  -5.595  -7.279  1.00 98.96           C  
ATOM   4047  CB  VAL A 278      12.421  -7.652  -6.466  1.00 98.96           C  
ATOM   4048  HB  VAL A 278      11.428  -7.252  -6.672  1.00 98.96           H  
ATOM   4049  O   VAL A 278      14.773  -5.594  -7.783  1.00 98.96           O  
ATOM   4050  CG1 VAL A 278      12.921  -8.414  -7.703  1.00 98.96           C  
ATOM   4051 HG11 VAL A 278      12.262  -9.256  -7.912  1.00 98.96           H  
ATOM   4052 HG12 VAL A 278      12.920  -7.766  -8.580  1.00 98.96           H  
ATOM   4053 HG13 VAL A 278      13.932  -8.784  -7.533  1.00 98.96           H  
ATOM   4054  CG2 VAL A 278      12.300  -8.675  -5.332  1.00 98.96           C  
ATOM   4055 HG21 VAL A 278      13.286  -9.068  -5.084  1.00 98.96           H  
ATOM   4056 HG22 VAL A 278      11.646  -9.493  -5.635  1.00 98.96           H  
ATOM   4057 HG23 VAL A 278      11.873  -8.208  -4.444  1.00 98.96           H  
ATOM   4058  N   CYS A 279      12.687  -4.780  -7.714  1.00 98.92           N  
ATOM   4059  H   CYS A 279      11.778  -4.810  -7.274  1.00 98.92           H  
ATOM   4060  CA  CYS A 279      12.894  -3.901  -8.862  1.00 98.92           C  
ATOM   4061  HA  CYS A 279      13.390  -4.476  -9.644  1.00 98.92           H  
ATOM   4062  C   CYS A 279      13.866  -2.746  -8.584  1.00 98.92           C  
ATOM   4063  CB  CYS A 279      11.537  -3.444  -9.407  1.00 98.92           C  
ATOM   4064  HB2 CYS A 279      11.719  -2.685 -10.168  1.00 98.92           H  
ATOM   4065  HB3 CYS A 279      10.962  -2.977  -8.607  1.00 98.92           H  
ATOM   4066  O   CYS A 279      14.614  -2.368  -9.482  1.00 98.92           O  
ATOM   4067  SG  CYS A 279      10.538  -4.768 -10.162  1.00 98.92           S  
ATOM   4068  N   ALA A 280      13.946  -2.245  -7.350  1.00 98.91           N  
ATOM   4069  H   ALA A 280      13.302  -2.583  -6.650  1.00 98.91           H  
ATOM   4070  CA  ALA A 280      14.933  -1.245  -6.951  1.00 98.91           C  
ATOM   4071  HA  ALA A 280      14.890  -0.414  -7.655  1.00 98.91           H  
ATOM   4072  C   ALA A 280      16.365  -1.807  -6.985  1.00 98.91           C  
ATOM   4073  CB  ALA A 280      14.571  -0.719  -5.558  1.00 98.91           C  
ATOM   4074  HB1 ALA A 280      14.639  -1.523  -4.824  1.00 98.91           H  
ATOM   4075  HB2 ALA A 280      13.556  -0.322  -5.563  1.00 98.91           H  
ATOM   4076  HB3 ALA A 280      15.261   0.076  -5.277  1.00 98.91           H  
ATOM   4077  O   ALA A 280      17.288  -1.103  -7.388  1.00 98.91           O  
ATOM   4078  N   LEU A 281      16.573  -3.076  -6.618  1.00 98.89           N  
ATOM   4079  H   LEU A 281      15.797  -3.603  -6.244  1.00 98.89           H  
ATOM   4080  CA  LEU A 281      17.880  -3.732  -6.735  1.00 98.89           C  
ATOM   4081  HA  LEU A 281      18.637  -3.098  -6.273  1.00 98.89           H  
ATOM   4082  C   LEU A 281      18.305  -3.918  -8.201  1.00 98.89           C  
ATOM   4083  CB  LEU A 281      17.834  -5.080  -6.003  1.00 98.89           C  
ATOM   4084  HB2 LEU A 281      16.963  -5.629  -6.361  1.00 98.89           H  
ATOM   4085  HB3 LEU A 281      18.718  -5.657  -6.275  1.00 98.89           H  
ATOM   4086  O   LEU A 281      19.471  -3.697  -8.535  1.00 98.89           O  
ATOM   4087  CG  LEU A 281      17.760  -4.988  -4.469  1.00 98.89           C  
ATOM   4088  HG  LEU A 281      16.924  -4.356  -4.168  1.00 98.89           H  
ATOM   4089  CD1 LEU A 281      17.541  -6.391  -3.912  1.00 98.89           C  
ATOM   4090 HD11 LEU A 281      16.643  -6.814  -4.363  1.00 98.89           H  
ATOM   4091 HD12 LEU A 281      17.402  -6.349  -2.832  1.00 98.89           H  
ATOM   4092 HD13 LEU A 281      18.393  -7.026  -4.153  1.00 98.89           H  
ATOM   4093  CD2 LEU A 281      19.035  -4.415  -3.843  1.00 98.89           C  
ATOM   4094 HD21 LEU A 281      19.167  -3.380  -4.158  1.00 98.89           H  
ATOM   4095 HD22 LEU A 281      19.898  -5.008  -4.144  1.00 98.89           H  
ATOM   4096 HD23 LEU A 281      18.946  -4.435  -2.757  1.00 98.89           H  
ATOM   4097  N   VAL A 282      17.372  -4.259  -9.093  1.00 98.85           N  
ATOM   4098  H   VAL A 282      16.441  -4.468  -8.762  1.00 98.85           H  
ATOM   4099  CA  VAL A 282      17.644  -4.301 -10.541  1.00 98.85           C  
ATOM   4100  HA  VAL A 282      18.522  -4.922 -10.717  1.00 98.85           H  
ATOM   4101  C   VAL A 282      17.979  -2.896 -11.064  1.00 98.85           C  
ATOM   4102  CB  VAL A 282      16.469  -4.940 -11.309  1.00 98.85           C  
ATOM   4103  HB  VAL A 282      15.554  -4.389 -11.093  1.00 98.85           H  
ATOM   4104  O   VAL A 282      19.036  -2.702 -11.658  1.00 98.85           O  
ATOM   4105  CG1 VAL A 282      16.693  -4.928 -12.826  1.00 98.85           C  
ATOM   4106 HG11 VAL A 282      15.864  -5.425 -13.329  1.00 98.85           H  
ATOM   4107 HG12 VAL A 282      16.747  -3.905 -13.197  1.00 98.85           H  
ATOM   4108 HG13 VAL A 282      17.620  -5.447 -13.070  1.00 98.85           H  
ATOM   4109  CG2 VAL A 282      16.268  -6.403 -10.889  1.00 98.85           C  
ATOM   4110 HG21 VAL A 282      17.167  -6.981 -11.102  1.00 98.85           H  
ATOM   4111 HG22 VAL A 282      15.428  -6.828 -11.437  1.00 98.85           H  
ATOM   4112 HG23 VAL A 282      16.047  -6.467  -9.824  1.00 98.85           H  
ATOM   4113  N   GLU A 283      17.139  -1.898 -10.774  1.00 98.44           N  
ATOM   4114  H   GLU A 283      16.298  -2.123 -10.262  1.00 98.44           H  
ATOM   4115  CA  GLU A 283      17.268  -0.516 -11.271  1.00 98.44           C  
ATOM   4116  HA  GLU A 283      17.318  -0.529 -12.360  1.00 98.44           H  
ATOM   4117  C   GLU A 283      18.521   0.203 -10.747  1.00 98.44           C  
ATOM   4118  CB  GLU A 283      16.015   0.275 -10.839  1.00 98.44           C  
ATOM   4119  HB2 GLU A 283      15.127  -0.294 -11.113  1.00 98.44           H  
ATOM   4120  HB3 GLU A 283      16.013   0.364  -9.753  1.00 98.44           H  
ATOM   4121  O   GLU A 283      19.283   0.805 -11.503  1.00 98.44           O  
ATOM   4122  CG  GLU A 283      15.895   1.684 -11.451  1.00 98.44           C  
ATOM   4123  HG2 GLU A 283      16.806   2.242 -11.238  1.00 98.44           H  
ATOM   4124  HG3 GLU A 283      15.801   1.590 -12.533  1.00 98.44           H  
ATOM   4125  CD  GLU A 283      14.687   2.472 -10.899  1.00 98.44           C  
ATOM   4126  OE1 GLU A 283      14.766   3.726 -10.837  1.00 98.44           O  
ATOM   4127  OE2 GLU A 283      13.679   1.831 -10.520  1.00 98.44           O  
ATOM   4128  N   LEU A 284      18.733   0.175  -9.429  1.00 98.47           N  
ATOM   4129  H   LEU A 284      18.072  -0.339  -8.864  1.00 98.47           H  
ATOM   4130  CA  LEU A 284      19.684   1.054  -8.746  1.00 98.47           C  
ATOM   4131  HA  LEU A 284      19.871   1.922  -9.379  1.00 98.47           H  
ATOM   4132  C   LEU A 284      21.047   0.393  -8.521  1.00 98.47           C  
ATOM   4133  CB  LEU A 284      19.066   1.549  -7.422  1.00 98.47           C  
ATOM   4134  HB2 LEU A 284      18.916   0.695  -6.761  1.00 98.47           H  
ATOM   4135  HB3 LEU A 284      19.784   2.203  -6.925  1.00 98.47           H  
ATOM   4136  O   LEU A 284      22.064   1.096  -8.468  1.00 98.47           O  
ATOM   4137  CG  LEU A 284      17.730   2.309  -7.563  1.00 98.47           C  
ATOM   4138  HG  LEU A 284      16.975   1.654  -8.000  1.00 98.47           H  
ATOM   4139  CD1 LEU A 284      17.239   2.744  -6.182  1.00 98.47           C  
ATOM   4140 HD11 LEU A 284      16.314   3.312  -6.280  1.00 98.47           H  
ATOM   4141 HD12 LEU A 284      17.986   3.355  -5.677  1.00 98.47           H  
ATOM   4142 HD13 LEU A 284      17.026   1.859  -5.583  1.00 98.47           H  
ATOM   4143  CD2 LEU A 284      17.860   3.560  -8.433  1.00 98.47           C  
ATOM   4144 HD21 LEU A 284      16.896   4.066  -8.477  1.00 98.47           H  
ATOM   4145 HD22 LEU A 284      18.610   4.237  -8.022  1.00 98.47           H  
ATOM   4146 HD23 LEU A 284      18.123   3.281  -9.454  1.00 98.47           H  
ATOM   4147  N   LYS A 285      21.081  -0.942  -8.393  1.00 98.26           N  
ATOM   4148  H   LYS A 285      20.203  -1.437  -8.460  1.00 98.26           H  
ATOM   4149  CA  LYS A 285      22.310  -1.728  -8.188  1.00 98.26           C  
ATOM   4150  HA  LYS A 285      23.138  -1.045  -7.995  1.00 98.26           H  
ATOM   4151  C   LYS A 285      22.744  -2.514  -9.426  1.00 98.26           C  
ATOM   4152  CB  LYS A 285      22.168  -2.668  -6.973  1.00 98.26           C  
ATOM   4153  HB2 LYS A 285      23.085  -3.247  -6.863  1.00 98.26           H  
ATOM   4154  HB3 LYS A 285      21.376  -3.392  -7.162  1.00 98.26           H  
ATOM   4155  O   LYS A 285      23.864  -3.017  -9.418  1.00 98.26           O  
ATOM   4156  CG  LYS A 285      21.849  -1.979  -5.639  1.00 98.26           C  
ATOM   4157  HG2 LYS A 285      21.632  -2.752  -4.902  1.00 98.26           H  
ATOM   4158  HG3 LYS A 285      20.949  -1.374  -5.750  1.00 98.26           H  
ATOM   4159  CD  LYS A 285      22.983  -1.103  -5.098  1.00 98.26           C  
ATOM   4160  HD2 LYS A 285      22.629  -0.652  -4.170  1.00 98.26           H  
ATOM   4161  HD3 LYS A 285      23.203  -0.304  -5.805  1.00 98.26           H  
ATOM   4162  CE  LYS A 285      24.245  -1.913  -4.789  1.00 98.26           C  
ATOM   4163  HE2 LYS A 285      23.965  -2.769  -4.176  1.00 98.26           H  
ATOM   4164  HE3 LYS A 285      24.665  -2.285  -5.723  1.00 98.26           H  
ATOM   4165  NZ  LYS A 285      25.226  -1.067  -4.069  1.00 98.26           N  
ATOM   4166  HZ1 LYS A 285      25.454  -0.253  -4.621  1.00 98.26           H  
ATOM   4167  HZ2 LYS A 285      24.815  -0.725  -3.212  1.00 98.26           H  
ATOM   4168  HZ3 LYS A 285      26.066  -1.583  -3.849  1.00 98.26           H  
ATOM   4169  N   GLY A 286      21.909  -2.616 -10.465  1.00 98.17           N  
ATOM   4170  H   GLY A 286      20.986  -2.211 -10.405  1.00 98.17           H  
ATOM   4171  CA  GLY A 286      22.221  -3.395 -11.667  1.00 98.17           C  
ATOM   4172  HA2 GLY A 286      21.438  -3.233 -12.407  1.00 98.17           H  
ATOM   4173  HA3 GLY A 286      23.170  -3.060 -12.087  1.00 98.17           H  
ATOM   4174  C   GLY A 286      22.313  -4.900 -11.403  1.00 98.17           C  
ATOM   4175  O   GLY A 286      23.071  -5.596 -12.076  1.00 98.17           O  
ATOM   4176  N   MET A 287      21.609  -5.405 -10.383  1.00 98.73           N  
ATOM   4177  H   MET A 287      20.954  -4.800  -9.907  1.00 98.73           H  
ATOM   4178  CA  MET A 287      21.583  -6.839 -10.088  1.00 98.73           C  
ATOM   4179  HA  MET A 287      22.608  -7.209 -10.073  1.00 98.73           H  
ATOM   4180  C   MET A 287      20.834  -7.602 -11.184  1.00 98.73           C  
ATOM   4181  CB  MET A 287      20.952  -7.098  -8.711  1.00 98.73           C  
ATOM   4182  HB2 MET A 287      20.804  -8.171  -8.585  1.00 98.73           H  
ATOM   4183  HB3 MET A 287      19.982  -6.605  -8.651  1.00 98.73           H  
ATOM   4184  O   MET A 287      19.869  -7.091 -11.752  1.00 98.73           O  
ATOM   4185  CG  MET A 287      21.862  -6.586  -7.589  1.00 98.73           C  
ATOM   4186  HG2 MET A 287      22.839  -7.060  -7.685  1.00 98.73           H  
ATOM   4187  HG3 MET A 287      21.999  -5.513  -7.725  1.00 98.73           H  
ATOM   4188  SD  MET A 287      21.261  -6.858  -5.901  1.00 98.73           S  
ATOM   4189  CE  MET A 287      21.422  -8.656  -5.764  1.00 98.73           C  
ATOM   4190  HE1 MET A 287      22.457  -8.951  -5.940  1.00 98.73           H  
ATOM   4191  HE2 MET A 287      21.124  -8.971  -4.764  1.00 98.73           H  
ATOM   4192  HE3 MET A 287      20.774  -9.136  -6.498  1.00 98.73           H  
ATOM   4193  N   SER A 288      21.236  -8.852 -11.445  1.00 98.67           N  
ATOM   4194  H   SER A 288      22.002  -9.251 -10.922  1.00 98.67           H  
ATOM   4195  CA  SER A 288      20.396  -9.755 -12.236  1.00 98.67           C  
ATOM   4196  HA  SER A 288      20.174  -9.272 -13.188  1.00 98.67           H  
ATOM   4197  C   SER A 288      19.072  -9.997 -11.515  1.00 98.67           C  
ATOM   4198  CB  SER A 288      21.094 -11.084 -12.541  1.00 98.67           C  
ATOM   4199  HB2 SER A 288      22.061 -10.883 -13.002  1.00 98.67           H  
ATOM   4200  HB3 SER A 288      20.486 -11.647 -13.249  1.00 98.67           H  
ATOM   4201  O   SER A 288      19.000  -9.935 -10.284  1.00 98.67           O  
ATOM   4202  OG  SER A 288      21.276 -11.865 -11.372  1.00 98.67           O  
ATOM   4203  HG  SER A 288      21.691 -12.693 -11.627  1.00 98.67           H  
ATOM   4204  N   LEU A 289      18.023 -10.305 -12.276  1.00 98.84           N  
ATOM   4205  H   LEU A 289      18.146 -10.387 -13.275  1.00 98.84           H  
ATOM   4206  CA  LEU A 289      16.679 -10.437 -11.723  1.00 98.84           C  
ATOM   4207  HA  LEU A 289      16.418  -9.493 -11.244  1.00 98.84           H  
ATOM   4208  C   LEU A 289      16.600 -11.540 -10.658  1.00 98.84           C  
ATOM   4209  CB  LEU A 289      15.719 -10.706 -12.887  1.00 98.84           C  
ATOM   4210  HB2 LEU A 289      15.865  -9.949 -13.657  1.00 98.84           H  
ATOM   4211  HB3 LEU A 289      15.956 -11.678 -13.319  1.00 98.84           H  
ATOM   4212  O   LEU A 289      16.015 -11.337  -9.596  1.00 98.84           O  
ATOM   4213  CG  LEU A 289      14.245 -10.697 -12.459  1.00 98.84           C  
ATOM   4214  HG  LEU A 289      14.086 -11.407 -11.648  1.00 98.84           H  
ATOM   4215  CD1 LEU A 289      13.800  -9.316 -11.983  1.00 98.84           C  
ATOM   4216 HD11 LEU A 289      12.718  -9.293 -11.855  1.00 98.84           H  
ATOM   4217 HD12 LEU A 289      14.258  -9.084 -11.021  1.00 98.84           H  
ATOM   4218 HD13 LEU A 289      14.084  -8.561 -12.716  1.00 98.84           H  
ATOM   4219  CD2 LEU A 289      13.399 -11.128 -13.649  1.00 98.84           C  
ATOM   4220 HD21 LEU A 289      13.647 -12.151 -13.930  1.00 98.84           H  
ATOM   4221 HD22 LEU A 289      13.575 -10.468 -14.499  1.00 98.84           H  
ATOM   4222 HD23 LEU A 289      12.346 -11.088 -13.370  1.00 98.84           H  
ATOM   4223  N   GLN A 290      17.247 -12.681 -10.916  1.00 98.79           N  
ATOM   4224  H   GLN A 290      17.693 -12.781 -11.816  1.00 98.79           H  
ATOM   4225  CA  GLN A 290      17.308 -13.794  -9.967  1.00 98.79           C  
ATOM   4226  HA  GLN A 290      16.290 -14.049  -9.674  1.00 98.79           H  
ATOM   4227  C   GLN A 290      18.053 -13.400  -8.686  1.00 98.79           C  
ATOM   4228  CB  GLN A 290      17.944 -15.013 -10.657  1.00 98.79           C  
ATOM   4229  HB2 GLN A 290      17.416 -15.206 -11.591  1.00 98.79           H  
ATOM   4230  HB3 GLN A 290      18.984 -14.792 -10.896  1.00 98.79           H  
ATOM   4231  O   GLN A 290      17.545 -13.625  -7.592  1.00 98.79           O  
ATOM   4232  CG  GLN A 290      17.891 -16.286  -9.798  1.00 98.79           C  
ATOM   4233  HG2 GLN A 290      18.463 -16.133  -8.883  1.00 98.79           H  
ATOM   4234  HG3 GLN A 290      18.359 -17.105 -10.345  1.00 98.79           H  
ATOM   4235  CD  GLN A 290      16.464 -16.702  -9.453  1.00 98.79           C  
ATOM   4236  NE2 GLN A 290      16.142 -16.847  -8.190  1.00 98.79           N  
ATOM   4237 HE21 GLN A 290      15.209 -17.168  -7.977  1.00 98.79           H  
ATOM   4238 HE22 GLN A 290      16.824 -16.727  -7.454  1.00 98.79           H  
ATOM   4239  OE1 GLN A 290      15.617 -16.863 -10.319  1.00 98.79           O  
ATOM   4240  N   ALA A 291      19.207 -12.733  -8.805  1.00 98.92           N  
ATOM   4241  H   ALA A 291      19.540 -12.472  -9.722  1.00 98.92           H  
ATOM   4242  CA  ALA A 291      19.962 -12.288  -7.637  1.00 98.92           C  
ATOM   4243  HA  ALA A 291      20.137 -13.149  -6.992  1.00 98.92           H  
ATOM   4244  C   ALA A 291      19.187 -11.250  -6.809  1.00 98.92           C  
ATOM   4245  CB  ALA A 291      21.316 -11.737  -8.097  1.00 98.92           C  
ATOM   4246  HB1 ALA A 291      21.902 -11.441  -7.227  1.00 98.92           H  
ATOM   4247  HB2 ALA A 291      21.860 -12.507  -8.645  1.00 98.92           H  
ATOM   4248  HB3 ALA A 291      21.166 -10.870  -8.741  1.00 98.92           H  
ATOM   4249  O   ALA A 291      19.264 -11.272  -5.583  1.00 98.92           O  
ATOM   4250  N   ALA A 292      18.435 -10.353  -7.456  1.00 98.96           N  
ATOM   4251  H   ALA A 292      18.435 -10.358  -8.466  1.00 98.96           H  
ATOM   4252  CA  ALA A 292      17.581  -9.384  -6.772  1.00 98.96           C  
ATOM   4253  HA  ALA A 292      18.175  -8.847  -6.033  1.00 98.96           H  
ATOM   4254  C   ALA A 292      16.425 -10.070  -6.023  1.00 98.96           C  
ATOM   4255  CB  ALA A 292      17.068  -8.375  -7.805  1.00 98.96           C  
ATOM   4256  HB1 ALA A 292      16.505  -8.885  -8.586  1.00 98.96           H  
ATOM   4257  HB2 ALA A 292      16.411  -7.657  -7.314  1.00 98.96           H  
ATOM   4258  HB3 ALA A 292      17.905  -7.844  -8.258  1.00 98.96           H  
ATOM   4259  O   ALA A 292      16.181  -9.759  -4.857  1.00 98.96           O  
ATOM   4260  N   ALA A 293      15.749 -11.035  -6.656  1.00 98.94           N  
ATOM   4261  H   ALA A 293      15.980 -11.244  -7.617  1.00 98.94           H  
ATOM   4262  CA  ALA A 293      14.701 -11.827  -6.013  1.00 98.94           C  
ATOM   4263  HA  ALA A 293      13.932 -11.153  -5.635  1.00 98.94           H  
ATOM   4264  C   ALA A 293      15.242 -12.621  -4.810  1.00 98.94           C  
ATOM   4265  CB  ALA A 293      14.059 -12.741  -7.064  1.00 98.94           C  
ATOM   4266  HB1 ALA A 293      13.670 -12.143  -7.888  1.00 98.94           H  
ATOM   4267  HB2 ALA A 293      14.797 -13.445  -7.451  1.00 98.94           H  
ATOM   4268  HB3 ALA A 293      13.239 -13.299  -6.612  1.00 98.94           H  
ATOM   4269  O   ALA A 293      14.627 -12.615  -3.742  1.00 98.94           O  
ATOM   4270  N   ASP A 294      16.415 -13.244  -4.950  1.00 98.89           N  
ATOM   4271  H   ASP A 294      16.840 -13.268  -5.866  1.00 98.89           H  
ATOM   4272  CA  ASP A 294      17.057 -14.006  -3.878  1.00 98.89           C  
ATOM   4273  HA  ASP A 294      16.321 -14.690  -3.455  1.00 98.89           H  
ATOM   4274  C   ASP A 294      17.535 -13.118  -2.724  1.00 98.89           C  
ATOM   4275  CB  ASP A 294      18.224 -14.832  -4.442  1.00 98.89           C  
ATOM   4276  HB2 ASP A 294      18.779 -15.265  -3.609  1.00 98.89           H  
ATOM   4277  HB3 ASP A 294      18.899 -14.177  -4.993  1.00 98.89           H  
ATOM   4278  O   ASP A 294      17.368 -13.481  -1.560  1.00 98.89           O  
ATOM   4279  CG  ASP A 294      17.760 -15.978  -5.344  1.00 98.89           C  
ATOM   4280  OD1 ASP A 294      16.640 -16.492  -5.114  1.00 98.89           O  
ATOM   4281  OD2 ASP A 294      18.523 -16.368  -6.253  1.00 98.89           O  
ATOM   4282  N   GLU A 295      18.079 -11.934  -3.009  1.00 98.91           N  
ATOM   4283  H   GLU A 295      18.225 -11.690  -3.978  1.00 98.91           H  
ATOM   4284  CA  GLU A 295      18.456 -10.963  -1.978  1.00 98.91           C  
ATOM   4285  HA  GLU A 295      19.201 -11.414  -1.323  1.00 98.91           H  
ATOM   4286  C   GLU A 295      17.246 -10.577  -1.116  1.00 98.91           C  
ATOM   4287  CB  GLU A 295      19.070  -9.729  -2.657  1.00 98.91           C  
ATOM   4288  HB2 GLU A 295      18.321  -9.272  -3.304  1.00 98.91           H  
ATOM   4289  HB3 GLU A 295      19.897 -10.056  -3.288  1.00 98.91           H  
ATOM   4290  O   GLU A 295      17.317 -10.599   0.116  1.00 98.91           O  
ATOM   4291  CG  GLU A 295      19.588  -8.658  -1.683  1.00 98.91           C  
ATOM   4292  HG2 GLU A 295      18.766  -8.309  -1.059  1.00 98.91           H  
ATOM   4293  HG3 GLU A 295      19.937  -7.807  -2.268  1.00 98.91           H  
ATOM   4294  CD  GLU A 295      20.746  -9.152  -0.804  1.00 98.91           C  
ATOM   4295  OE1 GLU A 295      20.868  -8.677   0.344  1.00 98.91           O  
ATOM   4296  OE2 GLU A 295      21.533 -10.023  -1.254  1.00 98.91           O  
ATOM   4297  N   VAL A 296      16.107 -10.281  -1.745  1.00 98.91           N  
ATOM   4298  H   VAL A 296      16.094 -10.295  -2.755  1.00 98.91           H  
ATOM   4299  CA  VAL A 296      14.898  -9.885  -1.016  1.00 98.91           C  
ATOM   4300  HA  VAL A 296      15.186  -9.154  -0.261  1.00 98.91           H  
ATOM   4301  C   VAL A 296      14.285 -11.066  -0.268  1.00 98.91           C  
ATOM   4302  CB  VAL A 296      13.880  -9.201  -1.943  1.00 98.91           C  
ATOM   4303  HB  VAL A 296      13.625  -9.869  -2.767  1.00 98.91           H  
ATOM   4304  O   VAL A 296      13.982 -10.935   0.915  1.00 98.91           O  
ATOM   4305  CG1 VAL A 296      12.596  -8.818  -1.200  1.00 98.91           C  
ATOM   4306 HG11 VAL A 296      11.953  -8.238  -1.862  1.00 98.91           H  
ATOM   4307 HG12 VAL A 296      12.836  -8.211  -0.326  1.00 98.91           H  
ATOM   4308 HG13 VAL A 296      12.056  -9.713  -0.888  1.00 98.91           H  
ATOM   4309  CG2 VAL A 296      14.482  -7.910  -2.502  1.00 98.91           C  
ATOM   4310 HG21 VAL A 296      13.747  -7.385  -3.113  1.00 98.91           H  
ATOM   4311 HG22 VAL A 296      15.345  -8.143  -3.125  1.00 98.91           H  
ATOM   4312 HG23 VAL A 296      14.796  -7.257  -1.688  1.00 98.91           H  
ATOM   4313  N   VAL A 297      14.114 -12.226  -0.906  1.00 98.84           N  
ATOM   4314  H   VAL A 297      14.399 -12.290  -1.872  1.00 98.84           H  
ATOM   4315  CA  VAL A 297      13.387 -13.358  -0.307  1.00 98.84           C  
ATOM   4316  HA  VAL A 297      12.581 -12.964   0.312  1.00 98.84           H  
ATOM   4317  C   VAL A 297      14.274 -14.200   0.612  1.00 98.84           C  
ATOM   4318  CB  VAL A 297      12.729 -14.219  -1.398  1.00 98.84           C  
ATOM   4319  HB  VAL A 297      13.492 -14.552  -2.101  1.00 98.84           H  
ATOM   4320  O   VAL A 297      13.934 -14.433   1.776  1.00 98.84           O  
ATOM   4321  CG1 VAL A 297      12.043 -15.454  -0.806  1.00 98.84           C  
ATOM   4322 HG11 VAL A 297      11.496 -15.959  -1.601  1.00 98.84           H  
ATOM   4323 HG12 VAL A 297      11.342 -15.165  -0.022  1.00 98.84           H  
ATOM   4324 HG13 VAL A 297      12.782 -16.149  -0.407  1.00 98.84           H  
ATOM   4325  CG2 VAL A 297      11.663 -13.414  -2.154  1.00 98.84           C  
ATOM   4326 HG21 VAL A 297      12.124 -12.581  -2.685  1.00 98.84           H  
ATOM   4327 HG22 VAL A 297      11.174 -14.056  -2.887  1.00 98.84           H  
ATOM   4328 HG23 VAL A 297      10.914 -13.031  -1.461  1.00 98.84           H  
ATOM   4329  N   GLN A 298      15.431 -14.651   0.126  1.00 98.72           N  
ATOM   4330  H   GLN A 298      15.741 -14.345  -0.785  1.00 98.72           H  
ATOM   4331  CA  GLN A 298      16.296 -15.559   0.887  1.00 98.72           C  
ATOM   4332  HA  GLN A 298      15.670 -16.313   1.364  1.00 98.72           H  
ATOM   4333  C   GLN A 298      17.041 -14.835   2.009  1.00 98.72           C  
ATOM   4334  CB  GLN A 298      17.294 -16.295  -0.023  1.00 98.72           C  
ATOM   4335  HB2 GLN A 298      18.034 -15.592  -0.406  1.00 98.72           H  
ATOM   4336  HB3 GLN A 298      17.831 -17.030   0.577  1.00 98.72           H  
ATOM   4337  O   GLN A 298      17.347 -15.461   3.021  1.00 98.72           O  
ATOM   4338  CG  GLN A 298      16.636 -17.018  -1.205  1.00 98.72           C  
ATOM   4339  HG2 GLN A 298      16.152 -16.282  -1.847  1.00 98.72           H  
ATOM   4340  HG3 GLN A 298      17.409 -17.506  -1.800  1.00 98.72           H  
ATOM   4341  CD  GLN A 298      15.619 -18.076  -0.791  1.00 98.72           C  
ATOM   4342  NE2 GLN A 298      14.599 -18.273  -1.590  1.00 98.72           N  
ATOM   4343 HE21 GLN A 298      13.981 -19.047  -1.392  1.00 98.72           H  
ATOM   4344 HE22 GLN A 298      14.528 -17.724  -2.436  1.00 98.72           H  
ATOM   4345  OE1 GLN A 298      15.717 -18.736   0.235  1.00 98.72           O  
ATOM   4346  N   LYS A 299      17.307 -13.526   1.871  1.00 98.81           N  
ATOM   4347  H   LYS A 299      17.072 -13.083   0.994  1.00 98.81           H  
ATOM   4348  CA  LYS A 299      17.989 -12.743   2.914  1.00 98.81           C  
ATOM   4349  HA  LYS A 299      18.348 -13.435   3.676  1.00 98.81           H  
ATOM   4350  C   LYS A 299      17.043 -11.818   3.666  1.00 98.81           C  
ATOM   4351  CB  LYS A 299      19.241 -12.028   2.393  1.00 98.81           C  
ATOM   4352  HB2 LYS A 299      19.792 -11.652   3.254  1.00 98.81           H  
ATOM   4353  HB3 LYS A 299      18.966 -11.167   1.784  1.00 98.81           H  
ATOM   4354  O   LYS A 299      16.749 -12.102   4.822  1.00 98.81           O  
ATOM   4355  CG  LYS A 299      20.160 -12.944   1.574  1.00 98.81           C  
ATOM   4356  HG2 LYS A 299      19.668 -13.209   0.638  1.00 98.81           H  
ATOM   4357  HG3 LYS A 299      20.391 -13.850   2.134  1.00 98.81           H  
ATOM   4358  CD  LYS A 299      21.448 -12.184   1.270  1.00 98.81           C  
ATOM   4359  HD2 LYS A 299      21.174 -11.187   0.924  1.00 98.81           H  
ATOM   4360  HD3 LYS A 299      22.037 -12.074   2.181  1.00 98.81           H  
ATOM   4361  CE  LYS A 299      22.274 -12.888   0.195  1.00 98.81           C  
ATOM   4362  HE2 LYS A 299      21.591 -13.240  -0.578  1.00 98.81           H  
ATOM   4363  HE3 LYS A 299      22.785 -13.748   0.628  1.00 98.81           H  
ATOM   4364  NZ  LYS A 299      23.224 -11.927  -0.404  1.00 98.81           N  
ATOM   4365  HZ1 LYS A 299      23.732 -12.324  -1.182  1.00 98.81           H  
ATOM   4366  HZ2 LYS A 299      23.837 -11.519   0.287  1.00 98.81           H  
ATOM   4367  HZ3 LYS A 299      22.679 -11.161  -0.773  1.00 98.81           H  
ATOM   4368  N   LYS A 300      16.550 -10.734   3.052  1.00 98.71           N  
ATOM   4369  H   LYS A 300      16.788 -10.592   2.081  1.00 98.71           H  
ATOM   4370  CA  LYS A 300      15.824  -9.672   3.784  1.00 98.71           C  
ATOM   4371  HA  LYS A 300      16.455  -9.326   4.603  1.00 98.71           H  
ATOM   4372  C   LYS A 300      14.532 -10.175   4.444  1.00 98.71           C  
ATOM   4373  CB  LYS A 300      15.536  -8.467   2.869  1.00 98.71           C  
ATOM   4374  HB2 LYS A 300      14.978  -7.733   3.450  1.00 98.71           H  
ATOM   4375  HB3 LYS A 300      14.900  -8.783   2.041  1.00 98.71           H  
ATOM   4376  O   LYS A 300      14.339  -9.982   5.643  1.00 98.71           O  
ATOM   4377  CG  LYS A 300      16.791  -7.778   2.301  1.00 98.71           C  
ATOM   4378  HG2 LYS A 300      17.319  -8.458   1.632  1.00 98.71           H  
ATOM   4379  HG3 LYS A 300      17.456  -7.497   3.119  1.00 98.71           H  
ATOM   4380  CD  LYS A 300      16.380  -6.517   1.524  1.00 98.71           C  
ATOM   4381  HD2 LYS A 300      15.648  -6.800   0.768  1.00 98.71           H  
ATOM   4382  HD3 LYS A 300      15.905  -5.820   2.215  1.00 98.71           H  
ATOM   4383  CE  LYS A 300      17.553  -5.812   0.826  1.00 98.71           C  
ATOM   4384  HE2 LYS A 300      17.910  -6.462   0.027  1.00 98.71           H  
ATOM   4385  HE3 LYS A 300      18.369  -5.671   1.535  1.00 98.71           H  
ATOM   4386  NZ  LYS A 300      17.133  -4.497   0.265  1.00 98.71           N  
ATOM   4387  HZ1 LYS A 300      17.067  -3.780   0.974  1.00 98.71           H  
ATOM   4388  HZ2 LYS A 300      17.783  -4.146  -0.424  1.00 98.71           H  
ATOM   4389  HZ3 LYS A 300      16.228  -4.571  -0.176  1.00 98.71           H  
ATOM   4390  N   LEU A 301      13.674 -10.859   3.687  1.00 98.74           N  
ATOM   4391  H   LEU A 301      13.891 -10.951   2.704  1.00 98.74           H  
ATOM   4392  CA  LEU A 301      12.408 -11.419   4.166  1.00 98.74           C  
ATOM   4393  HA  LEU A 301      11.821 -10.624   4.627  1.00 98.74           H  
ATOM   4394  C   LEU A 301      12.644 -12.478   5.247  1.00 98.74           C  
ATOM   4395  CB  LEU A 301      11.631 -11.976   2.959  1.00 98.74           C  
ATOM   4396  HB2 LEU A 301      11.502 -11.187   2.218  1.00 98.74           H  
ATOM   4397  HB3 LEU A 301      12.234 -12.765   2.509  1.00 98.74           H  
ATOM   4398  O   LEU A 301      12.050 -12.399   6.322  1.00 98.74           O  
ATOM   4399  CG  LEU A 301      10.256 -12.567   3.306  1.00 98.74           C  
ATOM   4400  HG  LEU A 301      10.368 -13.259   4.140  1.00 98.74           H  
ATOM   4401  CD1 LEU A 301       9.253 -11.484   3.701  1.00 98.74           C  
ATOM   4402 HD11 LEU A 301       8.285 -11.943   3.905  1.00 98.74           H  
ATOM   4403 HD12 LEU A 301       9.141 -10.767   2.888  1.00 98.74           H  
ATOM   4404 HD13 LEU A 301       9.599 -10.972   4.598  1.00 98.74           H  
ATOM   4405  CD2 LEU A 301       9.699 -13.358   2.125  1.00 98.74           C  
ATOM   4406 HD21 LEU A 301      10.393 -14.158   1.866  1.00 98.74           H  
ATOM   4407 HD22 LEU A 301       8.748 -13.810   2.406  1.00 98.74           H  
ATOM   4408 HD23 LEU A 301       9.556 -12.703   1.265  1.00 98.74           H  
ATOM   4409  N   THR A 302      13.559 -13.413   4.984  1.00 98.58           N  
ATOM   4410  H   THR A 302      13.977 -13.416   4.065  1.00 98.58           H  
ATOM   4411  CA  THR A 302      13.923 -14.481   5.926  1.00 98.58           C  
ATOM   4412  HA  THR A 302      13.023 -15.039   6.182  1.00 98.58           H  
ATOM   4413  C   THR A 302      14.494 -13.918   7.233  1.00 98.58           C  
ATOM   4414  CB  THR A 302      14.916 -15.453   5.270  1.00 98.58           C  
ATOM   4415  HB  THR A 302      15.823 -14.915   4.993  1.00 98.58           H  
ATOM   4416  O   THR A 302      14.075 -14.337   8.309  1.00 98.58           O  
ATOM   4417  CG2 THR A 302      15.285 -16.624   6.180  1.00 98.58           C  
ATOM   4418 HG21 THR A 302      15.841 -16.269   7.048  1.00 98.58           H  
ATOM   4419 HG22 THR A 302      15.913 -17.322   5.628  1.00 98.58           H  
ATOM   4420 HG23 THR A 302      14.381 -17.136   6.512  1.00 98.58           H  
ATOM   4421  OG1 THR A 302      14.325 -16.012   4.114  1.00 98.58           O  
ATOM   4422  HG1 THR A 302      14.478 -15.424   3.371  1.00 98.58           H  
ATOM   4423  N   ALA A 303      15.384 -12.921   7.169  1.00 98.52           N  
ATOM   4424  H   ALA A 303      15.701 -12.606   6.263  1.00 98.52           H  
ATOM   4425  CA  ALA A 303      15.963 -12.275   8.348  1.00 98.52           C  
ATOM   4426  HA  ALA A 303      16.410 -13.042   8.981  1.00 98.52           H  
ATOM   4427  C   ALA A 303      14.919 -11.535   9.202  1.00 98.52           C  
ATOM   4428  CB  ALA A 303      17.069 -11.318   7.889  1.00 98.52           C  
ATOM   4429  HB1 ALA A 303      16.652 -10.545   7.243  1.00 98.52           H  
ATOM   4430  HB2 ALA A 303      17.527 -10.847   8.759  1.00 98.52           H  
ATOM   4431  HB3 ALA A 303      17.833 -11.871   7.343  1.00 98.52           H  
ATOM   4432  O   ALA A 303      15.062 -11.466  10.422  1.00 98.52           O  
ATOM   4433  N   LEU A 304      13.851 -11.015   8.584  1.00 98.27           N  
ATOM   4434  H   LEU A 304      13.812 -11.061   7.576  1.00 98.27           H  
ATOM   4435  CA  LEU A 304      12.739 -10.378   9.296  1.00 98.27           C  
ATOM   4436  HA  LEU A 304      13.170  -9.829  10.133  1.00 98.27           H  
ATOM   4437  C   LEU A 304      11.748 -11.395   9.902  1.00 98.27           C  
ATOM   4438  CB  LEU A 304      12.059  -9.380   8.336  1.00 98.27           C  
ATOM   4439  HB2 LEU A 304      12.826  -8.890   7.737  1.00 98.27           H  
ATOM   4440  HB3 LEU A 304      11.419  -9.939   7.654  1.00 98.27           H  
ATOM   4441  O   LEU A 304      10.846 -11.003  10.643  1.00 98.27           O  
ATOM   4442  CG  LEU A 304      11.230  -8.280   9.027  1.00 98.27           C  
ATOM   4443  HG  LEU A 304      10.454  -8.721   9.652  1.00 98.27           H  
ATOM   4444  CD1 LEU A 304      12.096  -7.359   9.892  1.00 98.27           C  
ATOM   4445 HD11 LEU A 304      11.523  -6.493  10.224  1.00 98.27           H  
ATOM   4446 HD12 LEU A 304      12.955  -7.011   9.319  1.00 98.27           H  
ATOM   4447 HD13 LEU A 304      12.450  -7.894  10.773  1.00 98.27           H  
ATOM   4448  CD2 LEU A 304      10.539  -7.410   7.976  1.00 98.27           C  
ATOM   4449 HD21 LEU A 304      11.292  -6.862   7.410  1.00 98.27           H  
ATOM   4450 HD22 LEU A 304       9.872  -6.694   8.455  1.00 98.27           H  
ATOM   4451 HD23 LEU A 304       9.966  -8.031   7.287  1.00 98.27           H  
ATOM   4452  N   GLY A 305      11.901 -12.686   9.590  1.00 97.28           N  
ATOM   4453  H   GLY A 305      12.689 -12.945   9.012  1.00 97.28           H  
ATOM   4454  CA  GLY A 305      10.993 -13.763   9.995  1.00 97.28           C  
ATOM   4455  HA2 GLY A 305      10.638 -13.582  11.010  1.00 97.28           H  
ATOM   4456  HA3 GLY A 305      11.548 -14.701   9.984  1.00 97.28           H  
ATOM   4457  C   GLY A 305       9.775 -13.936   9.083  1.00 97.28           C  
ATOM   4458  O   GLY A 305       8.829 -14.622   9.463  1.00 97.28           O  
ATOM   4459  N   GLY A 306       9.778 -13.304   7.907  1.00 97.31           N  
ATOM   4460  H   GLY A 306      10.631 -12.846   7.620  1.00 97.31           H  
ATOM   4461  CA  GLY A 306       8.731 -13.460   6.905  1.00 97.31           C  
ATOM   4462  HA2 GLY A 306       7.769 -13.576   7.403  1.00 97.31           H  
ATOM   4463  HA3 GLY A 306       8.689 -12.567   6.281  1.00 97.31           H  
ATOM   4464  C   GLY A 306       8.961 -14.670   6.006  1.00 97.31           C  
ATOM   4465  O   GLY A 306      10.089 -15.118   5.793  1.00 97.31           O  
ATOM   4466  N   ASP A 307       7.879 -15.186   5.434  1.00 95.93           N  
ATOM   4467  H   ASP A 307       6.963 -14.882   5.732  1.00 95.93           H  
ATOM   4468  CA  ASP A 307       7.931 -16.371   4.593  1.00 95.93           C  
ATOM   4469  HA  ASP A 307       8.913 -16.392   4.122  1.00 95.93           H  
ATOM   4470  C   ASP A 307       6.915 -16.357   3.447  1.00 95.93           C  
ATOM   4471  CB  ASP A 307       7.830 -17.616   5.473  1.00 95.93           C  
ATOM   4472  HB2 ASP A 307       8.035 -18.484   4.847  1.00 95.93           H  
ATOM   4473  HB3 ASP A 307       8.607 -17.581   6.237  1.00 95.93           H  
ATOM   4474  O   ASP A 307       5.804 -15.833   3.563  1.00 95.93           O  
ATOM   4475  CG  ASP A 307       6.486 -17.800   6.166  1.00 95.93           C  
ATOM   4476  OD1 ASP A 307       6.091 -18.977   6.270  1.00 95.93           O  
ATOM   4477  OD2 ASP A 307       5.787 -16.834   6.553  1.00 95.93           O  
ATOM   4478  N   GLY A 308       7.323 -16.923   2.315  1.00 96.66           N  
ATOM   4479  H   GLY A 308       8.253 -17.316   2.295  1.00 96.66           H  
ATOM   4480  CA  GLY A 308       6.589 -16.893   1.057  1.00 96.66           C  
ATOM   4481  HA2 GLY A 308       6.019 -15.966   1.001  1.00 96.66           H  
ATOM   4482  HA3 GLY A 308       5.896 -17.732   1.003  1.00 96.66           H  
ATOM   4483  C   GLY A 308       7.537 -16.951  -0.135  1.00 96.66           C  
ATOM   4484  O   GLY A 308       8.569 -17.623  -0.077  1.00 96.66           O  
ATOM   4485  N   GLY A 309       7.186 -16.238  -1.199  1.00 97.98           N  
ATOM   4486  H   GLY A 309       6.300 -15.753  -1.191  1.00 97.98           H  
ATOM   4487  CA  GLY A 309       7.996 -16.100  -2.397  1.00 97.98           C  
ATOM   4488  HA2 GLY A 309       8.027 -17.056  -2.919  1.00 97.98           H  
ATOM   4489  HA3 GLY A 309       9.010 -15.819  -2.111  1.00 97.98           H  
ATOM   4490  C   GLY A 309       7.474 -15.057  -3.376  1.00 97.98           C  
ATOM   4491  O   GLY A 309       6.443 -14.419  -3.154  1.00 97.98           O  
ATOM   4492  N   VAL A 310       8.222 -14.891  -4.460  1.00 98.89           N  
ATOM   4493  H   VAL A 310       9.046 -15.469  -4.550  1.00 98.89           H  
ATOM   4494  CA  VAL A 310       7.907 -14.011  -5.584  1.00 98.89           C  
ATOM   4495  HA  VAL A 310       6.842 -13.781  -5.558  1.00 98.89           H  
ATOM   4496  C   VAL A 310       8.187 -14.713  -6.905  1.00 98.89           C  
ATOM   4497  CB  VAL A 310       8.684 -12.678  -5.531  1.00 98.89           C  
ATOM   4498  HB  VAL A 310       8.316 -12.051  -6.343  1.00 98.89           H  
ATOM   4499  O   VAL A 310       9.068 -15.572  -6.994  1.00 98.89           O  
ATOM   4500  CG1 VAL A 310       8.435 -11.917  -4.226  1.00 98.89           C  
ATOM   4501 HG11 VAL A 310       8.875 -12.448  -3.382  1.00 98.89           H  
ATOM   4502 HG12 VAL A 310       7.362 -11.806  -4.069  1.00 98.89           H  
ATOM   4503 HG13 VAL A 310       8.886 -10.928  -4.304  1.00 98.89           H  
ATOM   4504  CG2 VAL A 310      10.201 -12.838  -5.720  1.00 98.89           C  
ATOM   4505 HG21 VAL A 310      10.697 -11.878  -5.578  1.00 98.89           H  
ATOM   4506 HG22 VAL A 310      10.599 -13.559  -5.006  1.00 98.89           H  
ATOM   4507 HG23 VAL A 310      10.416 -13.184  -6.730  1.00 98.89           H  
ATOM   4508  N   ILE A 311       7.486 -14.272  -7.941  1.00 98.93           N  
ATOM   4509  H   ILE A 311       6.777 -13.576  -7.758  1.00 98.93           H  
ATOM   4510  CA  ILE A 311       7.866 -14.462  -9.341  1.00 98.93           C  
ATOM   4511  HA  ILE A 311       8.765 -15.076  -9.398  1.00 98.93           H  
ATOM   4512  C   ILE A 311       8.202 -13.104  -9.948  1.00 98.93           C  
ATOM   4513  CB  ILE A 311       6.763 -15.168 -10.143  1.00 98.93           C  
ATOM   4514  HB  ILE A 311       7.128 -15.272 -11.165  1.00 98.93           H  
ATOM   4515  O   ILE A 311       7.634 -12.085  -9.542  1.00 98.93           O  
ATOM   4516  CG1 ILE A 311       5.476 -14.318 -10.191  1.00 98.93           C  
ATOM   4517 HG12 ILE A 311       5.098 -14.163  -9.181  1.00 98.93           H  
ATOM   4518 HG13 ILE A 311       5.702 -13.337 -10.609  1.00 98.93           H  
ATOM   4519  CG2 ILE A 311       6.524 -16.578  -9.578  1.00 98.93           C  
ATOM   4520 HG21 ILE A 311       5.847 -17.142 -10.219  1.00 98.93           H  
ATOM   4521 HG22 ILE A 311       6.103 -16.510  -8.575  1.00 98.93           H  
ATOM   4522 HG23 ILE A 311       7.466 -17.124  -9.523  1.00 98.93           H  
ATOM   4523  CD1 ILE A 311       4.396 -14.920 -11.085  1.00 98.93           C  
ATOM   4524 HD11 ILE A 311       4.041 -15.872 -10.689  1.00 98.93           H  
ATOM   4525 HD12 ILE A 311       4.830 -15.091 -12.071  1.00 98.93           H  
ATOM   4526 HD13 ILE A 311       3.560 -14.226 -11.170  1.00 98.93           H  
ATOM   4527  N   ALA A 312       9.098 -13.084 -10.928  1.00 98.96           N  
ATOM   4528  H   ALA A 312       9.554 -13.942 -11.206  1.00 98.96           H  
ATOM   4529  CA  ALA A 312       9.497 -11.860 -11.595  1.00 98.96           C  
ATOM   4530  HA  ALA A 312       8.646 -11.180 -11.560  1.00 98.96           H  
ATOM   4531  C   ALA A 312       9.852 -12.072 -13.073  1.00 98.96           C  
ATOM   4532  CB  ALA A 312      10.652 -11.225 -10.814  1.00 98.96           C  
ATOM   4533  HB1 ALA A 312      10.821 -10.217 -11.192  1.00 98.96           H  
ATOM   4534  HB2 ALA A 312      11.557 -11.821 -10.932  1.00 98.96           H  
ATOM   4535  HB3 ALA A 312      10.400 -11.162  -9.756  1.00 98.96           H  
ATOM   4536  O   ALA A 312      10.318 -13.139 -13.477  1.00 98.96           O  
ATOM   4537  N   VAL A 313       9.675 -11.017 -13.868  1.00 98.93           N  
ATOM   4538  H   VAL A 313       9.288 -10.180 -13.455  1.00 98.93           H  
ATOM   4539  CA  VAL A 313      10.150 -10.923 -15.256  1.00 98.93           C  
ATOM   4540  HA  VAL A 313      10.962 -11.639 -15.383  1.00 98.93           H  
ATOM   4541  C   VAL A 313      10.716  -9.527 -15.512  1.00 98.93           C  
ATOM   4542  CB  VAL A 313       9.040 -11.303 -16.255  1.00 98.93           C  
ATOM   4543  HB  VAL A 313       8.605 -12.246 -15.923  1.00 98.93           H  
ATOM   4544  O   VAL A 313      10.228  -8.547 -14.946  1.00 98.93           O  
ATOM   4545  CG1 VAL A 313       7.918 -10.265 -16.312  1.00 98.93           C  
ATOM   4546 HG11 VAL A 313       7.592 -10.029 -15.299  1.00 98.93           H  
ATOM   4547 HG12 VAL A 313       8.258  -9.351 -16.798  1.00 98.93           H  
ATOM   4548 HG13 VAL A 313       7.077 -10.676 -16.871  1.00 98.93           H  
ATOM   4549  CG2 VAL A 313       9.563 -11.526 -17.676  1.00 98.93           C  
ATOM   4550 HG21 VAL A 313       8.743 -11.858 -18.313  1.00 98.93           H  
ATOM   4551 HG22 VAL A 313       9.976 -10.605 -18.088  1.00 98.93           H  
ATOM   4552 HG23 VAL A 313      10.335 -12.295 -17.670  1.00 98.93           H  
ATOM   4553  N   ALA A 314      11.742  -9.423 -16.351  1.00 98.79           N  
ATOM   4554  H   ALA A 314      12.103 -10.264 -16.777  1.00 98.79           H  
ATOM   4555  CA  ALA A 314      12.337  -8.151 -16.751  1.00 98.79           C  
ATOM   4556  HA  ALA A 314      11.821  -7.350 -16.222  1.00 98.79           H  
ATOM   4557  C   ALA A 314      12.180  -7.905 -18.265  1.00 98.79           C  
ATOM   4558  CB  ALA A 314      13.795  -8.114 -16.292  1.00 98.79           C  
ATOM   4559  HB1 ALA A 314      14.345  -8.928 -16.765  1.00 98.79           H  
ATOM   4560  HB2 ALA A 314      14.258  -7.168 -16.575  1.00 98.79           H  
ATOM   4561  HB3 ALA A 314      13.848  -8.214 -15.208  1.00 98.79           H  
ATOM   4562  O   ALA A 314      12.028  -8.862 -19.027  1.00 98.79           O  
ATOM   4563  N   PRO A 315      12.239  -6.641 -18.727  1.00 98.22           N  
ATOM   4564  CA  PRO A 315      12.105  -6.282 -20.145  1.00 98.22           C  
ATOM   4565  HA  PRO A 315      11.121  -6.593 -20.494  1.00 98.22           H  
ATOM   4566  C   PRO A 315      13.165  -6.888 -21.074  1.00 98.22           C  
ATOM   4567  CB  PRO A 315      12.187  -4.755 -20.193  1.00 98.22           C  
ATOM   4568  HB2 PRO A 315      11.528  -4.340 -20.956  1.00 98.22           H  
ATOM   4569  HB3 PRO A 315      13.215  -4.437 -20.367  1.00 98.22           H  
ATOM   4570  O   PRO A 315      12.942  -6.998 -22.275  1.00 98.22           O  
ATOM   4571  CG  PRO A 315      11.766  -4.328 -18.794  1.00 98.22           C  
ATOM   4572  HG2 PRO A 315      12.250  -3.395 -18.506  1.00 98.22           H  
ATOM   4573  HG3 PRO A 315      10.680  -4.260 -18.730  1.00 98.22           H  
ATOM   4574  CD  PRO A 315      12.277  -5.442 -17.904  1.00 98.22           C  
ATOM   4575  HD2 PRO A 315      13.306  -5.235 -17.609  1.00 98.22           H  
ATOM   4576  HD3 PRO A 315      11.635  -5.508 -17.026  1.00 98.22           H  
ATOM   4577  N   ASP A 316      14.315  -7.292 -20.531  1.00 96.74           N  
ATOM   4578  H   ASP A 316      14.427  -7.230 -19.529  1.00 96.74           H  
ATOM   4579  CA  ASP A 316      15.374  -7.996 -21.263  1.00 96.74           C  
ATOM   4580  HA  ASP A 316      15.400  -7.608 -22.281  1.00 96.74           H  
ATOM   4581  C   ASP A 316      15.129  -9.515 -21.382  1.00 96.74           C  
ATOM   4582  CB  ASP A 316      16.728  -7.677 -20.615  1.00 96.74           C  
ATOM   4583  HB2 ASP A 316      16.842  -6.595 -20.550  1.00 96.74           H  
ATOM   4584  HB3 ASP A 316      17.519  -8.052 -21.263  1.00 96.74           H  
ATOM   4585  O   ASP A 316      15.965 -10.250 -21.912  1.00 96.74           O  
ATOM   4586  CG  ASP A 316      16.913  -8.282 -19.220  1.00 96.74           C  
ATOM   4587  OD1 ASP A 316      15.986  -8.937 -18.688  1.00 96.74           O  
ATOM   4588  OD2 ASP A 316      18.013  -8.087 -18.663  1.00 96.74           O  
ATOM   4589  N   GLY A 317      13.983  -9.994 -20.891  1.00 96.96           N  
ATOM   4590  H   GLY A 317      13.362  -9.343 -20.431  1.00 96.96           H  
ATOM   4591  CA  GLY A 317      13.563 -11.386 -20.963  1.00 96.96           C  
ATOM   4592  HA2 GLY A 317      12.478 -11.422 -20.873  1.00 96.96           H  
ATOM   4593  HA3 GLY A 317      13.838 -11.781 -21.941  1.00 96.96           H  
ATOM   4594  C   GLY A 317      14.139 -12.289 -19.870  1.00 96.96           C  
ATOM   4595  O   GLY A 317      13.970 -13.514 -19.947  1.00 96.96           O  
ATOM   4596  N   GLN A 318      14.797 -11.733 -18.844  1.00 97.84           N  
ATOM   4597  H   GLN A 318      14.978 -10.740 -18.852  1.00 97.84           H  
ATOM   4598  CA  GLN A 318      15.080 -12.490 -17.624  1.00 97.84           C  
ATOM   4599  HA  GLN A 318      15.617 -13.397 -17.903  1.00 97.84           H  
ATOM   4600  C   GLN A 318      13.769 -12.909 -16.942  1.00 97.84           C  
ATOM   4601  CB  GLN A 318      15.966 -11.702 -16.647  1.00 97.84           C  
ATOM   4602  HB2 GLN A 318      15.520 -10.726 -16.455  1.00 97.84           H  
ATOM   4603  HB3 GLN A 318      15.999 -12.244 -15.702  1.00 97.84           H  
ATOM   4604  O   GLN A 318      12.832 -12.123 -16.817  1.00 97.84           O  
ATOM   4605  CG  GLN A 318      17.409 -11.515 -17.134  1.00 97.84           C  
ATOM   4606  HG2 GLN A 318      17.416 -11.002 -18.095  1.00 97.84           H  
ATOM   4607  HG3 GLN A 318      17.879 -12.490 -17.266  1.00 97.84           H  
ATOM   4608  CD  GLN A 318      18.226 -10.714 -16.122  1.00 97.84           C  
ATOM   4609  NE2 GLN A 318      18.526  -9.467 -16.382  1.00 97.84           N  
ATOM   4610 HE21 GLN A 318      19.028  -8.914 -15.702  1.00 97.84           H  
ATOM   4611 HE22 GLN A 318      18.211  -9.035 -17.239  1.00 97.84           H  
ATOM   4612  OE1 GLN A 318      18.597 -11.195 -15.057  1.00 97.84           O  
ATOM   4613  N   ILE A 319      13.733 -14.156 -16.478  1.00 98.03           N  
ATOM   4614  H   ILE A 319      14.580 -14.703 -16.543  1.00 98.03           H  
ATOM   4615  CA  ILE A 319      12.664 -14.749 -15.669  1.00 98.03           C  
ATOM   4616  HA  ILE A 319      11.890 -14.011 -15.458  1.00 98.03           H  
ATOM   4617  C   ILE A 319      13.300 -15.176 -14.353  1.00 98.03           C  
ATOM   4618  CB  ILE A 319      12.030 -15.954 -16.399  1.00 98.03           C  
ATOM   4619  HB  ILE A 319      12.840 -16.588 -16.759  1.00 98.03           H  
ATOM   4620  O   ILE A 319      14.409 -15.710 -14.365  1.00 98.03           O  
ATOM   4621  CG1 ILE A 319      11.227 -15.470 -17.624  1.00 98.03           C  
ATOM   4622 HG12 ILE A 319      10.352 -14.908 -17.298  1.00 98.03           H  
ATOM   4623 HG13 ILE A 319      11.851 -14.806 -18.222  1.00 98.03           H  
ATOM   4624  CG2 ILE A 319      11.172 -16.811 -15.448  1.00 98.03           C  
ATOM   4625 HG21 ILE A 319      10.536 -16.171 -14.836  1.00 98.03           H  
ATOM   4626 HG22 ILE A 319      10.559 -17.528 -15.994  1.00 98.03           H  
ATOM   4627 HG23 ILE A 319      11.817 -17.382 -14.780  1.00 98.03           H  
ATOM   4628  CD1 ILE A 319      10.788 -16.622 -18.533  1.00 98.03           C  
ATOM   4629 HD11 ILE A 319       9.890 -17.099 -18.140  1.00 98.03           H  
ATOM   4630 HD12 ILE A 319      11.586 -17.358 -18.628  1.00 98.03           H  
ATOM   4631 HD13 ILE A 319      10.579 -16.221 -19.525  1.00 98.03           H  
ATOM   4632  N   ALA A 320      12.607 -14.951 -13.244  1.00 98.31           N  
ATOM   4633  H   ALA A 320      11.709 -14.493 -13.302  1.00 98.31           H  
ATOM   4634  CA  ALA A 320      13.065 -15.377 -11.933  1.00 98.31           C  
ATOM   4635  HA  ALA A 320      13.723 -16.239 -12.040  1.00 98.31           H  
ATOM   4636  C   ALA A 320      11.903 -15.789 -11.031  1.00 98.31           C  
ATOM   4637  CB  ALA A 320      13.862 -14.236 -11.296  1.00 98.31           C  
ATOM   4638  HB1 ALA A 320      14.707 -13.970 -11.931  1.00 98.31           H  
ATOM   4639  HB2 ALA A 320      13.210 -13.374 -11.156  1.00 98.31           H  
ATOM   4640  HB3 ALA A 320      14.231 -14.552 -10.320  1.00 98.31           H  
ATOM   4641  O   ALA A 320      10.764 -15.340 -11.183  1.00 98.31           O  
ATOM   4642  N   TRP A 321      12.232 -16.584 -10.025  1.00 98.48           N  
ATOM   4643  H   TRP A 321      13.177 -16.940  -9.986  1.00 98.48           H  
ATOM   4644  CA  TRP A 321      11.415 -16.774  -8.836  1.00 98.48           C  
ATOM   4645  HA  TRP A 321      10.858 -15.858  -8.640  1.00 98.48           H  
ATOM   4646  C   TRP A 321      12.308 -17.033  -7.637  1.00 98.48           C  
ATOM   4647  CB  TRP A 321      10.422 -17.922  -9.014  1.00 98.48           C  
ATOM   4648  HB2 TRP A 321       9.618 -17.553  -9.649  1.00 98.48           H  
ATOM   4649  HB3 TRP A 321       9.989 -18.169  -8.044  1.00 98.48           H  
ATOM   4650  O   TRP A 321      13.414 -17.551  -7.765  1.00 98.48           O  
ATOM   4651  CG  TRP A 321      10.943 -19.184  -9.629  1.00 98.48           C  
ATOM   4652  CD1 TRP A 321      11.861 -20.044  -9.123  1.00 98.48           C  
ATOM   4653  HD1 TRP A 321      12.379 -19.923  -8.183  1.00 98.48           H  
ATOM   4654  CD2 TRP A 321      10.566 -19.730 -10.921  1.00 98.48           C  
ATOM   4655  CE2 TRP A 321      11.303 -20.925 -11.151  1.00 98.48           C  
ATOM   4656  CE3 TRP A 321       9.639 -19.343 -11.907  1.00 98.48           C  
ATOM   4657  HE3 TRP A 321       9.050 -18.452 -11.750  1.00 98.48           H  
ATOM   4658  NE1 TRP A 321      12.072 -21.079 -10.022  1.00 98.48           N  
ATOM   4659  HE1 TRP A 321      12.727 -21.839  -9.907  1.00 98.48           H  
ATOM   4660  CH2 TRP A 321      10.212 -21.277 -13.280  1.00 98.48           C  
ATOM   4661  HH2 TRP A 321      10.060 -21.867 -14.172  1.00 98.48           H  
ATOM   4662  CZ2 TRP A 321      11.146 -21.679 -12.321  1.00 98.48           C  
ATOM   4663  HZ2 TRP A 321      11.721 -22.578 -12.486  1.00 98.48           H  
ATOM   4664  CZ3 TRP A 321       9.451 -20.122 -13.059  1.00 98.48           C  
ATOM   4665  HZ3 TRP A 321       8.690 -19.842 -13.772  1.00 98.48           H  
ATOM   4666  N   SER A 322      11.817 -16.697  -6.453  1.00 98.59           N  
ATOM   4667  H   SER A 322      10.895 -16.286  -6.407  1.00 98.59           H  
ATOM   4668  CA  SER A 322      12.495 -17.036  -5.207  1.00 98.59           C  
ATOM   4669  HA  SER A 322      13.051 -17.963  -5.345  1.00 98.59           H  
ATOM   4670  C   SER A 322      11.465 -17.249  -4.113  1.00 98.59           C  
ATOM   4671  CB  SER A 322      13.486 -15.939  -4.822  1.00 98.59           C  
ATOM   4672  HB2 SER A 322      14.053 -15.630  -5.701  1.00 98.59           H  
ATOM   4673  HB3 SER A 322      12.959 -15.073  -4.421  1.00 98.59           H  
ATOM   4674  O   SER A 322      10.512 -16.482  -4.006  1.00 98.59           O  
ATOM   4675  OG  SER A 322      14.385 -16.459  -3.869  1.00 98.59           O  
ATOM   4676  HG  SER A 322      15.227 -16.511  -4.328  1.00 98.59           H  
ATOM   4677  N   PHE A 323      11.631 -18.296  -3.310  1.00 97.60           N  
ATOM   4678  H   PHE A 323      12.426 -18.900  -3.459  1.00 97.60           H  
ATOM   4679  CA  PHE A 323      10.742 -18.624  -2.198  1.00 97.60           C  
ATOM   4680  HA  PHE A 323      10.325 -17.700  -1.796  1.00 97.60           H  
ATOM   4681  C   PHE A 323      11.533 -19.298  -1.076  1.00 97.60           C  
ATOM   4682  CB  PHE A 323       9.557 -19.473  -2.683  1.00 97.60           C  
ATOM   4683  HB2 PHE A 323       8.890 -19.664  -1.843  1.00 97.60           H  
ATOM   4684  HB3 PHE A 323       8.992 -18.897  -3.416  1.00 97.60           H  
ATOM   4685  O   PHE A 323      12.436 -20.097  -1.328  1.00 97.60           O  
ATOM   4686  CG  PHE A 323       9.927 -20.788  -3.330  1.00 97.60           C  
ATOM   4687  CD1 PHE A 323      10.334 -20.824  -4.677  1.00 97.60           C  
ATOM   4688  HD1 PHE A 323      10.385 -19.913  -5.254  1.00 97.60           H  
ATOM   4689  CD2 PHE A 323       9.840 -21.981  -2.593  1.00 97.60           C  
ATOM   4690  HD2 PHE A 323       9.486 -21.959  -1.573  1.00 97.60           H  
ATOM   4691  CE1 PHE A 323      10.680 -22.047  -5.275  1.00 97.60           C  
ATOM   4692  HE1 PHE A 323      11.003 -22.076  -6.305  1.00 97.60           H  
ATOM   4693  CE2 PHE A 323      10.182 -23.205  -3.190  1.00 97.60           C  
ATOM   4694  HE2 PHE A 323      10.101 -24.120  -2.623  1.00 97.60           H  
ATOM   4695  CZ  PHE A 323      10.608 -23.236  -4.530  1.00 97.60           C  
ATOM   4696  HZ  PHE A 323      10.864 -24.175  -4.998  1.00 97.60           H  
ATOM   4697  N   ASN A 324      11.229 -18.962   0.176  1.00 96.98           N  
ATOM   4698  H   ASN A 324      10.476 -18.307   0.331  1.00 96.98           H  
ATOM   4699  CA  ASN A 324      11.924 -19.518   1.346  1.00 96.98           C  
ATOM   4700  HA  ASN A 324      12.851 -19.982   1.008  1.00 96.98           H  
ATOM   4701  C   ASN A 324      11.132 -20.650   2.036  1.00 96.98           C  
ATOM   4702  CB  ASN A 324      12.353 -18.372   2.279  1.00 96.98           C  
ATOM   4703  HB2 ASN A 324      12.983 -17.677   1.724  1.00 96.98           H  
ATOM   4704  HB3 ASN A 324      12.956 -18.783   3.089  1.00 96.98           H  
ATOM   4705  O   ASN A 324      11.674 -21.364   2.882  1.00 96.98           O  
ATOM   4706  CG  ASN A 324      11.209 -17.593   2.899  1.00 96.98           C  
ATOM   4707  ND2 ASN A 324      11.534 -16.596   3.685  1.00 96.98           N  
ATOM   4708 HD21 ASN A 324      10.830 -16.135   4.244  1.00 96.98           H  
ATOM   4709 HD22 ASN A 324      12.512 -16.407   3.856  1.00 96.98           H  
ATOM   4710  OD1 ASN A 324      10.038 -17.878   2.690  1.00 96.98           O  
ATOM   4711  N   THR A 325       9.889 -20.876   1.610  1.00 93.17           N  
ATOM   4712  H   THR A 325       9.556 -20.282   0.863  1.00 93.17           H  
ATOM   4713  CA  THR A 325       8.994 -21.966   2.038  1.00 93.17           C  
ATOM   4714  HA  THR A 325       9.111 -22.124   3.110  1.00 93.17           H  
ATOM   4715  C   THR A 325       9.313 -23.291   1.337  1.00 93.17           C  
ATOM   4716  CB  THR A 325       7.540 -21.571   1.768  1.00 93.17           C  
ATOM   4717  HB  THR A 325       6.899 -22.428   1.978  1.00 93.17           H  
ATOM   4718  O   THR A 325      10.078 -23.299   0.380  1.00 93.17           O  
ATOM   4719  CG2 THR A 325       7.077 -20.414   2.647  1.00 93.17           C  
ATOM   4720 HG21 THR A 325       6.060 -20.130   2.377  1.00 93.17           H  
ATOM   4721 HG22 THR A 325       7.098 -20.719   3.693  1.00 93.17           H  
ATOM   4722 HG23 THR A 325       7.739 -19.557   2.520  1.00 93.17           H  
ATOM   4723  OG1 THR A 325       7.371 -21.167   0.434  1.00 93.17           O  
ATOM   4724  HG1 THR A 325       7.509 -20.218   0.379  1.00 93.17           H  
ATOM   4725  N   SER A 326       8.794 -24.432   1.809  1.00 90.83           N  
ATOM   4726  H   SER A 326       8.078 -24.414   2.521  1.00 90.83           H  
ATOM   4727  CA  SER A 326       9.156 -25.751   1.254  1.00 90.83           C  
ATOM   4728  HA  SER A 326      10.243 -25.833   1.233  1.00 90.83           H  
ATOM   4729  C   SER A 326       8.667 -25.980  -0.181  1.00 90.83           C  
ATOM   4730  CB  SER A 326       8.646 -26.872   2.150  1.00 90.83           C  
ATOM   4731  HB2 SER A 326       8.981 -26.713   3.176  1.00 90.83           H  
ATOM   4732  HB3 SER A 326       9.055 -27.816   1.789  1.00 90.83           H  
ATOM   4733  O   SER A 326       9.287 -26.740  -0.927  1.00 90.83           O  
ATOM   4734  OG  SER A 326       7.241 -26.934   2.112  1.00 90.83           O  
ATOM   4735  HG  SER A 326       7.051 -27.853   1.909  1.00 90.83           H  
ATOM   4736  N   GLY A 327       7.618 -25.267  -0.595  1.00 90.73           N  
ATOM   4737  H   GLY A 327       7.114 -24.694   0.066  1.00 90.73           H  
ATOM   4738  CA  GLY A 327       7.173 -25.251  -1.976  1.00 90.73           C  
ATOM   4739  HA2 GLY A 327       8.039 -25.366  -2.628  1.00 90.73           H  
ATOM   4740  HA3 GLY A 327       6.508 -26.094  -2.162  1.00 90.73           H  
ATOM   4741  C   GLY A 327       6.459 -23.965  -2.370  1.00 90.73           C  
ATOM   4742  O   GLY A 327       5.961 -23.202  -1.542  1.00 90.73           O  
ATOM   4743  N   MET A 328       6.398 -23.757  -3.677  1.00 94.00           N  
ATOM   4744  H   MET A 328       6.806 -24.466  -4.270  1.00 94.00           H  
ATOM   4745  CA  MET A 328       5.619 -22.725  -4.340  1.00 94.00           C  
ATOM   4746  HA  MET A 328       4.748 -22.483  -3.731  1.00 94.00           H  
ATOM   4747  C   MET A 328       5.138 -23.286  -5.670  1.00 94.00           C  
ATOM   4748  CB  MET A 328       6.478 -21.466  -4.529  1.00 94.00           C  
ATOM   4749  HB2 MET A 328       6.815 -21.124  -3.550  1.00 94.00           H  
ATOM   4750  HB3 MET A 328       7.355 -21.702  -5.132  1.00 94.00           H  
ATOM   4751  O   MET A 328       5.965 -23.660  -6.510  1.00 94.00           O  
ATOM   4752  CG  MET A 328       5.694 -20.333  -5.199  1.00 94.00           C  
ATOM   4753  HG2 MET A 328       5.431 -20.619  -6.217  1.00 94.00           H  
ATOM   4754  HG3 MET A 328       4.764 -20.183  -4.650  1.00 94.00           H  
ATOM   4755  SD  MET A 328       6.575 -18.749  -5.240  1.00 94.00           S  
ATOM   4756  CE  MET A 328       7.618 -19.005  -6.695  1.00 94.00           C  
ATOM   4757  HE1 MET A 328       8.203 -18.100  -6.857  1.00 94.00           H  
ATOM   4758  HE2 MET A 328       8.284 -19.853  -6.536  1.00 94.00           H  
ATOM   4759  HE3 MET A 328       6.991 -19.183  -7.569  1.00 94.00           H  
ATOM   4760  N   TYR A 329       3.817 -23.323  -5.864  1.00 92.67           N  
ATOM   4761  H   TYR A 329       3.206 -22.937  -5.159  1.00 92.67           H  
ATOM   4762  CA  TYR A 329       3.243 -23.661  -7.162  1.00 92.67           C  
ATOM   4763  HA  TYR A 329       3.635 -24.623  -7.491  1.00 92.67           H  
ATOM   4764  C   TYR A 329       3.654 -22.584  -8.147  1.00 92.67           C  
ATOM   4765  CB  TYR A 329       1.714 -23.735  -7.109  1.00 92.67           C  
ATOM   4766  HB2 TYR A 329       1.320 -22.750  -6.860  1.00 92.67           H  
ATOM   4767  HB3 TYR A 329       1.341 -23.996  -8.099  1.00 92.67           H  
ATOM   4768  O   TYR A 329       3.306 -21.415  -7.969  1.00 92.67           O  
ATOM   4769  CG  TYR A 329       1.174 -24.737  -6.122  1.00 92.67           C  
ATOM   4770  CD1 TYR A 329       1.384 -26.114  -6.320  1.00 92.67           C  
ATOM   4771  HD1 TYR A 329       1.906 -26.454  -7.202  1.00 92.67           H  
ATOM   4772  CD2 TYR A 329       0.444 -24.287  -5.010  1.00 92.67           C  
ATOM   4773  HD2 TYR A 329       0.262 -23.234  -4.858  1.00 92.67           H  
ATOM   4774  CE1 TYR A 329       0.883 -27.046  -5.391  1.00 92.67           C  
ATOM   4775  HE1 TYR A 329       1.019 -28.109  -5.532  1.00 92.67           H  
ATOM   4776  CE2 TYR A 329      -0.085 -25.215  -4.103  1.00 92.67           C  
ATOM   4777  HE2 TYR A 329      -0.670 -24.861  -3.267  1.00 92.67           H  
ATOM   4778  OH  TYR A 329      -0.407 -27.477  -3.410  1.00 92.67           O  
ATOM   4779  HH  TYR A 329      -1.079 -27.026  -2.894  1.00 92.67           H  
ATOM   4780  CZ  TYR A 329       0.131 -26.595  -4.288  1.00 92.67           C  
ATOM   4781  N   ARG A 330       4.404 -22.970  -9.173  1.00 97.06           N  
ATOM   4782  H   ARG A 330       4.706 -23.932  -9.218  1.00 97.06           H  
ATOM   4783  CA  ARG A 330       4.924 -22.037 -10.165  1.00 97.06           C  
ATOM   4784  HA  ARG A 330       4.244 -21.187 -10.213  1.00 97.06           H  
ATOM   4785  C   ARG A 330       4.960 -22.668 -11.540  1.00 97.06           C  
ATOM   4786  CB  ARG A 330       6.297 -21.505  -9.726  1.00 97.06           C  
ATOM   4787  HB2 ARG A 330       6.608 -20.702 -10.394  1.00 97.06           H  
ATOM   4788  HB3 ARG A 330       6.204 -21.095  -8.720  1.00 97.06           H  
ATOM   4789  O   ARG A 330       5.156 -23.875 -11.678  1.00 97.06           O  
ATOM   4790  CG  ARG A 330       7.365 -22.605  -9.732  1.00 97.06           C  
ATOM   4791  HG2 ARG A 330       6.984 -23.487  -9.217  1.00 97.06           H  
ATOM   4792  HG3 ARG A 330       7.611 -22.877 -10.758  1.00 97.06           H  
ATOM   4793  CD  ARG A 330       8.636 -22.164  -9.016  1.00 97.06           C  
ATOM   4794  HD2 ARG A 330       9.054 -21.302  -9.537  1.00 97.06           H  
ATOM   4795  HD3 ARG A 330       8.397 -21.866  -7.995  1.00 97.06           H  
ATOM   4796  NE  ARG A 330       9.620 -23.258  -9.004  1.00 97.06           N  
ATOM   4797  HE  ARG A 330      10.291 -23.313  -9.757  1.00 97.06           H  
ATOM   4798  NH1 ARG A 330       8.842 -24.415  -7.156  1.00 97.06           N  
ATOM   4799 HH11 ARG A 330       7.984 -23.882  -7.118  1.00 97.06           H  
ATOM   4800 HH12 ARG A 330       8.985 -25.190  -6.524  1.00 97.06           H  
ATOM   4801  NH2 ARG A 330      10.677 -25.080  -8.198  1.00 97.06           N  
ATOM   4802 HH21 ARG A 330      11.245 -25.091  -9.033  1.00 97.06           H  
ATOM   4803 HH22 ARG A 330      10.829 -25.807  -7.514  1.00 97.06           H  
ATOM   4804  CZ  ARG A 330       9.704 -24.232  -8.120  1.00 97.06           C  
ATOM   4805  N   ALA A 331       4.801 -21.838 -12.552  1.00 98.34           N  
ATOM   4806  H   ALA A 331       4.617 -20.864 -12.356  1.00 98.34           H  
ATOM   4807  CA  ALA A 331       5.013 -22.230 -13.927  1.00 98.34           C  
ATOM   4808  HA  ALA A 331       5.763 -23.021 -13.937  1.00 98.34           H  
ATOM   4809  C   ALA A 331       5.570 -21.065 -14.739  1.00 98.34           C  
ATOM   4810  CB  ALA A 331       3.701 -22.773 -14.498  1.00 98.34           C  
ATOM   4811  HB1 ALA A 331       2.911 -22.033 -14.368  1.00 98.34           H  
ATOM   4812  HB2 ALA A 331       3.422 -23.683 -13.966  1.00 98.34           H  
ATOM   4813  HB3 ALA A 331       3.816 -23.003 -15.557  1.00 98.34           H  
ATOM   4814  O   ALA A 331       5.339 -19.900 -14.415  1.00 98.34           O  
ATOM   4815  N   SER A 332       6.294 -21.377 -15.808  1.00 98.49           N  
ATOM   4816  H   SER A 332       6.414 -22.354 -16.033  1.00 98.49           H  
ATOM   4817  CA  SER A 332       6.703 -20.377 -16.791  1.00 98.49           C  
ATOM   4818  HA  SER A 332       6.006 -19.540 -16.728  1.00 98.49           H  
ATOM   4819  C   SER A 332       6.627 -20.908 -18.201  1.00 98.49           C  
ATOM   4820  CB  SER A 332       8.106 -19.825 -16.542  1.00 98.49           C  
ATOM   4821  HB2 SER A 332       8.123 -19.317 -15.578  1.00 98.49           H  
ATOM   4822  HB3 SER A 332       8.324 -19.068 -17.296  1.00 98.49           H  
ATOM   4823  O   SER A 332       6.808 -22.097 -18.446  1.00 98.49           O  
ATOM   4824  OG  SER A 332       9.111 -20.821 -16.614  1.00 98.49           O  
ATOM   4825  HG  SER A 332       8.725 -21.691 -16.493  1.00 98.49           H  
ATOM   4826  N   ALA A 333       6.408 -19.995 -19.135  1.00 98.42           N  
ATOM   4827  H   ALA A 333       6.272 -19.038 -18.840  1.00 98.42           H  
ATOM   4828  CA  ALA A 333       6.593 -20.226 -20.553  1.00 98.42           C  
ATOM   4829  HA  ALA A 333       7.286 -21.055 -20.697  1.00 98.42           H  
ATOM   4830  C   ALA A 333       7.213 -18.972 -21.168  1.00 98.42           C  
ATOM   4831  CB  ALA A 333       5.246 -20.593 -21.182  1.00 98.42           C  
ATOM   4832  HB1 ALA A 333       4.863 -21.501 -20.716  1.00 98.42           H  
ATOM   4833  HB2 ALA A 333       4.532 -19.784 -21.026  1.00 98.42           H  
ATOM   4834  HB3 ALA A 333       5.372 -20.769 -22.250  1.00 98.42           H  
ATOM   4835  O   ALA A 333       6.937 -17.854 -20.736  1.00 98.42           O  
ATOM   4836  N   ALA A 334       8.050 -19.145 -22.181  1.00 98.28           N  
ATOM   4837  H   ALA A 334       8.228 -20.074 -22.537  1.00 98.28           H  
ATOM   4838  CA  ALA A 334       8.655 -18.031 -22.896  1.00 98.28           C  
ATOM   4839  HA  ALA A 334       7.965 -17.187 -22.904  1.00 98.28           H  
ATOM   4840  C   ALA A 334       8.917 -18.408 -24.349  1.00 98.28           C  
ATOM   4841  CB  ALA A 334       9.940 -17.616 -22.175  1.00 98.28           C  
ATOM   4842  HB1 ALA A 334       9.720 -17.452 -21.120  1.00 98.28           H  
ATOM   4843  HB2 ALA A 334      10.690 -18.401 -22.277  1.00 98.28           H  
ATOM   4844  HB3 ALA A 334      10.320 -16.690 -22.606  1.00 98.28           H  
ATOM   4845  O   ALA A 334       8.938 -19.592 -24.698  1.00 98.28           O  
ATOM   4846  N   ASP A 335       9.139 -17.403 -25.191  1.00 97.07           N  
ATOM   4847  H   ASP A 335       9.053 -16.456 -24.849  1.00 97.07           H  
ATOM   4848  CA  ASP A 335       9.437 -17.630 -26.600  1.00 97.07           C  
ATOM   4849  HA  ASP A 335       8.569 -18.129 -27.030  1.00 97.07           H  
ATOM   4850  C   ASP A 335      10.659 -18.544 -26.769  1.00 97.07           C  
ATOM   4851  CB  ASP A 335       9.648 -16.300 -27.333  1.00 97.07           C  
ATOM   4852  HB2 ASP A 335       8.911 -15.571 -26.997  1.00 97.07           H  
ATOM   4853  HB3 ASP A 335      10.634 -15.908 -27.083  1.00 97.07           H  
ATOM   4854  O   ASP A 335      11.712 -18.319 -26.171  1.00 97.07           O  
ATOM   4855  CG  ASP A 335       9.527 -16.464 -28.851  1.00 97.07           C  
ATOM   4856  OD1 ASP A 335       8.748 -17.347 -29.282  1.00 97.07           O  
ATOM   4857  OD2 ASP A 335      10.180 -15.673 -29.570  1.00 97.07           O  
ATOM   4858  N   GLY A 336      10.501 -19.612 -27.552  1.00 93.90           N  
ATOM   4859  H   GLY A 336       9.641 -19.681 -28.077  1.00 93.90           H  
ATOM   4860  CA  GLY A 336      11.549 -20.612 -27.774  1.00 93.90           C  
ATOM   4861  HA2 GLY A 336      12.455 -20.098 -28.096  1.00 93.90           H  
ATOM   4862  HA3 GLY A 336      11.233 -21.277 -28.577  1.00 93.90           H  
ATOM   4863  C   GLY A 336      11.918 -21.483 -26.563  1.00 93.90           C  
ATOM   4864  O   GLY A 336      12.856 -22.272 -26.669  1.00 93.90           O  
ATOM   4865  N   ARG A 337      11.208 -21.388 -25.429  1.00 93.76           N  
ATOM   4866  H   ARG A 337      10.442 -20.729 -25.395  1.00 93.76           H  
ATOM   4867  CA  ARG A 337      11.477 -22.189 -24.222  1.00 93.76           C  
ATOM   4868  HA  ARG A 337      12.356 -22.804 -24.417  1.00 93.76           H  
ATOM   4869  C   ARG A 337      10.315 -23.139 -23.907  1.00 93.76           C  
ATOM   4870  CB  ARG A 337      11.808 -21.283 -23.026  1.00 93.76           C  
ATOM   4871  HB2 ARG A 337      12.030 -21.910 -22.162  1.00 93.76           H  
ATOM   4872  HB3 ARG A 337      10.937 -20.672 -22.788  1.00 93.76           H  
ATOM   4873  O   ARG A 337       9.156 -22.765 -24.099  1.00 93.76           O  
ATOM   4874  CG  ARG A 337      13.014 -20.373 -23.311  1.00 93.76           C  
ATOM   4875  HG2 ARG A 337      13.840 -20.972 -23.696  1.00 93.76           H  
ATOM   4876  HG3 ARG A 337      12.734 -19.635 -24.062  1.00 93.76           H  
ATOM   4877  CD  ARG A 337      13.477 -19.642 -22.046  1.00 93.76           C  
ATOM   4878  HD2 ARG A 337      12.619 -19.149 -21.588  1.00 93.76           H  
ATOM   4879  HD3 ARG A 337      13.877 -20.372 -21.342  1.00 93.76           H  
ATOM   4880  NE  ARG A 337      14.512 -18.638 -22.358  1.00 93.76           N  
ATOM   4881  HE  ARG A 337      14.880 -18.647 -23.299  1.00 93.76           H  
ATOM   4882  NH1 ARG A 337      14.513 -17.550 -20.331  1.00 93.76           N  
ATOM   4883 HH11 ARG A 337      13.808 -18.187 -19.988  1.00 93.76           H  
ATOM   4884 HH12 ARG A 337      14.768 -16.739 -19.785  1.00 93.76           H  
ATOM   4885  NH2 ARG A 337      15.845 -16.832 -21.969  1.00 93.76           N  
ATOM   4886 HH21 ARG A 337      16.157 -16.846 -22.929  1.00 93.76           H  
ATOM   4887 HH22 ARG A 337      16.132 -16.071 -21.370  1.00 93.76           H  
ATOM   4888  CZ  ARG A 337      14.951 -17.685 -21.553  1.00 93.76           C  
ATOM   4889  N   PRO A 338      10.593 -24.364 -23.425  1.00 93.39           N  
ATOM   4890  CA  PRO A 338       9.538 -25.270 -22.989  1.00 93.39           C  
ATOM   4891  HA  PRO A 338       8.823 -25.427 -23.796  1.00 93.39           H  
ATOM   4892  C   PRO A 338       8.802 -24.692 -21.776  1.00 93.39           C  
ATOM   4893  CB  PRO A 338      10.240 -26.592 -22.663  1.00 93.39           C  
ATOM   4894  HB2 PRO A 338       9.736 -27.143 -21.869  1.00 93.39           H  
ATOM   4895  HB3 PRO A 338      10.305 -27.200 -23.566  1.00 93.39           H  
ATOM   4896  O   PRO A 338       9.405 -24.008 -20.948  1.00 93.39           O  
ATOM   4897  CG  PRO A 338      11.642 -26.150 -22.245  1.00 93.39           C  
ATOM   4898  HG2 PRO A 338      11.632 -25.844 -21.199  1.00 93.39           H  
ATOM   4899  HG3 PRO A 338      12.380 -26.935 -22.406  1.00 93.39           H  
ATOM   4900  CD  PRO A 338      11.904 -24.933 -23.132  1.00 93.39           C  
ATOM   4901  HD2 PRO A 338      12.542 -24.223 -22.604  1.00 93.39           H  
ATOM   4902  HD3 PRO A 338      12.378 -25.248 -24.061  1.00 93.39           H  
ATOM   4903  N   LEU A 339       7.506 -24.992 -21.667  1.00 97.10           N  
ATOM   4904  H   LEU A 339       7.080 -25.593 -22.358  1.00 97.10           H  
ATOM   4905  CA  LEU A 339       6.739 -24.695 -20.462  1.00 97.10           C  
ATOM   4906  HA  LEU A 339       6.889 -23.641 -20.228  1.00 97.10           H  
ATOM   4907  C   LEU A 339       7.294 -25.534 -19.306  1.00 97.10           C  
ATOM   4908  CB  LEU A 339       5.239 -24.919 -20.735  1.00 97.10           C  
ATOM   4909  HB2 LEU A 339       4.985 -24.319 -21.608  1.00 97.10           H  
ATOM   4910  HB3 LEU A 339       5.066 -25.965 -20.990  1.00 97.10           H  
ATOM   4911  O   LEU A 339       7.471 -26.746 -19.441  1.00 97.10           O  
ATOM   4912  CG  LEU A 339       4.288 -24.514 -19.586  1.00 97.10           C  
ATOM   4913  HG  LEU A 339       4.644 -23.597 -19.116  1.00 97.10           H  
ATOM   4914  CD1 LEU A 339       2.896 -24.251 -20.159  1.00 97.10           C  
ATOM   4915 HD11 LEU A 339       2.926 -23.410 -20.852  1.00 97.10           H  
ATOM   4916 HD12 LEU A 339       2.199 -24.010 -19.356  1.00 97.10           H  
ATOM   4917 HD13 LEU A 339       2.533 -25.137 -20.679  1.00 97.10           H  
ATOM   4918  CD2 LEU A 339       4.122 -25.601 -18.525  1.00 97.10           C  
ATOM   4919 HD21 LEU A 339       3.785 -26.531 -18.982  1.00 97.10           H  
ATOM   4920 HD22 LEU A 339       5.062 -25.777 -18.001  1.00 97.10           H  
ATOM   4921 HD23 LEU A 339       3.388 -25.278 -17.787  1.00 97.10           H  
ATOM   4922  N   THR A 340       7.565 -24.889 -18.178  1.00 97.08           N  
ATOM   4923  H   THR A 340       7.406 -23.892 -18.143  1.00 97.08           H  
ATOM   4924  CA  THR A 340       8.041 -25.535 -16.953  1.00 97.08           C  
ATOM   4925  HA  THR A 340       8.160 -26.604 -17.129  1.00 97.08           H  
ATOM   4926  C   THR A 340       7.010 -25.367 -15.846  1.00 97.08           C  
ATOM   4927  CB  THR A 340       9.409 -24.988 -16.522  1.00 97.08           C  
ATOM   4928  HB  THR A 340       9.709 -25.474 -15.593  1.00 97.08           H  
ATOM   4929  O   THR A 340       6.373 -24.320 -15.747  1.00 97.08           O  
ATOM   4930  CG2 THR A 340      10.484 -25.247 -17.580  1.00 97.08           C  
ATOM   4931 HG21 THR A 340      10.509 -26.308 -17.828  1.00 97.08           H  
ATOM   4932 HG22 THR A 340      10.270 -24.676 -18.483  1.00 97.08           H  
ATOM   4933 HG23 THR A 340      11.459 -24.951 -17.193  1.00 97.08           H  
ATOM   4934  OG1 THR A 340       9.352 -23.596 -16.315  1.00 97.08           O  
ATOM   4935  HG1 THR A 340      10.236 -23.307 -16.076  1.00 97.08           H  
ATOM   4936  N   VAL A 341       6.837 -26.400 -15.018  1.00 97.18           N  
ATOM   4937  H   VAL A 341       7.399 -27.228 -15.151  1.00 97.18           H  
ATOM   4938  CA  VAL A 341       5.979 -26.376 -13.825  1.00 97.18           C  
ATOM   4939  HA  VAL A 341       5.723 -25.344 -13.588  1.00 97.18           H  
ATOM   4940  C   VAL A 341       6.759 -26.964 -12.658  1.00 97.18           C  
ATOM   4941  CB  VAL A 341       4.667 -27.162 -14.017  1.00 97.18           C  
ATOM   4942  HB  VAL A 341       4.894 -28.219 -14.158  1.00 97.18           H  
ATOM   4943  O   VAL A 341       7.275 -28.077 -12.768  1.00 97.18           O  
ATOM   4944  CG1 VAL A 341       3.755 -27.028 -12.791  1.00 97.18           C  
ATOM   4945 HG11 VAL A 341       2.816 -27.549 -12.981  1.00 97.18           H  
ATOM   4946 HG12 VAL A 341       4.224 -27.466 -11.910  1.00 97.18           H  
ATOM   4947 HG13 VAL A 341       3.545 -25.976 -12.597  1.00 97.18           H  
ATOM   4948  CG2 VAL A 341       3.880 -26.683 -15.237  1.00 97.18           C  
ATOM   4949 HG21 VAL A 341       2.887 -27.132 -15.244  1.00 97.18           H  
ATOM   4950 HG22 VAL A 341       4.399 -26.995 -16.143  1.00 97.18           H  
ATOM   4951 HG23 VAL A 341       3.783 -25.597 -15.227  1.00 97.18           H  
ATOM   4952  N   GLY A 342       6.803 -26.241 -11.545  1.00 95.31           N  
ATOM   4953  H   GLY A 342       6.297 -25.367 -11.523  1.00 95.31           H  
ATOM   4954  CA  GLY A 342       7.474 -26.649 -10.315  1.00 95.31           C  
ATOM   4955  HA2 GLY A 342       8.364 -26.038 -10.166  1.00 95.31           H  
ATOM   4956  HA3 GLY A 342       7.794 -27.689 -10.384  1.00 95.31           H  
ATOM   4957  C   GLY A 342       6.563 -26.491  -9.102  1.00 95.31           C  
ATOM   4958  O   GLY A 342       5.661 -25.651  -9.084  1.00 95.31           O  
ATOM   4959  N   ILE A 343       6.799 -27.315  -8.085  1.00 93.42           N  
ATOM   4960  H   ILE A 343       7.459 -28.065  -8.236  1.00 93.42           H  
ATOM   4961  CA  ILE A 343       6.110 -27.229  -6.789  1.00 93.42           C  
ATOM   4962  HA  ILE A 343       5.522 -26.313  -6.746  1.00 93.42           H  
ATOM   4963  C   ILE A 343       7.141 -27.138  -5.670  1.00 93.42           C  
ATOM   4964  CB  ILE A 343       5.143 -28.422  -6.599  1.00 93.42           C  
ATOM   4965  HB  ILE A 343       5.716 -29.349  -6.624  1.00 93.42           H  
ATOM   4966  O   ILE A 343       7.116 -26.207  -4.869  1.00 93.42           O  
ATOM   4967  CG1 ILE A 343       4.122 -28.456  -7.761  1.00 93.42           C  
ATOM   4968 HG12 ILE A 343       3.629 -27.487  -7.832  1.00 93.42           H  
ATOM   4969 HG13 ILE A 343       4.655 -28.617  -8.698  1.00 93.42           H  
ATOM   4970  CG2 ILE A 343       4.448 -28.321  -5.227  1.00 93.42           C  
ATOM   4971 HG21 ILE A 343       3.842 -27.416  -5.175  1.00 93.42           H  
ATOM   4972 HG22 ILE A 343       5.181 -28.307  -4.421  1.00 93.42           H  
ATOM   4973 HG23 ILE A 343       3.816 -29.193  -5.055  1.00 93.42           H  
ATOM   4974  CD1 ILE A 343       3.065 -29.559  -7.675  1.00 93.42           C  
ATOM   4975 HD11 ILE A 343       2.452 -29.454  -6.780  1.00 93.42           H  
ATOM   4976 HD12 ILE A 343       2.407 -29.490  -8.542  1.00 93.42           H  
ATOM   4977 HD13 ILE A 343       3.563 -30.529  -7.674  1.00 93.42           H  
ATOM   4978  N   TYR A 344       8.091 -28.065  -5.640  1.00 92.70           N  
ATOM   4979  H   TYR A 344       8.076 -28.786  -6.347  1.00 92.70           H  
ATOM   4980  CA  TYR A 344       9.040 -28.218  -4.537  1.00 92.70           C  
ATOM   4981  HA  TYR A 344       8.593 -27.814  -3.629  1.00 92.70           H  
ATOM   4982  C   TYR A 344      10.349 -27.444  -4.780  1.00 92.70           C  
ATOM   4983  CB  TYR A 344       9.246 -29.718  -4.308  1.00 92.70           C  
ATOM   4984  HB2 TYR A 344       9.779 -30.120  -5.170  1.00 92.70           H  
ATOM   4985  HB3 TYR A 344       9.862 -29.869  -3.422  1.00 92.70           H  
ATOM   4986  O   TYR A 344      10.606 -26.972  -5.894  1.00 92.70           O  
ATOM   4987  CG  TYR A 344       7.949 -30.490  -4.145  1.00 92.70           C  
ATOM   4988  CD1 TYR A 344       7.186 -30.356  -2.972  1.00 92.70           C  
ATOM   4989  HD1 TYR A 344       7.535 -29.724  -2.168  1.00 92.70           H  
ATOM   4990  CD2 TYR A 344       7.469 -31.283  -5.201  1.00 92.70           C  
ATOM   4991  HD2 TYR A 344       8.047 -31.366  -6.109  1.00 92.70           H  
ATOM   4992  CE1 TYR A 344       5.952 -31.023  -2.859  1.00 92.70           C  
ATOM   4993  HE1 TYR A 344       5.356 -30.901  -1.967  1.00 92.70           H  
ATOM   4994  CE2 TYR A 344       6.241 -31.959  -5.093  1.00 92.70           C  
ATOM   4995  HE2 TYR A 344       5.866 -32.576  -5.896  1.00 92.70           H  
ATOM   4996  OH  TYR A 344       4.318 -32.509  -3.789  1.00 92.70           O  
ATOM   4997  HH  TYR A 344       3.884 -32.358  -2.946  1.00 92.70           H  
ATOM   4998  CZ  TYR A 344       5.483 -31.832  -3.914  1.00 92.70           C  
ATOM   4999  N   LYS A 345      11.170 -27.281  -3.730  1.00 89.97           N  
ATOM   5000  H   LYS A 345      10.864 -27.644  -2.839  1.00 89.97           H  
ATOM   5001  CA  LYS A 345      12.481 -26.595  -3.803  1.00 89.97           C  
ATOM   5002  HA  LYS A 345      12.353 -25.599  -4.228  1.00 89.97           H  
ATOM   5003  C   LYS A 345      13.501 -27.284  -4.714  1.00 89.97           C  
ATOM   5004  CB  LYS A 345      13.118 -26.468  -2.406  1.00 89.97           C  
ATOM   5005  HB2 LYS A 345      13.023 -27.411  -1.868  1.00 89.97           H  
ATOM   5006  HB3 LYS A 345      14.181 -26.266  -2.537  1.00 89.97           H  
ATOM   5007  O   LYS A 345      14.370 -26.611  -5.250  1.00 89.97           O  
ATOM   5008  CG  LYS A 345      12.541 -25.327  -1.564  1.00 89.97           C  
ATOM   5009  HG2 LYS A 345      12.501 -24.421  -2.170  1.00 89.97           H  
ATOM   5010  HG3 LYS A 345      11.531 -25.587  -1.246  1.00 89.97           H  
ATOM   5011  CD  LYS A 345      13.420 -25.048  -0.334  1.00 89.97           C  
ATOM   5012  HD2 LYS A 345      14.394 -24.687  -0.665  1.00 89.97           H  
ATOM   5013  HD3 LYS A 345      13.541 -25.962   0.248  1.00 89.97           H  
ATOM   5014  CE  LYS A 345      12.721 -23.982   0.508  1.00 89.97           C  
ATOM   5015  HE2 LYS A 345      11.810 -24.439   0.894  1.00 89.97           H  
ATOM   5016  HE3 LYS A 345      12.420 -23.165  -0.147  1.00 89.97           H  
ATOM   5017  NZ  LYS A 345      13.509 -23.454   1.644  1.00 89.97           N  
ATOM   5018  HZ1 LYS A 345      12.941 -22.801   2.164  1.00 89.97           H  
ATOM   5019  HZ2 LYS A 345      13.796 -24.199   2.261  1.00 89.97           H  
ATOM   5020  HZ3 LYS A 345      14.318 -22.954   1.302  1.00 89.97           H  
ATOM   5021  N   ASP A 346      13.431 -28.604  -4.838  1.00 89.26           N  
ATOM   5022  H   ASP A 346      12.660 -29.098  -4.411  1.00 89.26           H  
ATOM   5023  CA  ASP A 346      14.338 -29.435  -5.642  1.00 89.26           C  
ATOM   5024  HA  ASP A 346      15.337 -29.001  -5.601  1.00 89.26           H  
ATOM   5025  C   ASP A 346      13.950 -29.493  -7.127  1.00 89.26           C  
ATOM   5026  CB  ASP A 346      14.406 -30.847  -5.026  1.00 89.26           C  
ATOM   5027  HB2 ASP A 346      15.135 -31.439  -5.580  1.00 89.26           H  
ATOM   5028  HB3 ASP A 346      14.764 -30.764  -4.000  1.00 89.26           H  
ATOM   5029  O   ASP A 346      14.643 -30.111  -7.933  1.00 89.26           O  
ATOM   5030  CG  ASP A 346      13.056 -31.586  -5.015  1.00 89.26           C  
ATOM   5031  OD1 ASP A 346      12.033 -30.967  -4.656  1.00 89.26           O  
ATOM   5032  OD2 ASP A 346      12.998 -32.800  -5.308  1.00 89.26           O  
ATOM   5033  N   GLU A 347      12.841 -28.855  -7.491  1.00 89.55           N  
ATOM   5034  H   GLU A 347      12.360 -28.306  -6.793  1.00 89.55           H  
ATOM   5035  CA  GLU A 347      12.368 -28.759  -8.866  1.00 89.55           C  
ATOM   5036  HA  GLU A 347      12.799 -29.585  -9.431  1.00 89.55           H  
ATOM   5037  C   GLU A 347      12.832 -27.455  -9.518  1.00 89.55           C  
ATOM   5038  CB  GLU A 347      10.840 -28.905  -8.901  1.00 89.55           C  
ATOM   5039  HB2 GLU A 347      10.477 -28.773  -9.921  1.00 89.55           H  
ATOM   5040  HB3 GLU A 347      10.373 -28.152  -8.266  1.00 89.55           H  
ATOM   5041  O   GLU A 347      13.075 -26.480  -8.802  1.00 89.55           O  
ATOM   5042  CG  GLU A 347      10.472 -30.307  -8.415  1.00 89.55           C  
ATOM   5043  HG2 GLU A 347      10.747 -30.414  -7.366  1.00 89.55           H  
ATOM   5044  HG3 GLU A 347      11.043 -31.037  -8.989  1.00 89.55           H  
ATOM   5045  CD  GLU A 347       8.996 -30.650  -8.549  1.00 89.55           C  
ATOM   5046  OE1 GLU A 347       8.689 -31.844  -8.324  1.00 89.55           O  
ATOM   5047  OE2 GLU A 347       8.134 -29.779  -8.830  1.00 89.55           O  
ATOM   5048  N   PRO A 348      12.939 -27.420 -10.859  1.00 74.74           N  
ATOM   5049  CA  PRO A 348      13.301 -26.209 -11.587  1.00 74.74           C  
ATOM   5050  HA  PRO A 348      14.335 -25.968 -11.342  1.00 74.74           H  
ATOM   5051  C   PRO A 348      12.467 -24.978 -11.206  1.00 74.74           C  
ATOM   5052  CB  PRO A 348      13.222 -26.545 -13.080  1.00 74.74           C  
ATOM   5053  HB2 PRO A 348      12.536 -25.873 -13.595  1.00 74.74           H  
ATOM   5054  HB3 PRO A 348      14.216 -26.466 -13.522  1.00 74.74           H  
ATOM   5055  O   PRO A 348      11.256 -25.108 -10.898  1.00 74.74           O  
ATOM   5056  CG  PRO A 348      12.717 -27.985 -13.172  1.00 74.74           C  
ATOM   5057  HG2 PRO A 348      13.328 -28.572 -13.857  1.00 74.74           H  
ATOM   5058  HG3 PRO A 348      11.679 -27.985 -13.504  1.00 74.74           H  
ATOM   5059  CD  PRO A 348      12.793 -28.552 -11.759  1.00 74.74           C  
ATOM   5060  HD2 PRO A 348      13.669 -29.195 -11.669  1.00 74.74           H  
ATOM   5061  HD3 PRO A 348      11.889 -29.123 -11.551  1.00 74.74           H  
ATOM   5062  OXT PRO A 348      13.078 -23.892 -11.211  1.00 74.74           O  
TER    5063      PRO A 348                                                       
ATOM   5459  N   TRP B  28      18.590  14.594  18.155  1.00 98.65           N  
ATOM   5460  H   TRP B  28      18.947  15.530  18.030  1.00 98.65           H  
ATOM   5461  CA  TRP B  28      17.199  14.369  17.804  1.00 98.65           C  
ATOM   5462  HA  TRP B  28      17.095  13.369  17.383  1.00 98.65           H  
ATOM   5463  C   TRP B  28      16.781  15.386  16.745  1.00 98.65           C  
ATOM   5464  CB  TRP B  28      16.316  14.475  19.054  1.00 98.65           C  
ATOM   5465  HB2 TRP B  28      16.616  13.711  19.771  1.00 98.65           H  
ATOM   5466  HB3 TRP B  28      15.297  14.251  18.739  1.00 98.65           H  
ATOM   5467  O   TRP B  28      17.328  16.492  16.677  1.00 98.65           O  
ATOM   5468  CG  TRP B  28      16.332  15.818  19.726  1.00 98.65           C  
ATOM   5469  CD1 TRP B  28      17.167  16.192  20.722  1.00 98.65           C  
ATOM   5470  HD1 TRP B  28      17.896  15.541  21.181  1.00 98.65           H  
ATOM   5471  CD2 TRP B  28      15.566  17.012  19.381  1.00 98.65           C  
ATOM   5472  CE2 TRP B  28      16.078  18.104  20.141  1.00 98.65           C  
ATOM   5473  CE3 TRP B  28      14.542  17.298  18.452  1.00 98.65           C  
ATOM   5474  HE3 TRP B  28      14.138  16.494  17.855  1.00 98.65           H  
ATOM   5475  NE1 TRP B  28      17.035  17.546  20.962  1.00 98.65           N  
ATOM   5476  HE1 TRP B  28      17.687  18.064  21.534  1.00 98.65           H  
ATOM   5477  CH2 TRP B  28      14.624  19.673  19.003  1.00 98.65           C  
ATOM   5478  HH2 TRP B  28      14.300  20.684  18.805  1.00 98.65           H  
ATOM   5479  CZ2 TRP B  28      15.648  19.421  19.932  1.00 98.65           C  
ATOM   5480  HZ2 TRP B  28      16.154  20.229  20.441  1.00 98.65           H  
ATOM   5481  CZ3 TRP B  28      14.061  18.608  18.280  1.00 98.65           C  
ATOM   5482  HZ3 TRP B  28      13.286  18.798  17.552  1.00 98.65           H  
ATOM   5483  N   ALA B  29      15.795  15.027  15.936  1.00 98.89           N  
ATOM   5484  H   ALA B  29      15.373  14.119  16.069  1.00 98.89           H  
ATOM   5485  CA  ALA B  29      15.207  15.905  14.937  1.00 98.89           C  
ATOM   5486  HA  ALA B  29      15.261  16.938  15.281  1.00 98.89           H  
ATOM   5487  C   ALA B  29      13.733  15.563  14.734  1.00 98.89           C  
ATOM   5488  CB  ALA B  29      15.994  15.783  13.627  1.00 98.89           C  
ATOM   5489  HB1 ALA B  29      16.999  16.182  13.758  1.00 98.89           H  
ATOM   5490  HB2 ALA B  29      15.474  16.336  12.844  1.00 98.89           H  
ATOM   5491  HB3 ALA B  29      16.062  14.739  13.324  1.00 98.89           H  
ATOM   5492  O   ALA B  29      13.340  14.406  14.834  1.00 98.89           O  
ATOM   5493  N   ILE B  30      12.925  16.564  14.415  1.00 98.94           N  
ATOM   5494  H   ILE B  30      13.306  17.499  14.378  1.00 98.94           H  
ATOM   5495  CA  ILE B  30      11.540  16.402  13.990  1.00 98.94           C  
ATOM   5496  HA  ILE B  30      11.402  15.371  13.663  1.00 98.94           H  
ATOM   5497  C   ILE B  30      11.284  17.297  12.788  1.00 98.94           C  
ATOM   5498  CB  ILE B  30      10.552  16.653  15.148  1.00 98.94           C  
ATOM   5499  HB  ILE B  30      10.827  15.971  15.952  1.00 98.94           H  
ATOM   5500  O   ILE B  30      11.735  18.444  12.737  1.00 98.94           O  
ATOM   5501  CG1 ILE B  30       9.115  16.291  14.720  1.00 98.94           C  
ATOM   5502 HG12 ILE B  30       8.756  17.002  13.976  1.00 98.94           H  
ATOM   5503 HG13 ILE B  30       9.123  15.298  14.270  1.00 98.94           H  
ATOM   5504  CG2 ILE B  30      10.645  18.086  15.704  1.00 98.94           C  
ATOM   5505 HG21 ILE B  30      10.325  18.806  14.952  1.00 98.94           H  
ATOM   5506 HG22 ILE B  30      10.016  18.192  16.588  1.00 98.94           H  
ATOM   5507 HG23 ILE B  30      11.673  18.303  15.994  1.00 98.94           H  
ATOM   5508  CD1 ILE B  30       8.125  16.267  15.888  1.00 98.94           C  
ATOM   5509 HD11 ILE B  30       7.989  17.271  16.290  1.00 98.94           H  
ATOM   5510 HD12 ILE B  30       8.486  15.597  16.668  1.00 98.94           H  
ATOM   5511 HD13 ILE B  30       7.155  15.912  15.538  1.00 98.94           H  
ATOM   5512  N   VAL B  31      10.548  16.762  11.827  1.00 98.92           N  
ATOM   5513  H   VAL B  31      10.238  15.806  11.936  1.00 98.92           H  
ATOM   5514  CA  VAL B  31      10.054  17.489  10.666  1.00 98.92           C  
ATOM   5515  HA  VAL B  31      10.212  18.556  10.819  1.00 98.92           H  
ATOM   5516  C   VAL B  31       8.560  17.224  10.581  1.00 98.92           C  
ATOM   5517  CB  VAL B  31      10.773  17.070   9.372  1.00 98.92           C  
ATOM   5518  HB  VAL B  31      10.346  16.133   9.016  1.00 98.92           H  
ATOM   5519  O   VAL B  31       8.120  16.095  10.794  1.00 98.92           O  
ATOM   5520  CG1 VAL B  31      10.569  18.126   8.286  1.00 98.92           C  
ATOM   5521 HG11 VAL B  31       9.509  18.233   8.056  1.00 98.92           H  
ATOM   5522 HG12 VAL B  31      10.955  19.084   8.633  1.00 98.92           H  
ATOM   5523 HG13 VAL B  31      11.106  17.831   7.384  1.00 98.92           H  
ATOM   5524  CG2 VAL B  31      12.279  16.849   9.548  1.00 98.92           C  
ATOM   5525 HG21 VAL B  31      12.688  16.493   8.602  1.00 98.92           H  
ATOM   5526 HG22 VAL B  31      12.469  16.068  10.284  1.00 98.92           H  
ATOM   5527 HG23 VAL B  31      12.763  17.773   9.862  1.00 98.92           H  
ATOM   5528  N   VAL B  32       7.782  18.259  10.292  1.00 98.86           N  
ATOM   5529  H   VAL B  32       8.221  19.155  10.136  1.00 98.86           H  
ATOM   5530  CA  VAL B  32       6.318  18.215  10.253  1.00 98.86           C  
ATOM   5531  HA  VAL B  32       5.980  17.180  10.284  1.00 98.86           H  
ATOM   5532  C   VAL B  32       5.847  18.840   8.950  1.00 98.86           C  
ATOM   5533  CB  VAL B  32       5.705  18.963  11.456  1.00 98.86           C  
ATOM   5534  HB  VAL B  32       5.911  20.029  11.357  1.00 98.86           H  
ATOM   5535  O   VAL B  32       6.378  19.875   8.550  1.00 98.86           O  
ATOM   5536  CG1 VAL B  32       4.184  18.770  11.499  1.00 98.86           C  
ATOM   5537 HG11 VAL B  32       3.709  19.272  10.656  1.00 98.86           H  
ATOM   5538 HG12 VAL B  32       3.777  19.196  12.416  1.00 98.86           H  
ATOM   5539 HG13 VAL B  32       3.932  17.711  11.449  1.00 98.86           H  
ATOM   5540  CG2 VAL B  32       6.295  18.495  12.793  1.00 98.86           C  
ATOM   5541 HG21 VAL B  32       7.348  18.769  12.852  1.00 98.86           H  
ATOM   5542 HG22 VAL B  32       5.779  18.986  13.618  1.00 98.86           H  
ATOM   5543 HG23 VAL B  32       6.195  17.414  12.890  1.00 98.86           H  
ATOM   5544  N   HIS B  33       4.835  18.254   8.310  1.00 98.03           N  
ATOM   5545  H   HIS B  33       4.451  17.404   8.696  1.00 98.03           H  
ATOM   5546  CA  HIS B  33       4.093  18.884   7.222  1.00 98.03           C  
ATOM   5547  HA  HIS B  33       4.421  19.922   7.167  1.00 98.03           H  
ATOM   5548  C   HIS B  33       2.593  18.917   7.509  1.00 98.03           C  
ATOM   5549  CB  HIS B  33       4.407  18.250   5.861  1.00 98.03           C  
ATOM   5550  HB2 HIS B  33       5.488  18.155   5.753  1.00 98.03           H  
ATOM   5551  HB3 HIS B  33       4.062  18.925   5.077  1.00 98.03           H  
ATOM   5552  O   HIS B  33       2.048  18.035   8.175  1.00 98.03           O  
ATOM   5553  CG  HIS B  33       3.755  16.912   5.627  1.00 98.03           C  
ATOM   5554  CD2 HIS B  33       4.319  15.694   5.842  1.00 98.03           C  
ATOM   5555  HD2 HIS B  33       5.308  15.509   6.233  1.00 98.03           H  
ATOM   5556  ND1 HIS B  33       2.453  16.720   5.175  1.00 98.03           N  
ATOM   5557  CE1 HIS B  33       2.272  15.388   5.147  1.00 98.03           C  
ATOM   5558  HE1 HIS B  33       1.350  14.893   4.878  1.00 98.03           H  
ATOM   5559  NE2 HIS B  33       3.386  14.746   5.517  1.00 98.03           N  
ATOM   5560  HE2 HIS B  33       3.493  13.746   5.606  1.00 98.03           H  
ATOM   5561  N   GLY B  34       1.942  19.959   6.997  1.00 92.80           N  
ATOM   5562  H   GLY B  34       2.485  20.629   6.471  1.00 92.80           H  
ATOM   5563  CA  GLY B  34       0.500  20.184   7.098  1.00 92.80           C  
ATOM   5564  HA2 GLY B  34       0.326  21.161   7.550  1.00 92.80           H  
ATOM   5565  HA3 GLY B  34       0.047  19.428   7.738  1.00 92.80           H  
ATOM   5566  C   GLY B  34      -0.212  20.152   5.745  1.00 92.80           C  
ATOM   5567  O   GLY B  34      -1.282  20.735   5.616  1.00 92.80           O  
ATOM   5568  N   GLY B  35       0.396  19.544   4.722  1.00 88.27           N  
ATOM   5569  H   GLY B  35       1.229  19.008   4.920  1.00 88.27           H  
ATOM   5570  CA  GLY B  35      -0.120  19.545   3.352  1.00 88.27           C  
ATOM   5571  HA2 GLY B  35      -0.151  18.512   3.004  1.00 88.27           H  
ATOM   5572  HA3 GLY B  35      -1.142  19.924   3.332  1.00 88.27           H  
ATOM   5573  C   GLY B  35       0.694  20.383   2.363  1.00 88.27           C  
ATOM   5574  O   GLY B  35       1.284  21.407   2.715  1.00 88.27           O  
ATOM   5575  N   ALA B  36       0.706  19.940   1.102  1.00 84.97           N  
ATOM   5576  H   ALA B  36       0.189  19.099   0.890  1.00 84.97           H  
ATOM   5577  CA  ALA B  36       1.326  20.632  -0.029  1.00 84.97           C  
ATOM   5578  HA  ALA B  36       1.737  21.585   0.307  1.00 84.97           H  
ATOM   5579  C   ALA B  36       0.291  20.931  -1.111  1.00 84.97           C  
ATOM   5580  CB  ALA B  36       2.472  19.790  -0.599  1.00 84.97           C  
ATOM   5581  HB1 ALA B  36       2.077  18.881  -1.052  1.00 84.97           H  
ATOM   5582  HB2 ALA B  36       3.012  20.360  -1.355  1.00 84.97           H  
ATOM   5583  HB3 ALA B  36       3.171  19.518   0.192  1.00 84.97           H  
ATOM   5584  O   ALA B  36      -0.522  20.076  -1.452  1.00 84.97           O  
ATOM   5585  N   GLY B  37       0.343  22.115  -1.712  1.00 84.02           N  
ATOM   5586  H   GLY B  37       1.053  22.780  -1.441  1.00 84.02           H  
ATOM   5587  CA  GLY B  37      -0.663  22.513  -2.687  1.00 84.02           C  
ATOM   5588  HA2 GLY B  37      -0.721  21.761  -3.474  1.00 84.02           H  
ATOM   5589  HA3 GLY B  37      -1.629  22.559  -2.185  1.00 84.02           H  
ATOM   5590  C   GLY B  37      -0.391  23.859  -3.331  1.00 84.02           C  
ATOM   5591  O   GLY B  37       0.703  24.418  -3.230  1.00 84.02           O  
ATOM   5592  N   VAL B  38      -1.407  24.365  -4.026  1.00 72.73           N  
ATOM   5593  H   VAL B  38      -2.308  23.911  -3.967  1.00 72.73           H  
ATOM   5594  CA  VAL B  38      -1.377  25.732  -4.542  1.00 72.73           C  
ATOM   5595  HA  VAL B  38      -0.381  25.935  -4.937  1.00 72.73           H  
ATOM   5596  C   VAL B  38      -1.630  26.661  -3.363  1.00 72.73           C  
ATOM   5597  CB  VAL B  38      -2.371  25.956  -5.691  1.00 72.73           C  
ATOM   5598  HB  VAL B  38      -3.388  25.771  -5.344  1.00 72.73           H  
ATOM   5599  O   VAL B  38      -2.769  26.854  -2.948  1.00 72.73           O  
ATOM   5600  CG1 VAL B  38      -2.271  27.390  -6.224  1.00 72.73           C  
ATOM   5601 HG11 VAL B  38      -2.566  28.100  -5.452  1.00 72.73           H  
ATOM   5602 HG12 VAL B  38      -1.251  27.612  -6.538  1.00 72.73           H  
ATOM   5603 HG13 VAL B  38      -2.942  27.520  -7.073  1.00 72.73           H  
ATOM   5604  CG2 VAL B  38      -2.073  24.997  -6.854  1.00 72.73           C  
ATOM   5605 HG21 VAL B  38      -2.765  25.194  -7.673  1.00 72.73           H  
ATOM   5606 HG22 VAL B  38      -1.053  25.150  -7.206  1.00 72.73           H  
ATOM   5607 HG23 VAL B  38      -2.199  23.962  -6.535  1.00 72.73           H  
ATOM   5608  N   ILE B  39      -0.545  27.166  -2.788  1.00 77.65           N  
ATOM   5609  H   ILE B  39       0.352  26.960  -3.202  1.00 77.65           H  
ATOM   5610  CA  ILE B  39      -0.563  28.058  -1.634  1.00 77.65           C  
ATOM   5611  HA  ILE B  39      -1.582  28.388  -1.436  1.00 77.65           H  
ATOM   5612  C   ILE B  39       0.262  29.265  -2.048  1.00 77.65           C  
ATOM   5613  CB  ILE B  39      -0.026  27.374  -0.355  1.00 77.65           C  
ATOM   5614  HB  ILE B  39       1.043  27.199  -0.477  1.00 77.65           H  
ATOM   5615  O   ILE B  39       1.481  29.283  -1.910  1.00 77.65           O  
ATOM   5616  CG1 ILE B  39      -0.699  26.013  -0.059  1.00 77.65           C  
ATOM   5617 HG12 ILE B  39      -0.721  25.400  -0.960  1.00 77.65           H  
ATOM   5618 HG13 ILE B  39      -1.729  26.175   0.260  1.00 77.65           H  
ATOM   5619  CG2 ILE B  39      -0.242  28.333   0.830  1.00 77.65           C  
ATOM   5620 HG21 ILE B  39       0.164  27.906   1.747  1.00 77.65           H  
ATOM   5621 HG22 ILE B  39       0.266  29.281   0.655  1.00 77.65           H  
ATOM   5622 HG23 ILE B  39      -1.307  28.519   0.971  1.00 77.65           H  
ATOM   5623  CD1 ILE B  39       0.038  25.189   1.004  1.00 77.65           C  
ATOM   5624 HD11 ILE B  39       1.064  25.003   0.685  1.00 77.65           H  
ATOM   5625 HD12 ILE B  39       0.052  25.711   1.961  1.00 77.65           H  
ATOM   5626 HD13 ILE B  39      -0.469  24.233   1.137  1.00 77.65           H  
ATOM   5627  N   GLU B  40      -0.408  30.247  -2.635  1.00 77.74           N  
ATOM   5628  H   GLU B  40      -1.413  30.173  -2.705  1.00 77.74           H  
ATOM   5629  CA  GLU B  40       0.224  31.500  -3.034  1.00 77.74           C  
ATOM   5630  HA  GLU B  40       1.290  31.341  -3.197  1.00 77.74           H  
ATOM   5631  C   GLU B  40       0.050  32.537  -1.929  1.00 77.74           C  
ATOM   5632  CB  GLU B  40      -0.381  32.037  -4.337  1.00 77.74           C  
ATOM   5633  HB2 GLU B  40      -1.422  32.298  -4.148  1.00 77.74           H  
ATOM   5634  HB3 GLU B  40       0.134  32.957  -4.613  1.00 77.74           H  
ATOM   5635  O   GLU B  40      -0.999  32.590  -1.283  1.00 77.74           O  
ATOM   5636  CG  GLU B  40      -0.345  31.066  -5.523  1.00 77.74           C  
ATOM   5637  HG2 GLU B  40      -0.931  30.180  -5.277  1.00 77.74           H  
ATOM   5638  HG3 GLU B  40      -0.830  31.550  -6.370  1.00 77.74           H  
ATOM   5639  CD  GLU B  40       1.071  30.657  -5.932  1.00 77.74           C  
ATOM   5640  OE1 GLU B  40       1.177  29.552  -6.512  1.00 77.74           O  
ATOM   5641  OE2 GLU B  40       2.023  31.423  -5.665  1.00 77.74           O  
ATOM   5642  N   ARG B  41       1.029  33.434  -1.771  1.00 81.38           N  
ATOM   5643  H   ARG B  41       1.880  33.306  -2.299  1.00 81.38           H  
ATOM   5644  CA  ARG B  41       0.930  34.566  -0.827  1.00 81.38           C  
ATOM   5645  HA  ARG B  41       0.829  34.184   0.189  1.00 81.38           H  
ATOM   5646  C   ARG B  41      -0.322  35.416  -1.058  1.00 81.38           C  
ATOM   5647  CB  ARG B  41       2.185  35.454  -0.913  1.00 81.38           C  
ATOM   5648  HB2 ARG B  41       1.994  36.373  -0.359  1.00 81.38           H  
ATOM   5649  HB3 ARG B  41       2.367  35.720  -1.955  1.00 81.38           H  
ATOM   5650  O   ARG B  41      -0.847  36.003  -0.127  1.00 81.38           O  
ATOM   5651  CG  ARG B  41       3.447  34.807  -0.320  1.00 81.38           C  
ATOM   5652  HG2 ARG B  41       3.668  33.880  -0.849  1.00 81.38           H  
ATOM   5653  HG3 ARG B  41       3.261  34.597   0.733  1.00 81.38           H  
ATOM   5654  CD  ARG B  41       4.659  35.749  -0.408  1.00 81.38           C  
ATOM   5655  HD2 ARG B  41       4.736  36.118  -1.430  1.00 81.38           H  
ATOM   5656  HD3 ARG B  41       4.496  36.605   0.247  1.00 81.38           H  
ATOM   5657  NE  ARG B  41       5.937  35.086  -0.063  1.00 81.38           N  
ATOM   5658  HE  ARG B  41       6.524  34.765  -0.820  1.00 81.38           H  
ATOM   5659  NH1 ARG B  41       5.827  35.105   2.251  1.00 81.38           N  
ATOM   5660 HH11 ARG B  41       4.866  35.417   2.236  1.00 81.38           H  
ATOM   5661 HH12 ARG B  41       6.220  34.709   3.092  1.00 81.38           H  
ATOM   5662  NH2 ARG B  41       7.591  34.246   1.244  1.00 81.38           N  
ATOM   5663 HH21 ARG B  41       8.151  34.049   0.427  1.00 81.38           H  
ATOM   5664 HH22 ARG B  41       7.869  33.870   2.139  1.00 81.38           H  
ATOM   5665  CZ  ARG B  41       6.438  34.829   1.133  1.00 81.38           C  
ATOM   5666  N   SER B  42      -0.810  35.481  -2.298  1.00 79.81           N  
ATOM   5667  H   SER B  42      -0.366  34.922  -3.013  1.00 79.81           H  
ATOM   5668  CA  SER B  42      -2.029  36.214  -2.662  1.00 79.81           C  
ATOM   5669  HA  SER B  42      -2.019  37.182  -2.160  1.00 79.81           H  
ATOM   5670  C   SER B  42      -3.328  35.516  -2.250  1.00 79.81           C  
ATOM   5671  CB  SER B  42      -2.040  36.454  -4.173  1.00 79.81           C  
ATOM   5672  HB2 SER B  42      -2.941  37.003  -4.449  1.00 79.81           H  
ATOM   5673  HB3 SER B  42      -1.169  37.051  -4.442  1.00 79.81           H  
ATOM   5674  O   SER B  42      -4.386  36.136  -2.315  1.00 79.81           O  
ATOM   5675  OG  SER B  42      -1.998  35.221  -4.873  1.00 79.81           O  
ATOM   5676  HG  SER B  42      -1.793  35.390  -5.795  1.00 79.81           H  
ATOM   5677  N   GLN B  43      -3.264  34.239  -1.872  1.00 77.20           N  
ATOM   5678  H   GLN B  43      -2.359  33.795  -1.811  1.00 77.20           H  
ATOM   5679  CA  GLN B  43      -4.423  33.432  -1.498  1.00 77.20           C  
ATOM   5680  HA  GLN B  43      -5.334  33.892  -1.881  1.00 77.20           H  
ATOM   5681  C   GLN B  43      -4.602  33.321   0.022  1.00 77.20           C  
ATOM   5682  CB  GLN B  43      -4.291  32.041  -2.128  1.00 77.20           C  
ATOM   5683  HB2 GLN B  43      -5.150  31.459  -1.796  1.00 77.20           H  
ATOM   5684  HB3 GLN B  43      -3.387  31.554  -1.762  1.00 77.20           H  
ATOM   5685  O   GLN B  43      -5.716  33.087   0.481  1.00 77.20           O  
ATOM   5686  CG  GLN B  43      -4.298  32.014  -3.660  1.00 77.20           C  
ATOM   5687  HG2 GLN B  43      -4.119  30.993  -3.998  1.00 77.20           H  
ATOM   5688  HG3 GLN B  43      -3.495  32.647  -4.038  1.00 77.20           H  
ATOM   5689  CD  GLN B  43      -5.613  32.493  -4.260  1.00 77.20           C  
ATOM   5690  NE2 GLN B  43      -5.586  33.538  -5.056  1.00 77.20           N  
ATOM   5691 HE21 GLN B  43      -4.730  34.066  -5.155  1.00 77.20           H  
ATOM   5692 HE22 GLN B  43      -6.490  33.863  -5.368  1.00 77.20           H  
ATOM   5693  OE1 GLN B  43      -6.684  31.954  -4.050  1.00 77.20           O  
ATOM   5694  N   LEU B  44      -3.536  33.523   0.804  1.00 80.38           N  
ATOM   5695  H   LEU B  44      -2.651  33.747   0.372  1.00 80.38           H  
ATOM   5696  CA  LEU B  44      -3.615  33.589   2.262  1.00 80.38           C  
ATOM   5697  HA  LEU B  44      -4.532  33.104   2.596  1.00 80.38           H  
ATOM   5698  C   LEU B  44      -3.687  35.040   2.728  1.00 80.38           C  
ATOM   5699  CB  LEU B  44      -2.425  32.855   2.908  1.00 80.38           C  
ATOM   5700  HB2 LEU B  44      -1.500  33.335   2.589  1.00 80.38           H  
ATOM   5701  HB3 LEU B  44      -2.503  32.979   3.988  1.00 80.38           H  
ATOM   5702  O   LEU B  44      -2.835  35.856   2.378  1.00 80.38           O  
ATOM   5703  CG  LEU B  44      -2.330  31.351   2.596  1.00 80.38           C  
ATOM   5704  HG  LEU B  44      -2.092  31.209   1.541  1.00 80.38           H  
ATOM   5705  CD1 LEU B  44      -1.230  30.705   3.439  1.00 80.38           C  
ATOM   5706 HD11 LEU B  44      -1.131  29.651   3.178  1.00 80.38           H  
ATOM   5707 HD12 LEU B  44      -1.461  30.804   4.499  1.00 80.38           H  
ATOM   5708 HD13 LEU B  44      -0.280  31.200   3.234  1.00 80.38           H  
ATOM   5709  CD2 LEU B  44      -3.623  30.612   2.917  1.00 80.38           C  
ATOM   5710 HD21 LEU B  44      -3.488  29.541   2.764  1.00 80.38           H  
ATOM   5711 HD22 LEU B  44      -4.395  30.954   2.228  1.00 80.38           H  
ATOM   5712 HD23 LEU B  44      -3.930  30.808   3.945  1.00 80.38           H  
ATOM   5713  N   THR B  45      -4.665  35.369   3.575  1.00 82.81           N  
ATOM   5714  H   THR B  45      -5.351  34.673   3.830  1.00 82.81           H  
ATOM   5715  CA  THR B  45      -4.588  36.642   4.305  1.00 82.81           C  
ATOM   5716  HA  THR B  45      -4.331  37.402   3.568  1.00 82.81           H  
ATOM   5717  C   THR B  45      -3.451  36.580   5.334  1.00 82.81           C  
ATOM   5718  CB  THR B  45      -5.904  37.111   4.953  1.00 82.81           C  
ATOM   5719  HB  THR B  45      -5.849  38.197   5.036  1.00 82.81           H  
ATOM   5720  O   THR B  45      -3.095  35.488   5.792  1.00 82.81           O  
ATOM   5721  CG2 THR B  45      -7.150  36.791   4.129  1.00 82.81           C  
ATOM   5722 HG21 THR B  45      -7.313  35.714   4.092  1.00 82.81           H  
ATOM   5723 HG22 THR B  45      -8.017  37.265   4.590  1.00 82.81           H  
ATOM   5724 HG23 THR B  45      -7.029  37.173   3.116  1.00 82.81           H  
ATOM   5725  OG1 THR B  45      -6.072  36.620   6.259  1.00 82.81           O  
ATOM   5726  HG1 THR B  45      -6.088  37.395   6.826  1.00 82.81           H  
ATOM   5727  N   PRO B  46      -2.892  37.726   5.760  1.00 87.99           N  
ATOM   5728  CA  PRO B  46      -1.875  37.752   6.811  1.00 87.99           C  
ATOM   5729  HA  PRO B  46      -0.966  37.286   6.431  1.00 87.99           H  
ATOM   5730  C   PRO B  46      -2.307  37.031   8.098  1.00 87.99           C  
ATOM   5731  CB  PRO B  46      -1.620  39.241   7.069  1.00 87.99           C  
ATOM   5732  HB2 PRO B  46      -0.586  39.426   7.361  1.00 87.99           H  
ATOM   5733  HB3 PRO B  46      -2.303  39.615   7.832  1.00 87.99           H  
ATOM   5734  O   PRO B  46      -1.488  36.404   8.770  1.00 87.99           O  
ATOM   5735  CG  PRO B  46      -1.957  39.898   5.732  1.00 87.99           C  
ATOM   5736  HG2 PRO B  46      -1.118  39.789   5.046  1.00 87.99           H  
ATOM   5737  HG3 PRO B  46      -2.227  40.948   5.852  1.00 87.99           H  
ATOM   5738  CD  PRO B  46      -3.135  39.065   5.241  1.00 87.99           C  
ATOM   5739  HD2 PRO B  46      -4.060  39.456   5.663  1.00 87.99           H  
ATOM   5740  HD3 PRO B  46      -3.169  39.082   4.152  1.00 87.99           H  
ATOM   5741  N   GLU B  47      -3.596  37.081   8.439  1.00 86.59           N  
ATOM   5742  H   GLU B  47      -4.217  37.644   7.874  1.00 86.59           H  
ATOM   5743  CA  GLU B  47      -4.174  36.395   9.596  1.00 86.59           C  
ATOM   5744  HA  GLU B  47      -3.560  36.604  10.472  1.00 86.59           H  
ATOM   5745  C   GLU B  47      -4.194  34.877   9.404  1.00 86.59           C  
ATOM   5746  CB  GLU B  47      -5.608  36.879   9.882  1.00 86.59           C  
ATOM   5747  HB2 GLU B  47      -5.962  36.350  10.766  1.00 86.59           H  
ATOM   5748  HB3 GLU B  47      -6.267  36.600   9.059  1.00 86.59           H  
ATOM   5749  O   GLU B  47      -3.845  34.146  10.332  1.00 86.59           O  
ATOM   5750  CG  GLU B  47      -5.743  38.384  10.166  1.00 86.59           C  
ATOM   5751  HG2 GLU B  47      -5.043  38.649  10.958  1.00 86.59           H  
ATOM   5752  HG3 GLU B  47      -6.750  38.570  10.541  1.00 86.59           H  
ATOM   5753  CD  GLU B  47      -5.509  39.274   8.934  1.00 86.59           C  
ATOM   5754  OE1 GLU B  47      -5.036  40.411   9.135  1.00 86.59           O  
ATOM   5755  OE2 GLU B  47      -5.737  38.789   7.796  1.00 86.59           O  
ATOM   5756  N   GLN B  48      -4.557  34.407   8.206  1.00 84.62           N  
ATOM   5757  H   GLN B  48      -4.783  35.068   7.477  1.00 84.62           H  
ATOM   5758  CA  GLN B  48      -4.524  32.984   7.862  1.00 84.62           C  
ATOM   5759  HA  GLN B  48      -5.104  32.421   8.593  1.00 84.62           H  
ATOM   5760  C   GLN B  48      -3.087  32.467   7.904  1.00 84.62           C  
ATOM   5761  CB  GLN B  48      -5.123  32.741   6.469  1.00 84.62           C  
ATOM   5762  HB2 GLN B  48      -4.518  33.243   5.714  1.00 84.62           H  
ATOM   5763  HB3 GLN B  48      -5.100  31.670   6.265  1.00 84.62           H  
ATOM   5764  O   GLN B  48      -2.799  31.484   8.583  1.00 84.62           O  
ATOM   5765  CG  GLN B  48      -6.571  33.231   6.352  1.00 84.62           C  
ATOM   5766  HG2 GLN B  48      -7.176  32.829   7.164  1.00 84.62           H  
ATOM   5767  HG3 GLN B  48      -6.612  34.315   6.462  1.00 84.62           H  
ATOM   5768  CD  GLN B  48      -7.190  32.882   5.012  1.00 84.62           C  
ATOM   5769  NE2 GLN B  48      -8.426  32.437   4.969  1.00 84.62           N  
ATOM   5770 HE21 GLN B  48      -9.000  32.464   5.799  1.00 84.62           H  
ATOM   5771 HE22 GLN B  48      -8.796  32.270   4.044  1.00 84.62           H  
ATOM   5772  OE1 GLN B  48      -6.582  33.045   3.970  1.00 84.62           O  
ATOM   5773  N   GLU B  49      -2.159  33.172   7.253  1.00 88.13           N  
ATOM   5774  H   GLU B  49      -2.451  33.983   6.727  1.00 88.13           H  
ATOM   5775  CA  GLU B  49      -0.744  32.810   7.258  1.00 88.13           C  
ATOM   5776  HA  GLU B  49      -0.641  31.819   6.814  1.00 88.13           H  
ATOM   5777  C   GLU B  49      -0.194  32.733   8.690  1.00 88.13           C  
ATOM   5778  CB  GLU B  49       0.053  33.813   6.408  1.00 88.13           C  
ATOM   5779  HB2 GLU B  49       0.080  34.786   6.899  1.00 88.13           H  
ATOM   5780  HB3 GLU B  49      -0.424  33.917   5.433  1.00 88.13           H  
ATOM   5781  O   GLU B  49       0.457  31.753   9.061  1.00 88.13           O  
ATOM   5782  CG  GLU B  49       1.475  33.280   6.218  1.00 88.13           C  
ATOM   5783  HG2 GLU B  49       1.938  33.123   7.192  1.00 88.13           H  
ATOM   5784  HG3 GLU B  49       1.398  32.315   5.718  1.00 88.13           H  
ATOM   5785  CD  GLU B  49       2.383  34.180   5.382  1.00 88.13           C  
ATOM   5786  OE1 GLU B  49       3.542  34.366   5.825  1.00 88.13           O  
ATOM   5787  OE2 GLU B  49       2.001  34.552   4.252  1.00 88.13           O  
ATOM   5788  N   LYS B  50      -0.510  33.724   9.533  1.00 91.25           N  
ATOM   5789  H   LYS B  50      -1.036  34.505   9.168  1.00 91.25           H  
ATOM   5790  CA  LYS B  50      -0.120  33.726  10.947  1.00 91.25           C  
ATOM   5791  HA  LYS B  50       0.963  33.619  10.999  1.00 91.25           H  
ATOM   5792  C   LYS B  50      -0.715  32.543  11.713  1.00 91.25           C  
ATOM   5793  CB  LYS B  50      -0.522  35.068  11.571  1.00 91.25           C  
ATOM   5794  HB2 LYS B  50      -0.084  35.872  10.980  1.00 91.25           H  
ATOM   5795  HB3 LYS B  50      -1.607  35.170  11.540  1.00 91.25           H  
ATOM   5796  O   LYS B  50      -0.008  31.966  12.538  1.00 91.25           O  
ATOM   5797  CG  LYS B  50      -0.034  35.202  13.019  1.00 91.25           C  
ATOM   5798  HG2 LYS B  50      -0.476  34.419  13.636  1.00 91.25           H  
ATOM   5799  HG3 LYS B  50       1.051  35.109  13.046  1.00 91.25           H  
ATOM   5800  CD  LYS B  50      -0.446  36.562  13.586  1.00 91.25           C  
ATOM   5801  HD2 LYS B  50      -1.533  36.641  13.555  1.00 91.25           H  
ATOM   5802  HD3 LYS B  50      -0.014  37.352  12.972  1.00 91.25           H  
ATOM   5803  CE  LYS B  50       0.046  36.690  15.029  1.00 91.25           C  
ATOM   5804  HE2 LYS B  50       1.133  36.615  15.033  1.00 91.25           H  
ATOM   5805  HE3 LYS B  50      -0.351  35.853  15.604  1.00 91.25           H  
ATOM   5806  NZ  LYS B  50      -0.389  37.977  15.622  1.00 91.25           N  
ATOM   5807  HZ1 LYS B  50      -0.025  38.749  15.083  1.00 91.25           H  
ATOM   5808  HZ2 LYS B  50      -1.398  38.037  15.614  1.00 91.25           H  
ATOM   5809  HZ3 LYS B  50      -0.065  38.058  16.575  1.00 91.25           H  
ATOM   5810  N   ALA B  51      -1.973  32.180  11.456  1.00 88.78           N  
ATOM   5811  H   ALA B  51      -2.497  32.702  10.768  1.00 88.78           H  
ATOM   5812  CA  ALA B  51      -2.622  31.035  12.090  1.00 88.78           C  
ATOM   5813  HA  ALA B  51      -2.546  31.147  13.171  1.00 88.78           H  
ATOM   5814  C   ALA B  51      -1.921  29.719  11.721  1.00 88.78           C  
ATOM   5815  CB  ALA B  51      -4.112  31.024  11.721  1.00 88.78           C  
ATOM   5816  HB1 ALA B  51      -4.611  30.208  12.244  1.00 88.78           H  
ATOM   5817  HB2 ALA B  51      -4.239  30.879  10.648  1.00 88.78           H  
ATOM   5818  HB3 ALA B  51      -4.575  31.967  12.010  1.00 88.78           H  
ATOM   5819  O   ALA B  51      -1.557  28.962  12.619  1.00 88.78           O  
ATOM   5820  N   TYR B  52      -1.628  29.497  10.435  1.00 89.39           N  
ATOM   5821  H   TYR B  52      -1.973  30.145   9.741  1.00 89.39           H  
ATOM   5822  CA  TYR B  52      -0.877  28.320   9.986  1.00 89.39           C  
ATOM   5823  HA  TYR B  52      -1.393  27.424  10.332  1.00 89.39           H  
ATOM   5824  C   TYR B  52       0.530  28.276  10.575  1.00 89.39           C  
ATOM   5825  CB  TYR B  52      -0.803  28.272   8.456  1.00 89.39           C  
ATOM   5826  HB2 TYR B  52      -0.589  29.265   8.061  1.00 89.39           H  
ATOM   5827  HB3 TYR B  52       0.021  27.621   8.165  1.00 89.39           H  
ATOM   5828  O   TYR B  52       0.939  27.243  11.100  1.00 89.39           O  
ATOM   5829  CG  TYR B  52      -2.057  27.717   7.822  1.00 89.39           C  
ATOM   5830  CD1 TYR B  52      -2.298  26.330   7.853  1.00 89.39           C  
ATOM   5831  HD1 TYR B  52      -1.586  25.657   8.308  1.00 89.39           H  
ATOM   5832  CD2 TYR B  52      -2.977  28.575   7.194  1.00 89.39           C  
ATOM   5833  HD2 TYR B  52      -2.777  29.635   7.131  1.00 89.39           H  
ATOM   5834  CE1 TYR B  52      -3.458  25.806   7.252  1.00 89.39           C  
ATOM   5835  HE1 TYR B  52      -3.629  24.740   7.227  1.00 89.39           H  
ATOM   5836  CE2 TYR B  52      -4.161  28.062   6.638  1.00 89.39           C  
ATOM   5837  HE2 TYR B  52      -4.873  28.720   6.163  1.00 89.39           H  
ATOM   5838  OH  TYR B  52      -5.501  26.176   6.044  1.00 89.39           O  
ATOM   5839  HH  TYR B  52      -5.256  25.306   5.720  1.00 89.39           H  
ATOM   5840  CZ  TYR B  52      -4.397  26.674   6.655  1.00 89.39           C  
ATOM   5841  N   ARG B  53       1.273  29.392  10.555  1.00 93.91           N  
ATOM   5842  H   ARG B  53       0.902  30.210  10.095  1.00 93.91           H  
ATOM   5843  CA  ARG B  53       2.617  29.429  11.154  1.00 93.91           C  
ATOM   5844  HA  ARG B  53       3.206  28.623  10.716  1.00 93.91           H  
ATOM   5845  C   ARG B  53       2.576  29.136  12.651  1.00 93.91           C  
ATOM   5846  CB  ARG B  53       3.317  30.766  10.883  1.00 93.91           C  
ATOM   5847  HB2 ARG B  53       2.667  31.587  11.187  1.00 93.91           H  
ATOM   5848  HB3 ARG B  53       4.226  30.805  11.483  1.00 93.91           H  
ATOM   5849  O   ARG B  53       3.391  28.358  13.131  1.00 93.91           O  
ATOM   5850  CG  ARG B  53       3.707  30.935   9.410  1.00 93.91           C  
ATOM   5851  HG2 ARG B  53       2.808  31.002   8.798  1.00 93.91           H  
ATOM   5852  HG3 ARG B  53       4.293  30.077   9.081  1.00 93.91           H  
ATOM   5853  CD  ARG B  53       4.533  32.212   9.230  1.00 93.91           C  
ATOM   5854  HD2 ARG B  53       5.499  32.096   9.722  1.00 93.91           H  
ATOM   5855  HD3 ARG B  53       4.004  33.041   9.700  1.00 93.91           H  
ATOM   5856  NE  ARG B  53       4.726  32.537   7.811  1.00 93.91           N  
ATOM   5857  HE  ARG B  53       4.132  33.246   7.405  1.00 93.91           H  
ATOM   5858  NH1 ARG B  53       6.470  31.109   7.182  1.00 93.91           N  
ATOM   5859 HH11 ARG B  53       7.011  30.809   6.384  1.00 93.91           H  
ATOM   5860 HH12 ARG B  53       6.641  30.734   8.104  1.00 93.91           H  
ATOM   5861  NH2 ARG B  53       5.501  32.472   5.742  1.00 93.91           N  
ATOM   5862 HH21 ARG B  53       4.857  33.227   5.552  1.00 93.91           H  
ATOM   5863 HH22 ARG B  53       6.196  32.222   5.054  1.00 93.91           H  
ATOM   5864  CZ  ARG B  53       5.572  32.022   6.943  1.00 93.91           C  
ATOM   5865  N   ALA B  54       1.620  29.711  13.380  1.00 95.62           N  
ATOM   5866  H   ALA B  54       0.967  30.331  12.921  1.00 95.62           H  
ATOM   5867  CA  ALA B  54       1.457  29.461  14.809  1.00 95.62           C  
ATOM   5868  HA  ALA B  54       2.405  29.660  15.307  1.00 95.62           H  
ATOM   5869  C   ALA B  54       1.089  27.998  15.105  1.00 95.62           C  
ATOM   5870  CB  ALA B  54       0.406  30.429  15.364  1.00 95.62           C  
ATOM   5871  HB1 ALA B  54       0.721  31.458  15.184  1.00 95.62           H  
ATOM   5872  HB2 ALA B  54      -0.554  30.258  14.877  1.00 95.62           H  
ATOM   5873  HB3 ALA B  54       0.296  30.271  16.436  1.00 95.62           H  
ATOM   5874  O   ALA B  54       1.652  27.409  16.029  1.00 95.62           O  
ATOM   5875  N   ALA B  55       0.194  27.401  14.310  1.00 93.79           N  
ATOM   5876  H   ALA B  55      -0.266  27.940  13.591  1.00 93.79           H  
ATOM   5877  CA  ALA B  55      -0.167  25.993  14.427  1.00 93.79           C  
ATOM   5878  HA  ALA B  55      -0.510  25.800  15.443  1.00 93.79           H  
ATOM   5879  C   ALA B  55       1.051  25.089  14.173  1.00 93.79           C  
ATOM   5880  CB  ALA B  55      -1.331  25.697  13.474  1.00 93.79           C  
ATOM   5881  HB1 ALA B  55      -1.648  24.661  13.599  1.00 93.79           H  
ATOM   5882  HB2 ALA B  55      -1.034  25.859  12.438  1.00 93.79           H  
ATOM   5883  HB3 ALA B  55      -2.178  26.341  13.709  1.00 93.79           H  
ATOM   5884  O   ALA B  55       1.393  24.273  15.028  1.00 93.79           O  
ATOM   5885  N   MET B  56       1.776  25.308  13.069  1.00 96.77           N  
ATOM   5886  H   MET B  56       1.444  26.000  12.413  1.00 96.77           H  
ATOM   5887  CA  MET B  56       2.986  24.551  12.727  1.00 96.77           C  
ATOM   5888  HA  MET B  56       2.726  23.494  12.666  1.00 96.77           H  
ATOM   5889  C   MET B  56       4.083  24.681  13.793  1.00 96.77           C  
ATOM   5890  CB  MET B  56       3.519  24.988  11.355  1.00 96.77           C  
ATOM   5891  HB2 MET B  56       4.496  24.532  11.195  1.00 96.77           H  
ATOM   5892  HB3 MET B  56       3.648  26.071  11.346  1.00 96.77           H  
ATOM   5893  O   MET B  56       4.701  23.677  14.152  1.00 96.77           O  
ATOM   5894  CG  MET B  56       2.604  24.583  10.190  1.00 96.77           C  
ATOM   5895  HG2 MET B  56       1.648  25.094  10.297  1.00 96.77           H  
ATOM   5896  HG3 MET B  56       3.058  24.929   9.262  1.00 96.77           H  
ATOM   5897  SD  MET B  56       2.239  22.813  10.020  1.00 96.77           S  
ATOM   5898  CE  MET B  56       3.889  22.154   9.682  1.00 96.77           C  
ATOM   5899  HE1 MET B  56       4.502  22.205  10.582  1.00 96.77           H  
ATOM   5900  HE2 MET B  56       4.353  22.737   8.886  1.00 96.77           H  
ATOM   5901  HE3 MET B  56       3.804  21.116   9.361  1.00 96.77           H  
ATOM   5902  N   THR B  57       4.295  25.876  14.356  1.00 98.16           N  
ATOM   5903  H   THR B  57       3.830  26.687  13.974  1.00 98.16           H  
ATOM   5904  CA  THR B  57       5.207  26.070  15.495  1.00 98.16           C  
ATOM   5905  HA  THR B  57       6.205  25.737  15.209  1.00 98.16           H  
ATOM   5906  C   THR B  57       4.768  25.228  16.690  1.00 98.16           C  
ATOM   5907  CB  THR B  57       5.302  27.549  15.903  1.00 98.16           C  
ATOM   5908  HB  THR B  57       4.306  27.936  16.121  1.00 98.16           H  
ATOM   5909  O   THR B  57       5.545  24.406  17.171  1.00 98.16           O  
ATOM   5910  CG2 THR B  57       6.204  27.787  17.113  1.00 98.16           C  
ATOM   5911 HG21 THR B  57       5.756  27.355  18.008  1.00 98.16           H  
ATOM   5912 HG22 THR B  57       7.179  27.329  16.952  1.00 98.16           H  
ATOM   5913 HG23 THR B  57       6.330  28.855  17.288  1.00 98.16           H  
ATOM   5914  OG1 THR B  57       5.867  28.302  14.862  1.00 98.16           O  
ATOM   5915  HG1 THR B  57       6.011  29.189  15.199  1.00 98.16           H  
ATOM   5916  N   LYS B  58       3.510  25.366  17.129  1.00 98.39           N  
ATOM   5917  H   LYS B  58       2.904  26.008  16.639  1.00 98.39           H  
ATOM   5918  CA  LYS B  58       2.979  24.686  18.320  1.00 98.39           C  
ATOM   5919  HA  LYS B  58       3.557  25.002  19.188  1.00 98.39           H  
ATOM   5920  C   LYS B  58       3.115  23.164  18.231  1.00 98.39           C  
ATOM   5921  CB  LYS B  58       1.512  25.107  18.501  1.00 98.39           C  
ATOM   5922  HB2 LYS B  58       1.468  26.188  18.634  1.00 98.39           H  
ATOM   5923  HB3 LYS B  58       0.962  24.855  17.594  1.00 98.39           H  
ATOM   5924  O   LYS B  58       3.579  22.532  19.179  1.00 98.39           O  
ATOM   5925  CG  LYS B  58       0.831  24.429  19.701  1.00 98.39           C  
ATOM   5926  HG2 LYS B  58       1.293  24.771  20.627  1.00 98.39           H  
ATOM   5927  HG3 LYS B  58       0.940  23.347  19.629  1.00 98.39           H  
ATOM   5928  CD  LYS B  58      -0.665  24.752  19.711  1.00 98.39           C  
ATOM   5929  HD2 LYS B  58      -1.083  24.487  18.739  1.00 98.39           H  
ATOM   5930  HD3 LYS B  58      -0.808  25.820  19.880  1.00 98.39           H  
ATOM   5931  CE  LYS B  58      -1.369  23.940  20.801  1.00 98.39           C  
ATOM   5932  HE2 LYS B  58      -1.056  24.310  21.778  1.00 98.39           H  
ATOM   5933  HE3 LYS B  58      -1.046  22.903  20.715  1.00 98.39           H  
ATOM   5934  NZ  LYS B  58      -2.843  24.014  20.649  1.00 98.39           N  
ATOM   5935  HZ1 LYS B  58      -3.168  24.968  20.717  1.00 98.39           H  
ATOM   5936  HZ2 LYS B  58      -3.109  23.663  19.740  1.00 98.39           H  
ATOM   5937  HZ3 LYS B  58      -3.307  23.444  21.342  1.00 98.39           H  
ATOM   5938  N   VAL B  59       2.707  22.559  17.114  1.00 98.49           N  
ATOM   5939  H   VAL B  59       2.325  23.122  16.367  1.00 98.49           H  
ATOM   5940  CA  VAL B  59       2.745  21.091  16.967  1.00 98.49           C  
ATOM   5941  HA  VAL B  59       2.295  20.652  17.857  1.00 98.49           H  
ATOM   5942  C   VAL B  59       4.182  20.561  16.915  1.00 98.49           C  
ATOM   5943  CB  VAL B  59       1.916  20.606  15.761  1.00 98.49           C  
ATOM   5944  HB  VAL B  59       1.884  19.517  15.794  1.00 98.49           H  
ATOM   5945  O   VAL B  59       4.476  19.496  17.467  1.00 98.49           O  
ATOM   5946  CG1 VAL B  59       0.464  21.084  15.853  1.00 98.49           C  
ATOM   5947 HG11 VAL B  59       0.376  22.140  15.597  1.00 98.49           H  
ATOM   5948 HG12 VAL B  59       0.093  20.939  16.868  1.00 98.49           H  
ATOM   5949 HG13 VAL B  59      -0.156  20.512  15.163  1.00 98.49           H  
ATOM   5950  CG2 VAL B  59       2.507  21.033  14.416  1.00 98.49           C  
ATOM   5951 HG21 VAL B  59       3.486  20.579  14.264  1.00 98.49           H  
ATOM   5952 HG22 VAL B  59       2.598  22.119  14.376  1.00 98.49           H  
ATOM   5953 HG23 VAL B  59       1.850  20.706  13.609  1.00 98.49           H  
ATOM   5954  N   THR B  60       5.095  21.334  16.319  1.00 98.79           N  
ATOM   5955  H   THR B  60       4.785  22.196  15.892  1.00 98.79           H  
ATOM   5956  CA  THR B  60       6.522  20.997  16.235  1.00 98.79           C  
ATOM   5957  HA  THR B  60       6.620  19.961  15.913  1.00 98.79           H  
ATOM   5958  C   THR B  60       7.203  21.128  17.595  1.00 98.79           C  
ATOM   5959  CB  THR B  60       7.230  21.881  15.200  1.00 98.79           C  
ATOM   5960  HB  THR B  60       7.205  22.921  15.526  1.00 98.79           H  
ATOM   5961  O   THR B  60       7.998  20.266  17.958  1.00 98.79           O  
ATOM   5962  CG2 THR B  60       8.676  21.465  14.935  1.00 98.79           C  
ATOM   5963 HG21 THR B  60       8.697  20.439  14.567  1.00 98.79           H  
ATOM   5964 HG22 THR B  60       9.107  22.123  14.181  1.00 98.79           H  
ATOM   5965 HG23 THR B  60       9.267  21.542  15.847  1.00 98.79           H  
ATOM   5966  OG1 THR B  60       6.564  21.777  13.969  1.00 98.79           O  
ATOM   5967  HG1 THR B  60       5.855  22.424  13.976  1.00 98.79           H  
ATOM   5968  N   GLU B  61       6.870  22.152  18.387  1.00 98.77           N  
ATOM   5969  H   GLU B  61       6.238  22.855  18.032  1.00 98.77           H  
ATOM   5970  CA  GLU B  61       7.374  22.318  19.758  1.00 98.77           C  
ATOM   5971  HA  GLU B  61       8.463  22.363  19.739  1.00 98.77           H  
ATOM   5972  C   GLU B  61       6.985  21.147  20.664  1.00 98.77           C  
ATOM   5973  CB  GLU B  61       6.837  23.620  20.373  1.00 98.77           C  
ATOM   5974  HB2 GLU B  61       6.999  23.594  21.450  1.00 98.77           H  
ATOM   5975  HB3 GLU B  61       5.764  23.682  20.188  1.00 98.77           H  
ATOM   5976  O   GLU B  61       7.809  20.686  21.456  1.00 98.77           O  
ATOM   5977  CG  GLU B  61       7.543  24.863  19.819  1.00 98.77           C  
ATOM   5978  HG2 GLU B  61       8.601  24.793  20.070  1.00 98.77           H  
ATOM   5979  HG3 GLU B  61       7.463  24.874  18.732  1.00 98.77           H  
ATOM   5980  CD  GLU B  61       6.968  26.176  20.372  1.00 98.77           C  
ATOM   5981  OE1 GLU B  61       7.732  27.168  20.369  1.00 98.77           O  
ATOM   5982  OE2 GLU B  61       5.787  26.194  20.790  1.00 98.77           O  
ATOM   5983  N   VAL B  62       5.758  20.635  20.526  1.00 98.81           N  
ATOM   5984  H   VAL B  62       5.127  21.085  19.879  1.00 98.81           H  
ATOM   5985  CA  VAL B  62       5.272  19.492  21.312  1.00 98.81           C  
ATOM   5986  HA  VAL B  62       5.475  19.691  22.364  1.00 98.81           H  
ATOM   5987  C   VAL B  62       6.043  18.216  20.981  1.00 98.81           C  
ATOM   5988  CB  VAL B  62       3.748  19.336  21.150  1.00 98.81           C  
ATOM   5989  HB  VAL B  62       3.478  19.425  20.098  1.00 98.81           H  
ATOM   5990  O   VAL B  62       6.564  17.577  21.896  1.00 98.81           O  
ATOM   5991  CG1 VAL B  62       3.218  17.996  21.674  1.00 98.81           C  
ATOM   5992 HG11 VAL B  62       3.530  17.840  22.707  1.00 98.81           H  
ATOM   5993 HG12 VAL B  62       2.129  17.978  21.620  1.00 98.81           H  
ATOM   5994 HG13 VAL B  62       3.588  17.177  21.057  1.00 98.81           H  
ATOM   5995  CG2 VAL B  62       3.083  20.473  21.943  1.00 98.81           C  
ATOM   5996 HG21 VAL B  62       3.395  21.440  21.546  1.00 98.81           H  
ATOM   5997 HG22 VAL B  62       1.997  20.412  21.878  1.00 98.81           H  
ATOM   5998 HG23 VAL B  62       3.369  20.412  22.993  1.00 98.81           H  
ATOM   5999  N   GLY B  63       6.207  17.882  19.700  1.00 98.86           N  
ATOM   6000  H   GLY B  63       5.767  18.440  18.983  1.00 98.86           H  
ATOM   6001  CA  GLY B  63       7.006  16.717  19.304  1.00 98.86           C  
ATOM   6002  HA2 GLY B  63       6.619  15.822  19.791  1.00 98.86           H  
ATOM   6003  HA3 GLY B  63       6.926  16.577  18.226  1.00 98.86           H  
ATOM   6004  C   GLY B  63       8.487  16.874  19.658  1.00 98.86           C  
ATOM   6005  O   GLY B  63       9.106  15.955  20.192  1.00 98.86           O  
ATOM   6006  N   ALA B  64       9.050  18.071  19.467  1.00 98.82           N  
ATOM   6007  H   ALA B  64       8.508  18.796  19.019  1.00 98.82           H  
ATOM   6008  CA  ALA B  64      10.423  18.377  19.864  1.00 98.82           C  
ATOM   6009  HA  ALA B  64      11.094  17.675  19.371  1.00 98.82           H  
ATOM   6010  C   ALA B  64      10.635  18.236  21.377  1.00 98.82           C  
ATOM   6011  CB  ALA B  64      10.772  19.796  19.404  1.00 98.82           C  
ATOM   6012  HB1 ALA B  64      10.667  19.866  18.321  1.00 98.82           H  
ATOM   6013  HB2 ALA B  64      11.803  20.024  19.677  1.00 98.82           H  
ATOM   6014  HB3 ALA B  64      10.104  20.517  19.874  1.00 98.82           H  
ATOM   6015  O   ALA B  64      11.700  17.795  21.803  1.00 98.82           O  
ATOM   6016  N   LYS B  65       9.644  18.595  22.204  1.00 98.80           N  
ATOM   6017  H   LYS B  65       8.803  18.990  21.808  1.00 98.80           H  
ATOM   6018  CA  LYS B  65       9.715  18.397  23.655  1.00 98.80           C  
ATOM   6019  HA  LYS B  65      10.640  18.844  24.021  1.00 98.80           H  
ATOM   6020  C   LYS B  65       9.811  16.914  24.014  1.00 98.80           C  
ATOM   6021  CB  LYS B  65       8.536  19.096  24.348  1.00 98.80           C  
ATOM   6022  HB2 LYS B  65       8.609  20.170  24.174  1.00 98.80           H  
ATOM   6023  HB3 LYS B  65       7.590  18.738  23.942  1.00 98.80           H  
ATOM   6024  O   LYS B  65      10.673  16.569  24.815  1.00 98.80           O  
ATOM   6025  CG  LYS B  65       8.578  18.811  25.853  1.00 98.80           C  
ATOM   6026  HG2 LYS B  65       8.321  17.765  26.022  1.00 98.80           H  
ATOM   6027  HG3 LYS B  65       9.595  18.984  26.206  1.00 98.80           H  
ATOM   6028  CD  LYS B  65       7.612  19.680  26.662  1.00 98.80           C  
ATOM   6029  HD2 LYS B  65       7.953  20.716  26.632  1.00 98.80           H  
ATOM   6030  HD3 LYS B  65       6.617  19.627  26.221  1.00 98.80           H  
ATOM   6031  CE  LYS B  65       7.536  19.198  28.120  1.00 98.80           C  
ATOM   6032  HE2 LYS B  65       6.961  18.273  28.138  1.00 98.80           H  
ATOM   6033  HE3 LYS B  65       6.999  19.942  28.709  1.00 98.80           H  
ATOM   6034  NZ  LYS B  65       8.875  18.931  28.711  1.00 98.80           N  
ATOM   6035  HZ1 LYS B  65       9.296  18.125  28.270  1.00 98.80           H  
ATOM   6036  HZ2 LYS B  65       8.827  18.641  29.678  1.00 98.80           H  
ATOM   6037  HZ3 LYS B  65       9.536  19.685  28.594  1.00 98.80           H  
ATOM   6038  N   VAL B  66       8.995  16.053  23.397  1.00 98.87           N  
ATOM   6039  H   VAL B  66       8.321  16.416  22.739  1.00 98.87           H  
ATOM   6040  CA  VAL B  66       9.067  14.595  23.611  1.00 98.87           C  
ATOM   6041  HA  VAL B  66       8.861  14.383  24.660  1.00 98.87           H  
ATOM   6042  C   VAL B  66      10.479  14.081  23.325  1.00 98.87           C  
ATOM   6043  CB  VAL B  66       8.027  13.845  22.751  1.00 98.87           C  
ATOM   6044  HB  VAL B  66       8.160  14.108  21.702  1.00 98.87           H  
ATOM   6045  O   VAL B  66      11.052  13.377  24.150  1.00 98.87           O  
ATOM   6046  CG1 VAL B  66       8.164  12.323  22.881  1.00 98.87           C  
ATOM   6047 HG11 VAL B  66       8.156  12.033  23.932  1.00 98.87           H  
ATOM   6048 HG12 VAL B  66       9.086  11.982  22.411  1.00 98.87           H  
ATOM   6049 HG13 VAL B  66       7.331  11.834  22.376  1.00 98.87           H  
ATOM   6050  CG2 VAL B  66       6.599  14.218  23.167  1.00 98.87           C  
ATOM   6051 HG21 VAL B  66       6.428  13.945  24.208  1.00 98.87           H  
ATOM   6052 HG22 VAL B  66       6.432  15.288  23.042  1.00 98.87           H  
ATOM   6053 HG23 VAL B  66       5.884  13.689  22.537  1.00 98.87           H  
ATOM   6054  N   LEU B  67      11.074  14.495  22.204  1.00 98.82           N  
ATOM   6055  H   LEU B  67      10.536  15.057  21.560  1.00 98.82           H  
ATOM   6056  CA  LEU B  67      12.423  14.075  21.815  1.00 98.82           C  
ATOM   6057  HA  LEU B  67      12.485  12.988  21.870  1.00 98.82           H  
ATOM   6058  C   LEU B  67      13.521  14.623  22.740  1.00 98.82           C  
ATOM   6059  CB  LEU B  67      12.684  14.522  20.372  1.00 98.82           C  
ATOM   6060  HB2 LEU B  67      12.590  15.607  20.318  1.00 98.82           H  
ATOM   6061  HB3 LEU B  67      13.715  14.260  20.134  1.00 98.82           H  
ATOM   6062  O   LEU B  67      14.423  13.882  23.128  1.00 98.82           O  
ATOM   6063  CG  LEU B  67      11.765  13.886  19.319  1.00 98.82           C  
ATOM   6064  HG  LEU B  67      10.725  14.061  19.594  1.00 98.82           H  
ATOM   6065  CD1 LEU B  67      12.011  14.541  17.965  1.00 98.82           C  
ATOM   6066 HD11 LEU B  67      13.030  14.342  17.631  1.00 98.82           H  
ATOM   6067 HD12 LEU B  67      11.317  14.125  17.235  1.00 98.82           H  
ATOM   6068 HD13 LEU B  67      11.844  15.616  18.041  1.00 98.82           H  
ATOM   6069  CD2 LEU B  67      11.990  12.384  19.164  1.00 98.82           C  
ATOM   6070 HD21 LEU B  67      13.023  12.192  18.872  1.00 98.82           H  
ATOM   6071 HD22 LEU B  67      11.768  11.863  20.096  1.00 98.82           H  
ATOM   6072 HD23 LEU B  67      11.325  11.998  18.392  1.00 98.82           H  
ATOM   6073  N   LYS B  68      13.443  15.903  23.131  1.00 98.01           N  
ATOM   6074  H   LYS B  68      12.683  16.457  22.761  1.00 98.01           H  
ATOM   6075  CA  LYS B  68      14.381  16.529  24.085  1.00 98.01           C  
ATOM   6076  HA  LYS B  68      15.398  16.446  23.702  1.00 98.01           H  
ATOM   6077  C   LYS B  68      14.376  15.832  25.443  1.00 98.01           C  
ATOM   6078  CB  LYS B  68      14.017  18.004  24.299  1.00 98.01           C  
ATOM   6079  HB2 LYS B  68      14.507  18.361  25.205  1.00 98.01           H  
ATOM   6080  HB3 LYS B  68      12.940  18.085  24.447  1.00 98.01           H  
ATOM   6081  O   LYS B  68      15.429  15.715  26.064  1.00 98.01           O  
ATOM   6082  CG  LYS B  68      14.459  18.899  23.139  1.00 98.01           C  
ATOM   6083  HG2 LYS B  68      14.089  18.495  22.196  1.00 98.01           H  
ATOM   6084  HG3 LYS B  68      15.548  18.931  23.105  1.00 98.01           H  
ATOM   6085  CD  LYS B  68      13.909  20.315  23.343  1.00 98.01           C  
ATOM   6086  HD2 LYS B  68      12.823  20.260  23.414  1.00 98.01           H  
ATOM   6087  HD3 LYS B  68      14.313  20.730  24.266  1.00 98.01           H  
ATOM   6088  CE  LYS B  68      14.296  21.193  22.155  1.00 98.01           C  
ATOM   6089  HE2 LYS B  68      13.941  20.702  21.249  1.00 98.01           H  
ATOM   6090  HE3 LYS B  68      15.384  21.246  22.105  1.00 98.01           H  
ATOM   6091  NZ  LYS B  68      13.716  22.553  22.253  1.00 98.01           N  
ATOM   6092  HZ1 LYS B  68      13.983  23.106  21.451  1.00 98.01           H  
ATOM   6093  HZ2 LYS B  68      14.033  23.014  23.093  1.00 98.01           H  
ATOM   6094  HZ3 LYS B  68      12.708  22.495  22.273  1.00 98.01           H  
ATOM   6095  N   ASP B  69      13.208  15.366  25.875  1.00 98.41           N  
ATOM   6096  H   ASP B  69      12.383  15.561  25.326  1.00 98.41           H  
ATOM   6097  CA  ASP B  69      13.023  14.648  27.137  1.00 98.41           C  
ATOM   6098  HA  ASP B  69      13.682  15.091  27.884  1.00 98.41           H  
ATOM   6099  C   ASP B  69      13.427  13.156  27.032  1.00 98.41           C  
ATOM   6100  CB  ASP B  69      11.574  14.842  27.630  1.00 98.41           C  
ATOM   6101  HB2 ASP B  69      11.428  14.233  28.523  1.00 98.41           H  
ATOM   6102  HB3 ASP B  69      10.890  14.472  26.867  1.00 98.41           H
[truncated: 295,659 more chars]
