# Supplementary material for: The effects of nature‐inspired amino acid substitutions on structural and biochemical properties of the E. coli L‐asparaginase EcAIII
Source: Protein Sci. 2023 Jun 1;32(6):e4647. doi: 10.1002/pro.4647 (PMC10204187; doi:10.1002/pro.4647)
Supplement: Supplementary file 6 — DATA S3. Supporting Information. [file PRO-32-e4647-s004.zip › predicted_structures_of_orthologs_PDB_files/T/QHOR01000130.1_14_post.pdb]

ATOM    806  N   ILE A  55     -14.526  25.647  -3.865  1.00 96.50           N  
ATOM    807  H   ILE A  55     -14.803  26.494  -3.389  1.00 96.50           H  
ATOM    808  CA  ILE A  55     -13.168  25.176  -3.628  1.00 96.50           C  
ATOM    809  HA  ILE A  55     -13.027  24.234  -4.157  1.00 96.50           H  
ATOM    810  C   ILE A  55     -13.025  24.881  -2.145  1.00 96.50           C  
ATOM    811  CB  ILE A  55     -12.099  26.166  -4.137  1.00 96.50           C  
ATOM    812  HB  ILE A  55     -11.123  25.756  -3.874  1.00 96.50           H  
ATOM    813  O   ILE A  55     -13.649  25.543  -1.315  1.00 96.50           O  
ATOM    814  CG1 ILE A  55     -12.218  27.574  -3.509  1.00 96.50           C  
ATOM    815 HG12 ILE A  55     -13.184  28.008  -3.766  1.00 96.50           H  
ATOM    816 HG13 ILE A  55     -12.167  27.484  -2.424  1.00 96.50           H  
ATOM    817  CG2 ILE A  55     -12.181  26.225  -5.667  1.00 96.50           C  
ATOM    818 HG21 ILE A  55     -13.091  26.743  -5.970  1.00 96.50           H  
ATOM    819 HG22 ILE A  55     -12.206  25.209  -6.062  1.00 96.50           H  
ATOM    820 HG23 ILE A  55     -11.305  26.731  -6.072  1.00 96.50           H  
ATOM    821  CD1 ILE A  55     -11.119  28.553  -3.950  1.00 96.50           C  
ATOM    822 HD11 ILE A  55     -10.138  28.146  -3.709  1.00 96.50           H  
ATOM    823 HD12 ILE A  55     -11.183  28.746  -5.021  1.00 96.50           H  
ATOM    824 HD13 ILE A  55     -11.250  29.500  -3.427  1.00 96.50           H  
ATOM    825  N   GLY A  56     -12.188  23.911  -1.811  1.00 98.16           N  
ATOM    826  H   GLY A  56     -11.700  23.412  -2.541  1.00 98.16           H  
ATOM    827  CA  GLY A  56     -11.883  23.580  -0.429  1.00 98.16           C  
ATOM    828  HA2 GLY A  56     -11.982  24.468   0.195  1.00 98.16           H  
ATOM    829  HA3 GLY A  56     -12.582  22.829  -0.060  1.00 98.16           H  
ATOM    830  C   GLY A  56     -10.465  23.058  -0.305  1.00 98.16           C  
ATOM    831  O   GLY A  56      -9.911  22.502  -1.250  1.00 98.16           O  
ATOM    832  N   LEU A  57      -9.874  23.273   0.862  1.00 98.91           N  
ATOM    833  H   LEU A  57     -10.400  23.735   1.591  1.00 98.91           H  
ATOM    834  CA  LEU A  57      -8.542  22.804   1.209  1.00 98.91           C  
ATOM    835  HA  LEU A  57      -8.330  21.881   0.669  1.00 98.91           H  
ATOM    836  C   LEU A  57      -8.516  22.525   2.707  1.00 98.91           C  
ATOM    837  CB  LEU A  57      -7.508  23.870   0.799  1.00 98.91           C  
ATOM    838  HB2 LEU A  57      -7.535  23.975  -0.286  1.00 98.91           H  
ATOM    839  HB3 LEU A  57      -7.815  24.825   1.226  1.00 98.91           H  
ATOM    840  O   LEU A  57      -8.902  23.385   3.503  1.00 98.91           O  
ATOM    841  CG  LEU A  57      -6.055  23.586   1.229  1.00 98.91           C  
ATOM    842  HG  LEU A  57      -6.011  23.377   2.297  1.00 98.91           H  
ATOM    843  CD1 LEU A  57      -5.437  22.418   0.461  1.00 98.91           C  
ATOM    844 HD11 LEU A  57      -5.980  21.500   0.685  1.00 98.91           H  
ATOM    845 HD12 LEU A  57      -5.473  22.607  -0.612  1.00 98.91           H  
ATOM    846 HD13 LEU A  57      -4.401  22.279   0.770  1.00 98.91           H  
ATOM    847  CD2 LEU A  57      -5.204  24.823   0.952  1.00 98.91           C  
ATOM    848 HD21 LEU A  57      -5.269  25.074  -0.107  1.00 98.91           H  
ATOM    849 HD22 LEU A  57      -5.564  25.661   1.548  1.00 98.91           H  
ATOM    850 HD23 LEU A  57      -4.165  24.627   1.219  1.00 98.91           H  
ATOM    851  N   ALA A  58      -8.023  21.349   3.072  1.00 98.97           N  
ATOM    852  H   ALA A  58      -7.755  20.699   2.348  1.00 98.97           H  
ATOM    853  CA  ALA A  58      -7.615  21.018   4.427  1.00 98.97           C  
ATOM    854  HA  ALA A  58      -7.624  21.921   5.038  1.00 98.97           H  
ATOM    855  C   ALA A  58      -6.176  20.497   4.410  1.00 98.97           C  
ATOM    856  CB  ALA A  58      -8.606  20.025   5.040  1.00 98.97           C  
ATOM    857  HB1 ALA A  58      -8.633  19.107   4.452  1.00 98.97           H  
ATOM    858  HB2 ALA A  58      -9.600  20.472   5.052  1.00 98.97           H  
ATOM    859  HB3 ALA A  58      -8.309  19.787   6.061  1.00 98.97           H  
ATOM    860  O   ALA A  58      -5.719  19.949   3.405  1.00 98.97           O  
ATOM    861  N   ILE A  59      -5.477  20.666   5.530  1.00 98.97           N  
ATOM    862  H   ILE A  59      -5.931  21.127   6.305  1.00 98.97           H  
ATOM    863  CA  ILE A  59      -4.119  20.175   5.760  1.00 98.97           C  
ATOM    864  HA  ILE A  59      -3.924  19.370   5.052  1.00 98.97           H  
ATOM    865  C   ILE A  59      -3.981  19.582   7.164  1.00 98.97           C  
ATOM    866  CB  ILE A  59      -3.052  21.271   5.528  1.00 98.97           C  
ATOM    867  HB  ILE A  59      -2.078  20.796   5.645  1.00 98.97           H  
ATOM    868  O   ILE A  59      -4.688  19.984   8.096  1.00 98.97           O  
ATOM    869  CG1 ILE A  59      -3.146  22.413   6.566  1.00 98.97           C  
ATOM    870 HG12 ILE A  59      -4.053  22.992   6.399  1.00 98.97           H  
ATOM    871 HG13 ILE A  59      -3.190  22.000   7.574  1.00 98.97           H  
ATOM    872  CG2 ILE A  59      -3.119  21.820   4.091  1.00 98.97           C  
ATOM    873 HG21 ILE A  59      -2.255  22.453   3.890  1.00 98.97           H  
ATOM    874 HG22 ILE A  59      -4.031  22.397   3.943  1.00 98.97           H  
ATOM    875 HG23 ILE A  59      -3.108  20.988   3.387  1.00 98.97           H  
ATOM    876  CD1 ILE A  59      -1.936  23.343   6.540  1.00 98.97           C  
ATOM    877 HD11 ILE A  59      -1.898  23.894   5.600  1.00 98.97           H  
ATOM    878 HD12 ILE A  59      -2.025  24.052   7.364  1.00 98.97           H  
ATOM    879 HD13 ILE A  59      -1.019  22.767   6.667  1.00 98.97           H  
ATOM    880  N   HIS A  60      -3.008  18.690   7.333  1.00 98.76           N  
ATOM    881  H   HIS A  60      -2.473  18.409   6.523  1.00 98.76           H  
ATOM    882  CA  HIS A  60      -2.489  18.286   8.636  1.00 98.76           C  
ATOM    883  HA  HIS A  60      -2.812  19.026   9.368  1.00 98.76           H  
ATOM    884  C   HIS A  60      -0.958  18.310   8.647  1.00 98.76           C  
ATOM    885  CB  HIS A  60      -3.073  16.938   9.085  1.00 98.76           C  
ATOM    886  HB2 HIS A  60      -2.783  16.760  10.121  1.00 98.76           H  
ATOM    887  HB3 HIS A  60      -4.161  16.995   9.060  1.00 98.76           H  
ATOM    888  O   HIS A  60      -0.303  18.139   7.621  1.00 98.76           O  
ATOM    889  CG  HIS A  60      -2.615  15.757   8.270  1.00 98.76           C  
ATOM    890  CD2 HIS A  60      -3.339  15.085   7.333  1.00 98.76           C  
ATOM    891  HD2 HIS A  60      -4.361  15.288   7.052  1.00 98.76           H  
ATOM    892  ND1 HIS A  60      -1.370  15.157   8.385  1.00 98.76           N  
ATOM    893  HD1 HIS A  60      -1.367  14.142   7.506  1.00 98.76           H  
ATOM    894  CE1 HIS A  60      -0.540  13.466   7.349  1.00 98.76           C  
ATOM    895  HE1 HIS A  60      -2.532  14.085   6.845  1.00 98.76           H  
ATOM    896  NE2 HIS A  60      -2.741  13.438   6.098  1.00 98.76           N  
ATOM    897  N   GLY A  61      -0.402  18.564   9.827  1.00 97.03           N  
ATOM    898  H   GLY A  61      -1.032  18.688  10.607  1.00 97.03           H  
ATOM    899  CA  GLY A  61       1.026  18.478  10.133  1.00 97.03           C  
ATOM    900  HA2 GLY A  61       1.592  18.288   9.221  1.00 97.03           H  
ATOM    901  HA3 GLY A  61       1.361  19.424  10.559  1.00 97.03           H  
ATOM    902  C   GLY A  61       1.332  17.357  11.128  1.00 97.03           C  
ATOM    903  O   GLY A  61       2.318  17.446  11.856  1.00 97.03           O  
ATOM    904  N   GLY A  62       0.450  16.360  11.226  1.00 94.68           N  
ATOM    905  H   GLY A  62      -0.248  16.275  10.501  1.00 94.68           H  
ATOM    906  CA  GLY A  62       0.568  15.255  12.169  1.00 94.68           C  
ATOM    907  HA2 GLY A  62       1.535  15.305  12.670  1.00 94.68           H  
ATOM    908  HA3 GLY A  62       0.527  14.321  11.609  1.00 94.68           H  
ATOM    909  C   GLY A  62      -0.490  15.232  13.267  1.00 94.68           C  
ATOM    910  O   GLY A  62      -0.721  16.224  13.966  1.00 94.68           O  
ATOM    911  N   ALA A  63      -1.088  14.056  13.462  1.00 89.73           N  
ATOM    912  H   ALA A  63      -0.864  13.320  12.808  1.00 89.73           H  
ATOM    913  CA  ALA A  63      -1.665  13.665  14.746  1.00 89.73           C  
ATOM    914  HA  ALA A  63      -2.350  14.441  15.089  1.00 89.73           H  
ATOM    915  C   ALA A  63      -0.541  13.526  15.787  1.00 89.73           C  
ATOM    916  CB  ALA A  63      -2.467  12.372  14.569  1.00 89.73           C  
ATOM    917  HB1 ALA A  63      -3.277  12.533  13.858  1.00 89.73           H  
ATOM    918  HB2 ALA A  63      -1.818  11.572  14.211  1.00 89.73           H  
ATOM    919  HB3 ALA A  63      -2.903  12.072  15.522  1.00 89.73           H  
ATOM    920  O   ALA A  63       0.610  13.323  15.417  1.00 89.73           O  
ATOM    921  N   GLY A  64      -0.869  13.645  17.073  1.00 80.49           N  
ATOM    922  H   GLY A  64      -1.826  13.881  17.295  1.00 80.49           H  
ATOM    923  CA  GLY A  64       0.093  13.551  18.170  1.00 80.49           C  
ATOM    924  HA2 GLY A  64      -0.456  13.402  19.100  1.00 80.49           H  
ATOM    925  HA3 GLY A  64       0.748  12.696  18.002  1.00 80.49           H  
ATOM    926  C   GLY A  64       0.973  14.794  18.306  1.00 80.49           C  
ATOM    927  O   GLY A  64       2.078  14.872  17.775  1.00 80.49           O  
ATOM    928  N   THR A  65       0.476  15.797  19.024  1.00 73.82           N  
ATOM    929  H   THR A  65      -0.395  15.666  19.519  1.00 73.82           H  
ATOM    930  CA  THR A  65       1.154  17.093  19.167  1.00 73.82           C  
ATOM    931  HA  THR A  65       1.726  17.287  18.260  1.00 73.82           H  
ATOM    932  C   THR A  65       2.147  17.083  20.331  1.00 73.82           C  
ATOM    933  CB  THR A  65       0.125  18.230  19.317  1.00 73.82           C  
ATOM    934  HB  THR A  65       0.652  19.180  19.402  1.00 73.82           H  
ATOM    935  O   THR A  65       2.085  16.220  21.207  1.00 73.82           O  
ATOM    936  CG2 THR A  65      -0.819  18.314  18.114  1.00 73.82           C  
ATOM    937 HG21 THR A  65      -1.211  17.330  17.855  1.00 73.82           H  
ATOM    938 HG22 THR A  65      -1.658  18.969  18.346  1.00 73.82           H  
ATOM    939 HG23 THR A  65      -0.283  18.713  17.253  1.00 73.82           H  
ATOM    940  OG1 THR A  65      -0.676  18.066  20.466  1.00 73.82           O  
ATOM    941  HG1 THR A  65      -0.107  18.189  21.229  1.00 73.82           H  
ATOM    942  N   ILE A  66       3.004  18.111  20.425  1.00 73.00           N  
ATOM    943  H   ILE A  66       3.062  18.768  19.660  1.00 73.00           H  
ATOM    944  CA  ILE A  66       3.561  18.497  21.736  1.00 73.00           C  
ATOM    945  HA  ILE A  66       4.219  17.704  22.091  1.00 73.00           H  
ATOM    946  C   ILE A  66       2.375  18.645  22.701  1.00 73.00           C  
ATOM    947  CB  ILE A  66       4.354  19.827  21.670  1.00 73.00           C  
ATOM    948  HB  ILE A  66       3.678  20.600  21.303  1.00 73.00           H  
ATOM    949  O   ILE A  66       1.373  19.282  22.353  1.00 73.00           O  
ATOM    950  CG1 ILE A  66       5.566  19.752  20.723  1.00 73.00           C  
ATOM    951 HG12 ILE A  66       5.309  19.184  19.829  1.00 73.00           H  
ATOM    952 HG13 ILE A  66       6.381  19.250  21.244  1.00 73.00           H  
ATOM    953  CG2 ILE A  66       4.864  20.245  23.064  1.00 73.00           C  
ATOM    954 HG21 ILE A  66       4.022  20.453  23.724  1.00 73.00           H  
ATOM    955 HG22 ILE A  66       5.476  19.453  23.494  1.00 73.00           H  
ATOM    956 HG23 ILE A  66       5.448  21.163  23.010  1.00 73.00           H  
ATOM    957  CD1 ILE A  66       6.088  21.115  20.267  1.00 73.00           C  
ATOM    958 HD11 ILE A  66       6.929  20.966  19.589  1.00 73.00           H  
ATOM    959 HD12 ILE A  66       5.292  21.647  19.746  1.00 73.00           H  
ATOM    960 HD13 ILE A  66       6.429  21.710  21.115  1.00 73.00           H  
ATOM    961  N   GLU A  67       2.465  18.067  23.901  1.00 80.17           N  
ATOM    962  H   GLU A  67       3.249  17.464  24.106  1.00 80.17           H  
ATOM    963  CA  GLU A  67       1.430  18.284  24.910  1.00 80.17           C  
ATOM    964  HA  GLU A  67       0.490  17.872  24.544  1.00 80.17           H  
ATOM    965  C   GLU A  67       1.238  19.781  25.175  1.00 80.17           C  
ATOM    966  CB  GLU A  67       1.760  17.642  26.256  1.00 80.17           C  
ATOM    967  HB2 GLU A  67       2.782  17.879  26.551  1.00 80.17           H  
ATOM    968  HB3 GLU A  67       1.081  18.132  26.954  1.00 80.17           H  
ATOM    969  O   GLU A  67       2.205  20.525  25.334  1.00 80.17           O  
ATOM    970  CG  GLU A  67       1.523  16.128  26.338  1.00 80.17           C  
ATOM    971  HG2 GLU A  67       0.815  15.843  25.560  1.00 80.17           H  
ATOM    972  HG3 GLU A  67       2.463  15.613  26.144  1.00 80.17           H  
ATOM    973  CD  GLU A  67       0.946  15.698  27.702  1.00 80.17           C  
ATOM    974  OE1 GLU A  67       0.458  14.552  27.771  1.00 80.17           O  
ATOM    975  OE2 GLU A  67       0.976  16.512  28.663  1.00 80.17           O  
ATOM    976  N   ARG A  68      -0.014  20.220  25.325  1.00 83.51           N  
ATOM    977  H   ARG A  68      -0.764  19.561  25.166  1.00 83.51           H  
ATOM    978  CA  ARG A  68      -0.348  21.626  25.608  1.00 83.51           C  
ATOM    979  HA  ARG A  68      -0.002  22.234  24.773  1.00 83.51           H  
ATOM    980  C   ARG A  68       0.347  22.182  26.862  1.00 83.51           C  
ATOM    981  CB  ARG A  68      -1.874  21.728  25.714  1.00 83.51           C  
ATOM    982  HB2 ARG A  68      -2.321  21.227  24.855  1.00 83.51           H  
ATOM    983  HB3 ARG A  68      -2.213  21.223  26.618  1.00 83.51           H  
ATOM    984  O   ARG A  68       0.583  23.379  26.946  1.00 83.51           O  
ATOM    985  CG  ARG A  68      -2.350  23.183  25.736  1.00 83.51           C  
ATOM    986  HG2 ARG A  68      -1.922  23.724  24.892  1.00 83.51           H  
ATOM    987  HG3 ARG A  68      -2.036  23.661  26.664  1.00 83.51           H  
ATOM    988  CD  ARG A  68      -3.873  23.223  25.640  1.00 83.51           C  
ATOM    989  HD2 ARG A  68      -4.297  22.690  26.491  1.00 83.51           H  
ATOM    990  HD3 ARG A  68      -4.179  22.724  24.721  1.00 83.51           H  
ATOM    991  NE  ARG A  68      -4.358  24.611  25.625  1.00 83.51           N  
ATOM    992  HE  ARG A  68      -3.651  25.332  25.633  1.00 83.51           H  
ATOM    993  NH1 ARG A  68      -6.595  24.123  25.439  1.00 83.51           N  
ATOM    994 HH11 ARG A  68      -7.549  24.410  25.277  1.00 83.51           H  
ATOM    995 HH12 ARG A  68      -6.370  23.139  25.399  1.00 83.51           H  
ATOM    996  NH2 ARG A  68      -5.923  26.253  25.488  1.00 83.51           N  
ATOM    997 HH21 ARG A  68      -5.187  26.945  25.513  1.00 83.51           H  
ATOM    998 HH22 ARG A  68      -6.889  26.534  25.405  1.00 83.51           H  
ATOM    999  CZ  ARG A  68      -5.619  24.987  25.521  1.00 83.51           C  
ATOM   1000  N   SER A  69       0.683  21.311  27.813  1.00 84.07           N  
ATOM   1001  H   SER A  69       0.511  20.334  27.622  1.00 84.07           H  
ATOM   1002  CA  SER A  69       1.464  21.592  29.026  1.00 84.07           C  
ATOM   1003  HA  SER A  69       1.007  22.419  29.571  1.00 84.07           H  
ATOM   1004  C   SER A  69       2.931  21.970  28.747  1.00 84.07           C  
ATOM   1005  CB  SER A  69       1.420  20.326  29.900  1.00 84.07           C  
ATOM   1006  HB2 SER A  69       0.390  20.130  30.199  1.00 84.07           H  
ATOM   1007  HB3 SER A  69       2.033  20.466  30.790  1.00 84.07           H  
ATOM   1008  O   SER A  69       3.525  22.722  29.515  1.00 84.07           O  
ATOM   1009  OG  SER A  69       1.907  19.228  29.143  1.00 84.07           O  
ATOM   1010  HG  SER A  69       1.481  18.394  29.353  1.00 84.07           H  
ATOM   1011  N   ASN A  70       3.498  21.472  27.643  1.00 83.06           N  
ATOM   1012  H   ASN A  70       2.919  20.885  27.060  1.00 83.06           H  
ATOM   1013  CA  ASN A  70       4.894  21.629  27.225  1.00 83.06           C  
ATOM   1014  HA  ASN A  70       5.469  22.060  28.044  1.00 83.06           H  
ATOM   1015  C   ASN A  70       5.064  22.573  26.016  1.00 83.06           C  
ATOM   1016  CB  ASN A  70       5.454  20.228  26.915  1.00 83.06           C  
ATOM   1017  HB2 ASN A  70       6.466  20.321  26.522  1.00 83.06           H  
ATOM   1018  HB3 ASN A  70       4.836  19.757  26.151  1.00 83.06           H  
ATOM   1019  O   ASN A  70       6.190  22.835  25.587  1.00 83.06           O  
ATOM   1020  CG  ASN A  70       5.528  19.329  28.138  1.00 83.06           C  
ATOM   1021  ND2 ASN A  70       5.111  18.090  28.024  1.00 83.06           N  
ATOM   1022 HD21 ASN A  70       4.617  17.797  27.194  1.00 83.06           H  
ATOM   1023 HD22 ASN A  70       5.039  17.572  28.888  1.00 83.06           H  
ATOM   1024  OD1 ASN A  70       5.991  19.708  29.199  1.00 83.06           O  
ATOM   1025  N   MET A  71       3.966  23.073  25.441  1.00 87.57           N  
ATOM   1026  H   MET A  71       3.068  22.816  25.824  1.00 87.57           H  
ATOM   1027  CA  MET A  71       3.996  24.013  24.323  1.00 87.57           C  
ATOM   1028  HA  MET A  71       4.816  23.739  23.661  1.00 87.57           H  
ATOM   1029  C   MET A  71       4.229  25.445  24.827  1.00 87.57           C  
ATOM   1030  CB  MET A  71       2.689  23.907  23.524  1.00 87.57           C  
ATOM   1031  HB2 MET A  71       2.474  22.863  23.298  1.00 87.57           H  
ATOM   1032  HB3 MET A  71       1.867  24.307  24.117  1.00 87.57           H  
ATOM   1033  O   MET A  71       3.414  25.991  25.569  1.00 87.57           O  
ATOM   1034  CG  MET A  71       2.797  24.696  22.214  1.00 87.57           C  
ATOM   1035  HG2 MET A  71       1.793  24.868  21.828  1.00 87.57           H  
ATOM   1036  HG3 MET A  71       3.229  25.675  22.419  1.00 87.57           H  
ATOM   1037  SD  MET A  71       3.766  23.896  20.909  1.00 87.57           S  
ATOM   1038  CE  MET A  71       2.457  22.828  20.253  1.00 87.57           C  
ATOM   1039  HE1 MET A  71       2.071  22.180  21.040  1.00 87.57           H  
ATOM   1040  HE2 MET A  71       2.857  22.221  19.440  1.00 87.57           H  
ATOM   1041  HE3 MET A  71       1.641  23.444  19.873  1.00 87.57           H  
ATOM   1042  N   THR A  72       5.315  26.088  24.389  1.00 91.74           N  
ATOM   1043  H   THR A  72       5.954  25.618  23.764  1.00 91.74           H  
ATOM   1044  CA  THR A  72       5.506  27.530  24.614  1.00 91.74           C  
ATOM   1045  HA  THR A  72       5.151  27.753  25.620  1.00 91.74           H  
ATOM   1046  C   THR A  72       4.679  28.349  23.614  1.00 91.74           C  
ATOM   1047  CB  THR A  72       6.979  27.962  24.554  1.00 91.74           C  
ATOM   1048  HB  THR A  72       7.036  29.028  24.776  1.00 91.74           H  
ATOM   1049  O   THR A  72       4.458  27.884  22.491  1.00 91.74           O  
ATOM   1050  CG2 THR A  72       7.843  27.211  25.566  1.00 91.74           C  
ATOM   1051 HG21 THR A  72       8.855  27.615  25.551  1.00 91.74           H  
ATOM   1052 HG22 THR A  72       7.876  26.149  25.324  1.00 91.74           H  
ATOM   1053 HG23 THR A  72       7.428  27.338  26.566  1.00 91.74           H  
ATOM   1054  OG1 THR A  72       7.541  27.744  23.280  1.00 91.74           O  
ATOM   1055  HG1 THR A  72       8.314  28.312  23.228  1.00 91.74           H  
ATOM   1056  N   PRO A  73       4.250  29.581  23.955  1.00 94.18           N  
ATOM   1057  CA  PRO A  73       3.561  30.467  23.012  1.00 94.18           C  
ATOM   1058  HA  PRO A  73       2.597  30.026  22.757  1.00 94.18           H  
ATOM   1059  C   PRO A  73       4.357  30.706  21.721  1.00 94.18           C  
ATOM   1060  CB  PRO A  73       3.340  31.777  23.777  1.00 94.18           C  
ATOM   1061  HB2 PRO A  73       2.410  32.263  23.483  1.00 94.18           H  
ATOM   1062  HB3 PRO A  73       4.184  32.450  23.626  1.00 94.18           H  
ATOM   1063  O   PRO A  73       3.780  30.774  20.636  1.00 94.18           O  
ATOM   1064  CG  PRO A  73       3.312  31.337  25.240  1.00 94.18           C  
ATOM   1065  HG2 PRO A  73       3.588  32.148  25.913  1.00 94.18           H  
ATOM   1066  HG3 PRO A  73       2.326  30.944  25.487  1.00 94.18           H  
ATOM   1067  CD  PRO A  73       4.337  30.208  25.266  1.00 94.18           C  
ATOM   1068  HD2 PRO A  73       5.336  30.620  25.408  1.00 94.18           H  
ATOM   1069  HD3 PRO A  73       4.091  29.513  26.069  1.00 94.18           H  
ATOM   1070  N   GLU A  74       5.686  30.784  21.823  1.00 94.53           N  
ATOM   1071  H   GLU A  74       6.090  30.829  22.748  1.00 94.53           H  
ATOM   1072  CA  GLU A  74       6.601  30.934  20.694  1.00 94.53           C  
ATOM   1073  HA  GLU A  74       6.292  31.799  20.108  1.00 94.53           H  
ATOM   1074  C   GLU A  74       6.551  29.721  19.757  1.00 94.53           C  
ATOM   1075  CB  GLU A  74       8.042  31.171  21.184  1.00 94.53           C  
ATOM   1076  HB2 GLU A  74       8.345  30.360  21.847  1.00 94.53           H  
ATOM   1077  HB3 GLU A  74       8.697  31.141  20.313  1.00 94.53           H  
ATOM   1078  O   GLU A  74       6.337  29.913  18.559  1.00 94.53           O  
ATOM   1079  CG  GLU A  74       8.267  32.527  21.877  1.00 94.53           C  
ATOM   1080  HG2 GLU A  74       9.339  32.654  22.028  1.00 94.53           H  
ATOM   1081  HG3 GLU A  74       7.937  33.314  21.198  1.00 94.53           H  
ATOM   1082  CD  GLU A  74       7.561  32.680  23.235  1.00 94.53           C  
ATOM   1083  OE1 GLU A  74       7.235  33.836  23.579  1.00 94.53           O  
ATOM   1084  OE2 GLU A  74       7.306  31.643  23.898  1.00 94.53           O  
ATOM   1085  N   ARG A  75       6.656  28.493  20.295  1.00 91.61           N  
ATOM   1086  H   ARG A  75       6.761  28.412  21.296  1.00 91.61           H  
ATOM   1087  CA  ARG A  75       6.531  27.262  19.498  1.00 91.61           C  
ATOM   1088  HA  ARG A  75       7.211  27.323  18.648  1.00 91.61           H  
ATOM   1089  C   ARG A  75       5.140  27.123  18.900  1.00 91.61           C  
ATOM   1090  CB  ARG A  75       6.871  26.009  20.323  1.00 91.61           C  
ATOM   1091  HB2 ARG A  75       6.370  25.154  19.870  1.00 91.61           H  
ATOM   1092  HB3 ARG A  75       6.500  26.115  21.343  1.00 91.61           H  
ATOM   1093  O   ARG A  75       5.019  26.801  17.723  1.00 91.61           O  
ATOM   1094  CG  ARG A  75       8.374  25.712  20.322  1.00 91.61           C  
ATOM   1095  HG2 ARG A  75       8.914  26.531  20.797  1.00 91.61           H  
ATOM   1096  HG3 ARG A  75       8.710  25.622  19.289  1.00 91.61           H  
ATOM   1097  CD  ARG A  75       8.664  24.398  21.063  1.00 91.61           C  
ATOM   1098  HD2 ARG A  75       8.506  24.551  22.131  1.00 91.61           H  
ATOM   1099  HD3 ARG A  75       7.972  23.635  20.707  1.00 91.61           H  
ATOM   1100  NE  ARG A  75      10.044  23.952  20.808  1.00 91.61           N  
ATOM   1101  HE  ARG A  75      10.594  24.551  20.209  1.00 91.61           H  
ATOM   1102  NH1 ARG A  75      10.014  21.931  21.919  1.00 91.61           N  
ATOM   1103 HH11 ARG A  75       9.095  22.129  22.288  1.00 91.61           H  
ATOM   1104 HH12 ARG A  75      10.506  21.073  22.123  1.00 91.61           H  
ATOM   1105  NH2 ARG A  75      11.792  22.534  20.711  1.00 91.61           N  
ATOM   1106 HH21 ARG A  75      12.266  23.170  20.085  1.00 91.61           H  
ATOM   1107 HH22 ARG A  75      12.122  21.590  20.575  1.00 91.61           H  
ATOM   1108  CZ  ARG A  75      10.604  22.806  21.153  1.00 91.61           C  
ATOM   1109  N   GLU A  76       4.079  27.397  19.664  1.00 94.18           N  
ATOM   1110  H   GLU A  76       4.224  27.642  20.633  1.00 94.18           H  
ATOM   1111  CA  GLU A  76       2.717  27.317  19.124  1.00 94.18           C  
ATOM   1112  HA  GLU A  76       2.572  26.303  18.750  1.00 94.18           H  
ATOM   1113  C   GLU A  76       2.540  28.266  17.931  1.00 94.18           C  
ATOM   1114  CB  GLU A  76       1.651  27.590  20.203  1.00 94.18           C  
ATOM   1115  HB2 GLU A  76       1.841  26.960  21.072  1.00 94.18           H  
ATOM   1116  HB3 GLU A  76       1.677  28.635  20.512  1.00 94.18           H  
ATOM   1117  O   GLU A  76       1.966  27.882  16.910  1.00 94.18           O  
ATOM   1118  CG  GLU A  76       0.278  27.248  19.602  1.00 94.18           C  
ATOM   1119  HG2 GLU A  76       0.367  26.280  19.108  1.00 94.18           H  
ATOM   1120  HG3 GLU A  76       0.041  27.990  18.840  1.00 94.18           H  
ATOM   1121  CD  GLU A  76      -0.901  27.160  20.579  1.00 94.18           C  
ATOM   1122  OE1 GLU A  76      -2.010  27.577  20.155  1.00 94.18           O  
ATOM   1123  OE2 GLU A  76      -0.756  26.572  21.672  1.00 94.18           O  
ATOM   1124  N   ARG A  77       3.082  29.486  18.025  1.00 96.46           N  
ATOM   1125  H   ARG A  77       3.538  29.736  18.891  1.00 96.46           H  
ATOM   1126  CA  ARG A  77       3.096  30.445  16.918  1.00 96.46           C  
ATOM   1127  HA  ARG A  77       2.070  30.600  16.584  1.00 96.46           H  
ATOM   1128  C   ARG A  77       3.867  29.905  15.712  1.00 96.46           C  
ATOM   1129  CB  ARG A  77       3.659  31.776  17.430  1.00 96.46           C  
ATOM   1130  HB2 ARG A  77       4.690  31.611  17.742  1.00 96.46           H  
ATOM   1131  HB3 ARG A  77       3.090  32.089  18.305  1.00 96.46           H  
ATOM   1132  O   ARG A  77       3.375  30.062  14.602  1.00 96.46           O  
ATOM   1133  CG  ARG A  77       3.606  32.904  16.386  1.00 96.46           C  
ATOM   1134  HG2 ARG A  77       2.565  33.166  16.197  1.00 96.46           H  
ATOM   1135  HG3 ARG A  77       4.055  32.574  15.449  1.00 96.46           H  
ATOM   1136  CD  ARG A  77       4.361  34.145  16.883  1.00 96.46           C  
ATOM   1137  HD2 ARG A  77       3.926  34.465  17.829  1.00 96.46           H  
ATOM   1138  HD3 ARG A  77       4.233  34.956  16.165  1.00 96.46           H  
ATOM   1139  NE  ARG A  77       5.797  33.855  17.081  1.00 96.46           N  
ATOM   1140  HE  ARG A  77       6.062  33.521  17.997  1.00 96.46           H  
ATOM   1141  NH1 ARG A  77       6.533  34.199  14.931  1.00 96.46           N  
ATOM   1142 HH11 ARG A  77       7.248  34.063  14.232  1.00 96.46           H  
ATOM   1143 HH12 ARG A  77       5.605  34.504  14.671  1.00 96.46           H  
ATOM   1144  NH2 ARG A  77       7.899  33.272  16.436  1.00 96.46           N  
ATOM   1145 HH21 ARG A  77       8.583  33.094  15.715  1.00 96.46           H  
ATOM   1146 HH22 ARG A  77       8.042  32.786  17.311  1.00 96.46           H  
ATOM   1147  CZ  ARG A  77       6.736  33.787  16.153  1.00 96.46           C  
ATOM   1148  N   GLU A  78       5.015  29.256  15.903  1.00 95.92           N  
ATOM   1149  H   GLU A  78       5.361  29.159  16.847  1.00 95.92           H  
ATOM   1150  CA  GLU A  78       5.806  28.650  14.818  1.00 95.92           C  
ATOM   1151  HA  GLU A  78       6.032  29.418  14.079  1.00 95.92           H  
ATOM   1152  C   GLU A  78       5.019  27.563  14.069  1.00 95.92           C  
ATOM   1153  CB  GLU A  78       7.146  28.124  15.369  1.00 95.92           C  
ATOM   1154  HB2 GLU A  78       6.959  27.516  16.254  1.00 95.92           H  
ATOM   1155  HB3 GLU A  78       7.628  27.502  14.614  1.00 95.92           H  
ATOM   1156  O   GLU A  78       4.848  27.682  12.852  1.00 95.92           O  
ATOM   1157  CG  GLU A  78       8.078  29.301  15.705  1.00 95.92           C  
ATOM   1158  HG2 GLU A  78       8.455  29.707  14.766  1.00 95.92           H  
ATOM   1159  HG3 GLU A  78       7.502  30.100  16.173  1.00 95.92           H  
ATOM   1160  CD  GLU A  78       9.260  28.977  16.633  1.00 95.92           C  
ATOM   1161  OE1 GLU A  78      10.141  29.869  16.689  1.00 95.92           O  
ATOM   1162  OE2 GLU A  78       9.243  27.943  17.340  1.00 95.92           O  
ATOM   1163  N   TYR A  79       4.428  26.594  14.781  1.00 95.00           N  
ATOM   1164  H   TYR A  79       4.613  26.556  15.774  1.00 95.00           H  
ATOM   1165  CA  TYR A  79       3.551  25.575  14.180  1.00 95.00           C  
ATOM   1166  HA  TYR A  79       4.121  25.018  13.437  1.00 95.00           H  
ATOM   1167  C   TYR A  79       2.351  26.202  13.452  1.00 95.00           C  
ATOM   1168  CB  TYR A  79       3.050  24.588  15.250  1.00 95.00           C  
ATOM   1169  HB2 TYR A  79       2.187  24.056  14.850  1.00 95.00           H  
ATOM   1170  HB3 TYR A  79       2.707  25.142  16.124  1.00 95.00           H  
ATOM   1171  O   TYR A  79       2.040  25.820  12.322  1.00 95.00           O  
ATOM   1172  CG  TYR A  79       4.066  23.542  15.670  1.00 95.00           C  
ATOM   1173  CD1 TYR A  79       4.295  22.416  14.856  1.00 95.00           C  
ATOM   1174  HD1 TYR A  79       3.749  22.292  13.933  1.00 95.00           H  
ATOM   1175  CD2 TYR A  79       4.779  23.682  16.874  1.00 95.00           C  
ATOM   1176  HD2 TYR A  79       4.586  24.524  17.522  1.00 95.00           H  
ATOM   1177  CE1 TYR A  79       5.239  21.443  15.238  1.00 95.00           C  
ATOM   1178  HE1 TYR A  79       5.419  20.579  14.616  1.00 95.00           H  
ATOM   1179  CE2 TYR A  79       5.769  22.749  17.228  1.00 95.00           C  
ATOM   1180  HE2 TYR A  79       6.360  22.909  18.118  1.00 95.00           H  
ATOM   1181  OH  TYR A  79       6.944  20.711  16.762  1.00 95.00           O  
ATOM   1182  HH  TYR A  79       7.445  20.989  17.532  1.00 95.00           H  
ATOM   1183  CZ  TYR A  79       5.997  21.620  16.412  1.00 95.00           C  
ATOM   1184  N   ARG A  80       1.690  27.200  14.058  1.00 97.49           N  
ATOM   1185  H   ARG A  80       1.989  27.471  14.984  1.00 97.49           H  
ATOM   1186  CA  ARG A  80       0.565  27.913  13.427  1.00 97.49           C  
ATOM   1187  HA  ARG A  80      -0.173  27.181  13.101  1.00 97.49           H  
ATOM   1188  C   ARG A  80       0.989  28.650  12.158  1.00 97.49           C  
ATOM   1189  CB  ARG A  80      -0.092  28.881  14.421  1.00 97.49           C  
ATOM   1190  HB2 ARG A  80       0.677  29.479  14.912  1.00 97.49           H  
ATOM   1191  HB3 ARG A  80      -0.752  29.554  13.874  1.00 97.49           H  
ATOM   1192  O   ARG A  80       0.276  28.566  11.166  1.00 97.49           O  
ATOM   1193  CG  ARG A  80      -0.926  28.138  15.471  1.00 97.49           C  
ATOM   1194  HG2 ARG A  80      -0.307  27.412  15.999  1.00 97.49           H  
ATOM   1195  HG3 ARG A  80      -1.730  27.600  14.968  1.00 97.49           H  
ATOM   1196  CD  ARG A  80      -1.514  29.125  16.484  1.00 97.49           C  
ATOM   1197  HD2 ARG A  80      -0.691  29.628  16.992  1.00 97.49           H  
ATOM   1198  HD3 ARG A  80      -2.103  29.879  15.963  1.00 97.49           H  
ATOM   1199  NE  ARG A  80      -2.345  28.443  17.491  1.00 97.49           N  
ATOM   1200  HE  ARG A  80      -1.952  28.306  18.412  1.00 97.49           H  
ATOM   1201  NH1 ARG A  80      -4.200  28.008  16.215  1.00 97.49           N  
ATOM   1202 HH11 ARG A  80      -5.091  27.557  16.062  1.00 97.49           H  
ATOM   1203 HH12 ARG A  80      -3.754  28.466  15.433  1.00 97.49           H  
ATOM   1204  NH2 ARG A  80      -4.085  27.331  18.358  1.00 97.49           N  
ATOM   1205 HH21 ARG A  80      -5.017  26.946  18.313  1.00 97.49           H  
ATOM   1206 HH22 ARG A  80      -3.520  27.298  19.195  1.00 97.49           H  
ATOM   1207  CZ  ARG A  80      -3.547  27.930  17.341  1.00 97.49           C  
ATOM   1208  N   THR A  81       2.147  29.316  12.157  1.00 98.43           N  
ATOM   1209  H   THR A  81       2.691  29.336  13.007  1.00 98.43           H  
ATOM   1210  CA  THR A  81       2.684  29.976  10.956  1.00 98.43           C  
ATOM   1211  HA  THR A  81       1.913  30.626  10.543  1.00 98.43           H  
ATOM   1212  C   THR A  81       3.041  28.952   9.872  1.00 98.43           C  
ATOM   1213  CB  THR A  81       3.915  30.843  11.282  1.00 98.43           C  
ATOM   1214  HB  THR A  81       4.746  30.205  11.581  1.00 98.43           H  
ATOM   1215  O   THR A  81       2.804  29.217   8.698  1.00 98.43           O  
ATOM   1216  CG2 THR A  81       4.343  31.721  10.105  1.00 98.43           C  
ATOM   1217 HG21 THR A  81       5.232  32.289  10.379  1.00 98.43           H  
ATOM   1218 HG22 THR A  81       4.558  31.112   9.227  1.00 98.43           H  
ATOM   1219 HG23 THR A  81       3.538  32.412   9.855  1.00 98.43           H  
ATOM   1220  OG1 THR A  81       3.648  31.769  12.309  1.00 98.43           O  
ATOM   1221  HG1 THR A  81       2.706  31.718  12.487  1.00 98.43           H  
ATOM   1222  N   GLY A  82       3.572  27.778  10.226  1.00 98.29           N  
ATOM   1223  H   GLY A  82       3.790  27.611  11.198  1.00 98.29           H  
ATOM   1224  CA  GLY A  82       3.821  26.686   9.277  1.00 98.29           C  
ATOM   1225  HA2 GLY A  82       4.244  25.843   9.823  1.00 98.29           H  
ATOM   1226  HA3 GLY A  82       4.541  27.001   8.521  1.00 98.29           H  
ATOM   1227  C   GLY A  82       2.545  26.217   8.567  1.00 98.29           C  
ATOM   1228  O   GLY A  82       2.480  26.221   7.336  1.00 98.29           O  
ATOM   1229  N   LEU A  83       1.495  25.928   9.344  1.00 98.71           N  
ATOM   1230  H   LEU A  83       1.629  25.952  10.345  1.00 98.71           H  
ATOM   1231  CA  LEU A  83       0.167  25.568   8.828  1.00 98.71           C  
ATOM   1232  HA  LEU A  83       0.271  24.705   8.172  1.00 98.71           H  
ATOM   1233  C   LEU A  83      -0.448  26.698   7.977  1.00 98.71           C  
ATOM   1234  CB  LEU A  83      -0.754  25.199  10.011  1.00 98.71           C  
ATOM   1235  HB2 LEU A  83      -0.765  26.038  10.706  1.00 98.71           H  
ATOM   1236  HB3 LEU A  83      -1.770  25.069   9.639  1.00 98.71           H  
ATOM   1237  O   LEU A  83      -1.000  26.439   6.910  1.00 98.71           O  
ATOM   1238  CG  LEU A  83      -0.348  23.923  10.779  1.00 98.71           C  
ATOM   1239  HG  LEU A  83       0.704  23.984  11.059  1.00 98.71           H  
ATOM   1240  CD1 LEU A  83      -1.168  23.803  12.064  1.00 98.71           C  
ATOM   1241 HD11 LEU A  83      -2.223  23.666  11.827  1.00 98.71           H  
ATOM   1242 HD12 LEU A  83      -0.819  22.948  12.643  1.00 98.71           H  
ATOM   1243 HD13 LEU A  83      -1.036  24.700  12.669  1.00 98.71           H  
ATOM   1244  CD2 LEU A  83      -0.555  22.647   9.962  1.00 98.71           C  
ATOM   1245 HD21 LEU A  83      -0.286  21.776  10.561  1.00 98.71           H  
ATOM   1246 HD22 LEU A  83       0.089  22.657   9.083  1.00 98.71           H  
ATOM   1247 HD23 LEU A  83      -1.596  22.559   9.650  1.00 98.71           H  
ATOM   1248  N   GLU A  84      -0.311  27.959   8.395  1.00 98.81           N  
ATOM   1249  H   GLU A  84       0.103  28.123   9.301  1.00 98.81           H  
ATOM   1250  CA  GLU A  84      -0.807  29.119   7.644  1.00 98.81           C  
ATOM   1251  HA  GLU A  84      -1.869  28.976   7.444  1.00 98.81           H  
ATOM   1252  C   GLU A  84      -0.110  29.276   6.285  1.00 98.81           C  
ATOM   1253  CB  GLU A  84      -0.644  30.383   8.501  1.00 98.81           C  
ATOM   1254  HB2 GLU A  84       0.416  30.572   8.668  1.00 98.81           H  
ATOM   1255  HB3 GLU A  84      -1.123  30.215   9.465  1.00 98.81           H  
ATOM   1256  O   GLU A  84      -0.776  29.521   5.275  1.00 98.81           O  
ATOM   1257  CG  GLU A  84      -1.284  31.616   7.848  1.00 98.81           C  
ATOM   1258  HG2 GLU A  84      -2.297  31.350   7.546  1.00 98.81           H  
ATOM   1259  HG3 GLU A  84      -0.721  31.886   6.955  1.00 98.81           H  
ATOM   1260  CD  GLU A  84      -1.341  32.825   8.794  1.00 98.81           C  
ATOM   1261  OE1 GLU A  84      -2.280  33.636   8.627  1.00 98.81           O  
ATOM   1262  OE2 GLU A  84      -0.456  32.934   9.676  1.00 98.81           O  
ATOM   1263  N   ARG A  85       1.215  29.077   6.214  1.00 98.92           N  
ATOM   1264  H   ARG A  85       1.708  28.874   7.072  1.00 98.92           H  
ATOM   1265  CA  ARG A  85       1.953  29.101   4.938  1.00 98.92           C  
ATOM   1266  HA  ARG A  85       1.708  30.024   4.413  1.00 98.92           H  
ATOM   1267  C   ARG A  85       1.515  27.967   4.009  1.00 98.92           C  
ATOM   1268  CB  ARG A  85       3.472  29.050   5.168  1.00 98.92           C  
ATOM   1269  HB2 ARG A  85       3.710  28.189   5.791  1.00 98.92           H  
ATOM   1270  HB3 ARG A  85       3.956  28.920   4.199  1.00 98.92           H  
ATOM   1271  O   ARG A  85       1.366  28.205   2.812  1.00 98.92           O  
ATOM   1272  CG  ARG A  85       4.043  30.329   5.806  1.00 98.92           C  
ATOM   1273  HG2 ARG A  85       3.691  31.194   5.245  1.00 98.92           H  
ATOM   1274  HG3 ARG A  85       3.672  30.432   6.826  1.00 98.92           H  
ATOM   1275  CD  ARG A  85       5.582  30.368   5.830  1.00 98.92           C  
ATOM   1276  HD2 ARG A  85       5.926  30.616   4.826  1.00 98.92           H  
ATOM   1277  HD3 ARG A  85       5.907  31.169   6.495  1.00 98.92           H  
ATOM   1278  NE  ARG A  85       6.203  29.086   6.221  1.00 98.92           N  
ATOM   1279  HE  ARG A  85       6.316  28.406   5.482  1.00 98.92           H  
ATOM   1280  NH1 ARG A  85       6.484  29.374   8.501  1.00 98.92           N  
ATOM   1281 HH11 ARG A  85       6.007  30.264   8.468  1.00 98.92           H  
ATOM   1282 HH12 ARG A  85       6.740  28.926   9.369  1.00 98.92           H  
ATOM   1283  NH2 ARG A  85       7.085  27.480   7.513  1.00 98.92           N  
ATOM   1284 HH21 ARG A  85       7.135  26.860   6.717  1.00 98.92           H  
ATOM   1285 HH22 ARG A  85       7.117  26.988   8.394  1.00 98.92           H  
ATOM   1286  CZ  ARG A  85       6.585  28.668   7.413  1.00 98.92           C  
ATOM   1287  N   ALA A  86       1.278  26.766   4.538  1.00 98.95           N  
ATOM   1288  H   ALA A  86       1.444  26.632   5.525  1.00 98.95           H  
ATOM   1289  CA  ALA A  86       0.815  25.624   3.750  1.00 98.95           C  
ATOM   1290  HA  ALA A  86       1.465  25.508   2.883  1.00 98.95           H  
ATOM   1291  C   ALA A  86      -0.616  25.829   3.211  1.00 98.95           C  
ATOM   1292  CB  ALA A  86       0.962  24.368   4.610  1.00 98.95           C  
ATOM   1293  HB1 ALA A  86       0.585  23.499   4.071  1.00 98.95           H  
ATOM   1294  HB2 ALA A  86       0.415  24.485   5.546  1.00 98.95           H  
ATOM   1295  HB3 ALA A  86       2.016  24.212   4.840  1.00 98.95           H  
ATOM   1296  O   ALA A  86      -0.852  25.622   2.018  1.00 98.95           O  
ATOM   1297  N   LEU A  87      -1.541  26.339   4.039  1.00 98.91           N  
ATOM   1298  H   LEU A  87      -1.300  26.462   5.012  1.00 98.91           H  
ATOM   1299  CA  LEU A  87      -2.874  26.766   3.587  1.00 98.91           C  
ATOM   1300  HA  LEU A  87      -3.372  25.920   3.113  1.00 98.91           H  
ATOM   1301  C   LEU A  87      -2.784  27.863   2.520  1.00 98.91           C  
ATOM   1302  CB  LEU A  87      -3.723  27.269   4.772  1.00 98.91           C  
ATOM   1303  HB2 LEU A  87      -4.560  27.844   4.375  1.00 98.91           H  
ATOM   1304  HB3 LEU A  87      -3.119  27.950   5.372  1.00 98.91           H  
ATOM   1305  O   LEU A  87      -3.459  27.774   1.498  1.00 98.91           O  
ATOM   1306  CG  LEU A  87      -4.304  26.174   5.681  1.00 98.91           C  
ATOM   1307  HG  LEU A  87      -3.493  25.564   6.080  1.00 98.91           H  
ATOM   1308  CD1 LEU A  87      -5.037  26.825   6.852  1.00 98.91           C  
ATOM   1309 HD11 LEU A  87      -5.884  27.403   6.483  1.00 98.91           H  
ATOM   1310 HD12 LEU A  87      -5.403  26.057   7.534  1.00 98.91           H  
ATOM   1311 HD13 LEU A  87      -4.353  27.479   7.393  1.00 98.91           H  
ATOM   1312  CD2 LEU A  87      -5.305  25.272   4.952  1.00 98.91           C  
ATOM   1313 HD21 LEU A  87      -6.102  25.871   4.512  1.00 98.91           H  
ATOM   1314 HD22 LEU A  87      -5.737  24.558   5.653  1.00 98.91           H  
ATOM   1315 HD23 LEU A  87      -4.801  24.704   4.169  1.00 98.91           H  
ATOM   1316  N   THR A  88      -1.920  28.864   2.715  1.00 98.88           N  
ATOM   1317  H   THR A  88      -1.429  28.896   3.597  1.00 98.88           H  
ATOM   1318  CA  THR A  88      -1.710  29.952   1.744  1.00 98.88           C  
ATOM   1319  HA  THR A  88      -2.656  30.471   1.590  1.00 98.88           H  
ATOM   1320  C   THR A  88      -1.258  29.414   0.386  1.00 98.88           C  
ATOM   1321  CB  THR A  88      -0.683  30.976   2.252  1.00 98.88           C  
ATOM   1322  HB  THR A  88       0.292  30.501   2.360  1.00 98.88           H  
ATOM   1323  O   THR A  88      -1.823  29.795  -0.639  1.00 98.88           O  
ATOM   1324  CG2 THR A  88      -0.544  32.177   1.315  1.00 98.88           C  
ATOM   1325 HG21 THR A  88      -0.122  31.865   0.360  1.00 98.88           H  
ATOM   1326 HG22 THR A  88      -1.519  32.634   1.148  1.00 98.88           H  
ATOM   1327 HG23 THR A  88       0.123  32.909   1.769  1.00 98.88           H  
ATOM   1328  OG1 THR A  88      -1.067  31.513   3.492  1.00 98.88           O  
ATOM   1329  HG1 THR A  88      -1.009  30.824   4.159  1.00 98.88           H  
ATOM   1330  N   ALA A  89      -0.270  28.513   0.372  1.00 98.94           N  
ATOM   1331  H   ALA A  89       0.141  28.230   1.250  1.00 98.94           H  
ATOM   1332  CA  ALA A  89       0.293  27.951  -0.853  1.00 98.94           C  
ATOM   1333  HA  ALA A  89       0.639  28.769  -1.484  1.00 98.94           H  
ATOM   1334  C   ALA A  89      -0.744  27.161  -1.668  1.00 98.94           C  
ATOM   1335  CB  ALA A  89       1.502  27.089  -0.475  1.00 98.94           C  
ATOM   1336  HB1 ALA A  89       1.197  26.274   0.181  1.00 98.94           H  
ATOM   1337  HB2 ALA A  89       2.241  27.707   0.035  1.00 98.94           H  
ATOM   1338  HB3 ALA A  89       1.953  26.669  -1.375  1.00 98.94           H  
ATOM   1339  O   ALA A  89      -0.868  27.385  -2.872  1.00 98.94           O  
ATOM   1340  N   GLY A  90      -1.524  26.289  -1.020  1.00 98.93           N  
ATOM   1341  H   GLY A  90      -1.371  26.136  -0.033  1.00 98.93           H  
ATOM   1342  CA  GLY A  90      -2.592  25.550  -1.696  1.00 98.93           C  
ATOM   1343  HA2 GLY A  90      -2.190  25.070  -2.589  1.00 98.93           H  
ATOM   1344  HA3 GLY A  90      -2.964  24.772  -1.029  1.00 98.93           H  
ATOM   1345  C   GLY A  90      -3.769  26.442  -2.110  1.00 98.93           C  
ATOM   1346  O   GLY A  90      -4.258  26.356  -3.237  1.00 98.93           O  
ATOM   1347  N   TYR A  91      -4.222  27.340  -1.233  1.00 98.56           N  
ATOM   1348  H   TYR A  91      -3.786  27.404  -0.324  1.00 98.56           H  
ATOM   1349  CA  TYR A  91      -5.445  28.112  -1.469  1.00 98.56           C  
ATOM   1350  HA  TYR A  91      -6.201  27.416  -1.834  1.00 98.56           H  
ATOM   1351  C   TYR A  91      -5.285  29.191  -2.547  1.00 98.56           C  
ATOM   1352  CB  TYR A  91      -5.944  28.709  -0.148  1.00 98.56           C  
ATOM   1353  HB2 TYR A  91      -5.207  29.427   0.211  1.00 98.56           H  
ATOM   1354  HB3 TYR A  91      -6.024  27.914   0.593  1.00 98.56           H  
ATOM   1355  O   TYR A  91      -6.216  29.434  -3.317  1.00 98.56           O  
ATOM   1356  CG  TYR A  91      -7.299  29.383  -0.246  1.00 98.56           C  
ATOM   1357  CD1 TYR A  91      -7.472  30.703   0.212  1.00 98.56           C  
ATOM   1358  HD1 TYR A  91      -6.639  31.242   0.639  1.00 98.56           H  
ATOM   1359  CD2 TYR A  91      -8.398  28.669  -0.764  1.00 98.56           C  
ATOM   1360  HD2 TYR A  91      -8.282  27.644  -1.084  1.00 98.56           H  
ATOM   1361  CE1 TYR A  91      -8.743  31.305   0.159  1.00 98.56           C  
ATOM   1362  HE1 TYR A  91      -8.902  32.296   0.559  1.00 98.56           H  
ATOM   1363  CE2 TYR A  91      -9.660  29.282  -0.856  1.00 98.56           C  
ATOM   1364  HE2 TYR A  91     -10.502  28.725  -1.238  1.00 98.56           H  
ATOM   1365  OH  TYR A  91     -11.038  31.216  -0.521  1.00 98.56           O  
ATOM   1366  HH  TYR A  91     -11.720  30.606  -0.813  1.00 98.56           H  
ATOM   1367  CZ  TYR A  91      -9.830  30.608  -0.407  1.00 98.56           C  
ATOM   1368  N   GLU A  92      -4.103  29.803  -2.674  1.00 98.52           N  
ATOM   1369  H   GLU A  92      -3.367  29.595  -2.014  1.00 98.52           H  
ATOM   1370  CA  GLU A  92      -3.826  30.738  -3.771  1.00 98.52           C  
ATOM   1371  HA  GLU A  92      -4.627  31.477  -3.802  1.00 98.52           H  
ATOM   1372  C   GLU A  92      -3.844  30.059  -5.148  1.00 98.52           C  
ATOM   1373  CB  GLU A  92      -2.491  31.465  -3.537  1.00 98.52           C  
ATOM   1374  HB2 GLU A  92      -1.762  30.773  -3.114  1.00 98.52           H  
ATOM   1375  HB3 GLU A  92      -2.093  31.808  -4.491  1.00 98.52           H  
ATOM   1376  O   GLU A  92      -4.266  30.685  -6.120  1.00 98.52           O  
ATOM   1377  CG  GLU A  92      -2.654  32.683  -2.614  1.00 98.52           C  
ATOM   1378  HG2 GLU A  92      -3.092  32.365  -1.667  1.00 98.52           H  
ATOM   1379  HG3 GLU A  92      -1.668  33.099  -2.407  1.00 98.52           H  
ATOM   1380  CD  GLU A  92      -3.524  33.765  -3.270  1.00 98.52           C  
ATOM   1381  OE1 GLU A  92      -4.570  34.144  -2.690  1.00 98.52           O  
ATOM   1382  OE2 GLU A  92      -3.183  34.201  -4.398  1.00 98.52           O  
ATOM   1383  N   ILE A  93      -3.465  28.779  -5.239  1.00 98.82           N  
ATOM   1384  H   ILE A  93      -3.152  28.309  -4.401  1.00 98.82           H  
ATOM   1385  CA  ILE A  93      -3.591  27.983  -6.469  1.00 98.82           C  
ATOM   1386  HA  ILE A  93      -3.170  28.552  -7.299  1.00 98.82           H  
ATOM   1387  C   ILE A  93      -5.075  27.767  -6.799  1.00 98.82           C  
ATOM   1388  CB  ILE A  93      -2.785  26.668  -6.341  1.00 98.82           C  
ATOM   1389  HB  ILE A  93      -3.053  26.178  -5.405  1.00 98.82           H  
ATOM   1390  O   ILE A  93      -5.514  28.113  -7.898  1.00 98.82           O  
ATOM   1391  CG1 ILE A  93      -1.274  26.999  -6.308  1.00 98.82           C  
ATOM   1392 HG12 ILE A  93      -0.971  27.410  -7.271  1.00 98.82           H  
ATOM   1393 HG13 ILE A  93      -1.085  27.757  -5.548  1.00 98.82           H  
ATOM   1394  CG2 ILE A  93      -3.091  25.682  -7.480  1.00 98.82           C  
ATOM   1395 HG21 ILE A  93      -4.152  25.432  -7.508  1.00 98.82           H  
ATOM   1396 HG22 ILE A  93      -2.561  24.745  -7.308  1.00 98.82           H  
ATOM   1397 HG23 ILE A  93      -2.777  26.099  -8.437  1.00 98.82           H  
ATOM   1398  CD1 ILE A  93      -0.378  25.801  -5.979  1.00 98.82           C  
ATOM   1399 HD11 ILE A  93       0.648  26.145  -5.847  1.00 98.82           H  
ATOM   1400 HD12 ILE A  93      -0.719  25.339  -5.052  1.00 98.82           H  
ATOM   1401 HD13 ILE A  93      -0.397  25.067  -6.785  1.00 98.82           H  
ATOM   1402  N   LEU A  94      -5.873  27.294  -5.834  1.00 98.42           N  
ATOM   1403  H   LEU A  94      -5.447  27.032  -4.957  1.00 98.42           H  
ATOM   1404  CA  LEU A  94      -7.310  27.037  -6.023  1.00 98.42           C  
ATOM   1405  HA  LEU A  94      -7.434  26.340  -6.851  1.00 98.42           H  
ATOM   1406  C   LEU A  94      -8.099  28.305  -6.386  1.00 98.42           C  
ATOM   1407  CB  LEU A  94      -7.898  26.410  -4.747  1.00 98.42           C  
ATOM   1408  HB2 LEU A  94      -8.974  26.296  -4.885  1.00 98.42           H  
ATOM   1409  HB3 LEU A  94      -7.737  27.099  -3.918  1.00 98.42           H  
ATOM   1410  O   LEU A  94      -8.942  28.277  -7.284  1.00 98.42           O  
ATOM   1411  CG  LEU A  94      -7.320  25.038  -4.369  1.00 98.42           C  
ATOM   1412  HG  LEU A  94      -6.237  25.116  -4.282  1.00 98.42           H  
ATOM   1413  CD1 LEU A  94      -7.879  24.619  -3.012  1.00 98.42           C  
ATOM   1414 HD11 LEU A  94      -7.410  23.686  -2.701  1.00 98.42           H  
ATOM   1415 HD12 LEU A  94      -8.956  24.462  -3.079  1.00 98.42           H  
ATOM   1416 HD13 LEU A  94      -7.662  25.383  -2.265  1.00 98.42           H  
ATOM   1417  CD2 LEU A  94      -7.660  23.955  -5.391  1.00 98.42           C  
ATOM   1418 HD21 LEU A  94      -7.287  22.993  -5.038  1.00 98.42           H  
ATOM   1419 HD22 LEU A  94      -8.740  23.879  -5.513  1.00 98.42           H  
ATOM   1420 HD23 LEU A  94      -7.192  24.169  -6.352  1.00 98.42           H  
ATOM   1421  N   LYS A  95      -7.806  29.448  -5.747  1.00 96.36           N  
ATOM   1422  H   LYS A  95      -7.139  29.402  -4.991  1.00 96.36           H  
ATOM   1423  CA  LYS A  95      -8.423  30.748  -6.079  1.00 96.36           C  
ATOM   1424  HA  LYS A  95      -9.507  30.664  -6.000  1.00 96.36           H  
ATOM   1425  C   LYS A  95      -8.136  31.199  -7.510  1.00 96.36           C  
ATOM   1426  CB  LYS A  95      -7.926  31.828  -5.110  1.00 96.36           C  
ATOM   1427  HB2 LYS A  95      -6.872  31.665  -4.885  1.00 96.36           H  
ATOM   1428  HB3 LYS A  95      -8.023  32.797  -5.599  1.00 96.36           H  
ATOM   1429  O   LYS A  95      -8.988  31.834  -8.126  1.00 96.36           O  
ATOM   1430  CG  LYS A  95      -8.748  31.860  -3.816  1.00 96.36           C  
ATOM   1431  HG2 LYS A  95      -9.769  32.168  -4.043  1.00 96.36           H  
ATOM   1432  HG3 LYS A  95      -8.776  30.861  -3.381  1.00 96.36           H  
ATOM   1433  CD  LYS A  95      -8.142  32.821  -2.787  1.00 96.36           C  
ATOM   1434  HD2 LYS A  95      -8.791  32.837  -1.912  1.00 96.36           H  
ATOM   1435  HD3 LYS A  95      -7.170  32.425  -2.493  1.00 96.36           H  
ATOM   1436  CE  LYS A  95      -7.984  34.262  -3.284  1.00 96.36           C  
ATOM   1437  HE2 LYS A  95      -7.544  34.249  -4.281  1.00 96.36           H  
ATOM   1438  HE3 LYS A  95      -8.967  34.729  -3.340  1.00 96.36           H  
ATOM   1439  NZ  LYS A  95      -7.085  35.017  -2.384  1.00 96.36           N  
ATOM   1440  HZ1 LYS A  95      -6.976  35.980  -2.669  1.00 96.36           H  
ATOM   1441  HZ2 LYS A  95      -7.382  34.958  -1.420  1.00 96.36           H  
ATOM   1442  HZ3 LYS A  95      -6.160  34.614  -2.427  1.00 96.36           H  
ATOM   1443  N   ARG A  96      -6.960  30.867  -8.048  1.00 97.30           N  
ATOM   1444  H   ARG A  96      -6.321  30.333  -7.476  1.00 97.30           H  
ATOM   1445  CA  ARG A  96      -6.544  31.198  -9.423  1.00 97.30           C  
ATOM   1446  HA  ARG A  96      -6.998  32.146  -9.711  1.00 97.30           H  
ATOM   1447  C   ARG A  96      -7.051  30.192 -10.466  1.00 97.30           C  
ATOM   1448  CB  ARG A  96      -5.014  31.365  -9.459  1.00 97.30           C  
ATOM   1449  HB2 ARG A  96      -4.680  31.501 -10.487  1.00 97.30           H  
ATOM   1450  HB3 ARG A  96      -4.555  30.457  -9.068  1.00 97.30           H  
ATOM   1451  O   ARG A  96      -6.724  30.336 -11.638  1.00 97.30           O  
ATOM   1452  CG  ARG A  96      -4.555  32.579  -8.633  1.00 97.30           C  
ATOM   1453  HG2 ARG A  96      -4.835  33.499  -9.146  1.00 97.30           H  
ATOM   1454  HG3 ARG A  96      -5.046  32.574  -7.659  1.00 97.30           H  
ATOM   1455  CD  ARG A  96      -3.040  32.552  -8.412  1.00 97.30           C  
ATOM   1456  HD2 ARG A  96      -2.539  32.773  -9.355  1.00 97.30           H  
ATOM   1457  HD3 ARG A  96      -2.751  31.548  -8.100  1.00 97.30           H  
ATOM   1458  NE  ARG A  96      -2.646  33.491  -7.344  1.00 97.30           N  
ATOM   1459  HE  ARG A  96      -3.091  33.370  -6.445  1.00 97.30           H  
ATOM   1460  NH1 ARG A  96      -1.043  34.719  -8.451  1.00 97.30           N  
ATOM   1461 HH11 ARG A  96      -0.340  35.444  -8.428  1.00 97.30           H  
ATOM   1462 HH12 ARG A  96      -1.202  34.160  -9.276  1.00 97.30           H  
ATOM   1463  NH2 ARG A  96      -1.505  35.129  -6.306  1.00 97.30           N  
ATOM   1464 HH21 ARG A  96      -2.060  34.897  -5.495  1.00 97.30           H  
ATOM   1465 HH22 ARG A  96      -0.796  35.846  -6.254  1.00 97.30           H  
ATOM   1466  CZ  ARG A  96      -1.733  34.439  -7.380  1.00 97.30           C  
ATOM   1467  N   GLY A  97      -7.845  29.199 -10.055  1.00 97.50           N  
ATOM   1468  H   GLY A  97      -8.056  29.129  -9.070  1.00 97.50           H  
ATOM   1469  CA  GLY A  97      -8.368  28.147 -10.930  1.00 97.50           C  
ATOM   1470  HA2 GLY A  97      -9.243  27.702 -10.456  1.00 97.50           H  
ATOM   1471  HA3 GLY A  97      -8.676  28.578 -11.883  1.00 97.50           H  
ATOM   1472  C   GLY A  97      -7.375  27.016 -11.215  1.00 97.50           C  
ATOM   1473  O   GLY A  97      -7.596  26.248 -12.147  1.00 97.50           O  
ATOM   1474  N   GLY A  98      -6.289  26.914 -10.439  1.00 98.64           N  
ATOM   1475  H   GLY A  98      -6.192  27.547  -9.658  1.00 98.64           H  
ATOM   1476  CA  GLY A  98      -5.376  25.772 -10.483  1.00 98.64           C  
ATOM   1477  HA2 GLY A  98      -5.078  25.590 -11.516  1.00 98.64           H  
ATOM   1478  HA3 GLY A  98      -4.480  25.998  -9.904  1.00 98.64           H  
ATOM   1479  C   GLY A  98      -6.012  24.494  -9.928  1.00 98.64           C  
ATOM   1480  O   GLY A  98      -7.049  24.545  -9.261  1.00 98.64           O  
ATOM   1481  N   SER A  99      -5.400  23.344 -10.223  1.00 98.87           N  
ATOM   1482  H   SER A  99      -4.501  23.356 -10.683  1.00 98.87           H  
ATOM   1483  CA  SER A  99      -5.968  22.041  -9.866  1.00 98.87           C  
ATOM   1484  HA  SER A  99      -7.037  22.072 -10.077  1.00 98.87           H  
ATOM   1485  C   SER A  99      -5.809  21.709  -8.381  1.00 98.87           C  
ATOM   1486  CB  SER A  99      -5.369  20.927 -10.733  1.00 98.87           C  
ATOM   1487  HB2 SER A  99      -5.353  21.235 -11.779  1.00 98.87           H  
ATOM   1488  HB3 SER A  99      -6.007  20.046 -10.647  1.00 98.87           H  
ATOM   1489  O   SER A  99      -4.887  22.192  -7.713  1.00 98.87           O  
ATOM   1490  OG  SER A  99      -4.066  20.573 -10.315  1.00 98.87           O  
ATOM   1491  HG  SER A  99      -3.426  21.182 -10.692  1.00 98.87           H  
ATOM   1492  N   SER A 100      -6.655  20.805  -7.882  1.00 98.93           N  
ATOM   1493  H   SER A 100      -7.453  20.526  -8.435  1.00 98.93           H  
ATOM   1494  CA  SER A 100      -6.500  20.226  -6.539  1.00 98.93           C  
ATOM   1495  HA  SER A 100      -6.599  21.014  -5.792  1.00 98.93           H  
ATOM   1496  C   SER A 100      -5.134  19.574  -6.348  1.00 98.93           C  
ATOM   1497  CB  SER A 100      -7.586  19.180  -6.284  1.00 98.93           C  
ATOM   1498  HB2 SER A 100      -7.625  18.467  -7.108  1.00 98.93           H  
ATOM   1499  HB3 SER A 100      -7.389  18.652  -5.351  1.00 98.93           H  
ATOM   1500  O   SER A 100      -4.565  19.653  -5.266  1.00 98.93           O  
ATOM   1501  OG  SER A 100      -8.808  19.855  -6.166  1.00 98.93           O  
ATOM   1502  HG  SER A 100      -9.525  19.238  -6.327  1.00 98.93           H  
ATOM   1503  N   LEU A 101      -4.584  18.971  -7.402  1.00 98.92           N  
ATOM   1504  H   LEU A 101      -5.072  19.019  -8.286  1.00 98.92           H  
ATOM   1505  CA  LEU A 101      -3.332  18.220  -7.357  1.00 98.92           C  
ATOM   1506  HA  LEU A 101      -3.348  17.607  -6.456  1.00 98.92           H  
ATOM   1507  C   LEU A 101      -2.106  19.138  -7.243  1.00 98.92           C  
ATOM   1508  CB  LEU A 101      -3.314  17.312  -8.600  1.00 98.92           C  
ATOM   1509  HB2 LEU A 101      -2.750  17.779  -9.408  1.00 98.92           H  
ATOM   1510  HB3 LEU A 101      -4.337  17.193  -8.957  1.00 98.92           H  
ATOM   1511  O   LEU A 101      -1.155  18.830  -6.527  1.00 98.92           O  
ATOM   1512  CG  LEU A 101      -2.765  15.911  -8.292  1.00 98.92           C  
ATOM   1513  HG  LEU A 101      -2.961  15.641  -7.255  1.00 98.92           H  
ATOM   1514  CD1 LEU A 101      -3.448  14.889  -9.181  1.00 98.92           C  
ATOM   1515 HD11 LEU A 101      -4.523  14.921  -9.004  1.00 98.92           H  
ATOM   1516 HD12 LEU A 101      -3.079  13.895  -8.927  1.00 98.92           H  
ATOM   1517 HD13 LEU A 101      -3.254  15.097 -10.233  1.00 98.92           H  
ATOM   1518  CD2 LEU A 101      -1.277  15.806  -8.571  1.00 98.92           C  
ATOM   1519 HD21 LEU A 101      -1.106  15.953  -9.638  1.00 98.92           H  
ATOM   1520 HD22 LEU A 101      -0.749  16.570  -8.000  1.00 98.92           H  
ATOM   1521 HD23 LEU A 101      -0.916  14.819  -8.280  1.00 98.92           H  
ATOM   1522  N   ASP A 102      -2.155  20.310  -7.878  1.00 98.95           N  
ATOM   1523  H   ASP A 102      -2.958  20.502  -8.461  1.00 98.95           H  
ATOM   1524  CA  ASP A 102      -1.137  21.349  -7.702  1.00 98.95           C  
ATOM   1525  HA  ASP A 102      -0.150  20.892  -7.771  1.00 98.95           H  
ATOM   1526  C   ASP A 102      -1.254  22.000  -6.313  1.00 98.95           C  
ATOM   1527  CB  ASP A 102      -1.255  22.400  -8.818  1.00 98.95           C  
ATOM   1528  HB2 ASP A 102      -0.428  23.105  -8.732  1.00 98.95           H  
ATOM   1529  HB3 ASP A 102      -2.186  22.951  -8.680  1.00 98.95           H  
ATOM   1530  O   ASP A 102      -0.242  22.277  -5.666  1.00 98.95           O  
ATOM   1531  CG  ASP A 102      -1.252  21.798 -10.227  1.00 98.95           C  
ATOM   1532  OD1 ASP A 102      -0.427  20.893 -10.499  1.00 98.95           O  
ATOM   1533  OD2 ASP A 102      -2.139  22.205 -11.015  1.00 98.95           O  
ATOM   1534  N   ALA A 103      -2.484  22.202  -5.823  1.00 98.97           N  
ATOM   1535  H   ALA A 103      -3.273  21.959  -6.405  1.00 98.97           H  
ATOM   1536  CA  ALA A 103      -2.753  22.792  -4.515  1.00 98.97           C  
ATOM   1537  HA  ALA A 103      -2.202  23.729  -4.443  1.00 98.97           H  
ATOM   1538  C   ALA A 103      -2.296  21.903  -3.345  1.00 98.97           C  
ATOM   1539  CB  ALA A 103      -4.248  23.113  -4.428  1.00 98.97           C  
ATOM   1540  HB1 ALA A 103      -4.525  23.777  -5.246  1.00 98.97           H  
ATOM   1541  HB2 ALA A 103      -4.463  23.602  -3.477  1.00 98.97           H  
ATOM   1542  HB3 ALA A 103      -4.836  22.198  -4.495  1.00 98.97           H  
ATOM   1543  O   ALA A 103      -1.639  22.397  -2.425  1.00 98.97           O  
ATOM   1544  N   THR A 104      -2.598  20.600  -3.374  1.00 98.98           N  
ATOM   1545  H   THR A 104      -3.138  20.232  -4.145  1.00 98.98           H  
ATOM   1546  CA  THR A 104      -2.173  19.661  -2.324  1.00 98.98           C  
ATOM   1547  HA  THR A 104      -2.406  20.103  -1.355  1.00 98.98           H  
ATOM   1548  C   THR A 104      -0.665  19.434  -2.349  1.00 98.98           C  
ATOM   1549  CB  THR A 104      -2.900  18.313  -2.404  1.00 98.98           C  
ATOM   1550  HB  THR A 104      -2.487  17.652  -1.642  1.00 98.98           H  
ATOM   1551  O   THR A 104      -0.034  19.479  -1.292  1.00 98.98           O  
ATOM   1552  CG2 THR A 104      -4.391  18.420  -2.123  1.00 98.98           C  
ATOM   1553 HG21 THR A 104      -4.815  17.418  -2.066  1.00 98.98           H  
ATOM   1554 HG22 THR A 104      -4.552  18.923  -1.169  1.00 98.98           H  
ATOM   1555 HG23 THR A 104      -4.888  18.982  -2.913  1.00 98.98           H  
ATOM   1556  OG1 THR A 104      -2.728  17.724  -3.670  1.00 98.98           O  
ATOM   1557  HG1 THR A 104      -3.336  16.983  -3.728  1.00 98.98           H  
ATOM   1558  N   GLN A 105      -0.057  19.298  -3.535  1.00 98.98           N  
ATOM   1559  H   GLN A 105      -0.629  19.210  -4.363  1.00 98.98           H  
ATOM   1560  CA  GLN A 105       1.399  19.225  -3.671  1.00 98.98           C  
ATOM   1561  HA  GLN A 105       1.752  18.365  -3.102  1.00 98.98           H  
ATOM   1562  C   GLN A 105       2.078  20.477  -3.100  1.00 98.98           C  
ATOM   1563  CB  GLN A 105       1.780  19.027  -5.146  1.00 98.98           C  
ATOM   1564  HB2 GLN A 105       1.477  19.905  -5.716  1.00 98.98           H  
ATOM   1565  HB3 GLN A 105       1.247  18.162  -5.538  1.00 98.98           H  
ATOM   1566  O   GLN A 105       3.041  20.350  -2.348  1.00 98.98           O  
ATOM   1567  CG  GLN A 105       3.290  18.793  -5.330  1.00 98.98           C  
ATOM   1568  HG2 GLN A 105       3.852  19.615  -4.886  1.00 98.98           H  
ATOM   1569  HG3 GLN A 105       3.572  17.869  -4.827  1.00 98.98           H  
ATOM   1570  CD  GLN A 105       3.699  18.687  -6.794  1.00 98.98           C  
ATOM   1571  NE2 GLN A 105       4.981  18.736  -7.092  1.00 98.98           N  
ATOM   1572 HE21 GLN A 105       5.681  18.739  -6.364  1.00 98.98           H  
ATOM   1573 HE22 GLN A 105       5.198  18.611  -8.071  1.00 98.98           H  
ATOM   1574  OE1 GLN A 105       2.892  18.555  -7.701  1.00 98.98           O  
ATOM   1575  N   ALA A 106       1.593  21.682  -3.422  1.00 98.97           N  
ATOM   1576  H   ALA A 106       0.816  21.743  -4.065  1.00 98.97           H  
ATOM   1577  CA  ALA A 106       2.173  22.926  -2.916  1.00 98.97           C  
ATOM   1578  HA  ALA A 106       3.236  22.937  -3.157  1.00 98.97           H  
ATOM   1579  C   ALA A 106       2.050  23.054  -1.389  1.00 98.97           C  
ATOM   1580  CB  ALA A 106       1.508  24.107  -3.627  1.00 98.97           C  
ATOM   1581  HB1 ALA A 106       0.441  24.120  -3.402  1.00 98.97           H  
ATOM   1582  HB2 ALA A 106       1.648  24.013  -4.704  1.00 98.97           H  
ATOM   1583  HB3 ALA A 106       1.955  25.042  -3.289  1.00 98.97           H  
ATOM   1584  O   ALA A 106       3.019  23.436  -0.733  1.00 98.97           O  
ATOM   1585  N   ALA A 107       0.896  22.695  -0.820  1.00 98.98           N  
ATOM   1586  H   ALA A 107       0.130  22.408  -1.413  1.00 98.98           H  
ATOM   1587  CA  ALA A 107       0.679  22.704   0.624  1.00 98.98           C  
ATOM   1588  HA  ALA A 107       0.900  23.702   1.003  1.00 98.98           H  
ATOM   1589  C   ALA A 107       1.614  21.721   1.354  1.00 98.98           C  
ATOM   1590  CB  ALA A 107      -0.799  22.407   0.893  1.00 98.98           C  
ATOM   1591  HB1 ALA A 107      -1.068  21.433   0.483  1.00 98.98           H  
ATOM   1592  HB2 ALA A 107      -0.978  22.407   1.968  1.00 98.98           H  
ATOM   1593  HB3 ALA A 107      -1.420  23.174   0.430  1.00 98.98           H  
ATOM   1594  O   ALA A 107       2.318  22.126   2.280  1.00 98.98           O  
ATOM   1595  N   VAL A 108       1.696  20.463   0.901  1.00 98.98           N  
ATOM   1596  H   VAL A 108       1.098  20.185   0.136  1.00 98.98           H  
ATOM   1597  CA  VAL A 108       2.603  19.454   1.482  1.00 98.98           C  
ATOM   1598  HA  VAL A 108       2.412  19.390   2.554  1.00 98.98           H  
ATOM   1599  C   VAL A 108       4.064  19.866   1.331  1.00 98.98           C  
ATOM   1600  CB  VAL A 108       2.349  18.061   0.872  1.00 98.98           C  
ATOM   1601  HB  VAL A 108       2.327  18.139  -0.215  1.00 98.98           H  
ATOM   1602  O   VAL A 108       4.829  19.743   2.281  1.00 98.98           O  
ATOM   1603  CG1 VAL A 108       3.403  17.016   1.261  1.00 98.98           C  
ATOM   1604 HG11 VAL A 108       3.116  16.037   0.878  1.00 98.98           H  
ATOM   1605 HG12 VAL A 108       4.378  17.273   0.847  1.00 98.98           H  
ATOM   1606 HG13 VAL A 108       3.493  16.961   2.346  1.00 98.98           H  
ATOM   1607  CG2 VAL A 108       0.999  17.536   1.368  1.00 98.98           C  
ATOM   1608 HG21 VAL A 108       0.193  18.184   1.023  1.00 98.98           H  
ATOM   1609 HG22 VAL A 108       0.827  16.531   0.985  1.00 98.98           H  
ATOM   1610 HG23 VAL A 108       0.992  17.504   2.457  1.00 98.98           H  
ATOM   1611  N   ARG A 109       4.458  20.438   0.189  1.00 98.96           N  
ATOM   1612  H   ARG A 109       3.789  20.505  -0.566  1.00 98.96           H  
ATOM   1613  CA  ARG A 109       5.841  20.872  -0.050  1.00 98.96           C  
ATOM   1614  HA  ARG A 109       6.494  20.026   0.160  1.00 98.96           H  
ATOM   1615  C   ARG A 109       6.294  22.001   0.887  1.00 98.96           C  
ATOM   1616  CB  ARG A 109       5.979  21.247  -1.528  1.00 98.96           C  
ATOM   1617  HB2 ARG A 109       5.507  22.211  -1.719  1.00 98.96           H  
ATOM   1618  HB3 ARG A 109       5.491  20.481  -2.131  1.00 98.96           H  
ATOM   1619  O   ARG A 109       7.472  22.075   1.217  1.00 98.96           O  
ATOM   1620  CG  ARG A 109       7.444  21.271  -1.947  1.00 98.96           C  
ATOM   1621  HG2 ARG A 109       7.866  20.289  -1.737  1.00 98.96           H  
ATOM   1622  HG3 ARG A 109       7.989  22.027  -1.382  1.00 98.96           H  
ATOM   1623  CD  ARG A 109       7.581  21.558  -3.441  1.00 98.96           C  
ATOM   1624  HD2 ARG A 109       6.966  20.847  -3.992  1.00 98.96           H  
ATOM   1625  HD3 ARG A 109       7.234  22.571  -3.645  1.00 98.96           H  
ATOM   1626  NE  ARG A 109       8.989  21.416  -3.829  1.00 98.96           N  
ATOM   1627  HE  ARG A 109       9.653  21.383  -3.068  1.00 98.96           H  
ATOM   1628  NH1 ARG A 109       8.752  21.216  -6.108  1.00 98.96           N  
ATOM   1629 HH11 ARG A 109       9.153  20.988  -7.006  1.00 98.96           H  
ATOM   1630 HH12 ARG A 109       7.752  21.295  -5.991  1.00 98.96           H  
ATOM   1631  NH2 ARG A 109      10.758  20.961  -5.132  1.00 98.96           N  
ATOM   1632 HH21 ARG A 109      11.186  20.755  -6.024  1.00 98.96           H  
ATOM   1633 HH22 ARG A 109      11.276  20.856  -4.271  1.00 98.96           H  
ATOM   1634  CZ  ARG A 109       9.485  21.203  -5.029  1.00 98.96           C  
ATOM   1635  N   VAL A 110       5.377  22.858   1.348  1.00 98.95           N  
ATOM   1636  H   VAL A 110       4.426  22.756   1.022  1.00 98.95           H  
ATOM   1637  CA  VAL A 110       5.670  23.853   2.399  1.00 98.95           C  
ATOM   1638  HA  VAL A 110       6.603  24.359   2.149  1.00 98.95           H  
ATOM   1639  C   VAL A 110       5.897  23.192   3.760  1.00 98.95           C  
ATOM   1640  CB  VAL A 110       4.555  24.915   2.489  1.00 98.95           C  
ATOM   1641  HB  VAL A 110       3.584  24.423   2.540  1.00 98.95           H  
ATOM   1642  O   VAL A 110       6.735  23.673   4.520  1.00 98.95           O  
ATOM   1643  CG1 VAL A 110       4.689  25.838   3.709  1.00 98.95           C  
ATOM   1644 HG11 VAL A 110       5.693  26.259   3.749  1.00 98.95           H  
ATOM   1645 HG12 VAL A 110       4.491  25.280   4.624  1.00 98.95           H  
ATOM   1646 HG13 VAL A 110       3.953  26.639   3.639  1.00 98.95           H  
ATOM   1647  CG2 VAL A 110       4.585  25.823   1.255  1.00 98.95           C  
ATOM   1648 HG21 VAL A 110       5.539  26.345   1.195  1.00 98.95           H  
ATOM   1649 HG22 VAL A 110       4.449  25.229   0.351  1.00 98.95           H  
ATOM   1650 HG23 VAL A 110       3.774  26.549   1.317  1.00 98.95           H  
ATOM   1651  N   LEU A 111       5.179  22.106   4.062  1.00 98.82           N  
ATOM   1652  H   LEU A 111       4.532  21.748   3.375  1.00 98.82           H  
ATOM   1653  CA  LEU A 111       5.350  21.341   5.300  1.00 98.82           C  
ATOM   1654  HA  LEU A 111       5.476  22.037   6.130  1.00 98.82           H  
ATOM   1655  C   LEU A 111       6.637  20.496   5.269  1.00 98.82           C  
ATOM   1656  CB  LEU A 111       4.087  20.494   5.567  1.00 98.82           C  
ATOM   1657  HB2 LEU A 111       3.961  19.789   4.746  1.00 98.82           H  
ATOM   1658  HB3 LEU A 111       4.244  19.919   6.479  1.00 98.82           H  
ATOM   1659  O   LEU A 111       7.306  20.405   6.288  1.00 98.82           O  
ATOM   1660  CG  LEU A 111       2.786  21.310   5.721  1.00 98.82           C  
ATOM   1661  HG  LEU A 111       2.661  21.953   4.850  1.00 98.82           H  
ATOM   1662  CD1 LEU A 111       1.563  20.397   5.795  1.00 98.82           C  
ATOM   1663 HD11 LEU A 111       0.652  20.994   5.764  1.00 98.82           H  
ATOM   1664 HD12 LEU A 111       1.556  19.710   4.948  1.00 98.82           H  
ATOM   1665 HD13 LEU A 111       1.579  19.827   6.724  1.00 98.82           H  
ATOM   1666  CD2 LEU A 111       2.783  22.187   6.976  1.00 98.82           C  
ATOM   1667 HD21 LEU A 111       1.830  22.710   7.062  1.00 98.82           H  
ATOM   1668 HD22 LEU A 111       2.933  21.566   7.860  1.00 98.82           H  
ATOM   1669 HD23 LEU A 111       3.581  22.927   6.918  1.00 98.82           H  
ATOM   1670  N   GLU A 112       7.035  19.968   4.105  1.00 98.82           N  
ATOM   1671  H   GLU A 112       6.389  20.007   3.329  1.00 98.82           H  
ATOM   1672  CA  GLU A 112       8.328  19.287   3.897  1.00 98.82           C  
ATOM   1673  HA  GLU A 112       8.442  18.494   4.636  1.00 98.82           H  
ATOM   1674  C   GLU A 112       9.551  20.211   4.018  1.00 98.82           C  
ATOM   1675  CB  GLU A 112       8.383  18.688   2.486  1.00 98.82           C  
ATOM   1676  HB2 GLU A 112       9.407  18.376   2.279  1.00 98.82           H  
ATOM   1677  HB3 GLU A 112       8.124  19.473   1.775  1.00 98.82           H  
ATOM   1678  O   GLU A 112      10.652  19.759   4.326  1.00 98.82           O  
ATOM   1679  CG  GLU A 112       7.483  17.471   2.253  1.00 98.82           C  
ATOM   1680  HG2 GLU A 112       6.445  17.724   2.465  1.00 98.82           H  
ATOM   1681  HG3 GLU A 112       7.789  16.681   2.938  1.00 98.82           H  
ATOM   1682  CD  GLU A 112       7.599  16.967   0.808  1.00 98.82           C  
ATOM   1683  OE1 GLU A 112       7.254  15.786   0.572  1.00 98.82           O  
ATOM   1684  OE2 GLU A 112       8.045  17.732  -0.085  1.00 98.82           O  
ATOM   1685  N   ASP A 113       9.393  21.503   3.726  1.00 98.71           N  
ATOM   1686  H   ASP A 113       8.485  21.808   3.406  1.00 98.71           H  
ATOM   1687  CA  ASP A 113      10.469  22.494   3.838  1.00 98.71           C  
ATOM   1688  HA  ASP A 113      11.424  21.998   3.665  1.00 98.71           H  
ATOM   1689  C   ASP A 113      10.560  23.106   5.260  1.00 98.71           C  
ATOM   1690  CB  ASP A 113      10.289  23.564   2.737  1.00 98.71           C  
ATOM   1691  HB2 ASP A 113      10.768  24.483   3.075  1.00 98.71           H  
ATOM   1692  HB3 ASP A 113       9.230  23.788   2.611  1.00 98.71           H  
ATOM   1693  O   ASP A 113      11.507  23.851   5.547  1.00 98.71           O  
ATOM   1694  CG  ASP A 113      10.907  23.216   1.367  1.00 98.71           C  
ATOM   1695  OD1 ASP A 113      11.249  22.051   1.059  1.00 98.71           O  
ATOM   1696  OD2 ASP A 113      11.200  24.151   0.582  1.00 98.71           O  
ATOM   1697  N   ASP A 114       9.605  22.810   6.156  1.00 97.96           N  
ATOM   1698  H   ASP A 114       8.928  22.104   5.905  1.00 97.96           H  
ATOM   1699  CA  ASP A 114       9.490  23.387   7.501  1.00 97.96           C  
ATOM   1700  HA  ASP A 114      10.122  24.275   7.526  1.00 97.96           H  
ATOM   1701  C   ASP A 114       9.945  22.400   8.609  1.00 97.96           C  
ATOM   1702  CB  ASP A 114       8.055  23.905   7.727  1.00 97.96           C  
ATOM   1703  HB2 ASP A 114       7.353  23.073   7.666  1.00 97.96           H  
ATOM   1704  HB3 ASP A 114       7.813  24.594   6.918  1.00 97.96           H  
ATOM   1705  O   ASP A 114       9.225  21.448   8.910  1.00 97.96           O  
ATOM   1706  CG  ASP A 114       7.865  24.656   9.056  1.00 97.96           C  
ATOM   1707  OD1 ASP A 114       8.753  24.601   9.932  1.00 97.96           O  
ATOM   1708  OD2 ASP A 114       6.890  25.436   9.166  1.00 97.96           O  
ATOM   1709  N   PRO A 115      11.085  22.659   9.295  1.00 96.69           N  
ATOM   1710  CA  PRO A 115      11.731  21.733  10.239  1.00 96.69           C  
ATOM   1711  HA  PRO A 115      12.010  20.819   9.714  1.00 96.69           H  
ATOM   1712  C   PRO A 115      10.901  21.311  11.461  1.00 96.69           C  
ATOM   1713  CB  PRO A 115      13.009  22.449  10.698  1.00 96.69           C  
ATOM   1714  HB2 PRO A 115      13.838  22.181  10.042  1.00 96.69           H  
ATOM   1715  HB3 PRO A 115      13.268  22.227  11.733  1.00 96.69           H  
ATOM   1716  O   PRO A 115      11.350  20.447  12.219  1.00 96.69           O  
ATOM   1717  CG  PRO A 115      12.673  23.924  10.520  1.00 96.69           C  
ATOM   1718  HG2 PRO A 115      12.065  24.268  11.356  1.00 96.69           H  
ATOM   1719  HG3 PRO A 115      13.568  24.537  10.410  1.00 96.69           H  
ATOM   1720  CD  PRO A 115      11.837  23.905   9.248  1.00 96.69           C  
ATOM   1721  HD2 PRO A 115      11.183  24.777   9.240  1.00 96.69           H  
ATOM   1722  HD3 PRO A 115      12.480  23.905   8.368  1.00 96.69           H  
ATOM   1723  N   HIS A 116       9.746  21.934  11.703  1.00 94.32           N  
ATOM   1724  H   HIS A 116       9.425  22.618  11.033  1.00 94.32           H  
ATOM   1725  CA  HIS A 116       8.851  21.568  12.800  1.00 94.32           C  
ATOM   1726  HA  HIS A 116       9.446  21.381  13.694  1.00 94.32           H  
ATOM   1727  C   HIS A 116       8.061  20.281  12.507  1.00 94.32           C  
ATOM   1728  CB  HIS A 116       7.913  22.747  13.087  1.00 94.32           C  
ATOM   1729  HB2 HIS A 116       7.254  22.481  13.914  1.00 94.32           H  
ATOM   1730  HB3 HIS A 116       7.294  22.940  12.211  1.00 94.32           H  
ATOM   1731  O   HIS A 116       7.734  19.534  13.434  1.00 94.32           O  
ATOM   1732  CG  HIS A 116       8.647  24.009  13.460  1.00 94.32           C  
ATOM   1733  CD2 HIS A 116       9.172  24.327  14.682  1.00 94.32           C  
ATOM   1734  HD2 HIS A 116       9.105  23.728  15.578  1.00 94.32           H  
ATOM   1735  ND1 HIS A 116       8.990  25.020  12.599  1.00 94.32           N  
ATOM   1736  HD1 HIS A 116       8.802  25.021  11.607  1.00 94.32           H  
ATOM   1737  CE1 HIS A 116       9.712  25.923  13.277  1.00 94.32           C  
ATOM   1738  HE1 HIS A 116      10.140  26.820  12.854  1.00 94.32           H  
ATOM   1739  NE2 HIS A 116       9.858  25.540  14.552  1.00 94.32           N  
ATOM   1740  N   PHE A 117       7.773  19.991  11.236  1.00 96.47           N  
ATOM   1741  H   PHE A 117       8.174  20.551  10.497  1.00 96.47           H  
ATOM   1742  CA  PHE A 117       6.969  18.836  10.841  1.00 96.47           C  
ATOM   1743  HA  PHE A 117       6.381  18.516  11.702  1.00 96.47           H  
ATOM   1744  C   PHE A 117       7.842  17.639  10.439  1.00 96.47           C  
ATOM   1745  CB  PHE A 117       5.959  19.240   9.766  1.00 96.47           C  
ATOM   1746  HB2 PHE A 117       6.489  19.451   8.837  1.00 96.47           H  
ATOM   1747  HB3 PHE A 117       5.304  18.385   9.600  1.00 96.47           H  
ATOM   1748  O   PHE A 117       9.012  17.778  10.098  1.00 96.47           O  
ATOM   1749  CG  PHE A 117       5.088  20.427  10.140  1.00 96.47           C  
ATOM   1750  CD1 PHE A 117       4.028  20.281  11.053  1.00 96.47           C  
ATOM   1751  HD1 PHE A 117       3.833  19.315  11.494  1.00 96.47           H  
ATOM   1752  CD2 PHE A 117       5.366  21.692   9.600  1.00 96.47           C  
ATOM   1753  HD2 PHE A 117       6.192  21.799   8.913  1.00 96.47           H  
ATOM   1754  CE1 PHE A 117       3.236  21.389  11.407  1.00 96.47           C  
ATOM   1755  HE1 PHE A 117       2.423  21.265  12.107  1.00 96.47           H  
ATOM   1756  CE2 PHE A 117       4.594  22.806   9.968  1.00 96.47           C  
ATOM   1757  HE2 PHE A 117       4.840  23.774   9.558  1.00 96.47           H  
ATOM   1758  CZ  PHE A 117       3.524  22.657  10.869  1.00 96.47           C  
ATOM   1759  HZ  PHE A 117       2.939  23.518  11.156  1.00 96.47           H  
ATOM   1760  N   ASN A 118       7.288  16.430  10.537  1.00 96.65           N  
ATOM   1761  H   ASN A 118       6.302  16.359  10.747  1.00 96.65           H  
ATOM   1762  CA  ASN A 118       8.007  15.183  10.269  1.00 96.65           C  
ATOM   1763  HA  ASN A 118       9.079  15.366  10.343  1.00 96.65           H  
ATOM   1764  C   ASN A 118       7.793  14.724   8.813  1.00 96.65           C  
ATOM   1765  CB  ASN A 118       7.669  14.179  11.386  1.00 96.65           C  
ATOM   1766  HB2 ASN A 118       8.209  14.463  12.289  1.00 96.65           H  
ATOM   1767  HB3 ASN A 118       6.605  14.226  11.619  1.00 96.65           H  
ATOM   1768  O   ASN A 118       7.217  13.677   8.537  1.00 96.65           O  
ATOM   1769  CG  ASN A 118       8.054  12.747  11.071  1.00 96.65           C  
ATOM   1770  ND2 ASN A 118       7.217  11.806  11.431  1.00 96.65           N  
ATOM   1771 HD21 ASN A 118       7.429  10.844  11.212  1.00 96.65           H  
ATOM   1772 HD22 ASN A 118       6.289  12.066  11.732  1.00 96.65           H  
ATOM   1773  OD1 ASN A 118       9.126  12.474  10.556  1.00 96.65           O  
ATOM   1774  N   ALA A 119       8.263  15.537   7.872  1.00 98.22           N  
ATOM   1775  H   ALA A 119       8.684  16.410   8.156  1.00 98.22           H  
ATOM   1776  CA  ALA A 119       8.384  15.203   6.454  1.00 98.22           C  
ATOM   1777  HA  ALA A 119       8.665  14.156   6.345  1.00 98.22           H  
ATOM   1778  C   ALA A 119       9.479  16.080   5.842  1.00 98.22           C  
ATOM   1779  CB  ALA A 119       7.042  15.448   5.759  1.00 98.22           C  
ATOM   1780  HB1 ALA A 119       6.775  16.502   5.826  1.00 98.22           H  
ATOM   1781  HB2 ALA A 119       6.267  14.847   6.235  1.00 98.22           H  
ATOM   1782  HB3 ALA A 119       7.115  15.161   4.710  1.00 98.22           H  
ATOM   1783  O   ALA A 119       9.639  17.219   6.266  1.00 98.22           O  
ATOM   1784  N   GLY A 120      10.242  15.581   4.864  1.00 98.32           N  
ATOM   1785  H   GLY A 120      10.103  14.625   4.567  1.00 98.32           H  
ATOM   1786  CA  GLY A 120      11.366  16.343   4.314  1.00 98.32           C  
ATOM   1787  HA2 GLY A 120      11.917  15.736   3.595  1.00 98.32           H  
ATOM   1788  HA3 GLY A 120      10.982  17.219   3.791  1.00 98.32           H  
ATOM   1789  C   GLY A 120      12.326  16.796   5.422  1.00 98.32           C  
ATOM   1790  O   GLY A 120      12.845  15.980   6.193  1.00 98.32           O  
ATOM   1791  N   LYS A 121      12.562  18.103   5.529  1.00 98.08           N  
ATOM   1792  H   LYS A 121      11.963  18.716   4.996  1.00 98.08           H  
ATOM   1793  CA  LYS A 121      13.347  18.696   6.611  1.00 98.08           C  
ATOM   1794  HA  LYS A 121      14.273  18.131   6.715  1.00 98.08           H  
ATOM   1795  C   LYS A 121      12.599  18.610   7.941  1.00 98.08           C  
ATOM   1796  CB  LYS A 121      13.682  20.142   6.242  1.00 98.08           C  
ATOM   1797  HB2 LYS A 121      14.189  20.149   5.278  1.00 98.08           H  
ATOM   1798  HB3 LYS A 121      12.769  20.733   6.166  1.00 98.08           H  
ATOM   1799  O   LYS A 121      11.529  19.178   8.072  1.00 98.08           O  
ATOM   1800  CG  LYS A 121      14.602  20.732   7.309  1.00 98.08           C  
ATOM   1801  HG2 LYS A 121      15.431  20.048   7.485  1.00 98.08           H  
ATOM   1802  HG3 LYS A 121      14.048  20.850   8.241  1.00 98.08           H  
ATOM   1803  CD  LYS A 121      15.145  22.086   6.873  1.00 98.08           C  
ATOM   1804  HD2 LYS A 121      15.632  21.982   5.904  1.00 98.08           H  
ATOM   1805  HD3 LYS A 121      14.324  22.800   6.805  1.00 98.08           H  
ATOM   1806  CE  LYS A 121      16.165  22.514   7.924  1.00 98.08           C  
ATOM   1807  HE2 LYS A 121      16.942  21.751   7.972  1.00 98.08           H  
ATOM   1808  HE3 LYS A 121      15.671  22.545   8.895  1.00 98.08           H  
ATOM   1809  NZ  LYS A 121      16.745  23.830   7.588  1.00 98.08           N  
ATOM   1810  HZ1 LYS A 121      17.222  23.760   6.701  1.00 98.08           H  
ATOM   1811  HZ2 LYS A 121      17.404  24.104   8.302  1.00 98.08           H  
ATOM   1812  HZ3 LYS A 121      16.007  24.516   7.520  1.00 98.08           H  
ATOM   1813  N   GLY A 122      13.209  17.990   8.954  1.00 96.52           N  
ATOM   1814  H   GLY A 122      14.118  17.576   8.802  1.00 96.52           H  
ATOM   1815  CA  GLY A 122      12.538  17.714  10.233  1.00 96.52           C  
ATOM   1816  HA2 GLY A 122      13.256  17.837  11.043  1.00 96.52           H  
ATOM   1817  HA3 GLY A 122      11.721  18.417  10.391  1.00 96.52           H  
ATOM   1818  C   GLY A 122      11.957  16.301  10.342  1.00 96.52           C  
ATOM   1819  O   GLY A 122      11.363  15.971  11.373  1.00 96.52           O  
ATOM   1820  N   SER A 123      12.183  15.454   9.328  1.00 97.59           N  
ATOM   1821  H   SER A 123      12.614  15.816   8.489  1.00 97.59           H  
ATOM   1822  CA  SER A 123      11.921  14.013   9.389  1.00 97.59           C  
ATOM   1823  HA  SER A 123      10.843  13.862   9.444  1.00 97.59           H  
ATOM   1824  C   SER A 123      12.571  13.360  10.613  1.00 97.59           C  
ATOM   1825  CB  SER A 123      12.431  13.309   8.128  1.00 97.59           C  
ATOM   1826  HB2 SER A 123      13.485  13.541   7.972  1.00 97.59           H  
ATOM   1827  HB3 SER A 123      12.326  12.231   8.251  1.00 97.59           H  
ATOM   1828  O   SER A 123      13.697  13.682  11.002  1.00 97.59           O  
ATOM   1829  OG  SER A 123      11.675  13.716   7.010  1.00 97.59           O  
ATOM   1830  HG  SER A 123      12.090  14.500   6.644  1.00 97.59           H  
ATOM   1831  N   VAL A 124      11.868  12.402  11.213  1.00 96.13           N  
ATOM   1832  H   VAL A 124      10.936  12.215  10.871  1.00 96.13           H  
ATOM   1833  CA  VAL A 124      12.403  11.531  12.266  1.00 96.13           C  
ATOM   1834  HA  VAL A 124      12.859  12.166  13.025  1.00 96.13           H  
ATOM   1835  C   VAL A 124      13.502  10.614  11.726  1.00 96.13           C  
ATOM   1836  CB  VAL A 124      11.296  10.707  12.955  1.00 96.13           C  
ATOM   1837  HB  VAL A 124      11.770  10.072  13.704  1.00 96.13           H  
ATOM   1838  O   VAL A 124      13.672  10.434  10.517  1.00 96.13           O  
ATOM   1839  CG1 VAL A 124      10.307  11.602  13.713  1.00 96.13           C  
ATOM   1840 HG11 VAL A 124      10.802  12.014  14.592  1.00 96.13           H  
ATOM   1841 HG12 VAL A 124       9.938  12.409  13.079  1.00 96.13           H  
ATOM   1842 HG13 VAL A 124       9.459  11.009  14.057  1.00 96.13           H  
ATOM   1843  CG2 VAL A 124      10.561   9.781  11.984  1.00 96.13           C  
ATOM   1844 HG21 VAL A 124      11.216   8.968  11.669  1.00 96.13           H  
ATOM   1845 HG22 VAL A 124      10.224  10.320  11.099  1.00 96.13           H  
ATOM   1846 HG23 VAL A 124       9.685   9.361  12.478  1.00 96.13           H  
ATOM   1847  N   PHE A 125      14.269  10.033  12.645  1.00 96.48           N  
ATOM   1848  H   PHE A 125      14.057  10.191  13.620  1.00 96.48           H  
ATOM   1849  CA  PHE A 125      15.355   9.116  12.324  1.00 96.48           C  
ATOM   1850  HA  PHE A 125      15.633   9.242  11.277  1.00 96.48           H  
ATOM   1851  C   PHE A 125      14.958   7.655  12.535  1.00 96.48           C  
ATOM   1852  CB  PHE A 125      16.579   9.454  13.170  1.00 96.48           C  
ATOM   1853  HB2 PHE A 125      17.327   8.679  13.004  1.00 96.48           H  
ATOM   1854  HB3 PHE A 125      16.287   9.435  14.220  1.00 96.48           H  
ATOM   1855  O   PHE A 125      14.287   7.313  13.515  1.00 96.48           O  
ATOM   1856  CG  PHE A 125      17.212  10.789  12.854  1.00 96.48           C  
ATOM   1857  CD1 PHE A 125      18.141  10.885  11.804  1.00 96.48           C  
ATOM   1858  HD1 PHE A 125      18.386  10.017  11.210  1.00 96.48           H  
ATOM   1859  CD2 PHE A 125      16.866  11.934  13.595  1.00 96.48           C  
ATOM   1860  HD2 PHE A 125      16.141  11.863  14.392  1.00 96.48           H  
ATOM   1861  CE1 PHE A 125      18.732  12.119  11.498  1.00 96.48           C  
ATOM   1862  HE1 PHE A 125      19.424  12.194  10.672  1.00 96.48           H  
ATOM   1863  CE2 PHE A 125      17.448  13.174  13.279  1.00 96.48           C  
ATOM   1864  HE2 PHE A 125      17.178  14.065  13.826  1.00 96.48           H  
ATOM   1865  CZ  PHE A 125      18.378  13.261  12.234  1.00 96.48           C  
ATOM   1866  HZ  PHE A 125      18.814  14.217  11.985  1.00 96.48           H  
ATOM   1867  N   THR A 126      15.470   6.786  11.666  1.00 97.01           N  
ATOM   1868  H   THR A 126      16.014   7.153  10.899  1.00 97.01           H  
ATOM   1869  CA  THR A 126      15.469   5.331  11.843  1.00 97.01           C  
ATOM   1870  HA  THR A 126      14.445   4.995  12.004  1.00 97.01           H  
ATOM   1871  C   THR A 126      16.318   4.908  13.046  1.00 97.01           C  
ATOM   1872  CB  THR A 126      16.030   4.617  10.600  1.00 97.01           C  
ATOM   1873  HB  THR A 126      15.903   3.542  10.727  1.00 97.01           H  
ATOM   1874  O   THR A 126      17.133   5.668  13.581  1.00 97.01           O  
ATOM   1875  CG2 THR A 126      15.347   5.012   9.298  1.00 97.01           C  
ATOM   1876 HG21 THR A 126      14.270   4.865   9.381  1.00 97.01           H  
ATOM   1877 HG22 THR A 126      15.552   6.050   9.037  1.00 97.01           H  
ATOM   1878 HG23 THR A 126      15.723   4.363   8.507  1.00 97.01           H  
ATOM   1879  OG1 THR A 126      17.412   4.884  10.485  1.00 97.01           O  
ATOM   1880  HG1 THR A 126      17.591   5.051   9.557  1.00 97.01           H  
ATOM   1881  N   SER A 127      16.222   3.638  13.433  1.00 95.70           N  
ATOM   1882  H   SER A 127      15.541   3.044  12.980  1.00 95.70           H  
ATOM   1883  CA  SER A 127      17.125   3.025  14.408  1.00 95.70           C  
ATOM   1884  HA  SER A 127      17.103   3.643  15.305  1.00 95.70           H  
ATOM   1885  C   SER A 127      18.589   2.966  13.936  1.00 95.70           C  
ATOM   1886  CB  SER A 127      16.611   1.642  14.809  1.00 95.70           C  
ATOM   1887  HB2 SER A 127      17.219   1.254  15.626  1.00 95.70           H  
ATOM   1888  HB3 SER A 127      15.580   1.726  15.152  1.00 95.70           H  
ATOM   1889  O   SER A 127      19.478   2.852  14.782  1.00 95.70           O  
ATOM   1890  OG  SER A 127      16.675   0.754  13.714  1.00 95.70           O  
ATOM   1891  HG  SER A 127      16.251  -0.067  13.975  1.00 95.70           H  
ATOM   1892  N   ALA A 128      18.888   3.159  12.644  1.00 97.07           N  
ATOM   1893  H   ALA A 128      18.132   3.273  11.984  1.00 97.07           H  
ATOM   1894  CA  ALA A 128      20.255   3.354  12.147  1.00 97.07           C  
ATOM   1895  HA  ALA A 128      20.931   2.724  12.725  1.00 97.07           H  
ATOM   1896  C   ALA A 128      20.764   4.804  12.296  1.00 97.07           C  
ATOM   1897  CB  ALA A 128      20.331   2.877  10.693  1.00 97.07           C  
ATOM   1898  HB1 ALA A 128      19.664   3.464  10.061  1.00 97.07           H  
ATOM   1899  HB2 ALA A 128      20.058   1.823  10.635  1.00 97.07           H  
ATOM   1900  HB3 ALA A 128      21.350   2.991  10.323  1.00 97.07           H  
ATOM   1901  O   ALA A 128      21.969   5.034  12.245  1.00 97.07           O  
ATOM   1902  N   GLY A 129      19.879   5.779  12.544  1.00 97.23           N  
ATOM   1903  H   GLY A 129      18.899   5.541  12.584  1.00 97.23           H  
ATOM   1904  CA  GLY A 129      20.229   7.204  12.556  1.00 97.23           C  
ATOM   1905  HA2 GLY A 129      19.508   7.735  13.177  1.00 97.23           H  
ATOM   1906  HA3 GLY A 129      21.222   7.343  12.984  1.00 97.23           H  
ATOM   1907  C   GLY A 129      20.213   7.861  11.171  1.00 97.23           C  
ATOM   1908  O   GLY A 129      20.775   8.941  11.019  1.00 97.23           O  
ATOM   1909  N   THR A 130      19.574   7.228  10.184  1.00 97.27           N  
ATOM   1910  H   THR A 130      19.125   6.347  10.390  1.00 97.27           H  
ATOM   1911  CA  THR A 130      19.267   7.800   8.860  1.00 97.27           C  
ATOM   1912  HA  THR A 130      19.994   8.575   8.618  1.00 97.27           H  
ATOM   1913  C   THR A 130      17.883   8.446   8.857  1.00 97.27           C  
ATOM   1914  CB  THR A 130      19.321   6.726   7.751  1.00 97.27           C  
ATOM   1915  HB  THR A 130      18.962   7.158   6.817  1.00 97.27           H  
ATOM   1916  O   THR A 130      17.017   8.064   9.646  1.00 97.27           O  
ATOM   1917  CG2 THR A 130      20.752   6.229   7.544  1.00 97.27           C  
ATOM   1918 HG21 THR A 130      21.394   7.069   7.277  1.00 97.27           H  
ATOM   1919 HG22 THR A 130      20.767   5.502   6.733  1.00 97.27           H  
ATOM   1920 HG23 THR A 130      21.126   5.760   8.454  1.00 97.27           H  
ATOM   1921  OG1 THR A 130      18.521   5.602   8.082  1.00 97.27           O  
ATOM   1922  HG1 THR A 130      18.249   5.148   7.280  1.00 97.27           H  
ATOM   1923  N   ASN A 131      17.643   9.400   7.959  1.00 98.06           N  
ATOM   1924  H   ASN A 131      18.409   9.716   7.381  1.00 98.06           H  
ATOM   1925  CA  ASN A 131      16.291   9.823   7.590  1.00 98.06           C  
ATOM   1926  HA  ASN A 131      15.601   9.601   8.404  1.00 98.06           H  
ATOM   1927  C   ASN A 131      15.832   9.026   6.360  1.00 98.06           C  
ATOM   1928  CB  ASN A 131      16.266  11.341   7.349  1.00 98.06           C  
ATOM   1929  HB2 ASN A 131      16.964  11.597   6.552  1.00 98.06           H  
ATOM   1930  HB3 ASN A 131      15.265  11.638   7.035  1.00 98.06           H  
ATOM   1931  O   ASN A 131      16.571   8.946   5.381  1.00 98.06           O  
ATOM   1932  CG  ASN A 131      16.633  12.139   8.586  1.00 98.06           C  
ATOM   1933  ND2 ASN A 131      15.833  12.085   9.622  1.00 98.06           N  
ATOM   1934 HD21 ASN A 131      15.004  11.508   9.637  1.00 98.06           H  
ATOM   1935 HD22 ASN A 131      16.063  12.671  10.411  1.00 98.06           H  
ATOM   1936  OD1 ASN A 131      17.635  12.832   8.636  1.00 98.06           O  
ATOM   1937  N   GLU A 132      14.634   8.444   6.409  1.00 98.63           N  
ATOM   1938  H   GLU A 132      14.061   8.574   7.230  1.00 98.63           H  
ATOM   1939  CA  GLU A 132      14.052   7.635   5.327  1.00 98.63           C  
ATOM   1940  HA  GLU A 132      14.573   7.824   4.389  1.00 98.63           H  
ATOM   1941  C   GLU A 132      12.586   8.028   5.150  1.00 98.63           C  
ATOM   1942  CB  GLU A 132      14.181   6.138   5.651  1.00 98.63           C  
ATOM   1943  HB2 GLU A 132      13.475   5.574   5.041  1.00 98.63           H  
ATOM   1944  HB3 GLU A 132      13.943   5.975   6.702  1.00 98.63           H  
ATOM   1945  O   GLU A 132      11.778   7.814   6.056  1.00 98.63           O  
ATOM   1946  CG  GLU A 132      15.598   5.636   5.346  1.00 98.63           C  
ATOM   1947  HG2 GLU A 132      15.742   5.643   4.265  1.00 98.63           H  
ATOM   1948  HG3 GLU A 132      16.324   6.318   5.789  1.00 98.63           H  
ATOM   1949  CD  GLU A 132      15.887   4.235   5.887  1.00 98.63           C  
ATOM   1950  OE1 GLU A 132      17.096   3.940   6.064  1.00 98.63           O  
ATOM   1951  OE2 GLU A 132      14.933   3.486   6.186  1.00 98.63           O  
ATOM   1952  N   MET A 133      12.261   8.638   4.013  1.00 98.86           N  
ATOM   1953  H   MET A 133      12.971   8.725   3.300  1.00 98.86           H  
ATOM   1954  CA  MET A 133      11.017   9.374   3.798  1.00 98.86           C  
ATOM   1955  HA  MET A 133      10.476   9.437   4.742  1.00 98.86           H  
ATOM   1956  C   MET A 133      10.106   8.697   2.779  1.00 98.86           C  
ATOM   1957  CB  MET A 133      11.320  10.799   3.324  1.00 98.86           C  
ATOM   1958  HB2 MET A 133      10.378  11.327   3.175  1.00 98.86           H  
ATOM   1959  HB3 MET A 133      11.828  10.736   2.362  1.00 98.86           H  
ATOM   1960  O   MET A 133      10.566   8.196   1.751  1.00 98.86           O  
ATOM   1961  CG  MET A 133      12.174  11.607   4.306  1.00 98.86           C  
ATOM   1962  HG2 MET A 133      12.998  10.996   4.675  1.00 98.86           H  
ATOM   1963  HG3 MET A 133      11.548  11.878   5.157  1.00 98.86           H  
ATOM   1964  SD  MET A 133      12.883  13.110   3.585  1.00 98.86           S  
ATOM   1965  CE  MET A 133      14.173  12.363   2.546  1.00 98.86           C  
ATOM   1966  HE1 MET A 133      14.905  11.855   3.173  1.00 98.86           H  
ATOM   1967  HE2 MET A 133      13.735  11.647   1.851  1.00 98.86           H  
ATOM   1968  HE3 MET A 133      14.670  13.143   1.968  1.00 98.86           H  
ATOM   1969  N   ASP A 134       8.805   8.788   3.035  1.00 98.95           N  
ATOM   1970  H   ASP A 134       8.517   9.315   3.848  1.00 98.95           H  
ATOM   1971  CA  ASP A 134       7.752   8.209   2.210  1.00 98.95           C  
ATOM   1972  HA  ASP A 134       8.201   7.801   1.304  1.00 98.95           H  
ATOM   1973  C   ASP A 134       6.742   9.301   1.808  1.00 98.95           C  
ATOM   1974  CB  ASP A 134       7.053   7.054   2.953  1.00 98.95           C  
ATOM   1975  HB2 ASP A 134       6.282   7.465   3.605  1.00 98.95           H  
ATOM   1976  HB3 ASP A 134       6.552   6.451   2.195  1.00 98.95           H  
ATOM   1977  O   ASP A 134       6.459  10.202   2.598  1.00 98.95           O  
ATOM   1978  CG  ASP A 134       7.955   6.129   3.791  1.00 98.95           C  
ATOM   1979  OD1 ASP A 134       8.940   5.601   3.232  1.00 98.95           O  
ATOM   1980  OD2 ASP A 134       7.639   5.908   4.990  1.00 98.95           O  
ATOM   1981  N   ALA A 135       6.166   9.235   0.606  1.00 98.98           N  
ATOM   1982  H   ALA A 135       6.408   8.464   0.000  1.00 98.98           H  
ATOM   1983  CA  ALA A 135       5.119  10.162   0.161  1.00 98.98           C  
ATOM   1984  HA  ALA A 135       4.503  10.426   1.020  1.00 98.98           H  
ATOM   1985  C   ALA A 135       4.192   9.544  -0.891  1.00 98.98           C  
ATOM   1986  CB  ALA A 135       5.761  11.449  -0.373  1.00 98.98           C  
ATOM   1987  HB1 ALA A 135       6.427  11.222  -1.206  1.00 98.98           H  
ATOM   1988  HB2 ALA A 135       6.323  11.923   0.431  1.00 98.98           H  
ATOM   1989  HB3 ALA A 135       4.984  12.140  -0.703  1.00 98.98           H  
ATOM   1990  O   ALA A 135       4.605   8.667  -1.645  1.00 98.98           O  
ATOM   1991  N   ALA A 136       2.960  10.044  -0.998  1.00 98.99           N  
ATOM   1992  H   ALA A 136       2.681  10.768  -0.351  1.00 98.99           H  
ATOM   1993  CA  ALA A 136       2.061   9.748  -2.111  1.00 98.99           C  
ATOM   1994  HA  ALA A 136       2.674   9.536  -2.987  1.00 98.99           H  
ATOM   1995  C   ALA A 136       1.155  10.925  -2.480  1.00 98.99           C  
ATOM   1996  CB  ALA A 136       1.220   8.505  -1.812  1.00 98.99           C  
ATOM   1997  HB1 ALA A 136       0.446   8.391  -2.571  1.00 98.99           H  
ATOM   1998  HB2 ALA A 136       0.750   8.599  -0.833  1.00 98.99           H  
ATOM   1999  HB3 ALA A 136       1.856   7.621  -1.847  1.00 98.99           H  
ATOM   2000  O   ALA A 136       0.848  11.787  -1.658  1.00 98.99           O  
ATOM   2001  N   ILE A 137       0.702  10.929  -3.732  1.00 98.98           N  
ATOM   2002  H   ILE A 137       1.009  10.182  -4.340  1.00 98.98           H  
ATOM   2003  CA  ILE A 137      -0.276  11.866  -4.282  1.00 98.98           C  
ATOM   2004  HA  ILE A 137      -0.851  12.262  -3.445  1.00 98.98           H  
ATOM   2005  C   ILE A 137      -1.252  11.127  -5.206  1.00 98.98           C  
ATOM   2006  CB  ILE A 137       0.457  13.042  -4.963  1.00 98.98           C  
ATOM   2007  HB  ILE A 137       1.221  13.384  -4.265  1.00 98.98           H  
ATOM   2008  O   ILE A 137      -0.850  10.201  -5.912  1.00 98.98           O  
ATOM   2009  CG1 ILE A 137      -0.499  14.227  -5.199  1.00 98.98           C  
ATOM   2010 HG12 ILE A 137      -1.179  14.001  -6.021  1.00 98.98           H  
ATOM   2011 HG13 ILE A 137      -1.094  14.384  -4.300  1.00 98.98           H  
ATOM   2012  CG2 ILE A 137       1.179  12.630  -6.259  1.00 98.98           C  
ATOM   2013 HG21 ILE A 137       1.805  11.756  -6.077  1.00 98.98           H  
ATOM   2014 HG22 ILE A 137       1.818  13.446  -6.596  1.00 98.98           H  
ATOM   2015 HG23 ILE A 137       0.457  12.388  -7.039  1.00 98.98           H  
ATOM   2016  CD1 ILE A 137       0.231  15.544  -5.476  1.00 98.98           C  
ATOM   2017 HD11 ILE A 137       0.908  15.771  -4.653  1.00 98.98           H  
ATOM   2018 HD12 ILE A 137       0.798  15.482  -6.405  1.00 98.98           H  
ATOM   2019 HD13 ILE A 137      -0.503  16.346  -5.556  1.00 98.98           H  
ATOM   2020  N   MET A 138      -2.530  11.517  -5.198  1.00 98.98           N  
ATOM   2021  H   MET A 138      -2.801  12.262  -4.572  1.00 98.98           H  
ATOM   2022  CA  MET A 138      -3.582  10.867  -5.991  1.00 98.98           C  
ATOM   2023  HA  MET A 138      -3.108  10.347  -6.824  1.00 98.98           H  
ATOM   2024  C   MET A 138      -4.571  11.874  -6.594  1.00 98.98           C  
ATOM   2025  CB  MET A 138      -4.286   9.807  -5.125  1.00 98.98           C  
ATOM   2026  HB2 MET A 138      -3.524   9.168  -4.678  1.00 98.98           H  
ATOM   2027  HB3 MET A 138      -4.840  10.291  -4.322  1.00 98.98           H  
ATOM   2028  O   MET A 138      -5.029  12.794  -5.912  1.00 98.98           O  
ATOM   2029  CG  MET A 138      -5.235   8.909  -5.929  1.00 98.98           C  
ATOM   2030  HG2 MET A 138      -4.718   8.566  -6.825  1.00 98.98           H  
ATOM   2031  HG3 MET A 138      -6.107   9.484  -6.239  1.00 98.98           H  
ATOM   2032  SD  MET A 138      -5.788   7.449  -5.009  1.00 98.98           S  
ATOM   2033  CE  MET A 138      -6.710   6.584  -6.308  1.00 98.98           C  
ATOM   2034  HE1 MET A 138      -7.568   7.184  -6.611  1.00 98.98           H  
ATOM   2035  HE2 MET A 138      -6.064   6.416  -7.170  1.00 98.98           H  
ATOM   2036  HE3 MET A 138      -7.062   5.624  -5.932  1.00 98.98           H  
ATOM   2037  N   ASP A 139      -4.904  11.670  -7.871  1.00 98.95           N  
ATOM   2038  H   ASP A 139      -4.483  10.877  -8.334  1.00 98.95           H  
ATOM   2039  CA  ASP A 139      -5.918  12.396  -8.639  1.00 98.95           C  
ATOM   2040  HA  ASP A 139      -6.000  13.418  -8.268  1.00 98.95           H  
ATOM   2041  C   ASP A 139      -7.287  11.721  -8.514  1.00 98.95           C  
ATOM   2042  CB  ASP A 139      -5.523  12.429 -10.132  1.00 98.95           C  
ATOM   2043  HB2 ASP A 139      -5.490  11.407 -10.508  1.00 98.95           H  
ATOM   2044  HB3 ASP A 139      -4.518  12.828 -10.264  1.00 98.95           H  
ATOM   2045  O   ASP A 139      -7.505  10.650  -9.079  1.00 98.95           O  
ATOM   2046  CG  ASP A 139      -6.504  13.236 -10.994  1.00 98.95           C  
ATOM   2047  OD1 ASP A 139      -7.375  13.941 -10.439  1.00 98.95           O  
ATOM   2048  OD2 ASP A 139      -6.454  13.081 -12.236  1.00 98.95           O  
ATOM   2049  N   GLY A 140      -8.250  12.372  -7.864  1.00 98.92           N  
ATOM   2050  H   GLY A 140      -8.064  13.294  -7.497  1.00 98.92           H  
ATOM   2051  CA  GLY A 140      -9.618  11.868  -7.780  1.00 98.92           C  
ATOM   2052  HA2 GLY A 140     -10.197  12.516  -7.122  1.00 98.92           H  
ATOM   2053  HA3 GLY A 140      -9.593  10.860  -7.364  1.00 98.92           H  
ATOM   2054  C   GLY A 140     -10.335  11.793  -9.130  1.00 98.92           C  
ATOM   2055  O   GLY A 140     -11.270  11.008  -9.277  1.00 98.92           O  
ATOM   2056  N   LYS A 141      -9.902  12.559 -10.140  1.00 98.69           N  
ATOM   2057  H   LYS A 141      -9.100  13.151  -9.980  1.00 98.69           H  
ATOM   2058  CA  LYS A 141     -10.547  12.591 -11.460  1.00 98.69           C  
ATOM   2059  HA  LYS A 141     -11.628  12.605 -11.326  1.00 98.69           H  
ATOM   2060  C   LYS A 141     -10.232  11.365 -12.307  1.00 98.69           C  
ATOM   2061  CB  LYS A 141     -10.097  13.865 -12.177  1.00 98.69           C  
ATOM   2062  HB2 LYS A 141     -10.244  14.721 -11.517  1.00 98.69           H  
ATOM   2063  HB3 LYS A 141      -9.034  13.787 -12.402  1.00 98.69           H  
ATOM   2064  O   LYS A 141     -11.101  10.867 -13.019  1.00 98.69           O  
ATOM   2065  CG  LYS A 141     -10.865  14.100 -13.479  1.00 98.69           C  
ATOM   2066  HG2 LYS A 141     -11.888  14.396 -13.247  1.00 98.69           H  
ATOM   2067  HG3 LYS A 141     -10.882  13.199 -14.092  1.00 98.69           H  
ATOM   2068  CD  LYS A 141     -10.162  15.194 -14.274  1.00 98.69           C  
ATOM   2069  HD2 LYS A 141      -9.168  14.848 -14.557  1.00 98.69           H  
ATOM   2070  HD3 LYS A 141     -10.059  16.086 -13.656  1.00 98.69           H  
ATOM   2071  CE  LYS A 141     -10.985  15.505 -15.517  1.00 98.69           C  
ATOM   2072  HE2 LYS A 141     -11.034  14.611 -16.138  1.00 98.69           H  
ATOM   2073  HE3 LYS A 141     -11.996  15.760 -15.200  1.00 98.69           H  
ATOM   2074  NZ  LYS A 141     -10.374  16.633 -16.251  1.00 98.69           N  
ATOM   2075  HZ1 LYS A 141     -10.336  17.436 -15.640  1.00 98.69           H  
ATOM   2076  HZ2 LYS A 141      -9.428  16.394 -16.511  1.00 98.69           H  
ATOM   2077  HZ3 LYS A 141     -10.913  16.859 -17.074  1.00 98.69           H  
ATOM   2078  N   THR A 142      -8.977  10.927 -12.289  1.00 98.68           N  
ATOM   2079  H   THR A 142      -8.318  11.440 -11.721  1.00 98.68           H  
ATOM   2080  CA  THR A 142      -8.473   9.828 -13.131  1.00 98.68           C  
ATOM   2081  HA  THR A 142      -9.248   9.524 -13.835  1.00 98.68           H  
ATOM   2082  C   THR A 142      -8.120   8.575 -12.330  1.00 98.68           C  
ATOM   2083  CB  THR A 142      -7.256  10.281 -13.951  1.00 98.68           C  
ATOM   2084  HB  THR A 142      -6.927   9.443 -14.565  1.00 98.68           H  
ATOM   2085  O   THR A 142      -7.744   7.554 -12.911  1.00 98.68           O  
ATOM   2086  CG2 THR A 142      -7.557  11.455 -14.883  1.00 98.68           C  
ATOM   2087 HG21 THR A 142      -6.658  11.697 -15.451  1.00 98.68           H  
ATOM   2088 HG22 THR A 142      -7.860  12.330 -14.309  1.00 98.68           H  
ATOM   2089 HG23 THR A 142      -8.355  11.176 -15.570  1.00 98.68           H  
ATOM   2090  OG1 THR A 142      -6.198  10.647 -13.105  1.00 98.68           O  
ATOM   2091  HG1 THR A 142      -6.295  11.571 -12.864  1.00 98.68           H  
ATOM   2092  N   LEU A 143      -8.192   8.656 -10.999  1.00 98.88           N  
ATOM   2093  H   LEU A 143      -8.487   9.534 -10.596  1.00 98.88           H  
ATOM   2094  CA  LEU A 143      -7.608   7.712 -10.047  1.00 98.88           C  
ATOM   2095  HA  LEU A 143      -7.654   8.186  -9.067  1.00 98.88           H  
ATOM   2096  C   LEU A 143      -6.108   7.475 -10.283  1.00 98.88           C  
ATOM   2097  CB  LEU A 143      -8.447   6.418  -9.944  1.00 98.88           C  
ATOM   2098  HB2 LEU A 143      -8.059   5.828  -9.114  1.00 98.88           H  
ATOM   2099  HB3 LEU A 143      -8.316   5.835 -10.855  1.00 98.88           H  
ATOM   2100  O   LEU A 143      -5.586   6.453  -9.852  1.00 98.88           O  
ATOM   2101  CG  LEU A 143      -9.956   6.635  -9.713  1.00 98.88           C  
ATOM   2102  HG  LEU A 143     -10.391   7.100 -10.597  1.00 98.88           H  
ATOM   2103  CD1 LEU A 143     -10.648   5.289  -9.493  1.00 98.88           C  
ATOM   2104 HD11 LEU A 143     -10.258   4.812  -8.594  1.00 98.88           H  
ATOM   2105 HD12 LEU A 143     -10.480   4.632 -10.346  1.00 98.88           H  
ATOM   2106 HD13 LEU A 143     -11.720   5.444  -9.372  1.00 98.88           H  
ATOM   2107  CD2 LEU A 143     -10.258   7.512  -8.499  1.00 98.88           C  
ATOM   2108 HD21 LEU A 143      -9.875   8.521  -8.650  1.00 98.88           H  
ATOM   2109 HD22 LEU A 143     -11.338   7.580  -8.361  1.00 98.88           H  
ATOM   2110 HD23 LEU A 143      -9.809   7.088  -7.601  1.00 98.88           H  
ATOM   2111  N   ALA A 144      -5.403   8.349 -11.014  1.00 98.90           N  
ATOM   2112  H   ALA A 144      -5.853   9.198 -11.324  1.00 98.90           H  
ATOM   2113  CA  ALA A 144      -3.953   8.260 -11.158  1.00 98.90           C  
ATOM   2114  HA  ALA A 144      -3.692   7.249 -11.468  1.00 98.90           H  
ATOM   2115  C   ALA A 144      -3.289   8.528  -9.805  1.00 98.90           C  
ATOM   2116  CB  ALA A 144      -3.463   9.226 -12.241  1.00 98.90           C  
ATOM   2117  HB1 ALA A 144      -3.685  10.253 -11.949  1.00 98.90           H  
ATOM   2118  HB2 ALA A 144      -3.957   9.006 -13.187  1.00 98.90           H  
ATOM   2119  HB3 ALA A 144      -2.386   9.123 -12.368  1.00 98.90           H  
ATOM   2120  O   ALA A 144      -3.734   9.387  -9.048  1.00 98.90           O  
ATOM   2121  N   ALA A 145      -2.231   7.785  -9.501  1.00 98.97           N  
ATOM   2122  H   ALA A 145      -1.858   7.136 -10.178  1.00 98.97           H  
ATOM   2123  CA  ALA A 145      -1.523   7.886  -8.236  1.00 98.97           C  
ATOM   2124  HA  ALA A 145      -1.714   8.863  -7.791  1.00 98.97           H  
ATOM   2125  C   ALA A 145      -0.017   7.769  -8.461  1.00 98.97           C  
ATOM   2126  CB  ALA A 145      -2.048   6.806  -7.284  1.00 98.97           C  
ATOM   2127  HB1 ALA A 145      -3.117   6.942  -7.117  1.00 98.97           H  
ATOM   2128  HB2 ALA A 145      -1.876   5.816  -7.706  1.00 98.97           H  
ATOM   2129  HB3 ALA A 145      -1.529   6.887  -6.329  1.00 98.97           H  
ATOM   2130  O   ALA A 145       0.429   7.099  -9.394  1.00 98.97           O  
ATOM   2131  N   GLY A 146       0.751   8.409  -7.588  1.00 98.97           N  
ATOM   2132  H   GLY A 146       0.299   8.956  -6.868  1.00 98.97           H  
ATOM   2133  CA  GLY A 146       2.197   8.276  -7.514  1.00 98.97           C  
ATOM   2134  HA2 GLY A 146       2.682   9.137  -7.975  1.00 98.97           H  
ATOM   2135  HA3 GLY A 146       2.525   7.383  -8.045  1.00 98.97           H  
ATOM   2136  C   GLY A 146       2.638   8.225  -6.065  1.00 98.97           C  
ATOM   2137  O   GLY A 146       2.151   9.004  -5.249  1.00 98.97           O  
ATOM   2138  N   ALA A 147       3.547   7.315  -5.754  1.00 98.98           N  
ATOM   2139  H   ALA A 147       3.835   6.672  -6.477  1.00 98.98           H  
ATOM   2140  CA  ALA A 147       4.028   7.034  -4.416  1.00 98.98           C  
ATOM   2141  HA  ALA A 147       3.867   7.914  -3.794  1.00 98.98           H  
ATOM   2142  C   ALA A 147       5.528   6.732  -4.427  1.00 98.98           C  
ATOM   2143  CB  ALA A 147       3.219   5.873  -3.830  1.00 98.98           C  
ATOM   2144  HB1 ALA A 147       3.335   4.982  -4.448  1.00 98.98           H  
ATOM   2145  HB2 ALA A 147       3.570   5.655  -2.822  1.00 98.98           H  
ATOM   2146  HB3 ALA A 147       2.162   6.137  -3.787  1.00 98.98           H  
ATOM   2147  O   ALA A 147       6.071   6.188  -5.393  1.00 98.98           O  
ATOM   2148  N   VAL A 148       6.188   7.085  -3.330  1.00 98.98           N  
ATOM   2149  H   VAL A 148       5.666   7.514  -2.579  1.00 98.98           H  
ATOM   2150  CA  VAL A 148       7.606   6.836  -3.084  1.00 98.98           C  
ATOM   2151  HA  VAL A 148       7.896   5.996  -3.715  1.00 98.98           H  
ATOM   2152  C   VAL A 148       7.849   6.416  -1.646  1.00 98.98           C  
ATOM   2153  CB  VAL A 148       8.497   8.033  -3.441  1.00 98.98           C  
ATOM   2154  HB  VAL A 148       9.512   7.798  -3.120  1.00 98.98           H  
ATOM   2155  O   VAL A 148       7.174   6.905  -0.743  1.00 98.98           O  
ATOM   2156  CG1 VAL A 148       8.550   8.252  -4.952  1.00 98.98           C  
ATOM   2157 HG11 VAL A 148       7.580   8.576  -5.329  1.00 98.98           H  
ATOM   2158 HG12 VAL A 148       9.303   9.011  -5.162  1.00 98.98           H  
ATOM   2159 HG13 VAL A 148       8.839   7.323  -5.444  1.00 98.98           H  
ATOM   2160  CG2 VAL A 148       8.058   9.339  -2.759  1.00 98.98           C  
ATOM   2161 HG21 VAL A 148       8.216   9.260  -1.683  1.00 98.98           H  
ATOM   2162 HG22 VAL A 148       7.000   9.525  -2.946  1.00 98.98           H  
ATOM   2163 HG23 VAL A 148       8.629  10.185  -3.140  1.00 98.98           H  
ATOM   2164  N   ALA A 149       8.817   5.530  -1.439  1.00 98.95           N  
ATOM   2165  H   ALA A 149       9.339   5.181  -2.230  1.00 98.95           H  
ATOM   2166  CA  ALA A 149       9.160   4.992  -0.126  1.00 98.95           C  
ATOM   2167  HA  ALA A 149       8.724   5.615   0.654  1.00 98.95           H  
ATOM   2168  C   ALA A 149      10.676   4.966   0.117  1.00 98.95           C  
ATOM   2169  CB  ALA A 149       8.549   3.596  -0.012  1.00 98.95           C  
ATOM   2170  HB1 ALA A 149       7.461   3.660  -0.044  1.00 98.95           H  
ATOM   2171  HB2 ALA A 149       8.912   2.956  -0.816  1.00 98.95           H  
ATOM   2172  HB3 ALA A 149       8.855   3.164   0.941  1.00 98.95           H  
ATOM   2173  O   ALA A 149      11.460   4.886  -0.834  1.00 98.95           O  
ATOM   2174  N   SER A 150      11.069   5.025   1.392  1.00 98.80           N  
ATOM   2175  H   SER A 150      10.348   5.093   2.096  1.00 98.80           H  
ATOM   2176  CA  SER A 150      12.451   4.853   1.871  1.00 98.80           C  
ATOM   2177  HA  SER A 150      12.439   5.103   2.932  1.00 98.80           H  
ATOM   2178  C   SER A 150      13.490   5.792   1.236  1.00 98.80           C  
ATOM   2179  CB  SER A 150      12.860   3.380   1.787  1.00 98.80           C  
ATOM   2180  HB2 SER A 150      13.873   3.245   2.168  1.00 98.80           H  
ATOM   2181  HB3 SER A 150      12.827   3.060   0.746  1.00 98.80           H  
ATOM   2182  O   SER A 150      14.678   5.470   1.157  1.00 98.80           O  
ATOM   2183  OG  SER A 150      11.972   2.594   2.554  1.00 98.80           O  
ATOM   2184  HG  SER A 150      11.861   1.795   2.035  1.00 98.80           H  
ATOM   2185  N   LEU A 151      13.069   6.989   0.813  1.00 98.88           N  
ATOM   2186  H   LEU A 151      12.094   7.217   0.947  1.00 98.88           H  
ATOM   2187  CA  LEU A 151      13.950   7.989   0.205  1.00 98.88           C  
ATOM   2188  HA  LEU A 151      14.549   7.503  -0.565  1.00 98.88           H  
ATOM   2189  C   LEU A 151      14.906   8.590   1.241  1.00 98.88           C  
ATOM   2190  CB  LEU A 151      13.127   9.112  -0.440  1.00 98.88           C  
ATOM   2191  HB2 LEU A 151      13.821   9.839  -0.861  1.00 98.88           H  
ATOM   2192  HB3 LEU A 151      12.555   9.609   0.344  1.00 98.88           H  
ATOM   2193  O   LEU A 151      14.482   9.032   2.308  1.00 98.88           O  
ATOM   2194  CG  LEU A 151      12.154   8.666  -1.540  1.00 98.88           C  
ATOM   2195  HG  LEU A 151      11.420   7.967  -1.138  1.00 98.88           H  
ATOM   2196  CD1 LEU A 151      11.419   9.913  -2.028  1.00 98.88           C  
ATOM   2197 HD11 LEU A 151      10.774   9.645  -2.865  1.00 98.88           H  
ATOM   2198 HD12 LEU A 151      10.807  10.305  -1.215  1.00 98.88           H  
ATOM   2199 HD13 LEU A 151      12.130  10.670  -2.360  1.00 98.88           H  
ATOM   2200  CD2 LEU A 151      12.858   8.024  -2.733  1.00 98.88           C  
ATOM   2201 HD21 LEU A 151      12.128   7.822  -3.517  1.00 98.88           H  
ATOM   2202 HD22 LEU A 151      13.641   8.679  -3.117  1.00 98.88           H  
ATOM   2203 HD23 LEU A 151      13.299   7.074  -2.432  1.00 98.88           H  
ATOM   2204  N   LYS A 152      16.189   8.683   0.898  1.00 98.67           N  
ATOM   2205  H   LYS A 152      16.439   8.385  -0.034  1.00 98.67           H  
ATOM   2206  CA  LYS A 152      17.275   9.179   1.757  1.00 98.67           C  
ATOM   2207  HA  LYS A 152      16.895   9.341   2.766  1.00 98.67           H  
ATOM   2208  C   LYS A 152      17.830  10.527   1.285  1.00 98.67           C  
ATOM   2209  CB  LYS A 152      18.367   8.092   1.818  1.00 98.67           C  
ATOM   2210  HB2 LYS A 152      18.622   7.791   0.802  1.00 98.67           H  
ATOM   2211  HB3 LYS A 152      19.261   8.494   2.294  1.00 98.67           H  
ATOM   2212  O   LYS A 152      18.438  11.237   2.084  1.00 98.67           O  
ATOM   2213  CG  LYS A 152      17.893   6.863   2.614  1.00 98.67           C  
ATOM   2214  HG2 LYS A 152      17.809   7.139   3.666  1.00 98.67           H  
ATOM   2215  HG3 LYS A 152      16.907   6.563   2.262  1.00 98.67           H  
ATOM   2216  CD  LYS A 152      18.826   5.648   2.485  1.00 98.67           C  
ATOM   2217  HD2 LYS A 152      19.812   5.893   2.879  1.00 98.67           H  
ATOM   2218  HD3 LYS A 152      18.906   5.370   1.434  1.00 98.67           H  
ATOM   2219  CE  LYS A 152      18.202   4.493   3.282  1.00 98.67           C  
ATOM   2220  HE2 LYS A 152      17.170   4.370   2.956  1.00 98.67           H  
ATOM   2221  HE3 LYS A 152      18.171   4.785   4.332  1.00 98.67           H  
ATOM   2222  NZ  LYS A 152      18.914   3.195   3.148  1.00 98.67           N  
ATOM   2223  HZ1 LYS A 152      19.886   3.257   3.418  1.00 98.67           H  
ATOM   2224  HZ2 LYS A 152      18.860   2.841   2.204  1.00 98.67           H  
ATOM   2225  HZ3 LYS A 152      18.470   2.514   3.747  1.00 98.67           H  
ATOM   2226  N   HIS A 153      17.621  10.910   0.027  1.00 98.79           N  
ATOM   2227  H   HIS A 153      17.235  10.207  -0.587  1.00 98.79           H  
ATOM   2228  CA  HIS A 153      18.306  12.043  -0.604  1.00 98.79           C  
ATOM   2229  HA  HIS A 153      18.706  12.679   0.185  1.00 98.79           H  
ATOM   2230  C   HIS A 153      17.393  12.948  -1.444  1.00 98.79           C  
ATOM   2231  CB  HIS A 153      19.495  11.527  -1.427  1.00 98.79           C  
ATOM   2232  HB2 HIS A 153      20.098  12.377  -1.747  1.00 98.79           H  
ATOM   2233  HB3 HIS A 153      19.116  11.019  -2.314  1.00 98.79           H  
ATOM   2234  O   HIS A 153      17.869  13.710  -2.282  1.00 98.79           O  
ATOM   2235  CG  HIS A 153      20.388  10.573  -0.683  1.00 98.79           C  
ATOM   2236  CD2 HIS A 153      21.201  10.858   0.378  1.00 98.79           C  
ATOM   2237  HD2 HIS A 153      21.329  11.832   0.827  1.00 98.79           H  
ATOM   2238  ND1 HIS A 153      20.471   9.224  -0.913  1.00 98.79           N  
ATOM   2239  HD1 HIS A 153      19.935   8.720  -1.605  1.00 98.79           H  
ATOM   2240  CE1 HIS A 153      21.327   8.704  -0.021  1.00 98.79           C  
ATOM   2241  HE1 HIS A 153      21.586   7.657   0.040  1.00 98.79           H  
ATOM   2242  NE2 HIS A 153      21.800   9.662   0.798  1.00 98.79           N  
ATOM   2243  N   ILE A 154      16.076  12.916  -1.243  1.00 98.90           N  
ATOM   2244  H   ILE A 154      15.715  12.275  -0.550  1.00 98.90           H  
ATOM   2245  CA  ILE A 154      15.130  13.744  -2.006  1.00 98.90           C  
ATOM   2246  HA  ILE A 154      15.645  14.229  -2.836  1.00 98.90           H  
ATOM   2247  C   ILE A 154      14.581  14.853  -1.112  1.00 98.90           C  
ATOM   2248  CB  ILE A 154      14.030  12.856  -2.619  1.00 98.90           C  
ATOM   2249  HB  ILE A 154      13.513  12.360  -1.798  1.00 98.90           H  
ATOM   2250  O   ILE A 154      13.863  14.573  -0.160  1.00 98.90           O  
ATOM   2251  CG1 ILE A 154      14.623  11.755  -3.531  1.00 98.90           C  
ATOM   2252 HG12 ILE A 154      15.274  11.115  -2.936  1.00 98.90           H  
ATOM   2253 HG13 ILE A 154      13.811  11.118  -3.884  1.00 98.90           H  
ATOM   2254  CG2 ILE A 154      12.988  13.692  -3.385  1.00 98.90           C  
ATOM   2255 HG21 ILE A 154      12.269  13.023  -3.858  1.00 98.90           H  
ATOM   2256 HG22 ILE A 154      13.469  14.305  -4.147  1.00 98.90           H  
ATOM   2257 HG23 ILE A 154      12.442  14.329  -2.689  1.00 98.90           H  
ATOM   2258  CD1 ILE A 154      15.414  12.247  -4.752  1.00 98.90           C  
ATOM   2259 HD11 ILE A 154      14.776  12.840  -5.406  1.00 98.90           H  
ATOM   2260 HD12 ILE A 154      15.780  11.385  -5.309  1.00 98.90           H  
ATOM   2261 HD13 ILE A 154      16.273  12.842  -4.440  1.00 98.90           H  
ATOM   2262  N   LYS A 155      14.891  16.120  -1.432  1.00 98.75           N  
ATOM   2263  H   LYS A 155      15.558  16.262  -2.177  1.00 98.75           H  
ATOM   2264  CA  LYS A 155      14.454  17.296  -0.648  1.00 98.75           C  
ATOM   2265  HA  LYS A 155      14.934  17.261   0.330  1.00 98.75           H  
ATOM   2266  C   LYS A 155      12.943  17.325  -0.400  1.00 98.75           C  
ATOM   2267  CB  LYS A 155      14.884  18.592  -1.358  1.00 98.75           C  
ATOM   2268  HB2 LYS A 155      15.957  18.560  -1.548  1.00 98.75           H  
ATOM   2269  HB3 LYS A 155      14.368  18.673  -2.315  1.00 98.75           H  
ATOM   2270  O   LYS A 155      12.511  17.651   0.699  1.00 98.75           O  
ATOM   2271  CG  LYS A 155      14.576  19.837  -0.508  1.00 98.75           C  
ATOM   2272  HG2 LYS A 155      15.100  19.747   0.444  1.00 98.75           H  
ATOM   2273  HG3 LYS A 155      13.505  19.908  -0.317  1.00 98.75           H  
ATOM   2274  CD  LYS A 155      15.034  21.125  -1.200  1.00 98.75           C  
ATOM   2275  HD2 LYS A 155      16.118  21.085  -1.313  1.00 98.75           H  
ATOM   2276  HD3 LYS A 155      14.585  21.195  -2.190  1.00 98.75           H  
ATOM   2277  CE  LYS A 155      14.671  22.361  -0.365  1.00 98.75           C  
ATOM   2278  HE2 LYS A 155      14.850  22.131   0.685  1.00 98.75           H  
ATOM   2279  HE3 LYS A 155      15.329  23.180  -0.657  1.00 98.75           H  
ATOM   2280  NZ  LYS A 155      13.262  22.767  -0.555  1.00 98.75           N  
ATOM   2281  HZ1 LYS A 155      12.631  22.096  -0.141  1.00 98.75           H  
ATOM   2282  HZ2 LYS A 155      12.984  22.877  -1.520  1.00 98.75           H  
ATOM   2283  HZ3 LYS A 155      12.967  23.582  -0.036  1.00 98.75           H  
ATOM   2284  N   ASN A 156      12.166  17.032  -1.444  1.00 98.90           N  
ATOM   2285  H   ASN A 156      12.625  16.707  -2.283  1.00 98.90           H  
ATOM   2286  CA  ASN A 156      10.707  17.115  -1.443  1.00 98.90           C  
ATOM   2287  HA  ASN A 156      10.357  17.247  -0.419  1.00 98.90           H  
ATOM   2288  C   ASN A 156      10.080  15.811  -1.970  1.00 98.90           C  
ATOM   2289  CB  ASN A 156      10.270  18.344  -2.270  1.00 98.90           C  
ATOM   2290  HB2 ASN A 156      10.687  18.277  -3.274  1.00 98.90           H  
ATOM   2291  HB3 ASN A 156       9.183  18.330  -2.347  1.00 98.90           H  
ATOM   2292  O   ASN A 156       9.755  15.748  -3.166  1.00 98.90           O  
ATOM   2293  CG  ASN A 156      10.666  19.667  -1.650  1.00 98.90           C  
ATOM   2294  ND2 ASN A 156      10.196  19.930  -0.458  1.00 98.90           N  
ATOM   2295 HD21 ASN A 156      10.509  20.728   0.076  1.00 98.90           H  
ATOM   2296 HD22 ASN A 156       9.596  19.252  -0.010  1.00 98.90           H  
ATOM   2297  OD1 ASN A 156      11.319  20.492  -2.292  1.00 98.90           O  
ATOM   2298  N   PRO A 157       9.939  14.767  -1.128  1.00 98.94           N  
ATOM   2299  CA  PRO A 157       9.353  13.477  -1.499  1.00 98.94           C  
ATOM   2300  HA  PRO A 157      10.079  12.926  -2.097  1.00 98.94           H  
ATOM   2301  C   PRO A 157       8.043  13.578  -2.294  1.00 98.94           C  
ATOM   2302  CB  PRO A 157       9.158  12.744  -0.168  1.00 98.94           C  
ATOM   2303  HB2 PRO A 157       9.165  11.660  -0.284  1.00 98.94           H  
ATOM   2304  HB3 PRO A 157       8.233  13.071   0.308  1.00 98.94           H  
ATOM   2305  O   PRO A 157       7.910  12.916  -3.324  1.00 98.94           O  
ATOM   2306  CG  PRO A 157      10.332  13.244   0.666  1.00 98.94           C  
ATOM   2307  HG2 PRO A 157      10.142  13.143   1.735  1.00 98.94           H  
ATOM   2308  HG3 PRO A 157      11.245  12.723   0.379  1.00 98.94           H  
ATOM   2309  CD  PRO A 157      10.411  14.711   0.254  1.00 98.94           C  
ATOM   2310  HD2 PRO A 157       9.757  15.303   0.894  1.00 98.94           H  
ATOM   2311  HD3 PRO A 157      11.437  15.064   0.351  1.00 98.94           H  
ATOM   2312  N   ILE A 158       7.121  14.478  -1.926  1.00 98.97           N  
ATOM   2313  H   ILE A 158       7.258  14.978  -1.059  1.00 98.97           H  
ATOM   2314  CA  ILE A 158       5.836  14.645  -2.629  1.00 98.97           C  
ATOM   2315  HA  ILE A 158       5.363  13.662  -2.627  1.00 98.97           H  
ATOM   2316  C   ILE A 158       5.995  15.062  -4.097  1.00 98.97           C  
ATOM   2317  CB  ILE A 158       4.933  15.646  -1.867  1.00 98.97           C  
ATOM   2318  HB  ILE A 158       5.006  15.421  -0.803  1.00 98.97           H  
ATOM   2319  O   ILE A 158       5.167  14.741  -4.950  1.00 98.97           O  
ATOM   2320  CG1 ILE A 158       3.447  15.527  -2.261  1.00 98.97           C  
ATOM   2321 HG12 ILE A 158       3.319  15.719  -3.326  1.00 98.97           H  
ATOM   2322 HG13 ILE A 158       2.878  16.281  -1.716  1.00 98.97           H  
ATOM   2323  CG2 ILE A 158       5.365  17.112  -2.077  1.00 98.97           C  
ATOM   2324 HG21 ILE A 158       4.828  17.758  -1.382  1.00 98.97           H  
ATOM   2325 HG22 ILE A 158       5.147  17.442  -3.093  1.00 98.97           H  
ATOM   2326 HG23 ILE A 158       6.432  17.213  -1.879  1.00 98.97           H  
ATOM   2327  CD1 ILE A 158       2.849  14.158  -1.926  1.00 98.97           C  
ATOM   2328 HD11 ILE A 158       1.783  14.165  -2.156  1.00 98.97           H  
ATOM   2329 HD12 ILE A 158       2.984  13.943  -0.866  1.00 98.97           H  
ATOM   2330 HD13 ILE A 158       3.303  13.368  -2.524  1.00 98.97           H  
ATOM   2331  N   SER A 159       7.080  15.769  -4.420  1.00 98.90           N  
ATOM   2332  H   SER A 159       7.789  15.882  -3.710  1.00 98.90           H  
ATOM   2333  CA  SER A 159       7.361  16.187  -5.795  1.00 98.90           C  
ATOM   2334  HA  SER A 159       6.422  16.469  -6.272  1.00 98.90           H  
ATOM   2335  C   SER A 159       7.944  15.053  -6.635  1.00 98.90           C  
ATOM   2336  CB  SER A 159       8.271  17.412  -5.806  1.00 98.90           C  
ATOM   2337  HB2 SER A 159       9.211  17.180  -5.306  1.00 98.90           H  
ATOM   2338  HB3 SER A 159       8.475  17.704  -6.836  1.00 98.90           H  
ATOM   2339  O   SER A 159       7.736  15.048  -7.846  1.00 98.90           O  
ATOM   2340  OG  SER A 159       7.610  18.472  -5.134  1.00 98.90           O  
ATOM   2341  HG  SER A 159       7.411  18.148  -4.252  1.00 98.90           H  
ATOM   2342  N   LEU A 160       8.611  14.072  -6.015  1.00 98.96           N  
ATOM   2343  H   LEU A 160       8.703  14.101  -5.010  1.00 98.96           H  
ATOM   2344  CA  LEU A 160       8.991  12.836  -6.696  1.00 98.96           C  
ATOM   2345  HA  LEU A 160       9.310  13.096  -7.705  1.00 98.96           H  
ATOM   2346  C   LEU A 160       7.791  11.889  -6.835  1.00 98.96           C  
ATOM   2347  CB  LEU A 160      10.182  12.186  -5.980  1.00 98.96           C  
ATOM   2348  HB2 LEU A 160       9.876  11.892  -4.976  1.00 98.96           H  
ATOM   2349  HB3 LEU A 160      10.980  12.924  -5.893  1.00 98.96           H  
ATOM   2350  O   LEU A 160       7.616  11.324  -7.907  1.00 98.96           O  
ATOM   2351  CG  LEU A 160      10.735  10.947  -6.715  1.00 98.96           C  
ATOM   2352  HG  LEU A 160       9.956  10.190  -6.807  1.00 98.96           H  
ATOM   2353  CD1 LEU A 160      11.244  11.258  -8.121  1.00 98.96           C  
ATOM   2354 HD11 LEU A 160      11.782  10.393  -8.509  1.00 98.96           H  
ATOM   2355 HD12 LEU A 160      10.404  11.461  -8.784  1.00 98.96           H  
ATOM   2356 HD13 LEU A 160      11.921  12.112  -8.089  1.00 98.96           H  
ATOM   2357  CD2 LEU A 160      11.892  10.375  -5.907  1.00 98.96           C  
ATOM   2358 HD21 LEU A 160      11.560  10.130  -4.898  1.00 98.96           H  
ATOM   2359 HD22 LEU A 160      12.249   9.458  -6.375  1.00 98.96           H  
ATOM   2360 HD23 LEU A 160      12.708  11.096  -5.859  1.00 98.96           H  
ATOM   2361  N   ALA A 161       6.911  11.797  -5.832  1.00 98.98           N  
ATOM   2362  H   ALA A 161       7.141  12.229  -4.948  1.00 98.98           H  
ATOM   2363  CA  ALA A 161       5.645  11.061  -5.933  1.00 98.98           C  
ATOM   2364  HA  ALA A 161       5.863  10.003  -6.074  1.00 98.98           H  
ATOM   2365  C   ALA A 161       4.808  11.533  -7.141  1.00 98.98           C  
ATOM   2366  CB  ALA A 161       4.880  11.226  -4.613  1.00 98.98           C  
ATOM   2367  HB1 ALA A 161       5.508  10.931  -3.771  1.00 98.98           H  
ATOM   2368  HB2 ALA A 161       3.993  10.593  -4.625  1.00 98.98           H  
ATOM   2369  HB3 ALA A 161       4.566  12.261  -4.475  1.00 98.98           H  
ATOM   2370  O   ALA A 161       4.423  10.731  -7.992  1.00 98.98           O  
ATOM   2371  N   ARG A 162       4.628  12.855  -7.292  1.00 98.95           N  
ATOM   2372  H   ARG A 162       4.926  13.450  -6.532  1.00 98.95           H  
ATOM   2373  CA  ARG A 162       4.013  13.482  -8.479  1.00 98.95           C  
ATOM   2374  HA  ARG A 162       2.976  13.156  -8.558  1.00 98.95           H  
ATOM   2375  C   ARG A 162       4.698  13.059  -9.785  1.00 98.95           C  
ATOM   2376  CB  ARG A 162       4.076  15.011  -8.299  1.00 98.95           C  
ATOM   2377  HB2 ARG A 162       5.122  15.307  -8.228  1.00 98.95           H  
ATOM   2378  HB3 ARG A 162       3.595  15.288  -7.361  1.00 98.95           H  
ATOM   2379  O   ARG A 162       4.034  12.726 -10.761  1.00 98.95           O  
ATOM   2380  CG  ARG A 162       3.440  15.816  -9.444  1.00 98.95           C  
ATOM   2381  HG2 ARG A 162       3.809  16.840  -9.396  1.00 98.95           H  
ATOM   2382  HG3 ARG A 162       3.736  15.412 -10.412  1.00 98.95           H  
ATOM   2383  CD  ARG A 162       1.915  15.845  -9.341  1.00 98.95           C  
ATOM   2384  HD2 ARG A 162       1.628  16.332  -8.409  1.00 98.95           H  
ATOM   2385  HD3 ARG A 162       1.535  14.823  -9.327  1.00 98.95           H  
ATOM   2386  NE  ARG A 162       1.340  16.553 -10.492  1.00 98.95           N  
ATOM   2387  HE  ARG A 162       1.450  16.125 -11.401  1.00 98.95           H  
ATOM   2388  NH1 ARG A 162       0.606  18.524  -9.530  1.00 98.95           N  
ATOM   2389 HH11 ARG A 162       1.146  18.363  -8.692  1.00 98.95           H  
ATOM   2390 HH12 ARG A 162       0.187  19.426  -9.708  1.00 98.95           H  
ATOM   2391  NH2 ARG A 162       0.272  18.131 -11.676  1.00 98.95           N  
ATOM   2392 HH21 ARG A 162      -0.120  19.061 -11.719  1.00 98.95           H  
ATOM   2393 HH22 ARG A 162       0.501  17.570 -12.484  1.00 98.95           H  
ATOM   2394  CZ  ARG A 162       0.740  17.723 -10.541  1.00 98.95           C  
ATOM   2395  N   LEU A 163       6.028  13.063  -9.805  1.00 98.89           N  
ATOM   2396  H   LEU A 163       6.513  13.328  -8.959  1.00 98.89           H  
ATOM   2397  CA  LEU A 163       6.822  12.745 -10.990  1.00 98.89           C  
ATOM   2398  HA  LEU A 163       6.422  13.321 -11.825  1.00 98.89           H  
ATOM   2399  C   LEU A 163       6.748  11.258 -11.372  1.00 98.89           C  
ATOM   2400  CB  LEU A 163       8.254  13.197 -10.689  1.00 98.89           C  
ATOM   2401  HB2 LEU A 163       8.680  12.516  -9.953  1.00 98.89           H  
ATOM   2402  HB3 LEU A 163       8.212  14.190 -10.241  1.00 98.89           H  
ATOM   2403  O   LEU A 163       6.741  10.936 -12.561  1.00 98.89           O  
ATOM   2404  CG  LEU A 163       9.202  13.270 -11.890  1.00 98.89           C  
ATOM   2405  HG  LEU A 163       9.282  12.301 -12.383  1.00 98.89           H  
ATOM   2406  CD1 LEU A 163       8.771  14.332 -12.906  1.00 98.89           C  
ATOM   2407 HD11 LEU A 163       9.551  14.436 -13.660  1.00 98.89           H  
ATOM   2408 HD12 LEU A 163       8.622  15.286 -12.399  1.00 98.89           H  
ATOM   2409 HD13 LEU A 163       7.840  14.022 -13.379  1.00 98.89           H  
ATOM   2410  CD2 LEU A 163      10.564  13.672 -11.334  1.00 98.89           C  
ATOM   2411 HD21 LEU A 163      10.981  12.854 -10.747  1.00 98.89           H  
ATOM   2412 HD22 LEU A 163      10.463  14.560 -10.709  1.00 98.89           H  
ATOM   2413 HD23 LEU A 163      11.252  13.911 -12.145  1.00 98.89           H  
ATOM   2414  N   VAL A 164       6.645  10.362 -10.383  1.00 98.92           N  
ATOM   2415  H   VAL A 164       6.706  10.698  -9.433  1.00 98.92           H  
ATOM   2416  CA  VAL A 164       6.379   8.930 -10.583  1.00 98.92           C  
ATOM   2417  HA  VAL A 164       7.139   8.530 -11.254  1.00 98.92           H  
ATOM   2418  C   VAL A 164       5.032   8.759 -11.288  1.00 98.92           C  
ATOM   2419  CB  VAL A 164       6.475   8.144  -9.252  1.00 98.92           C  
ATOM   2420  HB  VAL A 164       5.912   8.672  -8.482  1.00 98.92           H  
ATOM   2421  O   VAL A 164       5.020   8.173 -12.373  1.00 98.92           O  
ATOM   2422  CG1 VAL A 164       5.937   6.710  -9.329  1.00 98.92           C  
ATOM   2423 HG11 VAL A 164       6.500   6.126 -10.057  1.00 98.92           H  
ATOM   2424 HG12 VAL A 164       4.880   6.706  -9.598  1.00 98.92           H  
ATOM   2425 HG13 VAL A 164       6.030   6.234  -8.353  1.00 98.92           H  
ATOM   2426  CG2 VAL A 164       7.941   8.040  -8.808  1.00 98.92           C  
ATOM   2427 HG21 VAL A 164       8.516   7.465  -9.533  1.00 98.92           H  
ATOM   2428 HG22 VAL A 164       7.992   7.538  -7.842  1.00 98.92           H  
ATOM   2429 HG23 VAL A 164       8.385   9.030  -8.705  1.00 98.92           H  
ATOM   2430  N   MET A 165       3.956   9.367 -10.767  1.00 98.84           N  
ATOM   2431  H   MET A 165       4.067   9.852  -9.888  1.00 98.84           H  
ATOM   2432  CA  MET A 165       2.614   9.342 -11.379  1.00 98.84           C  
ATOM   2433  HA  MET A 165       2.224   8.325 -11.332  1.00 98.84           H  
ATOM   2434  C   MET A 165       2.621   9.793 -12.846  1.00 98.84           C  
ATOM   2435  CB  MET A 165       1.676  10.281 -10.597  1.00 98.84           C  
ATOM   2436  HB2 MET A 165       2.011  11.312 -10.718  1.00 98.84           H  
ATOM   2437  HB3 MET A 165       1.715  10.052  -9.532  1.00 98.84           H  
ATOM   2438  O   MET A 165       1.990   9.174 -13.699  1.00 98.84           O  
ATOM   2439  CG  MET A 165       0.214  10.195 -11.045  1.00 98.84           C  
ATOM   2440  HG2 MET A 165       0.142  10.422 -12.109  1.00 98.84           H  
ATOM   2441  HG3 MET A 165      -0.132   9.171 -10.900  1.00 98.84           H  
ATOM   2442  SD  MET A 165      -0.896  11.314 -10.148  1.00 98.84           S  
ATOM   2443  CE  MET A 165      -0.400  12.899 -10.876  1.00 98.84           C  
ATOM   2444  HE1 MET A 165      -1.054  13.688 -10.504  1.00 98.84           H  
ATOM   2445  HE2 MET A 165      -0.486  12.849 -11.961  1.00 98.84           H  
ATOM   2446  HE3 MET A 165       0.631  13.127 -10.604  1.00 98.84           H  
ATOM   2447  N   GLU A 166       3.312  10.897 -13.143  1.00 98.51           N  
ATOM   2448  H   GLU A 166       3.746  11.398 -12.381  1.00 98.51           H  
ATOM   2449  CA  GLU A 166       3.238  11.554 -14.453  1.00 98.51           C  
ATOM   2450  HA  GLU A 166       2.235  11.427 -14.860  1.00 98.51           H  
ATOM   2451  C   GLU A 166       4.202  10.981 -15.504  1.00 98.51           C  
ATOM   2452  CB  GLU A 166       3.494  13.060 -14.281  1.00 98.51           C  
ATOM   2453  HB2 GLU A 166       4.425  13.198 -13.730  1.00 98.51           H  
ATOM   2454  HB3 GLU A 166       3.610  13.511 -15.267  1.00 98.51           H  
ATOM   2455  O   GLU A 166       3.941  11.123 -16.700  1.00 98.51           O  
ATOM   2456  CG  GLU A 166       2.345  13.783 -13.560  1.00 98.51           C  
ATOM   2457  HG2 GLU A 166       1.428  13.619 -14.126  1.00 98.51           H  
ATOM   2458  HG3 GLU A 166       2.203  13.353 -12.569  1.00 98.51           H  
ATOM   2459  CD  GLU A 166       2.582  15.296 -13.417  1.00 98.51           C  
ATOM   2460  OE1 GLU A 166       1.584  16.016 -13.158  1.00 98.51           O  
ATOM   2461  OE2 GLU A 166       3.744  15.749 -13.526  1.00 98.51           O  
ATOM   2462  N   LYS A 167       5.338  10.388 -15.097  1.00 98.30           N  
ATOM   2463  H   LYS A 167       5.506  10.348 -14.102  1.00 98.30           H  
ATOM   2464  CA  LYS A 167       6.445  10.074 -16.026  1.00 98.30           C  
ATOM   2465  HA  LYS A 167       6.057  10.080 -17.045  1.00 98.30           H  
ATOM   2466  C   LYS A 167       7.102   8.704 -15.877  1.00 98.30           C  
ATOM   2467  CB  LYS A 167       7.531  11.157 -15.933  1.00 98.30           C  
ATOM   2468  HB2 LYS A 167       8.328  10.903 -16.631  1.00 98.30           H  
ATOM   2469  HB3 LYS A 167       7.953  11.165 -14.929  1.00 98.30           H  
ATOM   2470  O   LYS A 167       7.881   8.337 -16.756  1.00 98.30           O  
ATOM   2471  CG  LYS A 167       7.026  12.563 -16.269  1.00 98.30           C  
ATOM   2472  HG2 LYS A 167       6.454  12.546 -17.197  1.00 98.30           H  
ATOM   2473  HG3 LYS A 167       6.395  12.926 -15.458  1.00 98.30           H  
ATOM   2474  CD  LYS A 167       8.233  13.485 -16.434  1.00 98.30           C  
ATOM   2475  HD2 LYS A 167       8.897  13.351 -15.580  1.00 98.30           H  
ATOM   2476  HD3 LYS A 167       8.778  13.212 -17.337  1.00 98.30           H  
ATOM   2477  CE  LYS A 167       7.778  14.940 -16.513  1.00 98.30           C  
ATOM   2478  HE2 LYS A 167       7.193  15.081 -17.421  1.00 98.30           H  
ATOM   2479  HE3 LYS A 167       7.129  15.146 -15.661  1.00 98.30           H  
ATOM   2480  NZ  LYS A 167       8.955  15.839 -16.488  1.00 98.30           N  
ATOM   2481  HZ1 LYS A 167       9.578  15.628 -17.254  1.00 98.30           H  
ATOM   2482  HZ2 LYS A 167       8.667  16.806 -16.525  1.00 98.30           H  
ATOM   2483  HZ3 LYS A 167       9.468  15.690 -15.630  1.00 98.30           H  
ATOM   2484  N   SER A 168       6.843   7.944 -14.811  1.00 97.38           N  
ATOM   2485  H   SER A 168       6.199   8.272 -14.106  1.00 97.38           H  
ATOM   2486  CA  SER A 168       7.515   6.643 -14.635  1.00 97.38           C  
ATOM   2487  HA  SER A 168       8.540   6.731 -14.994  1.00 97.38           H  
ATOM   2488  C   SER A 168       6.865   5.508 -15.437  1.00 97.38           C  
ATOM   2489  CB  SER A 168       7.614   6.263 -13.158  1.00 97.38           C  
ATOM   2490  HB2 SER A 168       8.278   5.404 -13.060  1.00 97.38           H  
ATOM   2491  HB3 SER A 168       8.031   7.088 -12.580  1.00 97.38           H  
ATOM   2492  O   SER A 168       7.575   4.604 -15.875  1.00 97.38           O  
ATOM   2493  OG  SER A 168       6.345   5.908 -12.667  1.00 97.38           O  
ATOM   2494  HG  SER A 168       5.822   6.688 -12.468  1.00 97.38           H  
ATOM   2495  N   GLY A 169       5.542   5.573 -15.644  1.00 96.32           N  
ATOM   2496  H   GLY A 169       5.055   6.366 -15.250  1.00 96.32           H  
ATOM   2497  CA  GLY A 169       4.717   4.439 -16.087  1.00 96.32           C  
ATOM   2498  HA2 GLY A 169       5.280   3.832 -16.796  1.00 96.32           H  
ATOM   2499  HA3 GLY A 169       3.826   4.821 -16.586  1.00 96.32           H  
ATOM   2500  C   GLY A 169       4.257   3.522 -14.943  1.00 96.32           C  
ATOM   2501  O   GLY A 169       3.607   2.513 -15.203  1.00 96.32           O  
ATOM   2502  N   HIS A 170       4.580   3.878 -13.698  1.00 98.43           N  
ATOM   2503  H   HIS A 170       5.099   4.734 -13.564  1.00 98.43           H  
ATOM   2504  CA  HIS A 170       4.311   3.132 -12.472  1.00 98.43           C  
ATOM   2505  HA  HIS A 170       3.697   2.263 -12.708  1.00 98.43           H  
ATOM   2506  C   HIS A 170       3.554   3.991 -11.450  1.00 98.43           C  
ATOM   2507  CB  HIS A 170       5.640   2.625 -11.886  1.00 98.43           C  
ATOM   2508  HB2 HIS A 170       6.240   3.473 -11.555  1.00 98.43           H  
ATOM   2509  HB3 HIS A 170       5.430   2.005 -11.014  1.00 98.43           H  
ATOM   2510  O   HIS A 170       3.511   5.217 -11.561  1.00 98.43           O  
ATOM   2511  CG  HIS A 170       6.438   1.807 -12.867  1.00 98.43           C  
ATOM   2512  CD2 HIS A 170       7.771   1.922 -13.147  1.00 98.43           C  
ATOM   2513  HD2 HIS A 170       8.447   2.623 -12.679  1.00 98.43           H  
ATOM   2514  ND1 HIS A 170       5.942   0.795 -13.650  1.00 98.43           N  
ATOM   2515  HD1 HIS A 170       5.002   0.431 -13.591  1.00 98.43           H  
ATOM   2516  CE1 HIS A 170       6.949   0.324 -14.404  1.00 98.43           C  
ATOM   2517  HE1 HIS A 170       6.855  -0.487 -15.111  1.00 98.43           H  
ATOM   2518  NE2 HIS A 170       8.101   0.961 -14.116  1.00 98.43           N  
ATOM   2519  N   VAL A 171       2.983   3.340 -10.433  1.00 98.92           N  
ATOM   2520  H   VAL A 171       3.033   2.332 -10.431  1.00 98.92           H  
ATOM   2521  CA  VAL A 171       2.353   4.018  -9.288  1.00 98.92           C  
ATOM   2522  HA  VAL A 171       2.073   5.030  -9.580  1.00 98.92           H  
ATOM   2523  C   VAL A 171       3.331   4.174  -8.128  1.00 98.92           C  
ATOM   2524  CB  VAL A 171       1.060   3.302  -8.851  1.00 98.92           C  
ATOM   2525  HB  VAL A 171       1.263   2.238  -8.735  1.00 98.92           H  
ATOM   2526  O   VAL A 171       3.354   5.235  -7.523  1.00 98.92           O  
ATOM   2527  CG1 VAL A 171       0.490   3.837  -7.531  1.00 98.92           C  
ATOM   2528 HG11 VAL A 171      -0.505   3.427  -7.359  1.00 98.92           H  
ATOM   2529 HG12 VAL A 171       1.130   3.545  -6.698  1.00 98.92           H  
ATOM   2530 HG13 VAL A 171       0.427   4.924  -7.565  1.00 98.92           H  
ATOM   2531  CG2 VAL A 171      -0.024   3.483  -9.920  1.00 98.92           C  
ATOM   2532 HG21 VAL A 171      -0.901   2.896  -9.647  1.00 98.92           H  
ATOM   2533 HG22 VAL A 171      -0.298   4.535  -9.995  1.00 98.92           H  
ATOM   2534 HG23 VAL A 171       0.337   3.144 -10.891  1.00 98.92           H  
ATOM   2535  N   MET A 172       4.153   3.169  -7.815  1.00 98.95           N  
ATOM   2536  H   MET A 172       4.138   2.317  -8.356  1.00 98.95           H  
ATOM   2537  CA  MET A 172       5.039   3.205  -6.645  1.00 98.95           C  
ATOM   2538  HA  MET A 172       5.055   4.218  -6.245  1.00 98.95           H  
ATOM   2539  C   MET A 172       6.480   2.842  -7.009  1.00 98.95           C  
ATOM   2540  CB  MET A 172       4.453   2.304  -5.547  1.00 98.95           C  
ATOM   2541  HB2 MET A 172       4.476   1.264  -5.872  1.00 98.95           H  
ATOM   2542  HB3 MET A 172       3.412   2.586  -5.388  1.00 98.95           H  
ATOM   2543  O   MET A 172       6.717   1.875  -7.740  1.00 98.95           O  
ATOM   2544  CG  MET A 172       5.186   2.439  -4.207  1.00 98.95           C  
ATOM   2545  HG2 MET A 172       6.197   2.043  -4.304  1.00 98.95           H  
ATOM   2546  HG3 MET A 172       5.256   3.495  -3.944  1.00 98.95           H  
ATOM   2547  SD  MET A 172       4.341   1.570  -2.858  1.00 98.95           S  
ATOM   2548  CE  MET A 172       5.490   1.889  -1.493  1.00 98.95           C  
ATOM   2549  HE1 MET A 172       5.733   2.951  -1.459  1.00 98.95           H  
ATOM   2550  HE2 MET A 172       6.408   1.319  -1.637  1.00 98.95           H  
ATOM   2551  HE3 MET A 172       5.029   1.588  -0.552  1.00 98.95           H  
ATOM   2552  N   MET A 173       7.440   3.611  -6.486  1.00 98.94           N  
ATOM   2553  H   MET A 173       7.172   4.403  -5.920  1.00 98.94           H  
ATOM   2554  CA  MET A 173       8.872   3.306  -6.573  1.00 98.94           C  
ATOM   2555  HA  MET A 173       8.964   2.253  -6.840  1.00 98.94           H  
ATOM   2556  C   MET A 173       9.578   3.510  -5.223  1.00 98.94           C  
ATOM   2557  CB  MET A 173       9.557   4.143  -7.667  1.00 98.94           C  
ATOM   2558  HB2 MET A 173      10.625   3.927  -7.626  1.00 98.94           H  
ATOM   2559  HB3 MET A 173       9.414   5.204  -7.461  1.00 98.94           H  
ATOM   2560  O   MET A 173       9.284   4.487  -4.542  1.00 98.94           O  
ATOM   2561  CG  MET A 173       9.046   3.826  -9.080  1.00 98.94           C  
ATOM   2562  HG2 MET A 173       9.075   2.746  -9.224  1.00 98.94           H  
ATOM   2563  HG3 MET A 173       8.005   4.143  -9.149  1.00 98.94           H  
ATOM   2564  SD  MET A 173       9.964   4.603 -10.448  1.00 98.94           S  
ATOM   2565  CE  MET A 173      11.556   3.746 -10.278  1.00 98.94           C  
ATOM   2566  HE1 MET A 173      12.018   3.998  -9.323  1.00 98.94           H  
ATOM   2567  HE2 MET A 173      12.231   4.051 -11.077  1.00 98.94           H  
ATOM   2568  HE3 MET A 173      11.402   2.668 -10.321  1.00 98.94           H  
ATOM   2569  N   ASP A 174      10.529   2.658  -4.839  1.00 98.82           N  
ATOM   2570  H   ASP A 174      10.720   1.835  -5.392  1.00 98.82           H  
ATOM   2571  CA  ASP A 174      11.287   2.796  -3.583  1.00 98.82           C  
ATOM   2572  HA  ASP A 174      10.870   3.629  -3.016  1.00 98.82           H  
ATOM   2573  C   ASP A 174      12.777   3.117  -3.763  1.00 98.82           C  
ATOM   2574  CB  ASP A 174      11.103   1.562  -2.686  1.00 98.82           C  
ATOM   2575  HB2 ASP A 174      11.358   1.850  -1.666  1.00 98.82           H  
ATOM   2576  HB3 ASP A 174      10.049   1.282  -2.684  1.00 98.82           H  
ATOM   2577  O   ASP A 174      13.371   2.910  -4.828  1.00 98.82           O  
ATOM   2578  CG  ASP A 174      11.975   0.364  -3.086  1.00 98.82           C  
ATOM   2579  OD1 ASP A 174      11.876  -0.079  -4.251  1.00 98.82           O  
ATOM   2580  OD2 ASP A 174      12.777  -0.110  -2.248  1.00 98.82           O  
ATOM   2581  N   SER A 175      13.376   3.585  -2.664  1.00 98.01           N  
ATOM   2582  H   SER A 175      12.785   3.782  -1.870  1.00 98.01           H  
ATOM   2583  CA  SER A 175      14.815   3.522  -2.392  1.00 98.01           C  
ATOM   2584  HA  SER A 175      15.020   4.182  -1.549  1.00 98.01           H  
ATOM   2585  C   SER A 175      15.693   4.030  -3.558  1.00 98.01           C  
ATOM   2586  CB  SER A 175      15.153   2.088  -1.932  1.00 98.01           C  
ATOM   2587  HB2 SER A 175      14.903   1.376  -2.718  1.00 98.01           H  
ATOM   2588  HB3 SER A 175      16.220   2.017  -1.721  1.00 98.01           H  
ATOM   2589  O   SER A 175      15.403   5.052  -4.184  1.00 98.01           O  
ATOM   2590  OG  SER A 175      14.471   1.744  -0.747  1.00 98.01           O  
ATOM   2591  HG  SER A 175      13.719   1.189  -0.965  1.00 98.01           H  
ATOM   2592  N   GLU A 176      16.792   3.328  -3.858  1.00 98.01           N  
ATOM   2593  H   GLU A 176      16.984   2.500  -3.312  1.00 98.01           H  
ATOM   2594  CA  GLU A 176      17.750   3.661  -4.921  1.00 98.01           C  
ATOM   2595  HA  GLU A 176      18.222   4.618  -4.696  1.00 98.01           H  
ATOM   2596  C   GLU A 176      17.090   3.779  -6.307  1.00 98.01           C  
ATOM   2597  CB  GLU A 176      18.828   2.561  -4.920  1.00 98.01           C  
ATOM   2598  HB2 GLU A 176      18.349   1.620  -5.191  1.00 98.01           H  
ATOM   2599  HB3 GLU A 176      19.226   2.461  -3.910  1.00 98.01           H  
ATOM   2600  O   GLU A 176      17.478   4.632  -7.103  1.00 98.01           O  
ATOM   2601  CG  GLU A 176      20.003   2.826  -5.875  1.00 98.01           C  
ATOM   2602  HG2 GLU A 176      19.619   2.967  -6.885  1.00 98.01           H  
ATOM   2603  HG3 GLU A 176      20.498   3.747  -5.568  1.00 98.01           H  
ATOM   2604  CD  GLU A 176      21.022   1.670  -5.910  1.00 98.01           C  
ATOM   2605  OE1 GLU A 176      22.191   1.946  -6.263  1.00 98.01           O  
ATOM   2606  OE2 GLU A 176      20.624   0.507  -5.643  1.00 98.01           O  
ATOM   2607  N   GLY A 177      16.064   2.970  -6.598  1.00 98.57           N  
ATOM   2608  H   GLY A 177      15.696   2.382  -5.864  1.00 98.57           H  
ATOM   2609  CA  GLY A 177      15.356   3.001  -7.880  1.00 98.57           C  
ATOM   2610  HA2 GLY A 177      14.652   2.169  -7.898  1.00 98.57           H  
ATOM   2611  HA3 GLY A 177      16.067   2.886  -8.699  1.00 98.57           H  
ATOM   2612  C   GLY A 177      14.564   4.293  -8.090  1.00 98.57           C  
ATOM   2613  O   GLY A 177      14.615   4.899  -9.165  1.00 98.57           O  
ATOM   2614  N   ALA A 178      13.876   4.755  -7.044  1.00 98.88           N  
ATOM   2615  H   ALA A 178      13.876   4.213  -6.192  1.00 98.88           H  
ATOM   2616  CA  ALA A 178      13.178   6.035  -7.042  1.00 98.88           C  
ATOM   2617  HA  ALA A 178      12.536   6.085  -7.921  1.00 98.88           H  
ATOM   2618  C   ALA A 178      14.153   7.224  -7.105  1.00 98.88           C  
ATOM   2619  CB  ALA A 178      12.293   6.092  -5.795  1.00 98.88           C  
ATOM   2620  HB1 ALA A 178      11.610   5.243  -5.790  1.00 98.88           H  
ATOM   2621  HB2 ALA A 178      12.913   6.044  -4.899  1.00 98.88           H  
ATOM   2622  HB3 ALA A 178      11.713   7.015  -5.793  1.00 98.88           H  
ATOM   2623  O   ALA A 178      13.909   8.175  -7.849  1.00 98.88           O  
ATOM   2624  N   GLU A 179      15.279   7.168  -6.386  1.00 98.81           N  
ATOM   2625  H   GLU A 179      15.415   6.384  -5.765  1.00 98.81           H  
ATOM   2626  CA  GLU A 179      16.302   8.224  -6.419  1.00 98.81           C  
ATOM   2627  HA  GLU A 179      15.807   9.186  -6.280  1.00 98.81           H  
ATOM   2628  C   GLU A 179      17.017   8.314  -7.773  1.00 98.81           C  
ATOM   2629  CB  GLU A 179      17.307   8.046  -5.272  1.00 98.81           C  
ATOM   2630  HB2 GLU A 179      17.725   7.039  -5.288  1.00 98.81           H  
ATOM   2631  HB3 GLU A 179      18.113   8.768  -5.402  1.00 98.81           H  
ATOM   2632  O   GLU A 179      17.188   9.415  -8.301  1.00 98.81           O  
ATOM   2633  CG  GLU A 179      16.613   8.313  -3.932  1.00 98.81           C  
ATOM   2634  HG2 GLU A 179      16.065   9.251  -4.019  1.00 98.81           H  
ATOM   2635  HG3 GLU A 179      15.883   7.529  -3.733  1.00 98.81           H  
ATOM   2636  CD  GLU A 179      17.556   8.428  -2.733  1.00 98.81           C  
ATOM   2637  OE1 GLU A 179      17.041   8.838  -1.671  1.00 98.81           O  
ATOM   2638  OE2 GLU A 179      18.781   8.193  -2.838  1.00 98.81           O  
ATOM   2639  N   ALA A 180      17.339   7.179  -8.399  1.00 98.71           N  
ATOM   2640  H   ALA A 180      17.223   6.303  -7.909  1.00 98.71           H  
ATOM   2641  CA  ALA A 180      17.869   7.142  -9.759  1.00 98.71           C  
ATOM   2642  HA  ALA A 180      18.778   7.742  -9.795  1.00 98.71           H  
ATOM   2643  C   ALA A 180      16.870   7.740 -10.767  1.00 98.71           C  
ATOM   2644  CB  ALA A 180      18.231   5.692 -10.103  1.00 98.71           C  
ATOM   2645  HB1 ALA A 180      18.979   5.325  -9.400  1.00 98.71           H  
ATOM   2646  HB2 ALA A 180      18.638   5.646 -11.113  1.00 98.71           H  
ATOM   2647  HB3 ALA A 180      17.346   5.058 -10.041  1.00 98.71           H  
ATOM   2648  O   ALA A 180      17.243   8.580 -11.588  1.00 98.71           O  
ATOM   2649  N   PHE A 181      15.579   7.397 -10.665  1.00 98.78           N  
ATOM   2650  H   PHE A 181      15.322   6.697  -9.984  1.00 98.78           H  
ATOM   2651  CA  PHE A 181      14.524   8.010 -11.482  1.00 98.78           C  
ATOM   2652  HA  PHE A 181      14.783   7.875 -12.532  1.00 98.78           H  
ATOM   2653  C   PHE A 181      14.391   9.527 -11.242  1.00 98.78           C  
ATOM   2654  CB  PHE A 181      13.198   7.283 -11.218  1.00 98.78           C  
ATOM   2655  HB2 PHE A 181      13.026   7.230 -10.143  1.00 98.78           H  
ATOM   2656  HB3 PHE A 181      13.282   6.259 -11.582  1.00 98.78           H  
ATOM   2657  O   PHE A 181      14.129  10.283 -12.185  1.00 98.78           O  
ATOM   2658  CG  PHE A 181      11.995   7.937 -11.872  1.00 98.78           C  
ATOM   2659  CD1 PHE A 181      11.084   8.671 -11.090  1.00 98.78           C  
ATOM   2660  HD1 PHE A 181      11.223   8.736 -10.021  1.00 98.78           H  
ATOM   2661  CD2 PHE A 181      11.806   7.850 -13.263  1.00 98.78           C  
ATOM   2662  HD2 PHE A 181      12.532   7.322 -13.864  1.00 98.78           H  
ATOM   2663  CE1 PHE A 181       9.994   9.316 -11.697  1.00 98.78           C  
ATOM   2664  HE1 PHE A 181       9.304   9.881 -11.088  1.00 98.78           H  
ATOM   2665  CE2 PHE A 181      10.695   8.467 -13.869  1.00 98.78           C  
ATOM   2666  HE2 PHE A 181      10.542   8.389 -14.935  1.00 98.78           H  
ATOM   2667  CZ  PHE A 181       9.795   9.209 -13.083  1.00 98.78           C  
ATOM   2668  HZ  PHE A 181       8.944   9.694 -13.537  1.00 98.78           H  
ATOM   2669  N   ALA A 182      14.613   9.998 -10.011  1.00 98.85           N  
ATOM   2670  H   ALA A 182      14.781   9.336  -9.267  1.00 98.85           H  
ATOM   2671  CA  ALA A 182      14.648  11.422  -9.689  1.00 98.85           C  
ATOM   2672  HA  ALA A 182      13.710  11.868 -10.019  1.00 98.85           H  
ATOM   2673  C   ALA A 182      15.796  12.132 -10.430  1.00 98.85           C  
ATOM   2674  CB  ALA A 182      14.753  11.584  -8.167  1.00 98.85           C  
ATOM   2675  HB1 ALA A 182      14.419  12.579  -7.872  1.00 98.85           H  
ATOM   2676  HB2 ALA A 182      15.783  11.450  -7.837  1.00 98.85           H  
ATOM   2677  HB3 ALA A 182      14.128  10.843  -7.668  1.00 98.85           H  
ATOM   2678  O   ALA A 182      15.563  13.144 -11.097  1.00 98.85           O  
ATOM   2679  N   GLN A 183      17.007  11.562 -10.388  1.00 98.50           N  
ATOM   2680  H   GLN A 183      17.120  10.731  -9.825  1.00 98.50           H  
ATOM   2681  CA  GLN A 183      18.179  12.082 -11.101  1.00 98.50           C  
ATOM   2682  HA  GLN A 183      18.332  13.121 -10.809  1.00 98.50           H  
ATOM   2683  C   GLN A 183      17.990  12.062 -12.626  1.00 98.50           C  
ATOM   2684  CB  GLN A 183      19.432  11.281 -10.723  1.00 98.50           C  
ATOM   2685  HB2 GLN A 183      19.257  10.220 -10.903  1.00 98.50           H  
ATOM   2686  HB3 GLN A 183      20.253  11.602 -11.363  1.00 98.50           H  
ATOM   2687  O   GLN A 183      18.275  13.064 -13.282  1.00 98.50           O  
ATOM   2688  CG  GLN A 183      19.855  11.486  -9.265  1.00 98.50           C  
ATOM   2689  HG2 GLN A 183      19.083  11.114  -8.591  1.00 98.50           H  
ATOM   2690  HG3 GLN A 183      19.988  12.551  -9.079  1.00 98.50           H  
ATOM   2691  CD  GLN A 183      21.154  10.745  -8.972  1.00 98.50           C  
ATOM   2692  NE2 GLN A 183      22.238  11.436  -8.691  1.00 98.50           N  
ATOM   2693 HE21 GLN A 183      22.203  12.443  -8.618  1.00 98.50           H  
ATOM   2694 HE22 GLN A 183      23.048  10.875  -8.471  1.00 98.50           H  
ATOM   2695  OE1 GLN A 183      21.246   9.533  -9.024  1.00 98.50           O  
ATOM   2696  N   GLU A 184      17.441  10.977 -13.191  1.00 97.93           N  
ATOM   2697  H   GLU A 184      17.277  10.173 -12.603  1.00 97.93           H  
ATOM   2698  CA  GLU A 184      17.081  10.874 -14.620  1.00 97.93           C  
ATOM   2699  HA  GLU A 184      17.985  10.921 -15.228  1.00 97.93           H  
ATOM   2700  C   GLU A 184      16.158  12.014 -15.086  1.00 97.93           C  
ATOM   2701  CB  GLU A 184      16.351   9.544 -14.904  1.00 97.93           C  
ATOM   2702  HB2 GLU A 184      15.594   9.382 -14.137  1.00 97.93           H  
ATOM   2703  HB3 GLU A 184      15.835   9.642 -15.859  1.00 97.93           H  
ATOM   2704  O   GLU A 184      16.201  12.417 -16.249  1.00 97.93           O  
ATOM   2705  CG  GLU A 184      17.250   8.303 -15.002  1.00 97.93           C  
ATOM   2706  HG2 GLU A 184      17.814   8.190 -14.076  1.00 97.93           H  
ATOM   2707  HG3 GLU A 184      17.964   8.460 -15.810  1.00 97.93           H  
ATOM   2708  CD  GLU A 184      16.451   7.009 -15.283  1.00 97.93           C  
ATOM   2709  OE1 GLU A 184      17.059   5.920 -15.238  1.00 97.93           O  
ATOM   2710  OE2 GLU A 184      15.229   7.066 -15.596  1.00 97.93           O  
ATOM   2711  N   ASN A 185      15.332  12.551 -14.183  1.00 98.40           N  
ATOM   2712  H   ASN A 185      15.366  12.179 -13.244  1.00 98.40           H  
ATOM   2713  CA  ASN A 185      14.386  13.632 -14.457  1.00 98.40           C  
ATOM   2714  HA  ASN A 185      14.317  13.766 -15.536  1.00 98.40           H  
ATOM   2715  C   ASN A 185      14.836  15.004 -13.912  1.00 98.40           C  
ATOM   2716  CB  ASN A 185      12.997  13.216 -13.962  1.00 98.40           C  
ATOM   2717  HB2 ASN A 185      12.341  14.085 -14.003  1.00 98.40           H  
ATOM   2718  HB3 ASN A 185      13.072  12.867 -12.932  1.00 98.40           H  
ATOM   2719  O   ASN A 185      14.034  15.941 -13.882  1.00 98.40           O  
ATOM   2720  CG  ASN A 185      12.349  12.147 -14.813  1.00 98.40           C  
ATOM   2721  ND2 ASN A 185      12.623  10.896 -14.541  1.00 98.40           N  
ATOM   2722 HD21 ASN A 185      13.218  10.672 -13.756  1.00 98.40           H  
ATOM   2723 HD22 ASN A 185      12.156  10.169 -15.063  1.00 98.40           H  
ATOM   2724  OD1 ASN A 185      11.568  12.441 -15.711  1.00 98.40           O  
ATOM   2725  N   GLY A 186      16.106  15.151 -13.520  1.00 97.69           N  
ATOM   2726  H   GLY A 186      16.709  14.341 -13.540  1.00 97.69           H  
ATOM   2727  CA  GLY A 186      16.698  16.437 -13.141  1.00 97.69           C  
ATOM   2728  HA2 GLY A 186      17.781  16.350 -13.232  1.00 97.69           H  
ATOM   2729  HA3 GLY A 186      16.359  17.209 -13.832  1.00 97.69           H  
ATOM   2730  C   GLY A 186      16.398  16.913 -11.716  1.00 97.69           C  
ATOM   2731  O   GLY A 186      16.547  18.102 -11.440  1.00 97.69           O  
ATOM   2732  N   ILE A 187      15.989  16.022 -10.808  1.00 98.13           N  
ATOM   2733  H   ILE A 187      15.897  15.057 -11.089  1.00 98.13           H  
ATOM   2734  CA  ILE A 187      15.983  16.309  -9.367  1.00 98.13           C  
ATOM   2735  HA  ILE A 187      15.769  17.367  -9.219  1.00 98.13           H  
ATOM   2736  C   ILE A 187      17.386  16.039  -8.816  1.00 98.13           C  
ATOM   2737  CB  ILE A 187      14.879  15.513  -8.635  1.00 98.13           C  
ATOM   2738  HB  ILE A 187      14.995  14.460  -8.888  1.00 98.13           H  
ATOM   2739  O   ILE A 187      17.908  14.930  -8.915  1.00 98.13           O  
ATOM   2740  CG1 ILE A 187      13.488  15.994  -9.115  1.00 98.13           C  
ATOM   2741 HG12 ILE A 187      13.437  15.914 -10.201  1.00 98.13           H  
ATOM   2742 HG13 ILE A 187      13.365  17.044  -8.851  1.00 98.13           H  
ATOM   2743  CG2 ILE A 187      15.008  15.660  -7.103  1.00 98.13           C  
ATOM   2744 HG21 ILE A 187      14.903  16.705  -6.810  1.00 98.13           H  
ATOM   2745 HG22 ILE A 187      14.258  15.055  -6.594  1.00 98.13           H  
ATOM   2746 HG23 ILE A 187      15.977  15.294  -6.766  1.00 98.13           H  
ATOM   2747  CD1 ILE A 187      12.301  15.205  -8.549  1.00 98.13           C  
ATOM   2748 HD11 ILE A 187      12.258  15.278  -7.462  1.00 98.13           H  
ATOM   2749 HD12 ILE A 187      11.375  15.621  -8.946  1.00 98.13           H  
ATOM   2750 HD13 ILE A 187      12.387  14.161  -8.848  1.00 98.13           H  
ATOM   2751  N   GLU A 188      17.998  17.064  -8.227  1.00 96.77           N  
ATOM   2752  H   GLU A 188      17.531  17.959  -8.192  1.00 96.77           H  
ATOM   2753  CA  GLU A 188      19.300  16.957  -7.570  1.00 96.77           C  
ATOM   2754  HA  GLU A 188      19.958  16.371  -8.213  1.00 96.77           H  
ATOM   2755  C   GLU A 188      19.177  16.229  -6.221  1.00 96.77           C  
ATOM   2756  CB  GLU A 188      19.908  18.362  -7.433  1.00 96.77           C  
ATOM   2757  HB2 GLU A 188      19.865  18.849  -8.407  1.00 96.77           H  
ATOM   2758  HB3 GLU A 188      19.311  18.941  -6.729  1.00 96.77           H  
ATOM   2759  O   GLU A 188      18.282  16.523  -5.419  1.00 96.77           O  
ATOM   2760  CG  GLU A 188      21.374  18.337  -6.971  1.00 96.77           C  
ATOM   2761  HG2 GLU A 188      21.421  17.917  -5.967  1.00 96.77           H  
ATOM   2762  HG3 GLU A 188      21.933  17.681  -7.638  1.00 96.77           H  
ATOM   2763  CD  GLU A 188      22.029  19.731  -6.961  1.00 96.77           C  
ATOM   2764  OE1 GLU A 188      23.280  19.776  -6.934  1.00 96.77           O  
ATOM   2765  OE2 GLU A 188      21.292  20.745  -6.986  1.00 96.77           O  
ATOM   2766  N   LEU A 189      20.087  15.284  -5.962  1.00 97.89           N  
ATOM   2767  H   LEU A 189      20.829  15.122  -6.629  1.00 97.89           H  
ATOM   2768  CA  LEU A 189      20.141  14.586  -4.680  1.00 97.89           C  
ATOM   2769  HA  LEU A 189      19.123  14.305  -4.413  1.00 97.89           H  
ATOM   2770  C   LEU A 189      20.649  15.519  -3.577  1.00 97.89           C  
ATOM   2771  CB  LEU A 189      20.981  13.300  -4.750  1.00 97.89           C  
ATOM   2772  HB2 LEU A 189      21.031  12.882  -3.745  1.00 97.89           H  
ATOM   2773  HB3 LEU A 189      21.998  13.558  -5.045  1.00 97.89           H  
ATOM   2774  O   LEU A 189      21.600  16.279  -3.741  1.00 97.89           O  
ATOM   2775  CG  LEU A 189      20.455  12.205  -5.695  1.00 97.89           C  
ATOM   2776  HG  LEU A 189      20.622  12.537  -6.720  1.00 97.89           H  
ATOM   2777  CD1 LEU A 189      21.249  10.921  -5.454  1.00 97.89           C  
ATOM   2778 HD11 LEU A 189      22.315  11.104  -5.594  1.00 97.89           H  
ATOM   2779 HD12 LEU A 189      20.929  10.149  -6.153  1.00 97.89           H  
ATOM   2780 HD13 LEU A 189      21.074  10.556  -4.442  1.00 97.89           H  
ATOM   2781  CD2 LEU A 189      18.968  11.887  -5.533  1.00 97.89           C  
ATOM   2782 HD21 LEU A 189      18.366  12.740  -5.846  1.00 97.89           H  
ATOM   2783 HD22 LEU A 189      18.701  11.038  -6.163  1.00 97.89           H  
ATOM   2784 HD23 LEU A 189      18.744  11.637  -4.496  1.00 97.89           H  
ATOM   2785  N   THR A 190      20.001  15.431  -2.427  1.00 97.79           N  
ATOM   2786  H   THR A 190      19.279  14.727  -2.368  1.00 97.79           H  
ATOM   2787  CA  THR A 190      20.215  16.260  -1.247  1.00 97.79           C  
ATOM   2788  HA  THR A 190      20.859  17.101  -1.506  1.00 97.79           H  
ATOM   2789  C   THR A 190      20.892  15.438  -0.154  1.00 97.79           C  
ATOM   2790  CB  THR A 190      18.867  16.819  -0.781  1.00 97.79           C  
ATOM   2791  HB  THR A 190      18.204  15.994  -0.518  1.00 97.79           H  
ATOM   2792  O   THR A 190      20.441  14.353   0.195  1.00 97.79           O  
ATOM   2793  CG2 THR A 190      18.991  17.763   0.408  1.00 97.79           C  
ATOM   2794 HG21 THR A 190      18.005  18.155   0.659  1.00 97.79           H  
ATOM   2795 HG22 THR A 190      19.378  17.209   1.262  1.00 97.79           H  
ATOM   2796 HG23 THR A 190      19.662  18.587   0.166  1.00 97.79           H  
ATOM   2797  OG1 THR A 190      18.285  17.561  -1.829  1.00 97.79           O  
ATOM   2798  HG1 THR A 190      18.506  17.115  -2.650  1.00 97.79           H  
ATOM   2799  N   ASP A 191      21.977  15.968   0.407  1.00 97.01           N  
ATOM   2800  H   ASP A 191      22.307  16.853   0.051  1.00 97.01           H  
ATOM   2801  CA  ASP A 191      22.719  15.354   1.514  1.00 97.01           C  
ATOM   2802  HA  ASP A 191      23.096  14.383   1.191  1.00 97.01           H  
ATOM   2803  C   ASP A 191      21.826  15.147   2.756  1.00 97.01           C  
ATOM   2804  CB  ASP A 191      23.911  16.281   1.800  1.00 97.01           C  
ATOM   2805  HB2 ASP A 191      24.456  16.430   0.868  1.00 97.01           H  
ATOM   2806  HB3 ASP A 191      23.531  17.255   2.110  1.00 97.01           H  
ATOM   2807  O   ASP A 191      21.097  16.063   3.149  1.00 97.01           O  
ATOM   2808  CG  ASP A 191      24.901  15.799   2.861  1.00 97.01           C  
ATOM   2809  OD1 ASP A 191      24.469  15.379   3.953  1.00 97.01           O  
ATOM   2810  OD2 ASP A 191      26.110  16.056   2.656  1.00 97.01           O  
ATOM   2811  N   GLN A 192      21.933  13.978   3.406  1.00 95.66           N  
ATOM   2812  H   GLN A 192      22.577  13.294   3.035  1.00 95.66           H  
ATOM   2813  CA  GLN A 192      21.196  13.607   4.627  1.00 95.66           C  
ATOM   2814  HA  GLN A 192      20.163  13.401   4.348  1.00 95.66           H  
ATOM   2815  C   GLN A 192      21.184  14.712   5.704  1.00 95.66           C  
ATOM   2816  CB  GLN A 192      21.802  12.320   5.222  1.00 95.66           C  
ATOM   2817  HB2 GLN A 192      22.885  12.353   5.099  1.00 95.66           H  
ATOM   2818  HB3 GLN A 192      21.605  12.287   6.294  1.00 95.66           H  
ATOM   2819  O   GLN A 192      20.173  14.913   6.377  1.00 95.66           O  
ATOM   2820  CG  GLN A 192      21.264  11.024   4.589  1.00 95.66           C  
ATOM   2821  HG2 GLN A 192      22.043  10.263   4.646  1.00 95.66           H  
ATOM   2822  HG3 GLN A 192      21.047  11.187   3.533  1.00 95.66           H  
ATOM   2823  CD  GLN A 192      20.032  10.457   5.301  1.00 95.66           C  
ATOM   2824  NE2 GLN A 192      18.939  10.269   4.608  1.00 95.66           N  
ATOM   2825 HE21 GLN A 192      18.889  10.580   3.648  1.00 95.66           H  
ATOM   2826 HE22 GLN A 192      18.141   9.816   5.030  1.00 95.66           H  
ATOM   2827  OE1 GLN A 192      20.039  10.142   6.482  1.00 95.66           O  
ATOM   2828  N   LYS A 193      22.266  15.495   5.837  1.00 97.19           N  
ATOM   2829  H   LYS A 193      23.044  15.322   5.217  1.00 97.19           H  
ATOM   2830  CA  LYS A 193      22.362  16.604   6.808  1.00 97.19           C  
ATOM   2831  HA  LYS A 193      22.177  16.190   7.800  1.00 97.19           H  
ATOM   2832  C   LYS A 193      21.322  17.714   6.611  1.00 97.19           C  
ATOM   2833  CB  LYS A 193      23.786  17.181   6.783  1.00 97.19           C  
ATOM   2834  HB2 LYS A 193      23.960  17.744   7.700  1.00 97.19           H  
ATOM   2835  HB3 LYS A 193      24.494  16.352   6.756  1.00 97.19           H  
ATOM   2836  O   LYS A 193      21.135  18.523   7.514  1.00 97.19           O  
ATOM   2837  CG  LYS A 193      24.015  18.115   5.580  1.00 97.19           C  
ATOM   2838  HG2 LYS A 193      23.575  19.091   5.784  1.00 97.19           H  
ATOM   2839  HG3 LYS A 193      23.525  17.696   4.701  1.00 97.19           H  
ATOM   2840  CD  LYS A 193      25.504  18.283   5.276  1.00 97.19           C  
ATOM   2841  HD2 LYS A 193      25.997  18.822   6.085  1.00 97.19           H  
ATOM   2842  HD3 LYS A 193      25.945  17.289   5.193  1.00 97.19           H  
ATOM   2843  CE  LYS A 193      25.669  19.032   3.949  1.00 97.19           C  
ATOM   2844  HE2 LYS A 193      25.720  20.104   4.138  1.00 97.19           H  
ATOM   2845  HE3 LYS A 193      24.787  18.833   3.340  1.00 97.19           H  
ATOM   2846  NZ  LYS A 193      26.860  18.547   3.216  1.00 97.19           N  
ATOM   2847  HZ1 LYS A 193      26.742  17.558   3.051  1.00 97.19           H  
ATOM   2848  HZ2 LYS A 193      26.941  18.966   2.300  1.00 97.19           H  
ATOM   2849  HZ3 LYS A 193      27.711  18.652   3.750  1.00 97.19           H  
ATOM   2850  N   TYR A 194      20.674  17.798   5.446  1.00 98.28           N  
ATOM   2851  H   TYR A 194      20.871  17.104   4.738  1.00 98.28           H  
ATOM   2852  CA  TYR A 194      19.585  18.746   5.206  1.00 98.28           C  
ATOM   2853  HA  TYR A 194      19.904  19.743   5.509  1.00 98.28           H  
ATOM   2854  C   TYR A 194      18.332  18.399   6.019  1.00 98.28           C  
ATOM   2855  CB  TYR A 194      19.249  18.771   3.710  1.00 98.28           C  
ATOM   2856  HB2 TYR A 194      20.116  19.116   3.147  1.00 98.28           H  
ATOM   2857  HB3 TYR A 194      19.025  17.751   3.399  1.00 98.28           H  
ATOM   2858  O   TYR A 194      17.656  19.307   6.506  1.00 98.28           O  
ATOM   2859  CG  TYR A 194      18.052  19.646   3.385  1.00 98.28           C  
ATOM   2860  CD1 TYR A 194      16.789  19.053   3.207  1.00 98.28           C  
ATOM   2861  HD1 TYR A 194      16.690  17.978   3.239  1.00 98.28           H  
ATOM   2862  CD2 TYR A 194      18.182  21.049   3.355  1.00 98.28           C  
ATOM   2863  HD2 TYR A 194      19.156  21.495   3.486  1.00 98.28           H  
ATOM   2864  CE1 TYR A 194      15.648  19.855   3.032  1.00 98.28           C  
ATOM   2865  HE1 TYR A 194      14.672  19.405   2.928  1.00 98.28           H  
ATOM   2866  CE2 TYR A 194      17.041  21.859   3.181  1.00 98.28           C  
ATOM   2867  HE2 TYR A 194      17.137  22.934   3.164  1.00 98.28           H  
ATOM   2868  OH  TYR A 194      14.655  22.028   2.922  1.00 98.28           O  
ATOM   2869  HH  TYR A 194      14.797  22.962   3.091  1.00 98.28           H  
ATOM   2870  CZ  TYR A 194      15.769  21.258   3.037  1.00 98.28           C  
ATOM   2871  N   PHE A 195      18.042  17.103   6.173  1.00 98.20           N  
ATOM   2872  H   PHE A 195      18.658  16.411   5.770  1.00 98.20           H  
ATOM   2873  CA  PHE A 195      16.850  16.611   6.865  1.00 98.20           C  
ATOM   2874  HA  PHE A 195      16.017  17.257   6.588  1.00 98.20           H  
ATOM   2875  C   PHE A 195      16.994  16.672   8.392  1.00 98.20           C  
ATOM   2876  CB  PHE A 195      16.522  15.194   6.376  1.00 98.20           C  
ATOM   2877  HB2 PHE A 195      17.274  14.512   6.774  1.00 98.20           H  
ATOM   2878  HB3 PHE A 195      15.553  14.893   6.774  1.00 98.20           H  
ATOM   2879  O   PHE A 195      15.996  16.824   9.098  1.00 98.20           O  
ATOM   2880  CG  PHE A 195      16.498  15.059   4.865  1.00 98.20           C  
ATOM   2881  CD1 PHE A 195      15.508  15.702   4.104  1.00 98.20           C  
ATOM   2882  HD1 PHE A 195      14.727  16.259   4.600  1.00 98.20           H  
ATOM   2883  CD2 PHE A 195      17.505  14.332   4.211  1.00 98.20           C  
ATOM   2884  HD2 PHE A 195      18.235  13.800   4.803  1.00 98.20           H  
ATOM   2885  CE1 PHE A 195      15.524  15.623   2.702  1.00 98.20           C  
ATOM   2886  HE1 PHE A 195      14.723  16.071   2.134  1.00 98.20           H  
ATOM   2887  CE2 PHE A 195      17.561  14.298   2.807  1.00 98.20           C  
ATOM   2888  HE2 PHE A 195      18.356  13.760   2.312  1.00 98.20           H  
ATOM   2889  CZ  PHE A 195      16.569  14.944   2.051  1.00 98.20           C  
ATOM   2890  HZ  PHE A 195      16.591  14.887   0.972  1.00 98.20           H  
ATOM   2891  N   PHE A 196      18.239  16.623   8.879  1.00 97.24           N  
ATOM   2892  H   PHE A 196      18.981  16.471   8.211  1.00 97.24           H  
ATOM   2893  CA  PHE A 196      18.598  16.643  10.294  1.00 97.24           C  
ATOM   2894  HA  PHE A 196      18.158  15.752  10.741  1.00 97.24           H  
ATOM   2895  C   PHE A 196      18.049  17.864  11.049  1.00 97.24           C  
ATOM   2896  CB  PHE A 196      20.134  16.562  10.428  1.00 97.24           C  
ATOM   2897  HB2 PHE A 196      20.572  17.392   9.873  1.00 97.24           H  
ATOM   2898  HB3 PHE A 196      20.473  15.642   9.952  1.00 97.24           H  
ATOM   2899  O   PHE A 196      18.247  19.018  10.659  1.00 97.24           O  
ATOM   2900  CG  PHE A 196      20.677  16.614  11.853  1.00 97.24           C  
ATOM   2901  CD1 PHE A 196      20.799  17.849  12.524  1.00 97.24           C  
ATOM   2902  HD1 PHE A 196      20.534  18.765  12.015  1.00 97.24           H  
ATOM   2903  CD2 PHE A 196      21.074  15.434  12.513  1.00 97.24           C  
ATOM   2904  HD2 PHE A 196      21.033  14.485  12.000  1.00 97.24           H  
ATOM   2905  CE1 PHE A 196      21.245  17.896  13.858  1.00 97.24           C  
ATOM   2906  HE1 PHE A 196      21.323  18.840  14.376  1.00 97.24           H  
ATOM   2907  CE2 PHE A 196      21.520  15.481  13.846  1.00 97.24           C  
ATOM   2908  HE2 PHE A 196      21.807  14.569  14.349  1.00 97.24           H  
ATOM   2909  CZ  PHE A 196      21.592  16.709  14.525  1.00 97.24           C  
ATOM   2910  HZ  PHE A 196      21.927  16.744  15.551  1.00 97.24           H  
ATOM   2911  N   THR A 197      17.474  17.604  12.225  1.00 95.64           N  
ATOM   2912  H   THR A 197      17.303  16.641  12.477  1.00 95.64           H  
ATOM   2913  CA  THR A 197      17.267  18.600  13.284  1.00 95.64           C  
ATOM   2914  HA  THR A 197      17.921  19.450  13.089  1.00 95.64           H  
ATOM   2915  C   THR A 197      17.675  18.010  14.637  1.00 95.64           C  
ATOM   2916  CB  THR A 197      15.824  19.131  13.332  1.00 95.64           C  
ATOM   2917  HB  THR A 197      15.777  19.928  14.074  1.00 95.64           H  
ATOM   2918  O   THR A 197      17.531  16.806  14.871  1.00 95.64           O  
ATOM   2919  CG2 THR A 197      15.326  19.695  12.002  1.00 95.64           C  
ATOM   2920 HG21 THR A 197      14.313  20.079  12.122  1.00 95.64           H  
ATOM   2921 HG22 THR A 197      15.980  20.505  11.680  1.00 95.64           H  
ATOM   2922 HG23 THR A 197      15.323  18.919  11.236  1.00 95.64           H  
ATOM   2923  OG1 THR A 197      14.925  18.128  13.714  1.00 95.64           O  
ATOM   2924  HG1 THR A 197      14.059  18.392  13.393  1.00 95.64           H  
ATOM   2925  N   GLN A 198      18.189  18.855  15.539  1.00 96.10           N  
ATOM   2926  H   GLN A 198      18.292  19.831  15.303  1.00 96.10           H  
ATOM   2927  CA  GLN A 198      18.679  18.403  16.847  1.00 96.10           C  
ATOM   2928  HA  GLN A 198      19.426  17.628  16.674  1.00 96.10           H  
ATOM   2929  C   GLN A 198      17.556  17.774  17.685  1.00 96.10           C  
ATOM   2930  CB  GLN A 198      19.346  19.574  17.587  1.00 96.10           C  
ATOM   2931  HB2 GLN A 198      18.585  20.301  17.871  1.00 96.10           H  
ATOM   2932  HB3 GLN A 198      20.053  20.068  16.920  1.00 96.10           H  
ATOM   2933  O   GLN A 198      17.749  16.699  18.240  1.00 96.10           O  
ATOM   2934  CG  GLN A 198      20.095  19.117  18.852  1.00 96.10           C  
ATOM   2935  HG2 GLN A 198      19.406  18.603  19.523  1.00 96.10           H  
ATOM   2936  HG3 GLN A 198      20.472  19.993  19.379  1.00 96.10           H  
ATOM   2937  CD  GLN A 198      21.280  18.209  18.536  1.00 96.10           C  
ATOM   2938  NE2 GLN A 198      21.422  17.072  19.175  1.00 96.10           N  
ATOM   2939 HE21 GLN A 198      22.216  16.501  18.924  1.00 96.10           H  
ATOM   2940 HE22 GLN A 198      20.753  16.760  19.865  1.00 96.10           H  
ATOM   2941  OE1 GLN A 198      22.110  18.503  17.690  1.00 96.10           O  
ATOM   2942  N   ASP A 199      16.365  18.380  17.699  1.00 90.91           N  
ATOM   2943  H   ASP A 199      16.304  19.328  17.355  1.00 90.91           H  
ATOM   2944  CA  ASP A 199      15.191  17.873  18.419  1.00 90.91           C  
ATOM   2945  HA  ASP A 199      15.401  17.876  19.489  1.00 90.91           H  
ATOM   2946  C   ASP A 199      14.829  16.429  18.022  1.00 90.91           C  
ATOM   2947  CB  ASP A 199      13.989  18.799  18.147  1.00 90.91           C  
ATOM   2948  HB2 ASP A 199      13.082  18.271  18.441  1.00 90.91           H  
ATOM   2949  HB3 ASP A 199      13.920  18.998  17.077  1.00 90.91           H  
ATOM   2950  O   ASP A 199      14.582  15.588  18.889  1.00 90.91           O  
ATOM   2951  CG  ASP A 199      14.028  20.129  18.908  1.00 90.91           C  
ATOM   2952  OD1 ASP A 199      15.128  20.680  19.115  1.00 90.91           O  
ATOM   2953  OD2 ASP A 199      12.933  20.609  19.284  1.00 90.91           O  
ATOM   2954  N   ARG A 200      14.839  16.108  16.718  1.00 93.36           N  
ATOM   2955  H   ARG A 200      15.103  16.822  16.054  1.00 93.36           H  
ATOM   2956  CA  ARG A 200      14.548  14.749  16.224  1.00 93.36           C  
ATOM   2957  HA  ARG A 200      13.679  14.358  16.753  1.00 93.36           H  
ATOM   2958  C   ARG A 200      15.680  13.768  16.531  1.00 93.36           C  
ATOM   2959  CB  ARG A 200      14.256  14.778  14.714  1.00 93.36           C  
ATOM   2960  HB2 ARG A 200      14.132  13.755  14.361  1.00 93.36           H  
ATOM   2961  HB3 ARG A 200      15.114  15.204  14.194  1.00 93.36           H  
ATOM   2962  O   ARG A 200      15.418  12.597  16.809  1.00 93.36           O  
ATOM   2963  CG  ARG A 200      13.007  15.576  14.310  1.00 93.36           C  
ATOM   2964  HG2 ARG A 200      12.929  15.516  13.224  1.00 93.36           H  
ATOM   2965  HG3 ARG A 200      13.126  16.622  14.592  1.00 93.36           H  
ATOM   2966  CD  ARG A 200      11.708  15.064  14.938  1.00 93.36           C  
ATOM   2967  HD2 ARG A 200      11.737  15.272  16.008  1.00 93.36           H  
ATOM   2968  HD3 ARG A 200      11.641  13.987  14.786  1.00 93.36           H  
ATOM   2969  NE  ARG A 200      10.527  15.727  14.352  1.00 93.36           N  
ATOM   2970  HE  ARG A 200      10.678  16.251  13.502  1.00 93.36           H  
ATOM   2971  NH1 ARG A 200       8.920  14.728  15.666  1.00 93.36           N  
ATOM   2972 HH11 ARG A 200       7.954  14.559  15.906  1.00 93.36           H  
ATOM   2973 HH12 ARG A 200       9.610  14.083  16.023  1.00 93.36           H  
ATOM   2974  NH2 ARG A 200       8.346  16.381  14.272  1.00 93.36           N  
ATOM   2975 HH21 ARG A 200       8.587  17.134  13.644  1.00 93.36           H  
ATOM   2976 HH22 ARG A 200       7.384  16.257  14.552  1.00 93.36           H  
ATOM   2977  CZ  ARG A 200       9.274  15.608  14.763  1.00 93.36           C  
ATOM   2978  N   TRP A 201      16.928  14.233  16.513  1.00 95.38           N  
ATOM   2979  H   TRP A 201      17.077  15.205  16.280  1.00 95.38           H  
ATOM   2980  CA  TRP A 201      18.080  13.416  16.888  1.00 95.38           C  
ATOM   2981  HA  TRP A 201      18.050  12.481  16.328  1.00 95.38           H  
ATOM   2982  C   TRP A 201      18.055  13.059  18.379  1.00 95.38           C  
ATOM   2983  CB  TRP A 201      19.369  14.152  16.522  1.00 95.38           C  
ATOM   2984  HB2 TRP A 201      19.355  14.372  15.454  1.00 95.38           H  
ATOM   2985  HB3 TRP A 201      19.418  15.101  17.056  1.00 95.38           H  
ATOM   2986  O   TRP A 201      18.237  11.896  18.745  1.00 95.38           O  
ATOM   2987  CG  TRP A 201      20.600  13.365  16.827  1.00 95.38           C  
ATOM   2988  CD1 TRP A 201      21.360  13.493  17.938  1.00 95.38           C  
ATOM   2989  HD1 TRP A 201      21.160  14.196  18.734  1.00 95.38           H  
ATOM   2990  CD2 TRP A 201      21.188  12.278  16.053  1.00 95.38           C  
ATOM   2991  CE2 TRP A 201      22.346  11.812  16.743  1.00 95.38           C  
ATOM   2992  CE3 TRP A 201      20.853  11.635  14.842  1.00 95.38           C  
ATOM   2993  HE3 TRP A 201      19.988  11.966  14.287  1.00 95.38           H  
ATOM   2994  NE1 TRP A 201      22.404  12.590  17.883  1.00 95.38           N  
ATOM   2995  HE1 TRP A 201      23.123  12.538  18.591  1.00 95.38           H  
ATOM   2996  CH2 TRP A 201      22.787  10.154  15.032  1.00 95.38           C  
ATOM   2997  HH2 TRP A 201      23.396   9.365  14.616  1.00 95.38           H  
ATOM   2998  CZ2 TRP A 201      23.141  10.765  16.249  1.00 95.38           C  
ATOM   2999  HZ2 TRP A 201      24.020  10.445  16.789  1.00 95.38           H  
ATOM   3000  CZ3 TRP A 201      21.645  10.588  14.334  1.00 95.38           C  
ATOM   3001  HZ3 TRP A 201      21.385  10.136  13.389  1.00 95.38           H  
ATOM   3002  N   ASP A 202      17.768  14.038  19.236  1.00 93.51           N  
ATOM   3003  H   ASP A 202      17.671  14.976  18.874  1.00 93.51           H  
ATOM   3004  CA  ASP A 202      17.681  13.862  20.683  1.00 93.51           C  
ATOM   3005  HA  ASP A 202      18.596  13.385  21.032  1.00 93.51           H  
ATOM   3006  C   ASP A 202      16.518  12.935  21.063  1.00 93.51           C  
ATOM   3007  CB  ASP A 202      17.563  15.232  21.373  1.00 93.51           C  
ATOM   3008  HB2 ASP A 202      17.296  15.068  22.417  1.00 93.51           H  
ATOM   3009  HB3 ASP A 202      16.758  15.803  20.908  1.00 93.51           H  
ATOM   3010  O   ASP A 202      16.690  12.078  21.934  1.00 93.51           O  
ATOM   3011  CG  ASP A 202      18.859  16.057  21.345  1.00 93.51           C  
ATOM   3012  OD1 ASP A 202      19.918  15.526  20.932  1.00 93.51           O  
ATOM   3013  OD2 ASP A 202      18.813  17.220  21.797  1.00 93.51           O  
ATOM   3014  N   ALA A 203      15.376  13.022  20.366  1.00 90.32           N  
ATOM   3015  H   ALA A 203      15.274  13.777  19.703  1.00 90.32           H  
ATOM   3016  CA  ALA A 203      14.267  12.073  20.502  1.00 90.32           C  
ATOM   3017  HA  ALA A 203      13.891  12.122  21.524  1.00 90.32           H  
ATOM   3018  C   ALA A 203      14.717  10.619  20.244  1.00 90.32           C  
ATOM   3019  CB  ALA A 203      13.130  12.498  19.565  1.00 90.32           C  
ATOM   3020  HB1 ALA A 203      12.804  13.509  19.811  1.00 90.32           H  
ATOM   3021  HB2 ALA A 203      13.456  12.470  18.525  1.00 90.32           H  
ATOM   3022  HB3 ALA A 203      12.283  11.823  19.687  1.00 90.32           H  
ATOM   3023  O   ALA A 203      14.498   9.748  21.094  1.00 90.32           O  
ATOM   3024  N   LEU A 204      15.443  10.361  19.144  1.00 94.47           N  
ATOM   3025  H   LEU A 204      15.600  11.113  18.489  1.00 94.47           H  
ATOM   3026  CA  LEU A 204      16.010   9.036  18.853  1.00 94.47           C  
ATOM   3027  HA  LEU A 204      15.184   8.329  18.776  1.00 94.47           H  
ATOM   3028  C   LEU A 204      16.932   8.547  19.983  1.00 94.47           C  
ATOM   3029  CB  LEU A 204      16.770   9.062  17.509  1.00 94.47           C  
ATOM   3030  HB2 LEU A 204      17.578   9.790  17.577  1.00 94.47           H  
ATOM   3031  HB3 LEU A 204      16.095   9.391  16.719  1.00 94.47           H  
ATOM   3032  O   LEU A 204      16.806   7.404  20.431  1.00 94.47           O  
ATOM   3033  CG  LEU A 204      17.382   7.696  17.128  1.00 94.47           C  
ATOM   3034  HG  LEU A 204      17.917   7.271  17.977  1.00 94.47           H  
ATOM   3035  CD1 LEU A 204      16.300   6.709  16.702  1.00 94.47           C  
ATOM   3036 HD11 LEU A 204      16.745   5.773  16.364  1.00 94.47           H  
ATOM   3037 HD12 LEU A 204      15.721   7.127  15.878  1.00 94.47           H  
ATOM   3038 HD13 LEU A 204      15.638   6.493  17.540  1.00 94.47           H  
ATOM   3039  CD2 LEU A 204      18.411   7.835  16.008  1.00 94.47           C  
ATOM   3040 HD21 LEU A 204      17.949   8.318  15.147  1.00 94.47           H  
ATOM   3041 HD22 LEU A 204      18.765   6.855  15.689  1.00 94.47           H  
ATOM   3042 HD23 LEU A 204      19.246   8.452  16.341  1.00 94.47           H  
ATOM   3043  N   GLN A 205      17.848   9.396  20.469  1.00 93.89           N  
ATOM   3044  H   GLN A 205      17.901  10.324  20.074  1.00 93.89           H  
ATOM   3045  CA  GLN A 205      18.767   9.006  21.549  1.00 93.89           C  
ATOM   3046  HA  GLN A 205      19.291   8.101  21.244  1.00 93.89           H  
ATOM   3047  C   GLN A 205      18.014   8.662  22.840  1.00 93.89           C  
ATOM   3048  CB  GLN A 205      19.809  10.102  21.845  1.00 93.89           C  
ATOM   3049  HB2 GLN A 205      19.307  10.986  22.237  1.00 93.89           H  
ATOM   3050  HB3 GLN A 205      20.469   9.725  22.627  1.00 93.89           H  
ATOM   3051  O   GLN A 205      18.380   7.719  23.547  1.00 93.89           O  
ATOM   3052  CG  GLN A 205      20.691  10.535  20.664  1.00 93.89           C  
ATOM   3053  HG2 GLN A 205      20.147  11.267  20.067  1.00 93.89           H  
ATOM   3054  HG3 GLN A 205      21.573  11.046  21.050  1.00 93.89           H  
ATOM   3055  CD  GLN A 205      21.146   9.389  19.767  1.00 93.89           C  
ATOM   3056  NE2 GLN A 205      20.955   9.506  18.473  1.00 93.89           N  
ATOM   3057 HE21 GLN A 205      20.534  10.349  18.108  1.00 93.89           H  
ATOM   3058 HE22 GLN A 205      21.374   8.822  17.859  1.00 93.89           H  
ATOM   3059  OE1 GLN A 205      21.674   8.377  20.210  1.00 93.89           O  
ATOM   3060  N   LYS A 206      16.939   9.398  23.139  1.00 89.15           N  
ATOM   3061  H   LYS A 206      16.710  10.156  22.513  1.00 89.15           H  
ATOM   3062  CA  LYS A 206      16.103   9.210  24.330  1.00 89.15           C  
ATOM   3063  HA  LYS A 206      16.757   9.193  25.202  1.00 89.15           H  
ATOM   3064  C   LYS A 206      15.358   7.870  24.294  1.00 89.15           C  
ATOM   3065  CB  LYS A 206      15.164  10.422  24.421  1.00 89.15           C  
ATOM   3066  HB2 LYS A 206      15.681  11.287  24.007  1.00 89.15           H  
ATOM   3067  HB3 LYS A 206      14.280  10.242  23.809  1.00 89.15           H  
ATOM   3068  O   LYS A 206      15.386   7.146  25.292  1.00 89.15           O  
ATOM   3069  CG  LYS A 206      14.748  10.819  25.840  1.00 89.15           C  
ATOM   3070  HG2 LYS A 206      15.634  11.014  26.444  1.00 89.15           H  
ATOM   3071  HG3 LYS A 206      14.164  10.018  26.294  1.00 89.15           H  
ATOM   3072  CD  LYS A 206      13.912  12.102  25.714  1.00 89.15           C  
ATOM   3073  HD2 LYS A 206      13.061  11.894  25.066  1.00 89.15           H  
ATOM   3074  HD3 LYS A 206      14.514  12.872  25.232  1.00 89.15           H  
ATOM   3075  CE  LYS A 206      13.402  12.645  27.050  1.00 89.15           C  
ATOM   3076  HE2 LYS A 206      12.879  11.845  27.573  1.00 89.15           H  
ATOM   3077  HE3 LYS A 206      14.254  12.961  27.651  1.00 89.15           H  
ATOM   3078  NZ  LYS A 206      12.481  13.784  26.804  1.00 89.15           N  
ATOM   3079  HZ1 LYS A 206      12.951  14.520  26.297  1.00 89.15           H  
ATOM   3080  HZ2 LYS A 206      11.708  13.493  26.223  1.00 89.15           H  
ATOM   3081  HZ3 LYS A 206      12.104  14.165  27.660  1.00 89.15           H  
ATOM   3082  N   ILE A 207      14.789   7.499  23.141  1.00 87.89           N  
ATOM   3083  H   ILE A 207      14.801   8.161  22.378  1.00 87.89           H  
ATOM   3084  CA  ILE A 207      14.140   6.193  22.922  1.00 87.89           C  
ATOM   3085  HA  ILE A 207      13.405   6.037  23.712  1.00 87.89           H  
ATOM   3086  C   ILE A 207      15.162   5.055  23.040  1.00 87.89           C  
ATOM   3087  CB  ILE A 207      13.387   6.164  21.570  1.00 87.89           C  
ATOM   3088  HB  ILE A 207      14.080   6.449  20.779  1.00 87.89           H  
ATOM   3089  O   ILE A 207      14.984   4.161  23.868  1.00 87.89           O  
ATOM   3090  CG1 ILE A 207      12.221   7.178  21.600  1.00 87.89           C  
ATOM   3091 HG12 ILE A 207      11.502   6.894  22.368  1.00 87.89           H  
ATOM   3092 HG13 ILE A 207      12.603   8.166  21.857  1.00 87.89           H  
ATOM   3093  CG2 ILE A 207      12.853   4.751  21.257  1.00 87.89           C  
ATOM   3094 HG21 ILE A 207      12.162   4.422  22.033  1.00 87.89           H  
ATOM   3095 HG22 ILE A 207      13.667   4.031  21.174  1.00 87.89           H  
ATOM   3096 HG23 ILE A 207      12.335   4.742  20.298  1.00 87.89           H  
ATOM   3097  CD1 ILE A 207      11.495   7.307  20.258  1.00 87.89           C  
ATOM   3098 HD11 ILE A 207      10.833   6.456  20.096  1.00 87.89           H  
ATOM   3099 HD12 ILE A 207      12.222   7.365  19.447  1.00 87.89           H  
ATOM   3100 HD13 ILE A 207      10.900   8.220  20.262  1.00 87.89           H  
ATOM   3101  N   LYS A 208      16.288   5.122  22.315  1.00 90.24           N  
ATOM   3102  H   LYS A 208      16.380   5.878  21.652  1.00 90.24           H  
ATOM   3103  CA  LYS A 208      17.351   4.099  22.380  1.00 90.24           C  
ATOM   3104  HA  LYS A 208      16.939   3.141  22.062  1.00 90.24           H  
ATOM   3105  C   LYS A 208      17.895   3.896  23.798  1.00 90.24           C  
ATOM   3106  CB  LYS A 208      18.495   4.495  21.438  1.00 90.24           C  
ATOM   3107  HB2 LYS A 208      18.742   5.547  21.579  1.00 90.24           H  
ATOM   3108  HB3 LYS A 208      19.375   3.901  21.689  1.00 90.24           H  
ATOM   3109  O   LYS A 208      18.129   2.765  24.235  1.00 90.24           O  
ATOM   3110  CG  LYS A 208      18.147   4.232  19.969  1.00 90.24           C  
ATOM   3111  HG2 LYS A 208      17.943   3.169  19.839  1.00 90.24           H  
ATOM   3112  HG3 LYS A 208      17.261   4.798  19.682  1.00 90.24           H  
ATOM   3113  CD  LYS A 208      19.326   4.639  19.081  1.00 90.24           C  
ATOM   3114  HD2 LYS A 208      20.243   4.186  19.458  1.00 90.24           H  
ATOM   3115  HD3 LYS A 208      19.427   5.725  19.097  1.00 90.24           H  
ATOM   3116  CE  LYS A 208      19.077   4.152  17.655  1.00 90.24           C  
ATOM   3117  HE2 LYS A 208      18.122   4.546  17.306  1.00 90.24           H  
ATOM   3118  HE3 LYS A 208      18.984   3.066  17.663  1.00 90.24           H  
ATOM   3119  NZ  LYS A 208      20.171   4.560  16.744  1.00 90.24           N  
ATOM   3120  HZ1 LYS A 208      20.162   5.558  16.584  1.00 90.24           H  
ATOM   3121  HZ2 LYS A 208      21.074   4.259  17.082  1.00 90.24           H  
ATOM   3122  HZ3 LYS A 208      20.027   4.106  15.853  1.00 90.24           H  
ATOM   3123  N   ALA A 209      18.078   4.982  24.552  1.00 88.20           N  
ATOM   3124  H   ALA A 209      17.919   5.887  24.133  1.00 88.20           H  
ATOM   3125  CA  ALA A 209      18.504   4.917  25.948  1.00 88.20           C  
ATOM   3126  HA  ALA A 209      19.420   4.329  25.999  1.00 88.20           H  
ATOM   3127  C   ALA A 209      17.463   4.226  26.847  1.00 88.20           C  
ATOM   3128  CB  ALA A 209      18.813   6.337  26.436  1.00 88.20           C  
ATOM   3129  HB1 ALA A 209      19.154   6.305  27.471  1.00 88.20           H  
ATOM   3130  HB2 ALA A 209      19.593   6.777  25.816  1.00 88.20           H  
ATOM   3131  HB3 ALA A 209      17.919   6.957  26.370  1.00 88.20           H  
ATOM   3132  O   ALA A 209      17.839   3.520  27.786  1.00 88.20           O  
ATOM   3133  N   ALA A 210      16.169   4.398  26.569  1.00 83.38           N  
ATOM   3134  H   ALA A 210      15.909   4.980  25.786  1.00 83.38           H  
ATOM   3135  CA  ALA A 210      15.099   3.724  27.291  1.00 83.38           C  
ATOM   3136  HA  ALA A 210      15.298   3.795  28.360  1.00 83.38           H  
ATOM   3137  C   ALA A 210      14.984   2.231  26.948  1.00 83.38           C  
ATOM   3138  CB  ALA A 210      13.790   4.447  27.014  1.00 83.38           C  
ATOM   3139  HB1 ALA A 210      13.012   3.913  27.559  1.00 83.38           H  
ATOM   3140  HB2 ALA A 210      13.548   4.429  25.952  1.00 83.38           H  
ATOM   3141  HB3 ALA A 210      13.849   5.482  27.352  1.00 83.38           H  
ATOM   3142  O   ALA A 210      14.864   1.410  27.858  1.00 83.38           O  
ATOM   3143  N   GLU A 211      15.088   1.855  25.673  1.00 82.34           N  
ATOM   3144  H   GLU A 211      15.126   2.569  24.959  1.00 82.34           H  
ATOM   3145  CA  GLU A 211      15.071   0.449  25.245  1.00 82.34           C  
ATOM   3146  HA  GLU A 211      14.135  -0.014  25.556  1.00 82.34           H  
ATOM   3147  C   GLU A 211      16.213  -0.344  25.888  1.00 82.34           C  
ATOM   3148  CB  GLU A 211      15.171   0.361  23.719  1.00 82.34           C  
ATOM   3149  HB2 GLU A 211      16.033   0.939  23.384  1.00 82.34           H  
ATOM   3150  HB3 GLU A 211      15.319  -0.682  23.438  1.00 82.34           H  
ATOM   3151  O   GLU A 211      15.980  -1.401  26.482  1.00 82.34           O  
ATOM   3152  CG  GLU A 211      13.895   0.871  23.041  1.00 82.34           C  
ATOM   3153  HG2 GLU A 211      13.728   1.915  23.307  1.00 82.34           H  
ATOM   3154  HG3 GLU A 211      13.052   0.292  23.420  1.00 82.34           H  
ATOM   3155  CD  GLU A 211      13.969   0.746  21.516  1.00 82.34           C  
ATOM   3156  OE1 GLU A 211      12.907   0.461  20.927  1.00 82.34           O  
ATOM   3157  OE2 GLU A 211      15.074   0.939  20.957  1.00 82.34           O  
ATOM   3158  N   LYS A 212      17.430   0.220  25.878  1.00 80.92           N  
ATOM   3159  H   LYS A 212      17.542   1.068  25.341  1.00 80.92           H  
ATOM   3160  CA  LYS A 212      18.605  -0.360  26.547  1.00 80.92           C  
ATOM   3161  HA  LYS A 212      18.758  -1.365  26.153  1.00 80.92           H  
ATOM   3162  C   LYS A 212      18.403  -0.515  28.060  1.00 80.92           C  
ATOM   3163  CB  LYS A 212      19.834   0.497  26.205  1.00 80.92           C  
ATOM   3164  HB2 LYS A 212      19.876   0.619  25.123  1.00 80.92           H  
ATOM   3165  HB3 LYS A 212      19.731   1.483  26.658  1.00 80.92           H  
ATOM   3166  O   LYS A 212      18.839  -1.502  28.645  1.00 80.92           O  
ATOM   3167  CG  LYS A 212      21.142  -0.158  26.675  1.00 80.92           C  
ATOM   3168  HG2 LYS A 212      21.164  -0.197  27.764  1.00 80.92           H  
ATOM   3169  HG3 LYS A 212      21.191  -1.174  26.284  1.00 80.92           H  
ATOM   3170  CD  LYS A 212      22.358   0.631  26.175  1.00 80.92           C  
ATOM   3171  HD2 LYS A 212      22.310   0.698  25.088  1.00 80.92           H  
ATOM   3172  HD3 LYS A 212      22.335   1.636  26.595  1.00 80.92           H  
ATOM   3173  CE  LYS A 212      23.652  -0.082  26.587  1.00 80.92           C  
ATOM   3174  HE2 LYS A 212      23.706  -0.107  27.676  1.00 80.92           H  
ATOM   3175  HE3 LYS A 212      23.602  -1.112  26.235  1.00 80.92           H  
ATOM   3176  NZ  LYS A 212      24.850   0.587  26.021  1.00 80.92           N  
ATOM   3177  HZ1 LYS A 212      24.803   0.589  25.012  1.00 80.92           H  
ATOM   3178  HZ2 LYS A 212      24.912   1.545  26.336  1.00 80.92           H  
ATOM   3179  HZ3 LYS A 212      25.692   0.100  26.291  1.00 80.92           H  
ATOM   3180  N   ARG A 213      17.716   0.434  28.708  1.00 74.54           N  
ATOM   3181  H   ARG A 213      17.375   1.214  28.165  1.00 74.54           H  
ATOM   3182  CA  ARG A 213      17.355   0.334  30.135  1.00 74.54           C  
ATOM   3183  HA  ARG A 213      18.249   0.075  30.702  1.00 74.54           H  
ATOM   3184  C   ARG A 213      16.349  -0.791  30.390  1.00 74.54           C  
ATOM   3185  CB  ARG A 213      16.832   1.682  30.647  1.00 74.54           C  
ATOM   3186  HB2 ARG A 213      16.134   2.101  29.922  1.00 74.54           H  
ATOM   3187  HB3 ARG A 213      16.292   1.536  31.582  1.00 74.54           H  
ATOM   3188  O   ARG A 213      16.525  -1.545  31.351  1.00 74.54           O  
ATOM   3189  CG  ARG A 213      17.976   2.670  30.899  1.00 74.54           C  
ATOM   3190  HG2 ARG A 213      18.553   2.345  31.765  1.00 74.54           H  
ATOM   3191  HG3 ARG A 213      18.637   2.706  30.034  1.00 74.54           H  
ATOM   3192  CD  ARG A 213      17.393   4.062  31.158  1.00 74.54           C  
ATOM   3193  HD2 ARG A 213      16.800   4.029  32.071  1.00 74.54           H  
ATOM   3194  HD3 ARG A 213      16.744   4.324  30.322  1.00 74.54           H  
ATOM   3195  NE  ARG A 213      18.449   5.082  31.278  1.00 74.54           N  
ATOM   3196  HE  ARG A 213      19.394   4.779  31.088  1.00 74.54           H  
ATOM   3197  NH1 ARG A 213      17.075   6.861  31.741  1.00 74.54           N  
ATOM   3198 HH11 ARG A 213      16.946   7.852  31.889  1.00 74.54           H  
ATOM   3199 HH12 ARG A 213      16.277   6.247  31.659  1.00 74.54           H  
ATOM   3200  NH2 ARG A 213      19.271   7.192  31.544  1.00 74.54           N  
ATOM   3201 HH21 ARG A 213      19.119   8.177  31.707  1.00 74.54           H  
ATOM   3202 HH22 ARG A 213      20.206   6.856  31.362  1.00 74.54           H  
ATOM   3203  CZ  ARG A 213      18.262   6.367  31.522  1.00 74.54           C  
ATOM   3204  N   ARG A 214      15.351  -0.947  29.513  1.00 68.47           N  
ATOM   3205  H   ARG A 214      15.284  -0.278  28.759  1.00 68.47           H  
ATOM   3206  CA  ARG A 214      14.326  -1.997  29.609  1.00 68.47           C  
ATOM   3207  HA  ARG A 214      13.885  -1.936  30.604  1.00 68.47           H  
ATOM   3208  C   ARG A 214      14.935  -3.397  29.488  1.00 68.47           C  
ATOM   3209  CB  ARG A 214      13.222  -1.742  28.563  1.00 68.47           C  
ATOM   3210  HB2 ARG A 214      13.573  -2.041  27.575  1.00 68.47           H  
ATOM   3211  HB3 ARG A 214      12.998  -0.676  28.538  1.00 68.47           H  
ATOM   3212  O   ARG A 214      14.576  -4.268  30.276  1.00 68.47           O  
ATOM   3213  CG  ARG A 214      11.926  -2.495  28.911  1.00 68.47           C  
ATOM   3214  HG2 ARG A 214      12.117  -3.566  28.967  1.00 68.47           H  
ATOM   3215  HG3 ARG A 214      11.593  -2.158  29.892  1.00 68.47           H  
ATOM   3216  CD  ARG A 214      10.791  -2.230  27.907  1.00 68.47           C  
ATOM   3217  HD2 ARG A 214      10.752  -1.163  27.686  1.00 68.47           H  
ATOM   3218  HD3 ARG A 214       9.851  -2.517  28.379  1.00 68.47           H  
ATOM   3219  NE  ARG A 214      10.942  -3.004  26.656  1.00 68.47           N  
ATOM   3220  HE  ARG A 214      11.749  -3.606  26.580  1.00 68.47           H  
ATOM   3221  NH1 ARG A 214       9.061  -2.228  25.571  1.00 68.47           N  
ATOM   3222 HH11 ARG A 214       8.482  -2.211  24.743  1.00 68.47           H  
ATOM   3223 HH12 ARG A 214       8.888  -1.568  26.315  1.00 68.47           H  
ATOM   3224  NH2 ARG A 214      10.332  -3.765  24.590  1.00 68.47           N  
ATOM   3225 HH21 ARG A 214      11.161  -4.339  24.533  1.00 68.47           H  
ATOM   3226 HH22 ARG A 214       9.734  -3.700  23.779  1.00 68.47           H  
ATOM   3227  CZ  ARG A 214      10.115  -2.995  25.619  1.00 68.47           C  
ATOM   3228  N   THR A 215      15.893  -3.607  28.580  1.00 62.62           N  
ATOM   3229  H   THR A 215      16.142  -2.862  27.945  1.00 62.62           H  
ATOM   3230  CA  THR A 215      16.649  -4.874  28.491  1.00 62.62           C  
ATOM   3231  HA  THR A 215      15.933  -5.696  28.492  1.00 62.62           H  
ATOM   3232  C   THR A 215      17.552  -5.122  29.701  1.00 62.62           C  
ATOM   3233  CB  THR A 215      17.468  -4.989  27.195  1.00 62.62           C  
ATOM   3234  HB  THR A 215      18.239  -5.749  27.314  1.00 62.62           H  
ATOM   3235  O   THR A 215      17.676  -6.267  30.122  1.00 62.62           O  
ATOM   3236  CG2 THR A 215      16.592  -5.379  26.010  1.00 62.62           C  
ATOM   3237 HG21 THR A 215      17.205  -5.483  25.115  1.00 62.62           H  
ATOM   3238 HG22 THR A 215      15.828  -4.621  25.840  1.00 62.62           H  
ATOM   3239 HG23 THR A 215      16.110  -6.337  26.209  1.00 62.62           H  
ATOM   3240  OG1 THR A 215      18.063  -3.766  26.854  1.00 62.62           O  
ATOM   3241  HG1 THR A 215      18.013  -3.687  25.898  1.00 62.62           H  
ATOM   3242  N   THR A 216      18.088  -4.084  30.355  1.00 57.35           N  
ATOM   3243  H   THR A 216      18.066  -3.176  29.913  1.00 57.35           H  
ATOM   3244  CA  THR A 216      18.766  -4.219  31.667  1.00 57.35           C  
ATOM   3245  HA  THR A 216      19.322  -5.156  31.646  1.00 57.35           H  
ATOM   3246  C   THR A 216      17.810  -4.359  32.868  1.00 57.35           C  
ATOM   3247  CB  THR A 216      19.808  -3.113  31.911  1.00 57.35           C  
ATOM   3248  HB  THR A 216      20.239  -3.241  32.904  1.00 57.35           H  
ATOM   3249  O   THR A 216      18.224  -4.191  34.011  1.00 57.35           O  
ATOM   3250  CG2 THR A 216      20.955  -3.174  30.903  1.00 57.35           C  
ATOM   3251 HG21 THR A 216      21.666  -2.376  31.118  1.00 57.35           H  
ATOM   3252 HG22 THR A 216      20.577  -3.051  29.888  1.00 57.35           H  
ATOM   3253 HG23 THR A 216      21.463  -4.135  30.983  1.00 57.35           H  
ATOM   3254  OG1 THR A 216      19.243  -1.826  31.832  1.00 57.35           O  
ATOM   3255  HG1 THR A 216      18.287  -1.915  31.836  1.00 57.35           H  
ATOM   3256  N   GLY A 217      16.522  -4.642  32.644  1.00 51.91           N  
ATOM   3257  H   GLY A 217      16.218  -4.765  31.689  1.00 51.91           H  
ATOM   3258  CA  GLY A 217      15.540  -4.901  33.705  1.00 51.91           C  
ATOM   3259  HA2 GLY A 217      15.992  -5.553  34.452  1.00 51.91           H  
ATOM   3260  HA3 GLY A 217      14.690  -5.423  33.266  1.00 51.91           H  
ATOM   3261  C   GLY A 217      15.005  -3.659  34.430  1.00 51.91           C  
ATOM   3262  O   GLY A 217      14.136  -3.788  35.295  1.00 51.91           O  
ATOM   3482  N   THR A 232       2.882  12.225  10.210  1.00 93.59           N  
ATOM   3483  H   THR A 232       2.084  11.816  10.674  1.00 93.59           H  
ATOM   3484  CA  THR A 232       2.785  12.400   8.754  1.00 93.59           C  
ATOM   3485  HA  THR A 232       3.778  12.375   8.307  1.00 93.59           H  
ATOM   3486  C   THR A 232       2.164  13.771   8.466  1.00 93.59           C  
ATOM   3487  CB  THR A 232       1.957  11.249   8.174  1.00 93.59           C  
ATOM   3488  HB  THR A 232       1.030  11.156   8.740  1.00 93.59           H  
ATOM   3489  O   THR A 232       1.315  14.219   9.231  1.00 93.59           O  
ATOM   3490  CG2 THR A 232       1.603  11.380   6.708  1.00 93.59           C  
ATOM   3491 HG21 THR A 232       0.962  10.542   6.434  1.00 93.59           H  
ATOM   3492 HG22 THR A 232       2.499  11.383   6.088  1.00 93.59           H  
ATOM   3493 HG23 THR A 232       1.041  12.297   6.528  1.00 93.59           H  
ATOM   3494  OG1 THR A 232       2.692  10.052   8.304  1.00 93.59           O  
ATOM   3495  HG1 THR A 232       2.321   9.437   7.667  1.00 93.59           H  
ATOM   3496  N   VAL A 233       2.566  14.444   7.387  1.00 98.79           N  
ATOM   3497  H   VAL A 233       3.244  14.009   6.779  1.00 98.79           H  
ATOM   3498  CA  VAL A 233       1.942  15.691   6.909  1.00 98.79           C  
ATOM   3499  HA  VAL A 233       1.271  16.063   7.683  1.00 98.79           H  
ATOM   3500  C   VAL A 233       1.088  15.416   5.676  1.00 98.79           C  
ATOM   3501  CB  VAL A 233       2.964  16.813   6.634  1.00 98.79           C  
ATOM   3502  HB  VAL A 233       2.408  17.749   6.575  1.00 98.79           H  
ATOM   3503  O   VAL A 233       1.356  14.476   4.927  1.00 98.79           O  
ATOM   3504  CG1 VAL A 233       3.983  16.959   7.765  1.00 98.79           C  
ATOM   3505 HG11 VAL A 233       4.626  16.081   7.813  1.00 98.79           H  
ATOM   3506 HG12 VAL A 233       3.467  17.074   8.718  1.00 98.79           H  
ATOM   3507 HG13 VAL A 233       4.605  17.833   7.570  1.00 98.79           H  
ATOM   3508  CG2 VAL A 233       3.731  16.666   5.317  1.00 98.79           C  
ATOM   3509 HG21 VAL A 233       3.035  16.732   4.480  1.00 98.79           H  
ATOM   3510 HG22 VAL A 233       4.238  15.701   5.288  1.00 98.79           H  
ATOM   3511 HG23 VAL A 233       4.471  17.460   5.217  1.00 98.79           H  
ATOM   3512  N   GLY A 234       0.079  16.243   5.420  1.00 98.95           N  
ATOM   3513  H   GLY A 234      -0.144  16.975   6.079  1.00 98.95           H  
ATOM   3514  CA  GLY A 234      -0.818  15.999   4.297  1.00 98.95           C  
ATOM   3515  HA2 GLY A 234      -0.221  15.767   3.415  1.00 98.95           H  
ATOM   3516  HA3 GLY A 234      -1.428  15.124   4.524  1.00 98.95           H  
ATOM   3517  C   GLY A 234      -1.751  17.144   3.947  1.00 98.95           C  
ATOM   3518  O   GLY A 234      -1.921  18.098   4.707  1.00 98.95           O  
ATOM   3519  N   ALA A 235      -2.358  17.037   2.768  1.00 98.98           N  
ATOM   3520  H   ALA A 235      -2.158  16.213   2.220  1.00 98.98           H  
ATOM   3521  CA  ALA A 235      -3.322  17.981   2.227  1.00 98.98           C  
ATOM   3522  HA  ALA A 235      -3.821  18.482   3.056  1.00 98.98           H  
ATOM   3523  C   ALA A 235      -4.385  17.262   1.387  1.00 98.98           C  
ATOM   3524  CB  ALA A 235      -2.582  19.034   1.396  1.00 98.98           C  
ATOM   3525  HB1 ALA A 235      -3.289  19.786   1.044  1.00 98.98           H  
ATOM   3526  HB2 ALA A 235      -1.820  19.517   2.008  1.00 98.98           H  
ATOM   3527  HB3 ALA A 235      -2.102  18.556   0.542  1.00 98.98           H  
ATOM   3528  O   ALA A 235      -4.080  16.331   0.642  1.00 98.98           O  
ATOM   3529  N   VAL A 236      -5.623  17.748   1.455  1.00 98.99           N  
ATOM   3530  H   VAL A 236      -5.792  18.529   2.074  1.00 98.99           H  
ATOM   3531  CA  VAL A 236      -6.727  17.336   0.575  1.00 98.99           C  
ATOM   3532  HA  VAL A 236      -6.309  16.796  -0.274  1.00 98.99           H  
ATOM   3533  C   VAL A 236      -7.431  18.572   0.025  1.00 98.99           C  
ATOM   3534  CB  VAL A 236      -7.724  16.384   1.262  1.00 98.99           C  
ATOM   3535  HB  VAL A 236      -8.481  16.117   0.525  1.00 98.99           H  
ATOM   3536  O   VAL A 236      -7.611  19.550   0.755  1.00 98.99           O  
ATOM   3537  CG1 VAL A 236      -7.055  15.078   1.697  1.00 98.99           C  
ATOM   3538 HG11 VAL A 236      -6.633  14.575   0.827  1.00 98.99           H  
ATOM   3539 HG12 VAL A 236      -6.258  15.272   2.414  1.00 98.99           H  
ATOM   3540 HG13 VAL A 236      -7.796  14.422   2.155  1.00 98.99           H  
ATOM   3541  CG2 VAL A 236      -8.427  17.018   2.470  1.00 98.99           C  
ATOM   3542 HG21 VAL A 236      -7.687  17.382   3.182  1.00 98.99           H  
ATOM   3543 HG22 VAL A 236      -9.065  16.279   2.956  1.00 98.99           H  
ATOM   3544 HG23 VAL A 236      -9.052  17.853   2.152  1.00 98.99           H  
ATOM   3545  N   ALA A 237      -7.812  18.554  -1.252  1.00 98.96           N  
ATOM   3546  H   ALA A 237      -7.658  17.718  -1.798  1.00 98.96           H  
ATOM   3547  CA  ALA A 237      -8.410  19.713  -1.913  1.00 98.96           C  
ATOM   3548  HA  ALA A 237      -8.846  20.355  -1.147  1.00 98.96           H  
ATOM   3549  C   ALA A 237      -9.542  19.356  -2.884  1.00 98.96           C  
ATOM   3550  CB  ALA A 237      -7.315  20.511  -2.631  1.00 98.96           C  
ATOM   3551  HB1 ALA A 237      -6.534  20.795  -1.925  1.00 98.96           H  
ATOM   3552  HB2 ALA A 237      -6.885  19.908  -3.431  1.00 98.96           H  
ATOM   3553  HB3 ALA A 237      -7.748  21.410  -3.068  1.00 98.96           H  
ATOM   3554  O   ALA A 237      -9.563  18.262  -3.445  1.00 98.96           O  
ATOM   3555  N   LEU A 238     -10.430  20.333  -3.094  1.00 98.84           N  
ATOM   3556  H   LEU A 238     -10.280  21.188  -2.578  1.00 98.84           H  
ATOM   3557  CA  LEU A 238     -11.467  20.387  -4.125  1.00 98.84           C  
ATOM   3558  HA  LEU A 238     -11.375  19.512  -4.769  1.00 98.84           H  
ATOM   3559  C   LEU A 238     -11.262  21.659  -4.966  1.00 98.84           C  
ATOM   3560  CB  LEU A 238     -12.852  20.364  -3.448  1.00 98.84           C  
ATOM   3561  HB2 LEU A 238     -12.943  19.451  -2.859  1.00 98.84           H  
ATOM   3562  HB3 LEU A 238     -12.908  21.210  -2.763  1.00 98.84           H  
ATOM   3563  O   LEU A 238     -11.135  22.751  -4.402  1.00 98.84           O  
ATOM   3564  CG  LEU A 238     -14.049  20.451  -4.416  1.00 98.84           C  
ATOM   3565  HG  LEU A 238     -13.945  21.331  -5.051  1.00 98.84           H  
ATOM   3566  CD1 LEU A 238     -14.168  19.211  -5.301  1.00 98.84           C  
ATOM   3567 HD11 LEU A 238     -13.308  19.141  -5.967  1.00 98.84           H  
ATOM   3568 HD12 LEU A 238     -15.074  19.272  -5.903  1.00 98.84           H  
ATOM   3569 HD13 LEU A 238     -14.220  18.316  -4.681  1.00 98.84           H  
ATOM   3570  CD2 LEU A 238     -15.346  20.590  -3.620  1.00 98.84           C  
ATOM   3571 HD21 LEU A 238     -15.480  19.716  -2.983  1.00 98.84           H  
ATOM   3572 HD22 LEU A 238     -16.190  20.665  -4.306  1.00 98.84           H  
ATOM   3573 HD23 LEU A 238     -15.306  21.491  -3.009  1.00 98.84           H  
ATOM   3574  N   ASP A 239     -11.252  21.533  -6.296  1.00 98.56           N  
ATOM   3575  H   ASP A 239     -11.351  20.604  -6.680  1.00 98.56           H  
ATOM   3576  CA  ASP A 239     -10.981  22.637  -7.229  1.00 98.56           C  
ATOM   3577  HA  ASP A 239     -10.619  23.479  -6.639  1.00 98.56           H  
ATOM   3578  C   ASP A 239     -12.226  23.168  -7.958  1.00 98.56           C  
ATOM   3579  CB  ASP A 239      -9.824  22.291  -8.194  1.00 98.56           C  
ATOM   3580  HB2 ASP A 239      -8.958  22.004  -7.596  1.00 98.56           H  
ATOM   3581  HB3 ASP A 239      -9.539  23.201  -8.722  1.00 98.56           H  
ATOM   3582  O   ASP A 239     -13.320  22.607  -7.905  1.00 98.56           O  
ATOM   3583  CG  ASP A 239     -10.107  21.215  -9.255  1.00 98.56           C  
ATOM   3584  OD1 ASP A 239     -11.278  21.069  -9.675  1.00 98.56           O  
ATOM   3585  OD2 ASP A 239      -9.143  20.603  -9.768  1.00 98.56           O  
ATOM   3586  N   GLN A 240     -12.052  24.269  -8.700  1.00 97.08           N  
ATOM   3587  H   GLN A 240     -11.124  24.668  -8.732  1.00 97.08           H  
ATOM   3588  CA  GLN A 240     -13.120  24.904  -9.486  1.00 97.08           C  
ATOM   3589  HA  GLN A 240     -13.971  25.066  -8.825  1.00 97.08           H  
ATOM   3590  C   GLN A 240     -13.619  24.045 -10.668  1.00 97.08           C  
ATOM   3591  CB  GLN A 240     -12.651  26.266 -10.025  1.00 97.08           C  
ATOM   3592  HB2 GLN A 240     -13.480  26.716 -10.571  1.00 97.08           H  
ATOM   3593  HB3 GLN A 240     -11.829  26.110 -10.724  1.00 97.08           H  
ATOM   3594  O   GLN A 240     -14.537  24.442 -11.391  1.00 97.08           O  
ATOM   3595  CG  GLN A 240     -12.197  27.255  -8.944  1.00 97.08           C  
ATOM   3596  HG2 GLN A 240     -11.309  26.864  -8.448  1.00 97.08           H  
ATOM   3597  HG3 GLN A 240     -12.993  27.375  -8.209  1.00 97.08           H  
ATOM   3598  CD  GLN A 240     -11.869  28.635  -9.508  1.00 97.08           C  
ATOM   3599  NE2 GLN A 240     -11.027  29.393  -8.843  1.00 97.08           N  
ATOM   3600 HE21 GLN A 240     -10.505  29.004  -8.071  1.00 97.08           H  
ATOM   3601 HE22 GLN A 240     -10.820  30.306  -9.221  1.00 97.08           H  
ATOM   3602  OE1 GLN A 240     -12.358  29.058 -10.542  1.00 97.08           O  
ATOM   3603  N   SER A 241     -13.025  22.882 -10.921  1.00 97.45           N  
ATOM   3604  H   SER A 241     -12.308  22.553 -10.292  1.00 97.45           H  
ATOM   3605  CA  SER A 241     -13.530  21.901 -11.884  1.00 97.45           C  
ATOM   3606  HA  SER A 241     -14.260  22.368 -12.545  1.00 97.45           H  
ATOM   3607  C   SER A 241     -14.263  20.739 -11.207  1.00 97.45           C  
ATOM   3608  CB  SER A 241     -12.390  21.412 -12.771  1.00 97.45           C  
ATOM   3609  HB2 SER A 241     -12.749  20.614 -13.421  1.00 97.45           H  
ATOM   3610  HB3 SER A 241     -11.578  21.041 -12.147  1.00 97.45           H  
ATOM   3611  O   SER A 241     -14.818  19.903 -11.915  1.00 97.45           O  
ATOM   3612  OG  SER A 241     -11.909  22.482 -13.564  1.00 97.45           O  
ATOM   3613  HG  SER A 241     -11.350  23.019 -12.997  1.00 97.45           H  
ATOM   3614  N   GLY A 242     -14.329  20.718  -9.872  1.00 97.97           N  
ATOM   3615  H   GLY A 242     -13.820  21.417  -9.350  1.00 97.97           H  
ATOM   3616  CA  GLY A 242     -14.939  19.648  -9.088  1.00 97.97           C  
ATOM   3617  HA2 GLY A 242     -15.861  19.315  -9.565  1.00 97.97           H  
ATOM   3618  HA3 GLY A 242     -15.182  20.039  -8.100  1.00 97.97           H  
ATOM   3619  C   GLY A 242     -14.030  18.433  -8.899  1.00 97.97           C  
ATOM   3620  O   GLY A 242     -14.536  17.366  -8.564  1.00 97.97           O  
ATOM   3621  N   ASN A 243     -12.716  18.557  -9.136  1.00 98.88           N  
ATOM   3622  H   ASN A 243     -12.332  19.464  -9.355  1.00 98.88           H  
ATOM   3623  CA  ASN A 243     -11.791  17.448  -8.903  1.00 98.88           C  
ATOM   3624  HA  ASN A 243     -12.339  16.519  -9.060  1.00 98.88           H  
ATOM   3625  C   ASN A 243     -11.290  17.442  -7.466  1.00 98.88           C  
ATOM   3626  CB  ASN A 243     -10.599  17.442  -9.864  1.00 98.88           C  
ATOM   3627  HB2 ASN A 243      -9.871  18.177  -9.521  1.00 98.88           H  
ATOM   3628  HB3 ASN A 243     -10.108  16.469  -9.828  1.00 98.88           H  
ATOM   3629  O   ASN A 243     -10.940  18.486  -6.910  1.00 98.88           O  
ATOM   3630  CG  ASN A 243     -10.968  17.744 -11.293  1.00 98.88           C  
ATOM   3631  ND2 ASN A 243     -10.478  18.850 -11.793  1.00 98.88           N  
ATOM   3632 HD21 ASN A 243     -10.004  19.468 -11.149  1.00 98.88           H  
ATOM   3633 HD22 ASN A 243     -10.821  19.166 -12.688  1.00 98.88           H  
ATOM   3634  OD1 ASN A 243     -11.686  17.018 -11.969  1.00 98.88           O  
ATOM   3635  N   LEU A 244     -11.182  16.247  -6.910  1.00 98.96           N  
ATOM   3636  H   LEU A 244     -11.463  15.445  -7.455  1.00 98.96           H  
ATOM   3637  CA  LEU A 244     -10.573  15.972  -5.623  1.00 98.96           C  
ATOM   3638  HA  LEU A 244     -10.583  16.883  -5.025  1.00 98.96           H  
ATOM   3639  C   LEU A 244      -9.111  15.551  -5.809  1.00 98.96           C  
ATOM   3640  CB  LEU A 244     -11.424  14.902  -4.921  1.00 98.96           C  
ATOM   3641  HB2 LEU A 244     -11.591  14.076  -5.613  1.00 98.96           H  
ATOM   3642  HB3 LEU A 244     -10.874  14.508  -4.067  1.00 98.96           H  
ATOM   3643  O   LEU A 244      -8.764  14.917  -6.803  1.00 98.96           O  
ATOM   3644  CG  LEU A 244     -12.784  15.431  -4.425  1.00 98.96           C  
ATOM   3645  HG  LEU A 244     -13.301  15.977  -5.214  1.00 98.96           H  
ATOM   3646  CD1 LEU A 244     -13.653  14.257  -3.990  1.00 98.96           C  
ATOM   3647 HD11 LEU A 244     -14.513  14.600  -3.415  1.00 98.96           H  
ATOM   3648 HD12 LEU A 244     -14.025  13.722  -4.863  1.00 98.96           H  
ATOM   3649 HD13 LEU A 244     -13.065  13.566  -3.387  1.00 98.96           H  
ATOM   3650  CD2 LEU A 244     -12.610  16.339  -3.210  1.00 98.96           C  
ATOM   3651 HD21 LEU A 244     -12.024  17.221  -3.468  1.00 98.96           H  
ATOM   3652 HD22 LEU A 244     -12.111  15.780  -2.419  1.00 98.96           H  
ATOM   3653 HD23 LEU A 244     -13.584  16.670  -2.849  1.00 98.96           H  
ATOM   3654  N   ALA A 245      -8.247  15.872  -4.850  1.00 98.98           N  
ATOM   3655  H   ALA A 245      -8.569  16.443  -4.082  1.00 98.98           H  
ATOM   3656  CA  ALA A 245      -6.908  15.290  -4.768  1.00 98.98           C  
ATOM   3657  HA  ALA A 245      -6.935  14.291  -5.202  1.00 98.98           H  
ATOM   3658  C   ALA A 245      -6.460  15.151  -3.313  1.00 98.98           C  
ATOM   3659  CB  ALA A 245      -5.906  16.132  -5.570  1.00 98.98           C  
ATOM   3660  HB1 ALA A 245      -5.763  17.098  -5.084  1.00 98.98           H  
ATOM   3661  HB2 ALA A 245      -4.948  15.613  -5.613  1.00 98.98           H  
ATOM   3662  HB3 ALA A 245      -6.268  16.273  -6.588  1.00 98.98           H  
ATOM   3663  O   ALA A 245      -6.870  15.939  -2.457  1.00 98.98           O  
ATOM   3664  N   ALA A 246      -5.577  14.186  -3.058  1.00 98.99           N  
ATOM   3665  H   ALA A 246      -5.277  13.605  -3.828  1.00 98.99           H  
ATOM   3666  CA  ALA A 246      -4.909  13.985  -1.775  1.00 98.99           C  
ATOM   3667  HA  ALA A 246      -5.136  14.816  -1.108  1.00 98.99           H  
ATOM   3668  C   ALA A 246      -3.391  13.931  -1.973  1.00 98.99           C  
ATOM   3669  CB  ALA A 246      -5.420  12.696  -1.124  1.00 98.99           C  
ATOM   3670  HB1 ALA A 246      -4.922  12.551  -0.165  1.00 98.99           H  
ATOM   3671  HB2 ALA A 246      -6.495  12.757  -0.953  1.00 98.99           H  
ATOM   3672  HB3 ALA A 246      -5.209  11.842  -1.766  1.00 98.99           H  
ATOM   3673  O   ALA A 246      -2.923  13.377  -2.966  1.00 98.99           O  
ATOM   3674  N   ALA A 247      -2.640  14.489  -1.027  1.00 98.98           N  
ATOM   3675  H   ALA A 247      -3.107  14.938  -0.252  1.00 98.98           H  
ATOM   3676  CA  ALA A 247      -1.184  14.429  -0.953  1.00 98.98           C  
ATOM   3677  HA  ALA A 247      -0.818  13.615  -1.578  1.00 98.98           H  
ATOM   3678  C   ALA A 247      -0.757  14.173   0.496  1.00 98.98           C  
ATOM   3679  CB  ALA A 247      -0.601  15.754  -1.460  1.00 98.98           C  
ATOM   3680  HB1 ALA A 247       0.488  15.727  -1.426  1.00 98.98           H  
ATOM   3681  HB2 ALA A 247      -0.925  15.943  -2.483  1.00 98.98           H  
ATOM   3682  HB3 ALA A 247      -0.925  16.563  -0.805  1.00 98.98           H  
ATOM   3683  O   ALA A 247      -1.303  14.791   1.409  1.00 98.98           O  
ATOM   3684  N   THR A 248       0.236  13.314   0.702  1.00 98.97           N  
ATOM   3685  H   THR A 248       0.616  12.820  -0.093  1.00 98.97           H  
ATOM   3686  CA  THR A 248       0.692  12.880   2.031  1.00 98.97           C  
ATOM   3687  HA  THR A 248       0.473  13.652   2.769  1.00 98.97           H  
ATOM   3688  C   THR A 248       2.204  12.634   1.994  1.00 98.97           C  
ATOM   3689  CB  THR A 248      -0.039  11.590   2.436  1.00 98.97           C  
ATOM   3690  HB  THR A 248       0.389  10.767   1.864  1.00 98.97           H  
ATOM   3691  O   THR A 248       2.701  12.088   1.011  1.00 98.97           O  
ATOM   3692  CG2 THR A 248       0.085  11.273   3.912  1.00 98.97           C  
ATOM   3693 HG21 THR A 248       1.136  11.109   4.147  1.00 98.97           H  
ATOM   3694 HG22 THR A 248      -0.474  10.367   4.147  1.00 98.97           H  
ATOM   3695 HG23 THR A 248      -0.300  12.100   4.508  1.00 98.97           H  
ATOM   3696  OG1 THR A 248      -1.428  11.646   2.184  1.00 98.97           O  
ATOM   3697  HG1 THR A 248      -1.619  10.795   1.784  1.00 98.97           H  
ATOM   3698  N   SER A 249       2.952  13.034   3.025  1.00 98.95           N  
ATOM   3699  H   SER A 249       2.491  13.457   3.818  1.00 98.95           H  
ATOM   3700  CA  SER A 249       4.419  12.892   3.103  1.00 98.95           C  
ATOM   3701  HA  SER A 249       4.726  12.015   2.533  1.00 98.95           H  
ATOM   3702  C   SER A 249       4.875  12.691   4.553  1.00 98.95           C  
ATOM   3703  CB  SER A 249       5.086  14.122   2.473  1.00 98.95           C  
ATOM   3704  HB2 SER A 249       4.876  15.003   3.081  1.00 98.95           H  
ATOM   3705  HB3 SER A 249       4.667  14.273   1.479  1.00 98.95           H  
ATOM   3706  O   SER A 249       4.248  13.214   5.473  1.00 98.95           O  
ATOM   3707  OG  SER A 249       6.484  13.966   2.340  1.00 98.95           O  
ATOM   3708  HG  SER A 249       6.792  14.616   1.705  1.00 98.95           H  
ATOM   3709  N   THR A 250       5.927  11.907   4.792  1.00 98.77           N  
ATOM   3710  H   THR A 250       6.389  11.470   4.007  1.00 98.77           H  
ATOM   3711  CA  THR A 250       6.367  11.536   6.147  1.00 98.77           C  
ATOM   3712  HA  THR A 250       6.196  12.388   6.804  1.00 98.77           H  
ATOM   3713  C   THR A 250       7.851  11.172   6.221  1.00 98.77           C  
ATOM   3714  CB  THR A 250       5.504  10.376   6.676  1.00 98.77           C  
ATOM   3715  HB  THR A 250       4.462  10.627   6.476  1.00 98.77           H  
ATOM   3716  O   THR A 250       8.416  10.636   5.270  1.00 98.77           O  
ATOM   3717  CG2 THR A 250       5.774   9.013   6.044  1.00 98.77           C  
ATOM   3718 HG21 THR A 250       5.643   9.093   4.965  1.00 98.77           H  
ATOM   3719 HG22 THR A 250       5.063   8.283   6.433  1.00 98.77           H  
ATOM   3720 HG23 THR A 250       6.787   8.669   6.251  1.00 98.77           H  
ATOM   3721  OG1 THR A 250       5.640  10.230   8.069  1.00 98.77           O  
ATOM   3722  HG1 THR A 250       4.745  10.137   8.404  1.00 98.77           H  
ATOM   3723  N   GLY A 251       8.476  11.391   7.380  1.00 97.97           N  
ATOM   3724  H   GLY A 251       7.978  11.923   8.080  1.00 97.97           H  
ATOM   3725  CA  GLY A 251       9.726  10.731   7.784  1.00 97.97           C  
ATOM   3726  HA2 GLY A 251      10.370  10.592   6.915  1.00 97.97           H  
ATOM   3727  HA3 GLY A 251      10.244  11.371   8.499  1.00 97.97           H  
ATOM   3728  C   GLY A 251       9.511   9.359   8.448  1.00 97.97           C  
ATOM   3729  O   GLY A 251      10.467   8.690   8.840  1.00 97.97           O  
ATOM   3730  N   GLY A 252       8.256   8.928   8.608  1.00 96.66           N  
ATOM   3731  H   GLY A 252       7.507   9.536   8.308  1.00 96.66           H  
ATOM   3732  CA  GLY A 252       7.879   7.714   9.326  1.00 96.66           C  
ATOM   3733  HA2 GLY A 252       6.905   7.379   8.968  1.00 96.66           H  
ATOM   3734  HA3 GLY A 252       8.611   6.933   9.123  1.00 96.66           H  
ATOM   3735  C   GLY A 252       7.784   7.946  10.836  1.00 96.66           C  
ATOM   3736  O   GLY A 252       7.286   8.979  11.276  1.00 96.66           O  
ATOM   3737  N   THR A 253       8.241   6.980  11.636  1.00 94.37           N  
ATOM   3738  H   THR A 253       8.683   6.168  11.230  1.00 94.37           H  
ATOM   3739  CA  THR A 253       8.190   7.022  13.109  1.00 94.37           C  
ATOM   3740  HA  THR A 253       7.729   7.958  13.426  1.00 94.37           H  
ATOM   3741  C   THR A 253       9.600   6.988  13.711  1.00 94.37           C  
ATOM   3742  CB  THR A 253       7.311   5.891  13.670  1.00 94.37           C  
ATOM   3743  HB  THR A 253       7.248   5.996  14.753  1.00 94.37           H  
ATOM   3744  O   THR A 253      10.523   6.406  13.131  1.00 94.37           O  
ATOM   3745  CG2 THR A 253       5.899   5.893  13.083  1.00 94.37           C  
ATOM   3746 HG21 THR A 253       5.257   5.229  13.663  1.00 94.37           H  
ATOM   3747 HG22 THR A 253       5.916   5.563  12.044  1.00 94.37           H  
ATOM   3748 HG23 THR A 253       5.481   6.899  13.120  1.00 94.37           H  
ATOM   3749  OG1 THR A 253       7.842   4.625  13.351  1.00 94.37           O  
ATOM   3750  HG1 THR A 253       7.243   3.976  13.726  1.00 94.37           H  
ATOM   3751  N   THR A 254       9.812   7.639  14.862  1.00 94.28           N  
ATOM   3752  H   THR A 254       9.049   8.118  15.317  1.00 94.28           H  
ATOM   3753  CA  THR A 254      11.152   7.690  15.476  1.00 94.28           C  
ATOM   3754  HA  THR A 254      11.848   8.060  14.724  1.00 94.28           H  
ATOM   3755  C   THR A 254      11.604   6.289  15.887  1.00 94.28           C  
ATOM   3756  CB  THR A 254      11.224   8.627  16.695  1.00 94.28           C  
ATOM   3757  HB  THR A 254      10.703   8.176  17.539  1.00 94.28           H  
ATOM   3758  O   THR A 254      10.840   5.544  16.496  1.00 94.28           O  
ATOM   3759  CG2 THR A 254      12.673   8.932  17.091  1.00 94.28           C  
ATOM   3760 HG21 THR A 254      13.190   9.417  16.263  1.00 94.28           H  
ATOM   3761 HG22 THR A 254      12.678   9.600  17.952  1.00 94.28           H  
ATOM   3762 HG23 THR A 254      13.200   8.015  17.357  1.00 94.28           H  
ATOM   3763  OG1 THR A 254      10.638   9.873  16.416  1.00 94.28           O  
ATOM   3764  HG1 THR A 254       9.722   9.814  16.698  1.00 94.28           H  
ATOM   3765  N   ASN A 255      12.862   5.944  15.597  1.00 94.59           N  
ATOM   3766  H   ASN A 255      13.396   6.583  15.025  1.00 94.59           H  
ATOM   3767  CA  ASN A 255      13.445   4.617  15.829  1.00 94.59           C  
ATOM   3768  HA  ASN A 255      14.485   4.689  15.511  1.00 94.59           H  
ATOM   3769  C   ASN A 255      12.834   3.498  14.951  1.00 94.59           C  
ATOM   3770  CB  ASN A 255      13.457   4.308  17.348  1.00 94.59           C  
ATOM   3771  HB2 ASN A 255      12.474   3.930  17.631  1.00 94.59           H  
ATOM   3772  HB3 ASN A 255      13.624   5.229  17.908  1.00 94.59           H  
ATOM   3773  O   ASN A 255      13.063   2.325  15.251  1.00 94.59           O  
ATOM   3774  CG  ASN A 255      14.515   3.315  17.814  1.00 94.59           C  
ATOM   3775  ND2 ASN A 255      14.137   2.404  18.683  1.00 94.59           N  
ATOM   3776 HD21 ASN A 255      13.165   2.262  18.917  1.00 94.59           H  
ATOM   3777 HD22 ASN A 255      14.806   1.812  19.155  1.00 94.59           H  
ATOM   3778  OD1 ASN A 255      15.693   3.419  17.486  1.00 94.59           O  
ATOM   3779  N   LYS A 256      12.116   3.821  13.853  1.00 94.78           N  
ATOM   3780  H   LYS A 256      11.884   4.789  13.683  1.00 94.78           H  
ATOM   3781  CA  LYS A 256      11.677   2.813  12.861  1.00 94.78           C  
ATOM   3782  HA  LYS A 256      11.021   2.119  13.385  1.00 94.78           H  
ATOM   3783  C   LYS A 256      12.864   1.993  12.349  1.00 94.78           C  
ATOM   3784  CB  LYS A 256      10.859   3.425  11.692  1.00 94.78           C  
ATOM   3785  HB2 LYS A 256      10.050   4.025  12.111  1.00 94.78           H  
ATOM   3786  HB3 LYS A 256      10.390   2.591  11.169  1.00 94.78           H  
ATOM   3787  O   LYS A 256      13.969   2.528  12.219  1.00 94.78           O  
ATOM   3788  CG  LYS A 256      11.607   4.278  10.636  1.00 94.78           C  
ATOM   3789  HG2 LYS A 256      12.472   3.722  10.273  1.00 94.78           H  
ATOM   3790  HG3 LYS A 256      11.953   5.205  11.093  1.00 94.78           H  
ATOM   3791  CD  LYS A 256      10.703   4.602   9.419  1.00 94.78           C  
ATOM   3792  HD2 LYS A 256       9.808   5.114   9.770  1.00 94.78           H  
ATOM   3793  HD3 LYS A 256      10.405   3.657   8.964  1.00 94.78           H  
ATOM   3794  CE  LYS A 256      11.370   5.446   8.315  1.00 94.78           C  
ATOM   3795  HE2 LYS A 256      11.505   6.466   8.676  1.00 94.78           H  
ATOM   3796  HE3 LYS A 256      12.357   5.031   8.109  1.00 94.78           H  
ATOM   3797  NZ  LYS A 256      10.593   5.471   7.036  1.00 94.78           N  
ATOM   3798  HZ1 LYS A 256      10.515   4.562   6.602  1.00 94.78           H  
ATOM   3799  HZ2 LYS A 256       9.659   5.845   7.128  1.00 94.78           H  
ATOM   3800  HZ3 LYS A 256      11.040   6.091   6.376  1.00 94.78           H  
ATOM   3801  N   ARG A 257      12.664   0.711  12.032  1.00 96.95           N  
ATOM   3802  H   ARG A 257      11.738   0.320  12.130  1.00 96.95           H  
ATOM   3803  CA  ARG A 257      13.700  -0.068  11.330  1.00 96.95           C  
ATOM   3804  HA  ARG A 257      14.609  -0.055  11.931  1.00 96.95           H  
ATOM   3805  C   ARG A 257      14.017   0.590   9.974  1.00 96.95           C  
ATOM   3806  CB  ARG A 257      13.243  -1.521  11.132  1.00 96.95           C  
ATOM   3807  HB2 ARG A 257      12.245  -1.532  10.694  1.00 96.95           H  
ATOM   3808  HB3 ARG A 257      13.926  -2.009  10.436  1.00 96.95           H  
ATOM   3809  O   ARG A 257      13.087   1.099   9.345  1.00 96.95           O  
ATOM   3810  CG  ARG A 257      13.248  -2.309  12.451  1.00 96.95           C  
ATOM   3811  HG2 ARG A 257      14.264  -2.318  12.844  1.00 96.95           H  
ATOM   3812  HG3 ARG A 257      12.594  -1.827  13.178  1.00 96.95           H  
ATOM   3813  CD  ARG A 257      12.771  -3.750  12.230  1.00 96.95           C  
ATOM   3814  HD2 ARG A 257      13.228  -4.154  11.326  1.00 96.95           H  
ATOM   3815  HD3 ARG A 257      11.692  -3.742  12.079  1.00 96.95           H  
ATOM   3816  NE  ARG A 257      13.090  -4.624  13.377  1.00 96.95           N  
ATOM   3817  HE  ARG A 257      12.334  -4.789  14.026  1.00 96.95           H  
ATOM   3818  NH1 ARG A 257      15.269  -5.113  12.790  1.00 96.95           N  
ATOM   3819 HH11 ARG A 257      15.232  -4.503  11.987  1.00 96.95           H  
ATOM   3820 HH12 ARG A 257      16.093  -5.685  12.906  1.00 96.95           H  
ATOM   3821  NH2 ARG A 257      14.388  -6.120  14.533  1.00 96.95           N  
ATOM   3822 HH21 ARG A 257      13.627  -6.341  15.158  1.00 96.95           H  
ATOM   3823 HH22 ARG A 257      15.267  -6.618  14.537  1.00 96.95           H  
ATOM   3824  CZ  ARG A 257      14.234  -5.267  13.565  1.00 96.95           C  
ATOM   3825  N   PRO A 258      15.281   0.579   9.510  1.00 98.13           N  
ATOM   3826  CA  PRO A 258      15.600   0.932   8.132  1.00 98.13           C  
ATOM   3827  HA  PRO A 258      15.416   1.998   7.999  1.00 98.13           H  
ATOM   3828  C   PRO A 258      14.744   0.127   7.151  1.00 98.13           C  
ATOM   3829  CB  PRO A 258      17.093   0.649   7.948  1.00 98.13           C  
ATOM   3830  HB2 PRO A 258      17.555   1.361   7.265  1.00 98.13           H  
ATOM   3831  HB3 PRO A 258      17.245  -0.373   7.600  1.00 98.13           H  
ATOM   3832  O   PRO A 258      14.476  -1.052   7.395  1.00 98.13           O  
ATOM   3833  CG  PRO A 258      17.634   0.788   9.368  1.00 98.13           C  
ATOM   3834  HG2 PRO A 258      17.780   1.843   9.597  1.00 98.13           H  
ATOM   3835  HG3 PRO A 258      18.557   0.225   9.506  1.00 98.13           H  
ATOM   3836  CD  PRO A 258      16.497   0.234  10.224  1.00 98.13           C  
ATOM   3837  HD2 PRO A 258      16.525   0.700  11.209  1.00 98.13           H  
ATOM   3838  HD3 PRO A 258      16.583  -0.850  10.303  1.00 98.13           H  
ATOM   3839  N   GLY A 259      14.281   0.775   6.088  1.00 98.60           N  
ATOM   3840  H   GLY A 259      14.529   1.749   5.982  1.00 98.60           H  
ATOM   3841  CA  GLY A 259      13.365   0.209   5.099  1.00 98.60           C  
ATOM   3842  HA2 GLY A 259      13.748  -0.746   4.739  1.00 98.60           H  
ATOM   3843  HA3 GLY A 259      13.320   0.889   4.248  1.00 98.60           H  
ATOM   3844  C   GLY A 259      11.926  -0.004   5.585  1.00 98.60           C  
ATOM   3845  O   GLY A 259      11.128  -0.585   4.859  1.00 98.60           O  
ATOM   3846  N   ARG A 260      11.540   0.422   6.803  1.00 98.57           N  
ATOM   3847  H   ARG A 260      12.230   0.864   7.394  1.00 98.57           H  
ATOM   3848  CA  ARG A 260      10.128   0.376   7.240  1.00 98.57           C  
ATOM   3849  HA  ARG A 260       9.738  -0.614   7.004  1.00 98.57           H  
ATOM   3850  C   ARG A 260       9.304   1.383   6.447  1.00 98.57           C  
ATOM   3851  CB  ARG A 260       9.992   0.582   8.760  1.00 98.57           C  
ATOM   3852  HB2 ARG A 260      10.499  -0.251   9.247  1.00 98.57           H  
ATOM   3853  HB3 ARG A 260      10.523   1.490   9.046  1.00 98.57           H  
ATOM   3854  O   ARG A 260       9.511   2.597   6.575  1.00 98.57           O  
ATOM   3855  CG  ARG A 260       8.551   0.649   9.325  1.00 98.57           C  
ATOM   3856  HG2 ARG A 260       7.975  -0.201   8.960  1.00 98.57           H  
ATOM   3857  HG3 ARG A 260       8.651   0.570  10.408  1.00 98.57           H  
ATOM   3858  CD  ARG A 260       7.767   1.949   9.073  1.00 98.57           C  
ATOM   3859  HD2 ARG A 260       8.411   2.793   9.321  1.00 98.57           H  
ATOM   3860  HD3 ARG A 260       7.495   2.014   8.020  1.00 98.57           H  
ATOM   3861  NE  ARG A 260       6.520   2.058   9.854  1.00 98.57           N  
ATOM   3862  HE  ARG A 260       6.178   1.250  10.354  1.00 98.57           H  
ATOM   3863  NH1 ARG A 260       6.006   4.199   9.195  1.00 98.57           N  
ATOM   3864 HH11 ARG A 260       5.365   4.979   9.216  1.00 98.57           H  
ATOM   3865 HH12 ARG A 260       6.714   4.130   8.478  1.00 98.57           H  
ATOM   3866  NH2 ARG A 260       4.692   3.172  10.654  1.00 98.57           N  
ATOM   3867 HH21 ARG A 260       4.433   2.358  11.194  1.00 98.57           H  
ATOM   3868 HH22 ARG A 260       4.109   3.993  10.726  1.00 98.57           H  
ATOM   3869  CZ  ARG A 260       5.748   3.130   9.901  1.00 98.57           C  
ATOM   3870  N   ILE A 261       8.268   0.864   5.793  1.00 98.87           N  
ATOM   3871  H   ILE A 261       8.166  -0.141   5.811  1.00 98.87           H  
ATOM   3872  CA  ILE A 261       7.258   1.616   5.047  1.00 98.87           C  
ATOM   3873  HA  ILE A 261       7.641   2.617   4.848  1.00 98.87           H  
ATOM   3874  C   ILE A 261       5.979   1.761   5.887  1.00 98.87           C  
ATOM   3875  CB  ILE A 261       7.023   0.936   3.681  1.00 98.87           C  
ATOM   3876  HB  ILE A 261       6.774  -0.112   3.850  1.00 98.87           H  
ATOM   3877  O   ILE A 261       5.508   0.804   6.503  1.00 98.87           O  
ATOM   3878  CG1 ILE A 261       8.325   1.002   2.850  1.00 98.87           C  
ATOM   3879 HG12 ILE A 261       8.630   2.044   2.756  1.00 98.87           H  
ATOM   3880 HG13 ILE A 261       9.123   0.479   3.376  1.00 98.87           H  
ATOM   3881  CG2 ILE A 261       5.849   1.601   2.947  1.00 98.87           C  
ATOM   3882 HG21 ILE A 261       6.077   2.656   2.796  1.00 98.87           H  
ATOM   3883 HG22 ILE A 261       4.927   1.494   3.519  1.00 98.87           H  
ATOM   3884 HG23 ILE A 261       5.665   1.119   1.986  1.00 98.87           H  
ATOM   3885  CD1 ILE A 261       8.229   0.371   1.457  1.00 98.87           C  
ATOM   3886 HD11 ILE A 261       9.180   0.499   0.939  1.00 98.87           H  
ATOM   3887 HD12 ILE A 261       7.466   0.855   0.847  1.00 98.87           H  
ATOM   3888 HD13 ILE A 261       8.019  -0.694   1.555  1.00 98.87           H  
ATOM   3889  N   GLY A 262       5.450   2.987   5.957  1.00 98.37           N  
ATOM   3890  H   GLY A 262       5.890   3.711   5.408  1.00 98.37           H  
ATOM   3891  CA  GLY A 262       4.187   3.306   6.635  1.00 98.37           C  
ATOM   3892  HA2 GLY A 262       4.257   4.313   7.046  1.00 98.37           H  
ATOM   3893  HA3 GLY A 262       4.019   2.612   7.458  1.00 98.37           H  
ATOM   3894  C   GLY A 262       2.955   3.263   5.726  1.00 98.37           C  
ATOM   3895  O   GLY A 262       3.002   2.796   4.596  1.00 98.37           O  
ATOM   3896  N   ASP A 263       1.844   3.803   6.217  1.00 98.80           N  
ATOM   3897  H   ASP A 263       1.867   4.256   7.119  1.00 98.80           H  
ATOM   3898  CA  ASP A 263       0.589   3.979   5.474  1.00 98.80           C  
ATOM   3899  HA  ASP A 263       0.305   3.036   5.008  1.00 98.80           H  
ATOM   3900  C   ASP A 263       0.688   5.031   4.361  1.00 98.80           C  
ATOM   3901  CB  ASP A 263      -0.502   4.397   6.474  1.00 98.80           C  
ATOM   3902  HB2 ASP A 263      -1.458   4.457   5.953  1.00 98.80           H  
ATOM   3903  HB3 ASP A 263      -0.593   3.627   7.240  1.00 98.80           H  
ATOM   3904  O   ASP A 263       0.010   4.924   3.344  1.00 98.80           O  
ATOM   3905  CG  ASP A 263      -0.190   5.744   7.144  1.00 98.80           C  
ATOM   3906  OD1 ASP A 263       0.897   5.843   7.766  1.00 98.80           O  
ATOM   3907  OD2 ASP A 263      -0.981   6.689   6.960  1.00 98.80           O  
ATOM   3908  N   THR A 264       1.544   6.038   4.544  1.00 98.87           N  
ATOM   3909  H   THR A 264       2.037   6.047   5.425  1.00 98.87           H  
ATOM   3910  CA  THR A 264       1.669   7.209   3.663  1.00 98.87           C  
ATOM   3911  HA  THR A 264       0.755   7.795   3.760  1.00 98.87           H  
ATOM   3912  C   THR A 264       1.791   6.880   2.164  1.00 98.87           C  
ATOM   3913  CB  THR A 264       2.823   8.084   4.164  1.00 98.87           C  
ATOM   3914  HB  THR A 264       3.709   7.469   4.317  1.00 98.87           H  
ATOM   3915  O   THR A 264       0.980   7.417   1.404  1.00 98.87           O  
ATOM   3916  CG2 THR A 264       3.189   9.224   3.219  1.00 98.87           C  
ATOM   3917 HG21 THR A 264       3.785   8.823   2.399  1.00 98.87           H  
ATOM   3918 HG22 THR A 264       2.290   9.687   2.811  1.00 98.87           H  
ATOM   3919 HG23 THR A 264       3.781   9.971   3.748  1.00 98.87           H  
ATOM   3920  OG1 THR A 264       2.453   8.615   5.416  1.00 98.87           O  
ATOM   3921  HG1 THR A 264       1.694   8.119   5.732  1.00 98.87           H  
ATOM   3922  N   PRO A 265       2.723   6.015   1.705  1.00 98.97           N  
ATOM   3923  CA  PRO A 265       2.846   5.666   0.289  1.00 98.97           C  
ATOM   3924  HA  PRO A 265       2.676   6.551  -0.323  1.00 98.97           H  
ATOM   3925  C   PRO A 265       1.875   4.561  -0.162  1.00 98.97           C  
ATOM   3926  CB  PRO A 265       4.301   5.242   0.122  1.00 98.97           C  
ATOM   3927  HB2 PRO A 265       4.451   4.595  -0.742  1.00 98.97           H  
ATOM   3928  HB3 PRO A 265       4.924   6.134   0.050  1.00 98.97           H  
ATOM   3929  O   PRO A 265       1.767   4.283  -1.355  1.00 98.97           O  
ATOM   3930  CG  PRO A 265       4.577   4.529   1.438  1.00 98.97           C  
ATOM   3931  HG2 PRO A 265       5.645   4.498   1.654  1.00 98.97           H  
ATOM   3932  HG3 PRO A 265       4.159   3.523   1.407  1.00 98.97           H  
ATOM   3933  CD  PRO A 265       3.807   5.383   2.448  1.00 98.97           C  
ATOM   3934  HD2 PRO A 265       3.426   4.753   3.252  1.00 98.97           H  
ATOM   3935  HD3 PRO A 265       4.466   6.150   2.853  1.00 98.97           H  
ATOM   3936  N   VAL A 266       1.168   3.918   0.771  1.00 98.96           N  
ATOM   3937  H   VAL A 266       1.219   4.249   1.724  1.00 98.96           H  
ATOM   3938  CA  VAL A 266       0.221   2.833   0.496  1.00 98.96           C  
ATOM   3939  HA  VAL A 266       0.590   2.242  -0.342  1.00 98.96           H  
ATOM   3940  C   VAL A 266      -1.113   3.461   0.083  1.00 98.96           C  
ATOM   3941  CB  VAL A 266       0.122   1.890   1.716  1.00 98.96           C  
ATOM   3942  HB  VAL A 266      -0.146   2.472   2.598  1.00 98.96           H  
ATOM   3943  O   VAL A 266      -1.903   3.913   0.916  1.00 98.96           O  
ATOM   3944  CG1 VAL A 266      -0.908   0.767   1.550  1.00 98.96           C  
ATOM   3945 HG11 VAL A 266      -1.878   1.164   1.250  1.00 98.96           H  
ATOM   3946 HG12 VAL A 266      -1.033   0.246   2.500  1.00 98.96           H  
ATOM   3947 HG13 VAL A 266      -0.565   0.045   0.808  1.00 98.96           H  
ATOM   3948  CG2 VAL A 266       1.475   1.218   1.994  1.00 98.96           C  
ATOM   3949 HG21 VAL A 266       1.797   0.638   1.129  1.00 98.96           H  
ATOM   3950 HG22 VAL A 266       1.395   0.559   2.858  1.00 98.96           H  
ATOM   3951 HG23 VAL A 266       2.233   1.969   2.216  1.00 98.96           H  
ATOM   3952  N   ILE A 267      -1.355   3.521  -1.229  1.00 98.97           N  
ATOM   3953  H   ILE A 267      -0.630   3.202  -1.856  1.00 98.97           H  
ATOM   3954  CA  ILE A 267      -2.609   4.033  -1.798  1.00 98.97           C  
ATOM   3955  HA  ILE A 267      -2.735   5.063  -1.464  1.00 98.97           H  
ATOM   3956  C   ILE A 267      -3.790   3.215  -1.266  1.00 98.97           C  
ATOM   3957  CB  ILE A 267      -2.572   4.021  -3.339  1.00 98.97           C  
ATOM   3958  HB  ILE A 267      -2.436   2.983  -3.644  1.00 98.97           H  
ATOM   3959  O   ILE A 267      -3.767   1.986  -1.280  1.00 98.97           O  
ATOM   3960  CG1 ILE A 267      -1.393   4.830  -3.927  1.00 98.97           C  
ATOM   3961 HG12 ILE A 267      -0.453   4.381  -3.605  1.00 98.97           H  
ATOM   3962 HG13 ILE A 267      -1.424   4.750  -5.014  1.00 98.97           H  
ATOM   3963  CG2 ILE A 267      -3.904   4.500  -3.945  1.00 98.97           C  
ATOM   3964 HG21 ILE A 267      -4.193   5.459  -3.513  1.00 98.97           H  
ATOM   3965 HG22 ILE A 267      -3.810   4.606  -5.026  1.00 98.97           H  
ATOM   3966 HG23 ILE A 267      -4.689   3.770  -3.751  1.00 98.97           H  
ATOM   3967  CD1 ILE A 267      -1.367   6.319  -3.550  1.00 98.97           C  
ATOM   3968 HD11 ILE A 267      -0.528   6.796  -4.056  1.00 98.97           H  
ATOM   3969 HD12 ILE A 267      -1.237   6.434  -2.474  1.00 98.97           H  
ATOM   3970 HD13 ILE A 267      -2.289   6.811  -3.862  1.00 98.97           H  
ATOM   3971  N   GLY A 268      -4.814   3.909  -0.771  1.00 98.93           N  
ATOM   3972  H   GLY A 268      -4.742   4.917  -0.783  1.00 98.93           H  
ATOM   3973  CA  GLY A 268      -5.941   3.304  -0.063  1.00 98.93           C  
ATOM   3974  HA2 GLY A 268      -6.113   2.299  -0.449  1.00 98.93           H  
ATOM   3975  HA3 GLY A 268      -6.837   3.898  -0.241  1.00 98.93           H  
ATOM   3976  C   GLY A 268      -5.743   3.173   1.449  1.00 98.93           C  
ATOM   3977  O   GLY A 268      -6.730   2.984   2.148  1.00 98.93           O  
ATOM   3978  N   ALA A 269      -4.529   3.337   1.981  1.00 98.91           N  
ATOM   3979  H   ALA A 269      -3.740   3.461   1.362  1.00 98.91           H  
ATOM   3980  CA  ALA A 269      -4.273   3.429   3.419  1.00 98.91           C  
ATOM   3981  HA  ALA A 269      -5.145   3.066   3.963  1.00 98.91           H  
ATOM   3982  C   ALA A 269      -4.079   4.889   3.853  1.00 98.91           C  
ATOM   3983  CB  ALA A 269      -3.115   2.508   3.806  1.00 98.91           C  
ATOM   3984  HB1 ALA A 269      -2.205   2.814   3.290  1.00 98.91           H  
ATOM   3985  HB2 ALA A 269      -3.358   1.481   3.532  1.00 98.91           H  
ATOM   3986  HB3 ALA A 269      -2.947   2.572   4.881  1.00 98.91           H  
ATOM   3987  O   ALA A 269      -5.037   5.514   4.307  1.00 98.91           O  
ATOM   3988  N   GLY A 270      -2.874   5.446   3.687  1.00 98.86           N  
ATOM   3989  H   GLY A 270      -2.127   4.893   3.292  1.00 98.86           H  
ATOM   3990  CA  GLY A 270      -2.548   6.806   4.128  1.00 98.86           C  
ATOM   3991  HA2 GLY A 270      -1.470   6.886   4.272  1.00 98.86           H  
ATOM   3992  HA3 GLY A 270      -3.024   6.987   5.092  1.00 98.86           H  
ATOM   3993  C   GLY A 270      -2.974   7.907   3.155  1.00 98.86           C  
ATOM   3994  O   GLY A 270      -3.152   9.056   3.557  1.00 98.86           O  
ATOM   3995  N   THR A 271      -3.167   7.557   1.879  1.00 98.98           N  
ATOM   3996  H   THR A 271      -3.007   6.591   1.632  1.00 98.98           H  
ATOM   3997  CA  THR A 271      -3.525   8.492   0.802  1.00 98.98           C  
ATOM   3998  HA  THR A 271      -3.935   9.406   1.232  1.00 98.98           H  
ATOM   3999  C   THR A 271      -4.572   7.870  -0.113  1.00 98.98           C  
ATOM   4000  CB  THR A 271      -2.292   8.860  -0.042  1.00 98.98           C  
ATOM   4001  HB  THR A 271      -1.968   7.996  -0.622  1.00 98.98           H  
ATOM   4002  O   THR A 271      -4.368   6.767  -0.622  1.00 98.98           O  
ATOM   4003  CG2 THR A 271      -2.561  10.033  -0.989  1.00 98.98           C  
ATOM   4004 HG21 THR A 271      -1.641  10.290  -1.515  1.00 98.98           H  
ATOM   4005 HG22 THR A 271      -3.315   9.758  -1.726  1.00 98.98           H  
ATOM   4006 HG23 THR A 271      -2.900  10.900  -0.423  1.00 98.98           H  
ATOM   4007  OG1 THR A 271      -1.234   9.260   0.792  1.00 98.98           O  
ATOM   4008  HG1 THR A 271      -0.656   8.506   0.931  1.00 98.98           H  
ATOM   4009  N   TYR A 272      -5.677   8.573  -0.361  1.00 98.98           N  
ATOM   4010  H   TYR A 272      -5.828   9.445   0.126  1.00 98.98           H  
ATOM   4011  CA  TYR A 272      -6.674   8.164  -1.353  1.00 98.98           C  
ATOM   4012  HA  TYR A 272      -6.163   7.679  -2.185  1.00 98.98           H  
ATOM   4013  C   TYR A 272      -7.440   9.373  -1.906  1.00 98.98           C  
ATOM   4014  CB  TYR A 272      -7.638   7.149  -0.721  1.00 98.98           C  
ATOM   4015  HB2 TYR A 272      -7.066   6.375  -0.210  1.00 98.98           H  
ATOM   4016  HB3 TYR A 272      -8.250   7.654   0.026  1.00 98.98           H  
ATOM   4017  O   TYR A 272      -7.682  10.331  -1.175  1.00 98.98           O  
ATOM   4018  CG  TYR A 272      -8.529   6.472  -1.740  1.00 98.98           C  
ATOM   4019  CD1 TYR A 272      -9.858   6.903  -1.910  1.00 98.98           C  
ATOM   4020  HD1 TYR A 272     -10.265   7.682  -1.282  1.00 98.98           H  
ATOM   4021  CD2 TYR A 272      -8.009   5.445  -2.552  1.00 98.98           C  
ATOM   4022  HD2 TYR A 272      -6.987   5.117  -2.429  1.00 98.98           H  
ATOM   4023  CE1 TYR A 272     -10.660   6.318  -2.907  1.00 98.98           C  
ATOM   4024  HE1 TYR A 272     -11.681   6.641  -3.049  1.00 98.98           H  
ATOM   4025  CE2 TYR A 272      -8.817   4.843  -3.536  1.00 98.98           C  
ATOM   4026  HE2 TYR A 272      -8.426   4.045  -4.150  1.00 98.98           H  
ATOM   4027  OH  TYR A 272     -10.940   4.717  -4.662  1.00 98.98           O  
ATOM   4028  HH  TYR A 272     -10.527   3.945  -5.056  1.00 98.98           H  
ATOM   4029  CZ  TYR A 272     -10.144   5.291  -3.722  1.00 98.98           C  
ATOM   4030  N   ALA A 273      -7.843   9.346  -3.176  1.00 98.98           N  
ATOM   4031  H   ALA A 273      -7.624   8.541  -3.745  1.00 98.98           H  
ATOM   4032  CA  ALA A 273      -8.748  10.343  -3.746  1.00 98.98           C  
ATOM   4033  HA  ALA A 273      -9.429  10.677  -2.964  1.00 98.98           H  
ATOM   4034  C   ALA A 273      -9.613   9.750  -4.862  1.00 98.98           C  
ATOM   4035  CB  ALA A 273      -7.945  11.554  -4.244  1.00 98.98           C  
ATOM   4036  HB1 ALA A 273      -8.625  12.313  -4.630  1.00 98.98           H  
ATOM   4037  HB2 ALA A 273      -7.266  11.248  -5.040  1.00 98.98           H  
ATOM   4038  HB3 ALA A 273      -7.369  11.976  -3.421  1.00 98.98           H  
ATOM   4039  O   ALA A 273      -9.098   9.077  -5.752  1.00 98.98           O  
ATOM   4040  N   ASN A 274     -10.912  10.055  -4.840  1.00 98.95           N  
ATOM   4041  H   ASN A 274     -11.284  10.520  -4.024  1.00 98.95           H  
ATOM   4042  CA  ASN A 274     -11.871   9.674  -5.874  1.00 98.95           C  
ATOM   4043  HA  ASN A 274     -11.362   9.587  -6.834  1.00 98.95           H  
ATOM   4044  C   ASN A 274     -12.963  10.754  -6.003  1.00 98.95           C  
ATOM   4045  CB  ASN A 274     -12.423   8.285  -5.498  1.00 98.95           C  
ATOM   4046  HB2 ASN A 274     -12.879   8.337  -4.509  1.00 98.95           H  
ATOM   4047  HB3 ASN A 274     -11.593   7.580  -5.448  1.00 98.95           H  
ATOM   4048  O   ASN A 274     -13.612  11.106  -5.020  1.00 98.95           O  
ATOM   4049  CG  ASN A 274     -13.450   7.716  -6.459  1.00 98.95           C  
ATOM   4050  ND2 ASN A 274     -13.842   6.482  -6.249  1.00 98.95           N  
ATOM   4051 HD21 ASN A 274     -13.483   5.962  -5.461  1.00 98.95           H  
ATOM   4052 HD22 ASN A 274     -14.626   6.123  -6.775  1.00 98.95           H  
ATOM   4053  OD1 ASN A 274     -13.907   8.363  -7.392  1.00 98.95           O  
ATOM   4054  N   ASN A 275     -13.187  11.278  -7.214  1.00 98.81           N  
ATOM   4055  H   ASN A 275     -12.632  10.935  -7.985  1.00 98.81           H  
ATOM   4056  CA  ASN A 275     -14.205  12.298  -7.504  1.00 98.81           C  
ATOM   4057  HA  ASN A 275     -14.025  13.172  -6.878  1.00 98.81           H  
ATOM   4058  C   ASN A 275     -15.641  11.836  -7.202  1.00 98.81           C  
ATOM   4059  CB  ASN A 275     -14.110  12.735  -8.980  1.00 98.81           C  
ATOM   4060  HB2 ASN A 275     -13.895  11.874  -9.613  1.00 98.81           H  
ATOM   4061  HB3 ASN A 275     -15.079  13.133  -9.280  1.00 98.81           H  
ATOM   4062  O   ASN A 275     -16.515  12.681  -7.027  1.00 98.81           O  
ATOM   4063  CG  ASN A 275     -13.091  13.823  -9.256  1.00 98.81           C  
ATOM   4064  ND2 ASN A 275     -13.203  14.465 -10.398  1.00 98.81           N  
ATOM   4065 HD21 ASN A 275     -12.553  15.215 -10.587  1.00 98.81           H  
ATOM   4066 HD22 ASN A 275     -13.996  14.275 -10.995  1.00 98.81           H  
ATOM   4067  OD1 ASN A 275     -12.196  14.119  -8.481  1.00 98.81           O  
ATOM   4068  N   ALA A 276     -15.899  10.525  -7.162  1.00 98.48           N  
ATOM   4069  H   ALA A 276     -15.145   9.872  -7.319  1.00 98.48           H  
ATOM   4070  CA  ALA A 276     -17.205   9.974  -6.804  1.00 98.48           C  
ATOM   4071  HA  ALA A 276     -17.980  10.529  -7.334  1.00 98.48           H  
ATOM   4072  C   ALA A 276     -17.521  10.087  -5.300  1.00 98.48           C  
ATOM   4073  CB  ALA A 276     -17.250   8.514  -7.271  1.00 98.48           C  
ATOM   4074  HB1 ALA A 276     -17.021   8.449  -8.335  1.00 98.48           H  
ATOM   4075  HB2 ALA A 276     -16.530   7.921  -6.708  1.00 98.48           H  
ATOM   4076  HB3 ALA A 276     -18.245   8.105  -7.094  1.00 98.48           H  
ATOM   4077  O   ALA A 276     -18.682   9.974  -4.915  1.00 98.48           O  
ATOM   4078  N   THR A 277     -16.507  10.302  -4.454  1.00 98.74           N  
ATOM   4079  H   THR A 277     -15.574  10.384  -4.831  1.00 98.74           H  
ATOM   4080  CA  THR A 277     -16.620  10.240  -2.992  1.00 98.74           C  
ATOM   4081  HA  THR A 277     -17.660  10.393  -2.704  1.00 98.74           H  
ATOM   4082  C   THR A 277     -15.826  11.369  -2.329  1.00 98.74           C  
ATOM   4083  CB  THR A 277     -16.195   8.854  -2.461  1.00 98.74           C  
ATOM   4084  HB  THR A 277     -16.174   8.878  -1.372  1.00 98.74           H  
ATOM   4085  O   THR A 277     -16.366  12.452  -2.092  1.00 98.74           O  
ATOM   4086  CG2 THR A 277     -17.131   7.736  -2.899  1.00 98.74           C  
ATOM   4087 HG21 THR A 277     -18.145   7.940  -2.557  1.00 98.74           H  
ATOM   4088 HG22 THR A 277     -17.126   7.624  -3.984  1.00 98.74           H  
ATOM   4089 HG23 THR A 277     -16.786   6.802  -2.455  1.00 98.74           H  
ATOM   4090  OG1 THR A 277     -14.914   8.514  -2.946  1.00 98.74           O  
ATOM   4091  HG1 THR A 277     -14.729   7.613  -2.672  1.00 98.74           H  
ATOM   4092  N   CYS A 278     -14.550  11.130  -2.022  1.00 98.94           N  
ATOM   4093  H   CYS A 278     -14.170  10.244  -2.323  1.00 98.94           H  
ATOM   4094  CA  CYS A 278     -13.708  11.980  -1.195  1.00 98.94           C  
ATOM   4095  HA  CYS A 278     -14.001  13.016  -1.359  1.00 98.94           H  
ATOM   4096  C   CYS A 278     -12.213  11.869  -1.528  1.00 98.94           C  
ATOM   4097  CB  CYS A 278     -13.958  11.630   0.280  1.00 98.94           C  
ATOM   4098  HB2 CYS A 278     -15.016  11.770   0.504  1.00 98.94           H  
ATOM   4099  HB3 CYS A 278     -13.375  12.296   0.916  1.00 98.94           H  
ATOM   4100  O   CYS A 278     -11.737  10.873  -2.078  1.00 98.94           O  
ATOM   4101  SG  CYS A 278     -13.502   9.905   0.630  1.00 98.94           S  
ATOM   4102  HG  CYS A 278     -12.453   9.834  -0.194  1.00 98.94           H  
ATOM   4103  N   ALA A 279     -11.456  12.885  -1.116  1.00 98.98           N  
ATOM   4104  H   ALA A 279     -11.935  13.662  -0.684  1.00 98.98           H  
ATOM   4105  CA  ALA A 279     -10.017  12.804  -0.899  1.00 98.98           C  
ATOM   4106  HA  ALA A 279      -9.618  11.915  -1.386  1.00 98.98           H  
ATOM   4107  C   ALA A 279      -9.720  12.663   0.597  1.00 98.98           C  
ATOM   4108  CB  ALA A 279      -9.337  14.027  -1.519  1.00 98.98           C  
ATOM   4109  HB1 ALA A 279      -8.305  14.085  -1.172  1.00 98.98           H  
ATOM   4110  HB2 ALA A 279      -9.334  13.932  -2.604  1.00 98.98           H  
ATOM   4111  HB3 ALA A 279      -9.859  14.939  -1.229  1.00 98.98           H  
ATOM   4112  O   ALA A 279     -10.349  13.340   1.409  1.00 98.98           O  
ATOM   4113  N   VAL A 280      -8.751  11.811   0.943  1.00 98.99           N  
ATOM   4114  H   VAL A 280      -8.288  11.307   0.201  1.00 98.99           H  
ATOM   4115  CA  VAL A 280      -8.332  11.474   2.310  1.00 98.99           C  
ATOM   4116  HA  VAL A 280      -8.748  12.214   2.994  1.00 98.99           H  
ATOM   4117  C   VAL A 280      -6.807  11.503   2.410  1.00 98.99           C  
ATOM   4118  CB  VAL A 280      -8.836  10.080   2.750  1.00 98.99           C  
ATOM   4119  HB  VAL A 280      -8.278   9.310   2.217  1.00 98.99           H  
ATOM   4120  O   VAL A 280      -6.111  10.915   1.579  1.00 98.99           O  
ATOM   4121  CG1 VAL A 280      -8.626   9.879   4.259  1.00 98.99           C  
ATOM   4122 HG11 VAL A 280      -9.087  10.705   4.802  1.00 98.99           H  
ATOM   4123 HG12 VAL A 280      -9.085   8.944   4.581  1.00 98.99           H  
ATOM   4124 HG13 VAL A 280      -7.563   9.837   4.495  1.00 98.99           H  
ATOM   4125  CG2 VAL A 280     -10.324   9.863   2.454  1.00 98.99           C  
ATOM   4126 HG21 VAL A 280     -10.627   8.886   2.830  1.00 98.99           H  
ATOM   4127 HG22 VAL A 280     -10.492   9.857   1.377  1.00 98.99           H  
ATOM   4128 HG23 VAL A 280     -10.929  10.641   2.917  1.00 98.99           H  
ATOM   4129  N   SER A 281      -6.291  12.142   3.459  1.00 98.98           N  
ATOM   4130  H   SER A 281      -6.931  12.597   4.095  1.00 98.98           H  
ATOM   4131  CA  SER A 281      -4.890  12.038   3.877  1.00 98.98           C  
ATOM   4132  HA  SER A 281      -4.414  11.211   3.351  1.00 98.98           H  
ATOM   4133  C   SER A 281      -4.831  11.751   5.375  1.00 98.98           C  
ATOM   4134  CB  SER A 281      -4.123  13.312   3.525  1.00 98.98           C  
ATOM   4135  HB2 SER A 281      -4.600  14.169   4.000  1.00 98.98           H  
ATOM   4136  HB3 SER A 281      -4.123  13.459   2.444  1.00 98.98           H  
ATOM   4137  O   SER A 281      -5.478  12.445   6.163  1.00 98.98           O  
ATOM   4138  OG  SER A 281      -2.796  13.206   3.987  1.00 98.98           O  
ATOM   4139  HG  SER A 281      -2.301  12.681   3.354  1.00 98.98           H  
ATOM   4140  N   ALA A 282      -4.079  10.726   5.767  1.00 98.83           N  
ATOM   4141  H   ALA A 282      -3.561  10.215   5.066  1.00 98.83           H  
ATOM   4142  CA  ALA A 282      -4.036  10.215   7.133  1.00 98.83           C  
ATOM   4143  HA  ALA A 282      -4.811  10.706   7.722  1.00 98.83           H  
ATOM   4144  C   ALA A 282      -2.702  10.485   7.848  1.00 98.83           C  
ATOM   4145  CB  ALA A 282      -4.383   8.726   7.107  1.00 98.83           C  
ATOM   4146  HB1 ALA A 282      -5.259   8.543   6.486  1.00 98.83           H  
ATOM   4147  HB2 ALA A 282      -3.530   8.161   6.732  1.00 98.83           H  
ATOM   4148  HB3 ALA A 282      -4.589   8.399   8.126  1.00 98.83           H  
ATOM   4149  O   ALA A 282      -1.703  10.880   7.244  1.00 98.83           O  
ATOM   4150  N   THR A 283      -2.701  10.294   9.168  1.00 98.01           N  
ATOM   4151  H   THR A 283      -3.575  10.053   9.613  1.00 98.01           H  
ATOM   4152  CA  THR A 283      -1.511  10.383  10.018  1.00 98.01           C  
ATOM   4153  HA  THR A 283      -0.677   9.920   9.490  1.00 98.01           H  
ATOM   4154  C   THR A 283      -1.730   9.617  11.323  1.00 98.01           C  
ATOM   4155  CB  THR A 283      -1.141  11.856  10.305  1.00 98.01           C  
ATOM   4156  HB  THR A 283      -0.692  12.277   9.405  1.00 98.01           H  
ATOM   4157  O   THR A 283      -2.650   9.927  12.074  1.00 98.01           O  
ATOM   4158  CG2 THR A 283      -2.311  12.766  10.699  1.00 98.01           C  
ATOM   4159 HG21 THR A 283      -1.941  13.778  10.866  1.00 98.01           H  
ATOM   4160 HG22 THR A 283      -3.030  12.817   9.881  1.00 98.01           H  
ATOM   4161 HG23 THR A 283      -2.818  12.400  11.592  1.00 98.01           H  
ATOM   4162  OG1 THR A 283      -0.183  11.913  11.347  1.00 98.01           O  
ATOM   4163  HG1 THR A 283      -0.567  11.436  12.087  1.00 98.01           H  
ATOM   4164  N   GLY A 284      -0.842   8.686  11.672  1.00 95.49           N  
ATOM   4165  H   GLY A 284      -0.116   8.415  11.024  1.00 95.49           H  
ATOM   4166  CA  GLY A 284      -0.948   7.925  12.920  1.00 95.49           C  
ATOM   4167  HA2 GLY A 284      -0.743   8.566  13.778  1.00 95.49           H  
ATOM   4168  HA3 GLY A 284      -1.967   7.550  13.011  1.00 95.49           H  
ATOM   4169  C   GLY A 284      -0.013   6.724  12.974  1.00 95.49           C  
ATOM   4170  O   GLY A 284       1.033   6.713  12.322  1.00 95.49           O  
ATOM   4171  N   ASP A 285      -0.409   5.702  13.729  1.00 94.85           N  
ATOM   4172  H   ASP A 285      -1.232   5.825  14.300  1.00 94.85           H  
ATOM   4173  CA  ASP A 285       0.244   4.392  13.760  1.00 94.85           C  
ATOM   4174  HA  ASP A 285       1.311   4.523  13.941  1.00 94.85           H  
ATOM   4175  C   ASP A 285       0.057   3.662  12.413  1.00 94.85           C  
ATOM   4176  CB  ASP A 285      -0.331   3.549  14.904  1.00 94.85           C  
ATOM   4177  HB2 ASP A 285       0.068   2.540  14.795  1.00 94.85           H  
ATOM   4178  HB3 ASP A 285      -1.415   3.515  14.795  1.00 94.85           H  
ATOM   4179  O   ASP A 285      -0.855   2.847  12.240  1.00 94.85           O  
ATOM   4180  CG  ASP A 285       0.014   4.006  16.320  1.00 94.85           C  
ATOM   4181  OD1 ASP A 285       1.192   4.353  16.567  1.00 94.85           O  
ATOM   4182  OD2 ASP A 285      -0.892   3.883  17.174  1.00 94.85           O  
ATOM   4183  N   GLY A 286       0.912   3.984  11.436  1.00 97.05           N  
ATOM   4184  H   GLY A 286       1.505   4.778  11.629  1.00 97.05           H  
ATOM   4185  CA  GLY A 286       0.767   3.573  10.033  1.00 97.05           C  
ATOM   4186  HA2 GLY A 286      -0.052   4.140   9.592  1.00 97.05           H  
ATOM   4187  HA3 GLY A 286       1.679   3.834   9.495  1.00 97.05           H  
ATOM   4188  C   GLY A 286       0.500   2.079   9.809  1.00 97.05           C  
ATOM   4189  O   GLY A 286      -0.292   1.721   8.945  1.00 97.05           O  
ATOM   4190  N   GLU A 287       1.064   1.196  10.633  1.00 98.05           N  
ATOM   4191  H   GLU A 287       1.718   1.534  11.324  1.00 98.05           H  
ATOM   4192  CA  GLU A 287       0.775  -0.240  10.630  1.00 98.05           C  
ATOM   4193  HA  GLU A 287       1.132  -0.678   9.698  1.00 98.05           H  
ATOM   4194  C   GLU A 287      -0.731  -0.552  10.724  1.00 98.05           C  
ATOM   4195  CB  GLU A 287       1.509  -0.903  11.811  1.00 98.05           C  
ATOM   4196  HB2 GLU A 287       1.080  -1.896  11.951  1.00 98.05           H  
ATOM   4197  HB3 GLU A 287       1.324  -0.344  12.729  1.00 98.05           H  
ATOM   4198  O   GLU A 287      -1.229  -1.411   9.997  1.00 98.05           O  
ATOM   4199  CG  GLU A 287       3.022  -1.097  11.606  1.00 98.05           C  
ATOM   4200  HG2 GLU A 287       3.173  -1.559  10.631  1.00 98.05           H  
ATOM   4201  HG3 GLU A 287       3.360  -1.803  12.365  1.00 98.05           H  
ATOM   4202  CD  GLU A 287       3.904   0.162  11.693  1.00 98.05           C  
ATOM   4203  OE1 GLU A 287       5.097   0.091  11.312  1.00 98.05           O  
ATOM   4204  OE2 GLU A 287       3.423   1.248  12.081  1.00 98.05           O  
ATOM   4205  N   TYR A 288      -1.486   0.147  11.576  1.00 98.04           N  
ATOM   4206  H   TYR A 288      -1.062   0.913  12.080  1.00 98.04           H  
ATOM   4207  CA  TYR A 288      -2.934  -0.048  11.696  1.00 98.04           C  
ATOM   4208  HA  TYR A 288      -3.152  -1.112  11.600  1.00 98.04           H  
ATOM   4209  C   TYR A 288      -3.718   0.663  10.589  1.00 98.04           C  
ATOM   4210  CB  TYR A 288      -3.416   0.396  13.077  1.00 98.04           C  
ATOM   4211  HB2 TYR A 288      -4.496   0.255  13.128  1.00 98.04           H  
ATOM   4212  HB3 TYR A 288      -3.218   1.461  13.191  1.00 98.04           H  
ATOM   4213  O   TYR A 288      -4.739   0.137  10.150  1.00 98.04           O  
ATOM   4214  CG  TYR A 288      -2.795  -0.361  14.234  1.00 98.04           C  
ATOM   4215  CD1 TYR A 288      -3.111  -1.712  14.458  1.00 98.04           C  
ATOM   4216  HD1 TYR A 288      -3.782  -2.220  13.780  1.00 98.04           H  
ATOM   4217  CD2 TYR A 288      -1.945   0.309  15.126  1.00 98.04           C  
ATOM   4218  HD2 TYR A 288      -1.732   1.356  14.967  1.00 98.04           H  
ATOM   4219  CE1 TYR A 288      -2.603  -2.369  15.597  1.00 98.04           C  
ATOM   4220  HE1 TYR A 288      -2.919  -3.371  15.848  1.00 98.04           H  
ATOM   4221  CE2 TYR A 288      -1.418  -0.342  16.252  1.00 98.04           C  
ATOM   4222  HE2 TYR A 288      -0.796   0.206  16.943  1.00 98.04           H  
ATOM   4223  OH  TYR A 288      -1.264  -2.328  17.585  1.00 98.04           O  
ATOM   4224  HH  TYR A 288      -0.833  -1.691  18.159  1.00 98.04           H  
ATOM   4225  CZ  TYR A 288      -1.752  -1.690  16.491  1.00 98.04           C  
ATOM   4226  N   PHE A 289      -3.230   1.803  10.087  1.00 98.50           N  
ATOM   4227  H   PHE A 289      -2.377   2.174  10.479  1.00 98.50           H  
ATOM   4228  CA  PHE A 289      -3.840   2.499   8.946  1.00 98.50           C  
ATOM   4229  HA  PHE A 289      -4.906   2.613   9.144  1.00 98.50           H  
ATOM   4230  C   PHE A 289      -3.725   1.690   7.641  1.00 98.50           C  
ATOM   4231  CB  PHE A 289      -3.241   3.907   8.801  1.00 98.50           C  
ATOM   4232  HB2 PHE A 289      -3.418   4.255   7.783  1.00 98.50           H  
ATOM   4233  HB3 PHE A 289      -2.162   3.858   8.941  1.00 98.50           H  
ATOM   4234  O   PHE A 289      -4.667   1.688   6.848  1.00 98.50           O  
ATOM   4235  CG  PHE A 289      -3.817   4.936   9.759  1.00 98.50           C  
ATOM   4236  CD1 PHE A 289      -4.730   5.901   9.292  1.00 98.50           C  
ATOM   4237  HD1 PHE A 289      -5.004   5.920   8.248  1.00 98.50           H  
ATOM   4238  CD2 PHE A 289      -3.452   4.936  11.118  1.00 98.50           C  
ATOM   4239  HD2 PHE A 289      -2.748   4.207  11.491  1.00 98.50           H  
ATOM   4240  CE1 PHE A 289      -5.290   6.838  10.180  1.00 98.50           C  
ATOM   4241  HE1 PHE A 289      -5.996   7.573   9.821  1.00 98.50           H  
ATOM   4242  CE2 PHE A 289      -3.999   5.881  12.002  1.00 98.50           C  
ATOM   4243  HE2 PHE A 289      -3.717   5.865  13.044  1.00 98.50           H  
ATOM   4244  CZ  PHE A 289      -4.923   6.830  11.535  1.00 98.50           C  
ATOM   4245  HZ  PHE A 289      -5.352   7.551  12.215  1.00 98.50           H  
ATOM   4246  N   ILE A 290      -2.629   0.937   7.456  1.00 98.93           N  
ATOM   4247  H   ILE A 290      -1.861   1.060   8.100  1.00 98.93           H  
ATOM   4248  CA  ILE A 290      -2.491  -0.074   6.393  1.00 98.93           C  
ATOM   4249  HA  ILE A 290      -2.712   0.388   5.430  1.00 98.93           H  
ATOM   4250  C   ILE A 290      -3.514  -1.197   6.589  1.00 98.93           C  
ATOM   4251  CB  ILE A 290      -1.052  -0.645   6.329  1.00 98.93           C  
ATOM   4252  HB  ILE A 290      -0.796  -1.048   7.309  1.00 98.93           H  
ATOM   4253  O   ILE A 290      -4.288  -1.492   5.685  1.00 98.93           O  
ATOM   4254  CG1 ILE A 290      -0.005   0.420   5.942  1.00 98.93           C  
ATOM   4255 HG12 ILE A 290      -0.210   1.346   6.479  1.00 98.93           H  
ATOM   4256 HG13 ILE A 290      -0.073   0.638   4.876  1.00 98.93           H  
ATOM   4257  CG2 ILE A 290      -0.986  -1.784   5.296  1.00 98.93           C  
ATOM   4258 HG21 ILE A 290      -1.582  -2.636   5.623  1.00 98.93           H  
ATOM   4259 HG22 ILE A 290      -1.365  -1.425   4.339  1.00 98.93           H  
ATOM   4260 HG23 ILE A 290       0.036  -2.134   5.151  1.00 98.93           H  
ATOM   4261  CD1 ILE A 290       1.427  -0.015   6.290  1.00 98.93           C  
ATOM   4262 HD11 ILE A 290       2.122   0.793   6.063  1.00 98.93           H  
ATOM   4263 HD12 ILE A 290       1.497  -0.242   7.354  1.00 98.93           H  
ATOM   4264 HD13 ILE A 290       1.728  -0.887   5.710  1.00 98.93           H  
ATOM   4265  N   ARG A 291      -3.546  -1.818   7.776  1.00 98.88           N  
ATOM   4266  H   ARG A 291      -2.889  -1.511   8.479  1.00 98.88           H  
ATOM   4267  CA  ARG A 291      -4.398  -2.991   8.065  1.00 98.88           C  
ATOM   4268  HA  ARG A 291      -4.213  -3.764   7.318  1.00 98.88           H  
ATOM   4269  C   ARG A 291      -5.899  -2.698   7.984  1.00 98.88           C  
ATOM   4270  CB  ARG A 291      -4.047  -3.533   9.454  1.00 98.88           C  
ATOM   4271  HB2 ARG A 291      -4.098  -2.715  10.172  1.00 98.88           H  
ATOM   4272  HB3 ARG A 291      -4.786  -4.282   9.739  1.00 98.88           H  
ATOM   4273  O   ARG A 291      -6.665  -3.585   7.623  1.00 98.88           O  
ATOM   4274  CG  ARG A 291      -2.650  -4.176   9.493  1.00 98.88           C  
ATOM   4275  HG2 ARG A 291      -2.675  -5.143   8.990  1.00 98.88           H  
ATOM   4276  HG3 ARG A 291      -1.936  -3.558   8.950  1.00 98.88           H  
ATOM   4277  CD  ARG A 291      -2.160  -4.341  10.937  1.00 98.88           C  
ATOM   4278  HD2 ARG A 291      -1.165  -4.786  10.914  1.00 98.88           H  
ATOM   4279  HD3 ARG A 291      -2.086  -3.355  11.395  1.00 98.88           H  
ATOM   4280  NE  ARG A 291      -3.066  -5.192  11.728  1.00 98.88           N  
ATOM   4281  HE  ARG A 291      -3.744  -5.715  11.192  1.00 98.88           H  
ATOM   4282  NH1 ARG A 291      -2.121  -4.844  13.770  1.00 98.88           N  
ATOM   4283 HH11 ARG A 291      -1.491  -4.182  13.340  1.00 98.88           H  
ATOM   4284 HH12 ARG A 291      -2.105  -4.977  14.771  1.00 98.88           H  
ATOM   4285  NH2 ARG A 291      -3.883  -6.190  13.619  1.00 98.88           N  
ATOM   4286 HH21 ARG A 291      -3.853  -6.321  14.620  1.00 98.88           H  
ATOM   4287 HH22 ARG A 291      -4.588  -6.696  13.102  1.00 98.88           H  
ATOM   4288  CZ  ARG A 291      -3.028  -5.406  13.027  1.00 98.88           C  
ATOM   4289  N   ALA A 292      -6.303  -1.474   8.322  1.00 98.79           N  
ATOM   4290  H   ALA A 292      -5.614  -0.836   8.692  1.00 98.79           H  
ATOM   4291  CA  ALA A 292      -7.676  -0.987   8.201  1.00 98.79           C  
ATOM   4292  HA  ALA A 292      -8.356  -1.838   8.251  1.00 98.79           H  
ATOM   4293  C   ALA A 292      -7.966  -0.288   6.858  1.00 98.79           C  
ATOM   4294  CB  ALA A 292      -7.976  -0.080   9.403  1.00 98.79           C  
ATOM   4295  HB1 ALA A 292      -9.009   0.263   9.356  1.00 98.79           H  
ATOM   4296  HB2 ALA A 292      -7.314   0.786   9.389  1.00 98.79           H  
ATOM   4297  HB3 ALA A 292      -7.828  -0.631  10.331  1.00 98.79           H  
ATOM   4298  O   ALA A 292      -9.099   0.138   6.649  1.00 98.79           O  
ATOM   4299  N   THR A 293      -6.975  -0.160   5.959  1.00 98.87           N  
ATOM   4300  H   THR A 293      -6.078  -0.571   6.171  1.00 98.87           H  
ATOM   4301  CA  THR A 293      -7.132   0.415   4.604  1.00 98.87           C  
ATOM   4302  HA  THR A 293      -6.134   0.676   4.251  1.00 98.87           H  
ATOM   4303  C   THR A 293      -7.913   1.738   4.602  1.00 98.87           C  
ATOM   4304  CB  THR A 293      -7.688  -0.629   3.615  1.00 98.87           C  
ATOM   4305  HB  THR A 293      -8.050  -0.138   2.711  1.00 98.87           H  
ATOM   4306  O   THR A 293      -8.873   1.923   3.854  1.00 98.87           O  
ATOM   4307  CG2 THR A 293      -6.618  -1.641   3.215  1.00 98.87           C  
ATOM   4308 HG21 THR A 293      -6.244  -2.160   4.097  1.00 98.87           H  
ATOM   4309 HG22 THR A 293      -7.059  -2.376   2.541  1.00 98.87           H  
ATOM   4310 HG23 THR A 293      -5.793  -1.137   2.710  1.00 98.87           H  
ATOM   4311  OG1 THR A 293      -8.712  -1.408   4.185  1.00 98.87           O  
ATOM   4312  HG1 THR A 293      -9.361  -0.819   4.576  1.00 98.87           H  
ATOM   4313  N   VAL A 294      -7.519   2.640   5.510  1.00 98.90           N  
ATOM   4314  H   VAL A 294      -6.705   2.397   6.055  1.00 98.90           H  
ATOM   4315  CA  VAL A 294      -8.344   3.768   5.987  1.00 98.90           C  
ATOM   4316  HA  VAL A 294      -9.249   3.357   6.435  1.00 98.90           H  
ATOM   4317  C   VAL A 294      -8.807   4.703   4.871  1.00 98.90           C  
ATOM   4318  CB  VAL A 294      -7.581   4.547   7.077  1.00 98.90           C  
ATOM   4319  HB  VAL A 294      -6.588   4.798   6.706  1.00 98.90           H  
ATOM   4320  O   VAL A 294      -9.991   5.022   4.801  1.00 98.90           O  
ATOM   4321  CG1 VAL A 294      -8.267   5.847   7.522  1.00 98.90           C  
ATOM   4322 HG11 VAL A 294      -9.289   5.641   7.842  1.00 98.90           H  
ATOM   4323 HG12 VAL A 294      -8.287   6.563   6.701  1.00 98.90           H  
ATOM   4324 HG13 VAL A 294      -7.716   6.294   8.349  1.00 98.90           H  
ATOM   4325  CG2 VAL A 294      -7.428   3.663   8.318  1.00 98.90           C  
ATOM   4326 HG21 VAL A 294      -6.905   2.741   8.065  1.00 98.90           H  
ATOM   4327 HG22 VAL A 294      -6.848   4.194   9.073  1.00 98.90           H  
ATOM   4328 HG23 VAL A 294      -8.409   3.414   8.723  1.00 98.90           H  
ATOM   4329  N   GLY A 295      -7.908   5.138   3.985  1.00 98.93           N  
ATOM   4330  H   GLY A 295      -6.943   4.862   4.099  1.00 98.93           H  
ATOM   4331  CA  GLY A 295      -8.241   6.055   2.893  1.00 98.93           C  
ATOM   4332  HA2 GLY A 295      -7.339   6.246   2.313  1.00 98.93           H  
ATOM   4333  HA3 GLY A 295      -8.596   6.997   3.310  1.00 98.93           H  
ATOM   4334  C   GLY A 295      -9.316   5.512   1.945  1.00 98.93           C  
ATOM   4335  O   GLY A 295     -10.236   6.247   1.584  1.00 98.93           O  
ATOM   4336  N   HIS A 296      -9.240   4.227   1.579  1.00 98.94           N  
ATOM   4337  H   HIS A 296      -8.500   3.659   1.964  1.00 98.94           H  
ATOM   4338  CA  HIS A 296     -10.276   3.577   0.772  1.00 98.94           C  
ATOM   4339  HA  HIS A 296     -10.558   4.250  -0.037  1.00 98.94           H  
ATOM   4340  C   HIS A 296     -11.537   3.288   1.588  1.00 98.94           C  
ATOM   4341  CB  HIS A 296      -9.766   2.270   0.151  1.00 98.94           C  
ATOM   4342  HB2 HIS A 296      -9.542   1.549   0.936  1.00 98.94           H  
ATOM   4343  HB3 HIS A 296      -8.850   2.473  -0.403  1.00 98.94           H  
ATOM   4344  O   HIS A 296     -12.638   3.415   1.066  1.00 98.94           O  
ATOM   4345  CG  HIS A 296     -10.785   1.692  -0.808  1.00 98.94           C  
ATOM   4346  CD2 HIS A 296     -11.112   2.238  -2.018  1.00 98.94           C  
ATOM   4347  HD2 HIS A 296     -10.651   3.110  -2.456  1.00 98.94           H  
ATOM   4348  ND1 HIS A 296     -11.633   0.615  -0.623  1.00 98.94           N  
ATOM   4349  HD1 HIS A 296     -11.724   0.028   0.194  1.00 98.94           H  
ATOM   4350  CE1 HIS A 296     -12.413   0.507  -1.714  1.00 98.94           C  
ATOM   4351  HE1 HIS A 296     -13.183  -0.235  -1.864  1.00 98.94           H  
ATOM   4352  NE2 HIS A 296     -12.132   1.478  -2.590  1.00 98.94           N  
ATOM   4353  N   ASP A 297     -11.397   2.918   2.861  1.00 98.94           N  
ATOM   4354  H   ASP A 297     -10.467   2.816   3.242  1.00 98.94           H  
ATOM   4355  CA  ASP A 297     -12.526   2.593   3.732  1.00 98.94           C  
ATOM   4356  HA  ASP A 297     -13.085   1.769   3.288  1.00 98.94           H  
ATOM   4357  C   ASP A 297     -13.507   3.762   3.883  1.00 98.94           C  
ATOM   4358  CB  ASP A 297     -11.983   2.135   5.088  1.00 98.94           C  
ATOM   4359  HB2 ASP A 297     -11.217   1.375   4.940  1.00 98.94           H  
ATOM   4360  HB3 ASP A 297     -11.538   2.979   5.616  1.00 98.94           H  
ATOM   4361  O   ASP A 297     -14.712   3.573   3.738  1.00 98.94           O  
ATOM   4362  CG  ASP A 297     -13.097   1.529   5.924  1.00 98.94           C  
ATOM   4363  OD1 ASP A 297     -13.666   0.507   5.493  1.00 98.94           O  
ATOM   4364  OD2 ASP A 297     -13.403   2.046   7.023  1.00 98.94           O  
ATOM   4365  N   VAL A 298     -13.003   4.992   4.047  1.00 98.97           N  
ATOM   4366  H   VAL A 298     -12.005   5.083   4.167  1.00 98.97           H  
ATOM   4367  CA  VAL A 298     -13.851   6.200   4.039  1.00 98.97           C  
ATOM   4368  HA  VAL A 298     -14.597   6.096   4.827  1.00 98.97           H  
ATOM   4369  C   VAL A 298     -14.610   6.336   2.713  1.00 98.97           C  
ATOM   4370  CB  VAL A 298     -13.025   7.471   4.319  1.00 98.97           C  
ATOM   4371  HB  VAL A 298     -12.257   7.569   3.552  1.00 98.97           H  
ATOM   4372  O   VAL A 298     -15.817   6.574   2.724  1.00 98.97           O  
ATOM   4373  CG1 VAL A 298     -13.883   8.746   4.325  1.00 98.97           C  
ATOM   4374 HG11 VAL A 298     -13.258   9.614   4.535  1.00 98.97           H  
ATOM   4375 HG12 VAL A 298     -14.664   8.669   5.081  1.00 98.97           H  
ATOM   4376 HG13 VAL A 298     -14.348   8.896   3.351  1.00 98.97           H  
ATOM   4377  CG2 VAL A 298     -12.348   7.394   5.692  1.00 98.97           C  
ATOM   4378 HG21 VAL A 298     -13.096   7.150   6.446  1.00 98.97           H  
ATOM   4379 HG22 VAL A 298     -11.858   8.338   5.931  1.00 98.97           H  
ATOM   4380 HG23 VAL A 298     -11.593   6.608   5.698  1.00 98.97           H  
ATOM   4381  N   SER A 299     -13.935   6.132   1.576  1.00 98.93           N  
ATOM   4382  H   SER A 299     -12.962   5.869   1.641  1.00 98.93           H  
ATOM   4383  CA  SER A 299     -14.569   6.172   0.251  1.00 98.93           C  
ATOM   4384  HA  SER A 299     -15.049   7.142   0.125  1.00 98.93           H  
ATOM   4385  C   SER A 299     -15.651   5.098   0.104  1.00 98.93           C  
ATOM   4386  CB  SER A 299     -13.509   6.015  -0.846  1.00 98.93           C  
ATOM   4387  HB2 SER A 299     -12.983   5.067  -0.734  1.00 98.93           H  
ATOM   4388  HB3 SER A 299     -12.786   6.825  -0.752  1.00 98.93           H  
ATOM   4389  O   SER A 299     -16.764   5.401  -0.311  1.00 98.93           O  
ATOM   4390  OG  SER A 299     -14.094   6.066  -2.136  1.00 98.93           O  
ATOM   4391  HG  SER A 299     -14.473   5.210  -2.345  1.00 98.93           H  
ATOM   4392  N   ALA A 300     -15.359   3.853   0.477  1.00 98.93           N  
ATOM   4393  H   ALA A 300     -14.432   3.661   0.832  1.00 98.93           H  
ATOM   4394  CA  ALA A 300     -16.274   2.727   0.326  1.00 98.93           C  
ATOM   4395  HA  ALA A 300     -16.647   2.713  -0.698  1.00 98.93           H  
ATOM   4396  C   ALA A 300     -17.494   2.818   1.261  1.00 98.93           C  
ATOM   4397  CB  ALA A 300     -15.472   1.448   0.560  1.00 98.93           C  
ATOM   4398  HB1 ALA A 300     -16.121   0.596   0.361  1.00 98.93           H  
ATOM   4399  HB2 ALA A 300     -15.115   1.406   1.590  1.00 98.93           H  
ATOM   4400  HB3 ALA A 300     -14.622   1.415  -0.122  1.00 98.93           H  
ATOM   4401  O   ALA A 300     -18.606   2.468   0.866  1.00 98.93           O  
ATOM   4402  N   LEU A 301     -17.322   3.345   2.477  1.00 98.91           N  
ATOM   4403  H   LEU A 301     -16.383   3.561   2.777  1.00 98.91           H  
ATOM   4404  CA  LEU A 301     -18.429   3.650   3.388  1.00 98.91           C  
ATOM   4405  HA  LEU A 301     -19.038   2.755   3.518  1.00 98.91           H  
ATOM   4406  C   LEU A 301     -19.358   4.739   2.821  1.00 98.91           C  
ATOM   4407  CB  LEU A 301     -17.846   4.075   4.746  1.00 98.91           C  
ATOM   4408  HB2 LEU A 301     -18.627   4.566   5.327  1.00 98.91           H  
ATOM   4409  HB3 LEU A 301     -17.062   4.809   4.563  1.00 98.91           H  
ATOM   4410  O   LEU A 301     -20.575   4.661   2.999  1.00 98.91           O  
ATOM   4411  CG  LEU A 301     -17.265   2.920   5.585  1.00 98.91           C  
ATOM   4412  HG  LEU A 301     -16.594   2.307   4.983  1.00 98.91           H  
ATOM   4413  CD1 LEU A 301     -16.483   3.511   6.758  1.00 98.91           C  
ATOM   4414 HD11 LEU A 301     -15.644   4.094   6.376  1.00 98.91           H  
ATOM   4415 HD12 LEU A 301     -17.136   4.156   7.346  1.00 98.91           H  
ATOM   4416 HD13 LEU A 301     -16.078   2.714   7.382  1.00 98.91           H  
ATOM   4417  CD2 LEU A 301     -18.363   2.022   6.163  1.00 98.91           C  
ATOM   4418 HD21 LEU A 301     -18.905   1.534   5.353  1.00 98.91           H  
ATOM   4419 HD22 LEU A 301     -19.058   2.609   6.763  1.00 98.91           H  
ATOM   4420 HD23 LEU A 301     -17.913   1.243   6.778  1.00 98.91           H  
ATOM   4421  N   MET A 302     -18.820   5.728   2.101  1.00 98.91           N  
ATOM   4422  H   MET A 302     -17.816   5.763   1.998  1.00 98.91           H  
ATOM   4423  CA  MET A 302     -19.638   6.705   1.373  1.00 98.91           C  
ATOM   4424  HA  MET A 302     -20.429   7.066   2.031  1.00 98.91           H  
ATOM   4425  C   MET A 302     -20.328   6.079   0.150  1.00 98.91           C  
ATOM   4426  CB  MET A 302     -18.793   7.917   0.952  1.00 98.91           C  
ATOM   4427  HB2 MET A 302     -17.926   7.584   0.381  1.00 98.91           H  
ATOM   4428  HB3 MET A 302     -19.404   8.548   0.306  1.00 98.91           H  
ATOM   4429  O   MET A 302     -21.536   6.238  -0.008  1.00 98.91           O  
ATOM   4430  CG  MET A 302     -18.315   8.755   2.142  1.00 98.91           C  
ATOM   4431  HG2 MET A 302     -17.773   8.109   2.833  1.00 98.91           H  
ATOM   4432  HG3 MET A 302     -19.181   9.154   2.670  1.00 98.91           H  
ATOM   4433  SD  MET A 302     -17.221  10.132   1.694  1.00 98.91           S  
ATOM   4434  CE  MET A 302     -18.368  11.189   0.771  1.00 98.91           C  
ATOM   4435  HE1 MET A 302     -19.200  11.480   1.412  1.00 98.91           H  
ATOM   4436  HE2 MET A 302     -18.747  10.659  -0.103  1.00 98.91           H  
ATOM   4437  HE3 MET A 302     -17.841  12.080   0.432  1.00 98.91           H  
ATOM   4438  N   GLU A 303     -19.592   5.355  -0.701  1.00 98.62           N  
ATOM   4439  H   GLU A 303     -18.602   5.268  -0.519  1.00 98.62           H  
ATOM   4440  CA  GLU A 303     -20.094   4.833  -1.984  1.00 98.62           C  
ATOM   4441  HA  GLU A 303     -20.600   5.645  -2.506  1.00 98.62           H  
ATOM   4442  C   GLU A 303     -21.118   3.701  -1.816  1.00 98.62           C  
ATOM   4443  CB  GLU A 303     -18.906   4.370  -2.858  1.00 98.62           C  
ATOM   4444  HB2 GLU A 303     -18.121   5.123  -2.797  1.00 98.62           H  
ATOM   4445  HB3 GLU A 303     -18.505   3.434  -2.467  1.00 98.62           H  
ATOM   4446  O   GLU A 303     -22.139   3.681  -2.503  1.00 98.62           O  
ATOM   4447  CG  GLU A 303     -19.291   4.197  -4.341  1.00 98.62           C  
ATOM   4448  HG2 GLU A 303     -20.054   3.423  -4.416  1.00 98.62           H  
ATOM   4449  HG3 GLU A 303     -19.734   5.129  -4.692  1.00 98.62           H  
ATOM   4450  CD  GLU A 303     -18.112   3.838  -5.273  1.00 98.62           C  
ATOM   4451  OE1 GLU A 303     -18.379   3.203  -6.324  1.00 98.62           O  
ATOM   4452  OE2 GLU A 303     -16.959   4.228  -4.979  1.00 98.62           O  
ATOM   4453  N   TYR A 304     -20.864   2.760  -0.901  1.00 98.60           N  
ATOM   4454  H   TYR A 304     -19.994   2.817  -0.392  1.00 98.60           H  
ATOM   4455  CA  TYR A 304     -21.655   1.530  -0.769  1.00 98.60           C  
ATOM   4456  HA  TYR A 304     -22.244   1.380  -1.674  1.00 98.60           H  
ATOM   4457  C   TYR A 304     -22.645   1.576   0.391  1.00 98.60           C  
ATOM   4458  CB  TYR A 304     -20.718   0.327  -0.610  1.00 98.60           C  
ATOM   4459  HB2 TYR A 304     -20.233   0.427   0.361  1.00 98.60           H  
ATOM   4460  HB3 TYR A 304     -21.316  -0.583  -0.585  1.00 98.60           H  
ATOM   4461  O   TYR A 304     -23.758   1.076   0.250  1.00 98.60           O  
ATOM   4462  CG  TYR A 304     -19.624   0.185  -1.653  1.00 98.60           C  
ATOM   4463  CD1 TYR A 304     -19.798   0.675  -2.964  1.00 98.60           C  
ATOM   4464  HD1 TYR A 304     -20.747   1.080  -3.285  1.00 98.60           H  
ATOM   4465  CD2 TYR A 304     -18.384  -0.358  -1.262  1.00 98.60           C  
ATOM   4466  HD2 TYR A 304     -18.262  -0.764  -0.269  1.00 98.60           H  
ATOM   4467  CE1 TYR A 304     -18.695   0.751  -3.830  1.00 98.60           C  
ATOM   4468  HE1 TYR A 304     -18.794   1.204  -4.806  1.00 98.60           H  
ATOM   4469  CE2 TYR A 304     -17.285  -0.305  -2.137  1.00 98.60           C  
ATOM   4470  HE2 TYR A 304     -16.317  -0.678  -1.837  1.00 98.60           H  
ATOM   4471  OH  TYR A 304     -16.355   0.500  -4.181  1.00 98.60           O  
ATOM   4472  HH  TYR A 304     -15.585   0.021  -3.865  1.00 98.60           H  
ATOM   4473  CZ  TYR A 304     -17.432   0.314  -3.391  1.00 98.60           C  
ATOM   4474  N   TYR A 305     -22.262   2.184   1.520  1.00 98.12           N  
ATOM   4475  H   TYR A 305     -21.332   2.577   1.565  1.00 98.12           H  
ATOM   4476  CA  TYR A 305     -23.134   2.307   2.695  1.00 98.12           C  
ATOM   4477  HA  TYR A 305     -23.885   1.519   2.634  1.00 98.12           H  
ATOM   4478  C   TYR A 305     -23.915   3.633   2.736  1.00 98.12           C  
ATOM   4479  CB  TYR A 305     -22.324   2.074   3.983  1.00 98.12           C  
ATOM   4480  HB2 TYR A 305     -21.490   1.399   3.792  1.00 98.12           H  
ATOM   4481  HB3 TYR A 305     -21.887   3.020   4.302  1.00 98.12           H  
ATOM   4482  O   TYR A 305     -24.809   3.799   3.566  1.00 98.12           O  
ATOM   4483  CG  TYR A 305     -23.131   1.495   5.130  1.00 98.12           C  
ATOM   4484  CD1 TYR A 305     -23.206   2.194   6.347  1.00 98.12           C  
ATOM   4485  HD1 TYR A 305     -22.666   3.124   6.452  1.00 98.12           H  
ATOM   4486  CD2 TYR A 305     -23.804   0.266   4.990  1.00 98.12           C  
ATOM   4487  HD2 TYR A 305     -23.739  -0.286   4.064  1.00 98.12           H  
ATOM   4488  CE1 TYR A 305     -23.978   1.700   7.412  1.00 98.12           C  
ATOM   4489  HE1 TYR A 305     -24.044   2.256   8.336  1.00 98.12           H  
ATOM   4490  CE2 TYR A 305     -24.575  -0.241   6.054  1.00 98.12           C  
ATOM   4491  HE2 TYR A 305     -25.097  -1.181   5.948  1.00 98.12           H  
ATOM   4492  OH  TYR A 305     -25.427   0.009   8.288  1.00 98.12           O  
ATOM   4493  HH  TYR A 305     -25.389   0.603   9.041  1.00 98.12           H  
ATOM   4494  CZ  TYR A 305     -24.671   0.481   7.262  1.00 98.12           C  
ATOM   4495  N   GLY A 306     -23.597   4.589   1.854  1.00 98.27           N  
ATOM   4496  H   GLY A 306     -22.841   4.420   1.206  1.00 98.27           H  
ATOM   4497  CA  GLY A 306     -24.274   5.887   1.786  1.00 98.27           C  
ATOM   4498  HA2 GLY A 306     -25.350   5.726   1.726  1.00 98.27           H  
ATOM   4499  HA3 GLY A 306     -23.950   6.402   0.882  1.00 98.27           H  
ATOM   4500  C   GLY A 306     -23.993   6.810   2.978  1.00 98.27           C  
ATOM   4501  O   GLY A 306     -24.804   7.692   3.265  1.00 98.27           O  
ATOM   4502  N   MET A 307     -22.886   6.608   3.704  1.00 98.74           N  
ATOM   4503  H   MET A 307     -22.242   5.889   3.408  1.00 98.74           H  
ATOM   4504  CA  MET A 307     -22.515   7.475   4.828  1.00 98.74           C  
ATOM   4505  HA  MET A 307     -23.373   7.548   5.497  1.00 98.74           H  
ATOM   4506  C   MET A 307     -22.177   8.899   4.379  1.00 98.74           C  
ATOM   4507  CB  MET A 307     -21.331   6.894   5.616  1.00 98.74           C  
ATOM   4508  HB2 MET A 307     -20.818   7.693   6.151  1.00 98.74           H  
ATOM   4509  HB3 MET A 307     -20.618   6.431   4.933  1.00 98.74           H  
ATOM   4510  O   MET A 307     -21.647   9.128   3.293  1.00 98.74           O  
ATOM   4511  CG  MET A 307     -21.797   5.879   6.655  1.00 98.74           C  
ATOM   4512  HG2 MET A 307     -22.459   6.384   7.359  1.00 98.74           H  
ATOM   4513  HG3 MET A 307     -22.364   5.105   6.139  1.00 98.74           H  
ATOM   4514  SD  MET A 307     -20.430   5.131   7.584  1.00 98.74           S  
ATOM   4515  CE  MET A 307     -21.322   4.306   8.926  1.00 98.74           C  
ATOM   4516  HE1 MET A 307     -20.606   3.791   9.566  1.00 98.74           H  
ATOM   4517  HE2 MET A 307     -22.026   3.580   8.519  1.00 98.74           H  
ATOM   4518  HE3 MET A 307     -21.860   5.049   9.514  1.00 98.74           H  
ATOM   4519  N   SER A 308     -22.401   9.865   5.276  1.00 98.86           N  
ATOM   4520  H   SER A 308     -22.791   9.615   6.173  1.00 98.86           H  
ATOM   4521  CA  SER A 308     -21.787  11.185   5.133  1.00 98.86           C  
ATOM   4522  HA  SER A 308     -22.012  11.553   4.132  1.00 98.86           H  
ATOM   4523  C   SER A 308     -20.264  11.072   5.269  1.00 98.86           C  
ATOM   4524  CB  SER A 308     -22.368  12.181   6.150  1.00 98.86           C  
ATOM   4525  HB2 SER A 308     -23.434  11.996   6.286  1.00 98.86           H  
ATOM   4526  HB3 SER A 308     -22.249  13.185   5.742  1.00 98.86           H  
ATOM   4527  O   SER A 308     -19.769  10.208   5.998  1.00 98.86           O  
ATOM   4528  OG  SER A 308     -21.706  12.143   7.402  1.00 98.86           O  
ATOM   4529  HG  SER A 308     -22.231  11.646   8.033  1.00 98.86           H  
ATOM   4530  N   LEU A 309     -19.515  11.989   4.647  1.00 98.88           N  
ATOM   4531  H   LEU A 309     -19.959  12.620   3.995  1.00 98.88           H  
ATOM   4532  CA  LEU A 309     -18.057  12.085   4.804  1.00 98.88           C  
ATOM   4533  HA  LEU A 309     -17.582  11.249   4.291  1.00 98.88           H  
ATOM   4534  C   LEU A 309     -17.624  12.051   6.278  1.00 98.88           C  
ATOM   4535  CB  LEU A 309     -17.611  13.414   4.167  1.00 98.88           C  
ATOM   4536  HB2 LEU A 309     -17.892  13.418   3.114  1.00 98.88           H  
ATOM   4537  HB3 LEU A 309     -18.149  14.229   4.652  1.00 98.88           H  
ATOM   4538  O   LEU A 309     -16.646  11.402   6.641  1.00 98.88           O  
ATOM   4539  CG  LEU A 309     -16.099  13.688   4.285  1.00 98.88           C  
ATOM   4540  HG  LEU A 309     -15.760  13.539   5.310  1.00 98.88           H  
ATOM   4541  CD1 LEU A 309     -15.299  12.774   3.366  1.00 98.88           C  
ATOM   4542 HD11 LEU A 309     -14.258  13.096   3.332  1.00 98.88           H  
ATOM   4543 HD12 LEU A 309     -15.708  12.815   2.357  1.00 98.88           H  
ATOM   4544 HD13 LEU A 309     -15.343  11.745   3.725  1.00 98.88           H  
ATOM   4545  CD2 LEU A 309     -15.813  15.143   3.941  1.00 98.88           C  
ATOM   4546 HD21 LEU A 309     -16.174  15.359   2.935  1.00 98.88           H  
ATOM   4547 HD22 LEU A 309     -16.324  15.800   4.646  1.00 98.88           H  
ATOM   4548 HD23 LEU A 309     -14.742  15.336   3.994  1.00 98.88           H  
ATOM   4549  N   ASN A 310     -18.355  12.765   7.136  1.00 98.85           N  
ATOM   4550  H   ASN A 310     -19.211  13.178   6.795  1.00 98.85           H  
ATOM   4551  CA  ASN A 310     -18.018  12.907   8.546  1.00 98.85           C  
ATOM   4552  HA  ASN A 310     -16.951  13.120   8.614  1.00 98.85           H  
ATOM   4553  C   ASN A 310     -18.257  11.615   9.343  1.00 98.85           C  
ATOM   4554  CB  ASN A 310     -18.805  14.113   9.088  1.00 98.85           C  
ATOM   4555  HB2 ASN A 310     -18.564  14.994   8.493  1.00 98.85           H  
ATOM   4556  HB3 ASN A 310     -19.872  13.911   9.000  1.00 98.85           H  
ATOM   4557  O   ASN A 310     -17.497  11.336  10.269  1.00 98.85           O  
ATOM   4558  CG  ASN A 310     -18.506  14.437  10.538  1.00 98.85           C  
ATOM   4559  ND2 ASN A 310     -17.257  14.490  10.937  1.00 98.85           N  
ATOM   4560 HD21 ASN A 310     -17.094  14.630  11.924  1.00 98.85           H  
ATOM   4561 HD22 ASN A 310     -16.508  14.225  10.313  1.00 98.85           H  
ATOM   4562  OD1 ASN A 310     -19.384  14.695  11.348  1.00 98.85           O  
ATOM   4563  N   ASP A 311     -19.262  10.822   8.975  1.00 98.90           N  
ATOM   4564  H   ASP A 311     -19.835  11.092   8.188  1.00 98.90           H  
ATOM   4565  CA  ASP A 311     -19.551   9.539   9.622  1.00 98.90           C  
ATOM   4566  HA  ASP A 311     -19.362   9.632  10.692  1.00 98.90           H  
ATOM   4567  C   ASP A 311     -18.630   8.433   9.101  1.00 98.90           C  
ATOM   4568  CB  ASP A 311     -21.033   9.183   9.453  1.00 98.90           C  
ATOM   4569  HB2 ASP A 311     -21.238   8.247   9.973  1.00 98.90           H  
ATOM   4570  HB3 ASP A 311     -21.250   9.040   8.395  1.00 98.90           H  
ATOM   4571  O   ASP A 311     -18.060   7.699   9.905  1.00 98.90           O  
ATOM   4572  CG  ASP A 311     -21.932  10.280  10.028  1.00 98.90           C  
ATOM   4573  OD1 ASP A 311     -21.667  10.722  11.173  1.00 98.90           O  
ATOM   4574  OD2 ASP A 311     -22.832  10.724   9.275  1.00 98.90           O  
ATOM   4575  N   ALA A 312     -18.389   8.383   7.787  1.00 98.95           N  
ATOM   4576  H   ALA A 312     -18.881   9.025   7.181  1.00 98.95           H  
ATOM   4577  CA  ALA A 312     -17.440   7.462   7.164  1.00 98.95           C  
ATOM   4578  HA  ALA A 312     -17.754   6.437   7.364  1.00 98.95           H  
ATOM   4579  C   ALA A 312     -16.019   7.639   7.729  1.00 98.95           C  
ATOM   4580  CB  ALA A 312     -17.474   7.700   5.650  1.00 98.95           C  
ATOM   4581  HB1 ALA A 312     -17.224   8.735   5.419  1.00 98.95           H  
ATOM   4582  HB2 ALA A 312     -18.466   7.478   5.256  1.00 98.95           H  
ATOM   4583  HB3 ALA A 312     -16.752   7.045   5.163  1.00 98.95           H  
ATOM   4584  O   ALA A 312     -15.380   6.673   8.145  1.00 98.95           O  
ATOM   4585  N   ALA A 313     -15.552   8.888   7.836  1.00 98.94           N  
ATOM   4586  H   ALA A 313     -16.102   9.638   7.443  1.00 98.94           H  
ATOM   4587  CA  ALA A 313     -14.244   9.217   8.399  1.00 98.94           C  
ATOM   4588  HA  ALA A 313     -13.471   8.671   7.859  1.00 98.94           H  
ATOM   4589  C   ALA A 313     -14.099   8.837   9.883  1.00 98.94           C  
ATOM   4590  CB  ALA A 313     -14.007  10.710   8.184  1.00 98.94           C  
ATOM   4591  HB1 ALA A 313     -13.958  10.929   7.117  1.00 98.94           H  
ATOM   4592  HB2 ALA A 313     -14.816  11.282   8.640  1.00 98.94           H  
ATOM   4593  HB3 ALA A 313     -13.069  10.998   8.658  1.00 98.94           H  
ATOM   4594  O   ALA A 313     -13.024   8.402  10.300  1.00 98.94           O  
ATOM   4595  N   ARG A 314     -15.166   8.968  10.688  1.00 98.85           N  
ATOM   4596  H   ARG A 314     -16.031   9.299  10.285  1.00 98.85           H  
ATOM   4597  CA  ARG A 314     -15.164   8.474  12.075  1.00 98.85           C  
ATOM   4598  HA  ARG A 314     -14.233   8.763  12.563  1.00 98.85           H  
ATOM   4599  C   ARG A 314     -15.182   6.950  12.130  1.00 98.85           C  
ATOM   4600  CB  ARG A 314     -16.344   9.028  12.880  1.00 98.85           C  
ATOM   4601  HB2 ARG A 314     -16.432   8.441  13.794  1.00 98.85           H  
ATOM   4602  HB3 ARG A 314     -17.266   8.907  12.311  1.00 98.85           H  
ATOM   4603  O   ARG A 314     -14.393   6.382  12.870  1.00 98.85           O  
ATOM   4604  CG  ARG A 314     -16.166  10.497  13.276  1.00 98.85           C  
ATOM   4605  HG2 ARG A 314     -15.201  10.638  13.763  1.00 98.85           H  
ATOM   4606  HG3 ARG A 314     -16.209  11.128  12.388  1.00 98.85           H  
ATOM   4607  CD  ARG A 314     -17.287  10.868  14.254  1.00 98.85           C  
ATOM   4608  HD2 ARG A 314     -17.071  10.412  15.220  1.00 98.85           H  
ATOM   4609  HD3 ARG A 314     -18.223  10.437  13.898  1.00 98.85           H  
ATOM   4610  NE  ARG A 314     -17.418  12.328  14.416  1.00 98.85           N  
ATOM   4611  HE  ARG A 314     -16.698  12.789  14.952  1.00 98.85           H  
ATOM   4612  NH1 ARG A 314     -19.334  12.594  13.152  1.00 98.85           N  
ATOM   4613 HH11 ARG A 314     -19.421  11.603  12.974  1.00 98.85           H  
ATOM   4614 HH12 ARG A 314     -19.896  13.202  12.574  1.00 98.85           H  
ATOM   4615  NH2 ARG A 314     -18.293  14.378  13.952  1.00 98.85           N  
ATOM   4616 HH21 ARG A 314     -17.626  14.837  14.555  1.00 98.85           H  
ATOM   4617 HH22 ARG A 314     -18.961  14.889  13.393  1.00 98.85           H  
ATOM   4618  CZ  ARG A 314     -18.347  13.079  13.850  1.00 98.85           C  
ATOM   4619  N   ALA A 315     -16.023   6.294  11.333  1.00 98.89           N  
ATOM   4620  H   ALA A 315     -16.644   6.824  10.739  1.00 98.89           H  
ATOM   4621  CA  ALA A 315     -16.143   4.839  11.321  1.00 98.89           C  
ATOM   4622  HA  ALA A 315     -16.377   4.504  12.331  1.00 98.89           H  
ATOM   4623  C   ALA A 315     -14.833   4.141  10.903  1.00 98.89           C  
ATOM   4624  CB  ALA A 315     -17.317   4.471  10.408  1.00 98.89           C  
ATOM   4625  HB1 ALA A 315     -18.243   4.873  10.819  1.00 98.89           H  
ATOM   4626  HB2 ALA A 315     -17.159   4.899   9.418  1.00 98.89           H  
ATOM   4627  HB3 ALA A 315     -17.400   3.387  10.326  1.00 98.89           H  
ATOM   4628  O   ALA A 315     -14.458   3.140  11.517  1.00 98.89           O  
ATOM   4629  N   ALA A 316     -14.098   4.697   9.934  1.00 98.86           N  
ATOM   4630  H   ALA A 316     -14.494   5.455   9.396  1.00 98.86           H  
ATOM   4631  CA  ALA A 316     -12.764   4.220   9.568  1.00 98.86           C  
ATOM   4632  HA  ALA A 316     -12.823   3.156   9.339  1.00 98.86           H  
ATOM   4633  C   ALA A 316     -11.751   4.400  10.718  1.00 98.86           C  
ATOM   4634  CB  ALA A 316     -12.324   4.948   8.294  1.00 98.86           C  
ATOM   4635  HB1 ALA A 316     -11.379   4.531   7.946  1.00 98.86           H  
ATOM   4636  HB2 ALA A 316     -13.068   4.800   7.512  1.00 98.86           H  
ATOM   4637  HB3 ALA A 316     -12.205   6.015   8.487  1.00 98.86           H  
ATOM   4638  O   ALA A 316     -11.006   3.477  11.051  1.00 98.86           O  
ATOM   4639  N   LEU A 317     -11.762   5.553  11.399  1.00 98.62           N  
ATOM   4640  H   LEU A 317     -12.393   6.285  11.105  1.00 98.62           H  
ATOM   4641  CA  LEU A 317     -10.886   5.801  12.551  1.00 98.62           C  
ATOM   4642  HA  LEU A 317      -9.875   5.525  12.252  1.00 98.62           H  
ATOM   4643  C   LEU A 317     -11.247   4.920  13.768  1.00 98.62           C  
ATOM   4644  CB  LEU A 317     -10.917   7.305  12.881  1.00 98.62           C  
ATOM   4645  HB2 LEU A 317     -11.839   7.518  13.423  1.00 98.62           H  
ATOM   4646  HB3 LEU A 317     -10.930   7.881  11.957  1.00 98.62           H  
ATOM   4647  O   LEU A 317     -10.360   4.467  14.491  1.00 98.62           O  
ATOM   4648  CG  LEU A 317      -9.708   7.763  13.717  1.00 98.62           C  
ATOM   4649  HG  LEU A 317      -9.559   7.085  14.558  1.00 98.62           H  
ATOM   4650  CD1 LEU A 317      -8.422   7.829  12.886  1.00 98.62           C  
ATOM   4651 HD11 LEU A 317      -8.157   6.836  12.521  1.00 98.62           H  
ATOM   4652 HD12 LEU A 317      -7.602   8.184  13.511  1.00 98.62           H  
ATOM   4653 HD13 LEU A 317      -8.552   8.499  12.037  1.00 98.62           H  
ATOM   4654  CD2 LEU A 317      -9.958   9.161  14.277  1.00 98.62           C  
ATOM   4655 HD21 LEU A 317      -9.108   9.439  14.901  1.00 98.62           H  
ATOM   4656 HD22 LEU A 317     -10.860   9.156  14.889  1.00 98.62           H  
ATOM   4657 HD23 LEU A 317     -10.067   9.876  13.461  1.00 98.62           H  
ATOM   4658  N   ASP A 318     -12.526   4.593  13.959  1.00 98.72           N  
ATOM   4659  H   ASP A 318     -13.222   5.075  13.407  1.00 98.72           H  
ATOM   4660  CA  ASP A 318     -12.993   3.645  14.977  1.00 98.72           C  
ATOM   4661  HA  ASP A 318     -12.587   3.940  15.945  1.00 98.72           H  
ATOM   4662  C   ASP A 318     -12.516   2.209  14.692  1.00 98.72           C  
ATOM   4663  CB  ASP A 318     -14.531   3.660  15.068  1.00 98.72           C  
ATOM   4664  HB2 ASP A 318     -14.847   2.765  15.603  1.00 98.72           H  
ATOM   4665  HB3 ASP A 318     -14.952   3.600  14.065  1.00 98.72           H  
ATOM   4666  O   ASP A 318     -12.288   1.442  15.631  1.00 98.72           O  
ATOM   4667  CG  ASP A 318     -15.143   4.859  15.805  1.00 98.72           C  
ATOM   4668  OD1 ASP A 318     -14.407   5.581  16.514  1.00 98.72           O  
ATOM   4669  OD2 ASP A 318     -16.387   4.974  15.723  1.00 98.72           O  
ATOM   4670  N   LYS A 319     -12.329   1.818  13.421  1.00 98.57           N  
ATOM   4671  H   LYS A 319     -12.555   2.473  12.687  1.00 98.57           H  
ATOM   4672  CA  LYS A 319     -11.693   0.533  13.062  1.00 98.57           C  
ATOM   4673  HA  LYS A 319     -12.157  -0.271  13.632  1.00 98.57           H  
ATOM   4674  C   LYS A 319     -10.214   0.521  13.453  1.00 98.57           C  
ATOM   4675  CB  LYS A 319     -11.859   0.220  11.565  1.00 98.57           C  
ATOM   4676  HB2 LYS A 319     -11.501   1.066  10.979  1.00 98.57           H  
ATOM   4677  HB3 LYS A 319     -11.235  -0.637  11.312  1.00 98.57           H  
ATOM   4678  O   LYS A 319      -9.768  -0.454  14.055  1.00 98.57           O  
ATOM   4679  CG  LYS A 319     -13.305  -0.110  11.162  1.00 98.57           C  
ATOM   4680  HG2 LYS A 319     -13.578  -1.091  11.552  1.00 98.57           H  
ATOM   4681  HG3 LYS A 319     -13.987   0.633  11.575  1.00 98.57           H  
ATOM   4682  CD  LYS A 319     -13.425  -0.105   9.633  1.00 98.57           C  
ATOM   4683  HD2 LYS A 319     -12.778  -0.871   9.204  1.00 98.57           H  
ATOM   4684  HD3 LYS A 319     -13.091   0.866   9.269  1.00 98.57           H  
ATOM   4685  CE  LYS A 319     -14.864  -0.336   9.169  1.00 98.57           C  
ATOM   4686  HE2 LYS A 319     -15.526   0.315   9.740  1.00 98.57           H  
ATOM   4687  HE3 LYS A 319     -15.144  -1.374   9.344  1.00 98.57           H  
ATOM   4688  NZ  LYS A 319     -14.998  -0.018   7.734  1.00 98.57           N  
ATOM   4689  HZ1 LYS A 319     -14.673   0.910   7.499  1.00 98.57           H  
ATOM   4690  HZ2 LYS A 319     -14.396  -0.562   7.133  1.00 98.57           H  
ATOM   4691  HZ3 LYS A 319     -15.913  -0.180   7.339  1.00 98.57           H  
ATOM   4692  N   VAL A 320      -9.480   1.611  13.206  1.00 98.12           N  
ATOM   4693  H   VAL A 320      -9.914   2.366  12.694  1.00 98.12           H  
ATOM   4694  CA  VAL A 320      -8.087   1.772  13.672  1.00 98.12           C  
ATOM   4695  HA  VAL A 320      -7.487   0.958  13.265  1.00 98.12           H  
ATOM   4696  C   VAL A 320      -8.011   1.670  15.201  1.00 98.12           C  
ATOM   4697  CB  VAL A 320      -7.479   3.102  13.179  1.00 98.12           C  
ATOM   4698  HB  VAL A 320      -8.072   3.937  13.552  1.00 98.12           H  
ATOM   4699  O   VAL A 320      -7.222   0.884  15.726  1.00 98.12           O  
ATOM   4700  CG1 VAL A 320      -6.038   3.293  13.653  1.00 98.12           C  
ATOM   4701 HG11 VAL A 320      -5.666   4.257  13.308  1.00 98.12           H  
ATOM   4702 HG12 VAL A 320      -5.996   3.292  14.742  1.00 98.12           H  
ATOM   4703 HG13 VAL A 320      -5.401   2.499  13.261  1.00 98.12           H  
ATOM   4704  CG2 VAL A 320      -7.444   3.175  11.651  1.00 98.12           C  
ATOM   4705 HG21 VAL A 320      -6.834   2.368  11.248  1.00 98.12           H  
ATOM   4706 HG22 VAL A 320      -7.018   4.132  11.350  1.00 98.12           H  
ATOM   4707 HG23 VAL A 320      -8.451   3.105  11.240  1.00 98.12           H  
ATOM   4708  N   ALA A 321      -8.897   2.369  15.919  1.00 97.57           N  
ATOM   4709  H   ALA A 321      -9.496   3.022  15.434  1.00 97.57           H  
ATOM   4710  CA  ALA A 321      -8.970   2.316  17.380  1.00 97.57           C  
ATOM   4711  HA  ALA A 321      -8.004   2.616  17.785  1.00 97.57           H  
ATOM   4712  C   ALA A 321      -9.273   0.899  17.909  1.00 97.57           C  
ATOM   4713  CB  ALA A 321     -10.025   3.325  17.847  1.00 97.57           C  
ATOM   4714  HB1 ALA A 321      -9.796   4.312  17.444  1.00 97.57           H  
ATOM   4715  HB2 ALA A 321     -11.013   3.024  17.502  1.00 97.57           H  
ATOM   4716  HB3 ALA A 321     -10.025   3.375  18.936  1.00 97.57           H  
ATOM   4717  O   ALA A 321      -8.656   0.455  18.877  1.00 97.57           O  
ATOM   4718  N   LYS A 322     -10.168   0.144  17.252  1.00 98.08           N  
ATOM   4719  H   LYS A 322     -10.667   0.574  16.486  1.00 98.08           H  
ATOM   4720  CA  LYS A 322     -10.463  -1.265  17.590  1.00 98.08           C  
ATOM   4721  HA  LYS A 322     -10.704  -1.333  18.651  1.00 98.08           H  
ATOM   4722  C   LYS A 322      -9.272  -2.204  17.378  1.00 98.08           C  
ATOM   4723  CB  LYS A 322     -11.655  -1.768  16.765  1.00 98.08           C  
ATOM   4724  HB2 LYS A 322     -11.689  -2.856  16.805  1.00 98.08           H  
ATOM   4725  HB3 LYS A 322     -11.507  -1.477  15.724  1.00 98.08           H  
ATOM   4726  O   LYS A 322      -9.177  -3.204  18.086  1.00 98.08           O  
ATOM   4727  CG  LYS A 322     -12.998  -1.233  17.277  1.00 98.08           C  
ATOM   4728  HG2 LYS A 322     -13.270  -1.751  18.197  1.00 98.08           H  
ATOM   4729  HG3 LYS A 322     -12.920  -0.168  17.491  1.00 98.08           H  
ATOM   4730  CD  LYS A 322     -14.077  -1.459  16.211  1.00 98.08           C  
ATOM   4731  HD2 LYS A 322     -13.744  -0.997  15.282  1.00 98.08           H  
ATOM   4732  HD3 LYS A 322     -14.217  -2.527  16.048  1.00 98.08           H  
ATOM   4733  CE  LYS A 322     -15.396  -0.812  16.637  1.00 98.08           C  
ATOM   4734  HE2 LYS A 322     -15.179   0.203  16.971  1.00 98.08           H  
ATOM   4735  HE3 LYS A 322     -15.811  -1.365  17.479  1.00 98.08           H  
ATOM   4736  NZ  LYS A 322     -16.353  -0.763  15.504  1.00 98.08           N  
ATOM   4737  HZ1 LYS A 322     -15.954  -0.221  14.751  1.00 98.08           H  
ATOM   4738  HZ2 LYS A 322     -17.211  -0.305  15.777  1.00 98.08           H  
ATOM   4739  HZ3 LYS A 322     -16.557  -1.688  15.153  1.00 98.08           H  
ATOM   4740  N   LEU A 323      -8.371  -1.896  16.443  1.00 97.37           N  
ATOM   4741  H   LEU A 323      -8.537  -1.081  15.868  1.00 97.37           H  
ATOM   4742  CA  LEU A 323      -7.108  -2.623  16.274  1.00 97.37           C  
ATOM   4743  HA  LEU A 323      -7.291  -3.683  16.455  1.00 97.37           H  
ATOM   4744  C   LEU A 323      -6.034  -2.222  17.301  1.00 97.37           C  
ATOM   4745  CB  LEU A 323      -6.589  -2.455  14.834  1.00 97.37           C  
ATOM   4746  HB2 LEU A 323      -6.467  -1.392  14.624  1.00 97.37           H  
ATOM   4747  HB3 LEU A 323      -5.605  -2.922  14.788  1.00 97.37           H  
ATOM   4748  O   LEU A 323      -5.029  -2.922  17.413  1.00 97.37           O  
ATOM   4749  CG  LEU A 323      -7.450  -3.093  13.730  1.00 97.37           C  
ATOM   4750  HG  LEU A 323      -8.457  -2.674  13.749  1.00 97.37           H  
ATOM   4751  CD1 LEU A 323      -6.821  -2.804  12.365  1.00 97.37           C  
ATOM   4752 HD11 LEU A 323      -6.732  -1.727  12.225  1.00 97.37           H  
ATOM   4753 HD12 LEU A 323      -7.458  -3.201  11.574  1.00 97.37           H  
ATOM   4754 HD13 LEU A 323      -5.833  -3.259  12.295  1.00 97.37           H  
ATOM   4755  CD2 LEU A 323      -7.545  -4.612  13.902  1.00 97.37           C  
ATOM   4756 HD21 LEU A 323      -8.096  -4.853  14.811  1.00 97.37           H  
ATOM   4757 HD22 LEU A 323      -6.549  -5.053  13.947  1.00 97.37           H  
ATOM   4758 HD23 LEU A 323      -8.089  -5.044  13.062  1.00 97.37           H  
ATOM   4759  N   GLY A 324      -6.255  -1.147  18.065  1.00 94.97           N  
ATOM   4760  H   GLY A 324      -7.123  -0.645  17.941  1.00 94.97           H  
ATOM   4761  CA  GLY A 324      -5.313  -0.606  19.047  1.00 94.97           C  
ATOM   4762  HA2 GLY A 324      -4.691  -1.409  19.444  1.00 94.97           H  
ATOM   4763  HA3 GLY A 324      -5.886  -0.175  19.868  1.00 94.97           H  
ATOM   4764  C   GLY A 324      -4.389   0.489  18.508  1.00 94.97           C  
ATOM   4765  O   GLY A 324      -3.352   0.732  19.121  1.00 94.97           O  
ATOM   4766  N   GLY A 325      -4.735   1.113  17.376  1.00 94.53           N  
ATOM   4767  H   GLY A 325      -5.613   0.872  16.939  1.00 94.53           H  
ATOM   4768  CA  GLY A 325      -3.981   2.217  16.781  1.00 94.53           C  
ATOM   4769  HA2 GLY A 325      -3.958   2.093  15.698  1.00 94.53           H  
ATOM   4770  HA3 GLY A 325      -2.951   2.197  17.139  1.00 94.53           H  
ATOM   4771  C   GLY A 325      -4.562   3.601  17.072  1.00 94.53           C  
ATOM   4772  O   GLY A 325      -5.777   3.775  17.210  1.00 94.53           O  
ATOM   4773  N   GLU A 326      -3.686   4.601  17.091  1.00 94.65           N  
ATOM   4774  H   GLU A 326      -2.701   4.381  17.044  1.00 94.65           H  
ATOM   4775  CA  GLU A 326      -4.038   6.011  17.254  1.00 94.65           C  
ATOM   4776  HA  GLU A 326      -5.124   6.096  17.282  1.00 94.65           H  
ATOM   4777  C   GLU A 326      -3.577   6.863  16.059  1.00 94.65           C  
ATOM   4778  CB  GLU A 326      -3.521   6.540  18.604  1.00 94.65           C  
ATOM   4779  HB2 GLU A 326      -3.728   7.608  18.667  1.00 94.65           H  
ATOM   4780  HB3 GLU A 326      -2.443   6.387  18.661  1.00 94.65           H  
ATOM   4781  O   GLU A 326      -2.699   6.487  15.279  1.00 94.65           O  
ATOM   4782  CG  GLU A 326      -4.220   5.839  19.786  1.00 94.65           C  
ATOM   4783  HG2 GLU A 326      -4.020   4.768  19.743  1.00 94.65           H  
ATOM   4784  HG3 GLU A 326      -5.295   5.982  19.680  1.00 94.65           H  
ATOM   4785  CD  GLU A 326      -3.780   6.350  21.169  1.00 94.65           C  
ATOM   4786  OE1 GLU A 326      -4.585   6.204  22.119  1.00 94.65           O  
ATOM   4787  OE2 GLU A 326      -2.638   6.847  21.297  1.00 94.65           O  
ATOM   4788  N   GLY A 327      -4.221   8.013  15.870  1.00 96.01           N  
ATOM   4789  H   GLY A 327      -4.963   8.248  16.513  1.00 96.01           H  
ATOM   4790  CA  GLY A 327      -3.952   8.943  14.782  1.00 96.01           C  
ATOM   4791  HA2 GLY A 327      -3.713   8.370  13.886  1.00 96.01           H  
ATOM   4792  HA3 GLY A 327      -3.088   9.559  15.032  1.00 96.01           H  
ATOM   4793  C   GLY A 327      -5.134   9.849  14.453  1.00 96.01           C  
ATOM   4794  O   GLY A 327      -5.976  10.169  15.294  1.00 96.01           O  
ATOM   4795  N   GLY A 328      -5.201  10.252  13.192  1.00 97.86           N  
ATOM   4796  H   GLY A 328      -4.449   9.985  12.573  1.00 97.86           H  
ATOM   4797  CA  GLY A 328      -6.275  11.035  12.609  1.00 97.86           C  
ATOM   4798  HA2 GLY A 328      -6.232  12.055  12.990  1.00 97.86           H  
ATOM   4799  HA3 GLY A 328      -7.238  10.598  12.872  1.00 97.86           H  
ATOM   4800  C   GLY A 328      -6.173  11.085  11.093  1.00 97.86           C  
ATOM   4801  O   GLY A 328      -5.296  10.473  10.480  1.00 97.86           O  
ATOM   4802  N   LEU A 329      -7.092  11.822  10.486  1.00 98.84           N  
ATOM   4803  H   LEU A 329      -7.779  12.299  11.053  1.00 98.84           H  
ATOM   4804  CA  LEU A 329      -7.097  12.089   9.057  1.00 98.84           C  
ATOM   4805  HA  LEU A 329      -6.063  12.163   8.720  1.00 98.84           H  
ATOM   4806  C   LEU A 329      -7.742  13.442   8.767  1.00 98.84           C  
ATOM   4807  CB  LEU A 329      -7.757  10.906   8.310  1.00 98.84           C  
ATOM   4808  HB2 LEU A 329      -7.206  10.006   8.582  1.00 98.84           H  
ATOM   4809  HB3 LEU A 329      -7.615  11.037   7.238  1.00 98.84           H  
ATOM   4810  O   LEU A 329      -8.464  14.003   9.591  1.00 98.84           O  
ATOM   4811  CG  LEU A 329      -9.255  10.664   8.598  1.00 98.84           C  
ATOM   4812  HG  LEU A 329      -9.465  10.828   9.655  1.00 98.84           H  
ATOM   4813  CD1 LEU A 329     -10.150  11.575   7.752  1.00 98.84           C  
ATOM   4814 HD11 LEU A 329     -10.157  12.589   8.152  1.00 98.84           H  
ATOM   4815 HD12 LEU A 329      -9.786  11.603   6.725  1.00 98.84           H  
ATOM   4816 HD13 LEU A 329     -11.171  11.195   7.737  1.00 98.84           H  
ATOM   4817  CD2 LEU A 329      -9.628   9.217   8.272  1.00 98.84           C  
ATOM   4818 HD21 LEU A 329      -9.031   8.538   8.881  1.00 98.84           H  
ATOM   4819 HD22 LEU A 329      -9.447   9.009   7.218  1.00 98.84           H  
ATOM   4820 HD23 LEU A 329     -10.679   9.040   8.501  1.00 98.84           H  
ATOM   4821  N   ILE A 330      -7.515  13.935   7.559  1.00 98.96           N  
ATOM   4822  H   ILE A 330      -6.897  13.413   6.954  1.00 98.96           H  
ATOM   4823  CA  ILE A 330      -8.328  14.978   6.939  1.00 98.96           C  
ATOM   4824  HA  ILE A 330      -9.105  15.289   7.638  1.00 98.96           H  
ATOM   4825  C   ILE A 330      -9.022  14.386   5.721  1.00 98.96           C  
ATOM   4826  CB  ILE A 330      -7.497  16.225   6.583  1.00 98.96           C  
ATOM   4827  HB  ILE A 330      -8.179  16.980   6.193  1.00 98.96           H  
ATOM   4828  O   ILE A 330      -8.434  13.574   5.002  1.00 98.96           O  
ATOM   4829  CG1 ILE A 330      -6.479  15.892   5.470  1.00 98.96           C  
ATOM   4830 HG12 ILE A 330      -7.029  15.668   4.555  1.00 98.96           H  
ATOM   4831 HG13 ILE A 330      -5.918  14.993   5.725  1.00 98.96           H  
ATOM   4832  CG2 ILE A 330      -6.864  16.797   7.863  1.00 98.96           C  
ATOM   4833 HG21 ILE A 330      -6.411  17.768   7.663  1.00 98.96           H  
ATOM   4834 HG22 ILE A 330      -7.633  16.913   8.627  1.00 98.96           H  
ATOM   4835 HG23 ILE A 330      -6.107  16.113   8.247  1.00 98.96           H  
ATOM   4836  CD1 ILE A 330      -5.497  17.006   5.135  1.00 98.96           C  
ATOM   4837 HD11 ILE A 330      -6.061  17.908   4.901  1.00 98.96           H  
ATOM   4838 HD12 ILE A 330      -4.901  16.708   4.273  1.00 98.96           H  
ATOM   4839 HD13 ILE A 330      -4.830  17.192   5.977  1.00 98.96           H  
ATOM   4840  N   ALA A 331     -10.254  14.811   5.471  1.00 98.97           N  
ATOM   4841  H   ALA A 331     -10.703  15.446   6.117  1.00 98.97           H  
ATOM   4842  CA  ALA A 331     -10.963  14.450   4.259  1.00 98.97           C  
ATOM   4843  HA  ALA A 331     -10.208  14.278   3.492  1.00 98.97           H  
ATOM   4844  C   ALA A 331     -11.860  15.585   3.748  1.00 98.97           C  
ATOM   4845  CB  ALA A 331     -11.719  13.135   4.481  1.00 98.97           C  
ATOM   4846  HB1 ALA A 331     -12.544  13.279   5.179  1.00 98.97           H  
ATOM   4847  HB2 ALA A 331     -12.097  12.773   3.526  1.00 98.97           H  
ATOM   4848  HB3 ALA A 331     -11.041  12.378   4.875  1.00 98.97           H  
ATOM   4849  O   ALA A 331     -12.332  16.422   4.523  1.00 98.97           O  
ATOM   4850  N   ILE A 332     -12.086  15.595   2.436  1.00 98.93           N  
ATOM   4851  H   ILE A 332     -11.661  14.862   1.886  1.00 98.93           H  
ATOM   4852  CA  ILE A 332     -12.994  16.508   1.730  1.00 98.93           C  
ATOM   4853  HA  ILE A 332     -13.720  16.871   2.458  1.00 98.93           H  
ATOM   4854  C   ILE A 332     -13.767  15.737   0.657  1.00 98.93           C  
ATOM   4855  CB  ILE A 332     -12.239  17.741   1.173  1.00 98.93           C  
ATOM   4856  HB  ILE A 332     -11.757  18.225   2.022  1.00 98.93           H  
ATOM   4857  O   ILE A 332     -13.177  14.911  -0.039  1.00 98.93           O  
ATOM   4858  CG1 ILE A 332     -13.206  18.759   0.530  1.00 98.93           C  
ATOM   4859 HG12 ILE A 332     -14.003  18.992   1.236  1.00 98.93           H  
ATOM   4860 HG13 ILE A 332     -13.662  18.323  -0.359  1.00 98.93           H  
ATOM   4861  CG2 ILE A 332     -11.138  17.365   0.168  1.00 98.93           C  
ATOM   4862 HG21 ILE A 332     -10.623  16.461   0.493  1.00 98.93           H  
ATOM   4863 HG22 ILE A 332     -11.578  17.177  -0.812  1.00 98.93           H  
ATOM   4864 HG23 ILE A 332     -10.417  18.177   0.081  1.00 98.93           H  
ATOM   4865  CD1 ILE A 332     -12.548  20.082   0.130  1.00 98.93           C  
ATOM   4866 HD11 ILE A 332     -13.319  20.747  -0.259  1.00 98.93           H  
ATOM   4867 HD12 ILE A 332     -11.801  19.919  -0.647  1.00 98.93           H  
ATOM   4868 HD13 ILE A 332     -12.073  20.544   0.995  1.00 98.93           H  
ATOM   4869  N   ASP A 333     -15.071  15.988   0.535  1.00 98.64           N  
ATOM   4870  H   ASP A 333     -15.482  16.700   1.122  1.00 98.64           H  
ATOM   4871  CA  ASP A 333     -15.938  15.357  -0.469  1.00 98.64           C  
ATOM   4872  HA  ASP A 333     -15.413  14.489  -0.869  1.00 98.64           H  
ATOM   4873  C   ASP A 333     -16.216  16.253  -1.682  1.00 98.64           C  
ATOM   4874  CB  ASP A 333     -17.221  14.787   0.163  1.00 98.64           C  
ATOM   4875  HB2 ASP A 333     -16.932  14.127   0.980  1.00 98.64           H  
ATOM   4876  HB3 ASP A 333     -17.730  14.175  -0.582  1.00 98.64           H  
ATOM   4877  O   ASP A 333     -15.882  17.443  -1.712  1.00 98.64           O  
ATOM   4878  CG  ASP A 333     -18.235  15.805   0.687  1.00 98.64           C  
ATOM   4879  OD1 ASP A 333     -18.221  16.985   0.262  1.00 98.64           O  
ATOM   4880  OD2 ASP A 333     -19.043  15.415   1.560  1.00 98.64           O  
ATOM   4881  N   HIS A 334     -16.838  15.675  -2.710  1.00 95.17           N  
ATOM   4882  H   HIS A 334     -17.093  14.701  -2.629  1.00 95.17           H  
ATOM   4883  CA  HIS A 334     -17.132  16.373  -3.962  1.00 95.17           C  
ATOM   4884  HA  HIS A 334     -16.224  16.897  -4.260  1.00 95.17           H  
ATOM   4885  C   HIS A 334     -18.234  17.451  -3.826  1.00 95.17           C  
ATOM   4886  CB  HIS A 334     -17.430  15.331  -5.048  1.00 95.17           C  
ATOM   4887  HB2 HIS A 334     -17.293  15.803  -6.020  1.00 95.17           H  
ATOM   4888  HB3 HIS A 334     -16.706  14.518  -4.981  1.00 95.17           H  
ATOM   4889  O   HIS A 334     -18.474  18.224  -4.757  1.00 95.17           O  
ATOM   4890  CG  HIS A 334     -18.824  14.760  -5.002  1.00 95.17           C  
ATOM   4891  CD2 HIS A 334     -19.215  13.532  -4.536  1.00 95.17           C  
ATOM   4892  HD2 HIS A 334     -18.573  12.784  -4.093  1.00 95.17           H  
ATOM   4893  ND1 HIS A 334     -19.937  15.373  -5.525  1.00 95.17           N  
ATOM   4894  HD1 HIS A 334     -19.945  16.289  -5.951  1.00 95.17           H  
ATOM   4895  CE1 HIS A 334     -20.971  14.528  -5.402  1.00 95.17           C  
ATOM   4896  HE1 HIS A 334     -21.977  14.724  -5.743  1.00 95.17           H  
ATOM   4897  NE2 HIS A 334     -20.589  13.399  -4.791  1.00 95.17           N  
ATOM   4898  N   GLN A 335     -18.903  17.533  -2.671  1.00 95.26           N  
ATOM   4899  H   GLN A 335     -18.716  16.827  -1.973  1.00 95.26           H  
ATOM   4900  CA  GLN A 335     -19.835  18.595  -2.285  1.00 95.26           C  
ATOM   4901  HA  GLN A 335     -20.263  19.026  -3.189  1.00 95.26           H  
ATOM   4902  C   GLN A 335     -19.135  19.738  -1.528  1.00 95.26           C  
ATOM   4903  CB  GLN A 335     -20.986  18.027  -1.430  1.00 95.26           C  
ATOM   4904  HB2 GLN A 335     -20.589  17.604  -0.507  1.00 95.26           H  
ATOM   4905  HB3 GLN A 335     -21.629  18.861  -1.148  1.00 95.26           H  
ATOM   4906  O   GLN A 335     -19.775  20.764  -1.259  1.00 95.26           O  
ATOM   4907  CG  GLN A 335     -21.884  16.985  -2.120  1.00 95.26           C  
ATOM   4908  HG2 GLN A 335     -22.839  16.968  -1.594  1.00 95.26           H  
ATOM   4909  HG3 GLN A 335     -22.076  17.294  -3.147  1.00 95.26           H  
ATOM   4910  CD  GLN A 335     -21.345  15.553  -2.121  1.00 95.26           C  
ATOM   4911  NE2 GLN A 335     -22.144  14.598  -2.534  1.00 95.26           N  
ATOM   4912 HE21 GLN A 335     -21.669  13.727  -2.721  1.00 95.26           H  
ATOM   4913 HE22 GLN A 335     -23.091  14.771  -2.840  1.00 95.26           H  
ATOM   4914  OE1 GLN A 335     -20.216  15.260  -1.778  1.00 95.26           O  
ATOM   4915  N   GLY A 336     -17.848  19.590  -1.200  1.00 96.20           N  
ATOM   4916  H   GLY A 336     -17.424  18.691  -1.382  1.00 96.20           H  
ATOM   4917  CA  GLY A 336     -17.039  20.551  -0.455  1.00 96.20           C  
ATOM   4918  HA2 GLY A 336     -15.990  20.327  -0.646  1.00 96.20           H  
ATOM   4919  HA3 GLY A 336     -17.248  21.562  -0.804  1.00 96.20           H  
ATOM   4920  C   GLY A 336     -17.241  20.504   1.061  1.00 96.20           C  
ATOM   4921  O   GLY A 336     -16.901  21.475   1.736  1.00 96.20           O  
ATOM   4922  N   ASN A 337     -17.805  19.425   1.610  1.00 97.97           N  
ATOM   4923  H   ASN A 337     -18.002  18.628   1.021  1.00 97.97           H  
ATOM   4924  CA  ASN A 337     -17.787  19.199   3.054  1.00 97.97           C  
ATOM   4925  HA  ASN A 337     -18.034  20.133   3.557  1.00 97.97           H  
ATOM   4926  C   ASN A 337     -16.374  18.772   3.468  1.00 97.97           C  
ATOM   4927  CB  ASN A 337     -18.816  18.140   3.471  1.00 97.97           C  
ATOM   4928  HB2 ASN A 337     -18.464  17.163   3.141  1.00 97.97           H  
ATOM   4929  HB3 ASN A 337     -18.883  18.107   4.559  1.00 97.97           H  
ATOM   4930  O   ASN A 337     -15.713  18.035   2.743  1.00 97.97           O  
ATOM   4931  CG  ASN A 337     -20.211  18.389   2.927  1.00 97.97           C  
ATOM   4932  ND2 ASN A 337     -20.780  17.435   2.238  1.00 97.97           N  
ATOM   4933 HD21 ASN A 337     -21.699  17.588   1.849  1.00 97.97           H  
ATOM   4934 HD22 ASN A 337     -20.213  16.644   1.968  1.00 97.97           H  
ATOM   4935  OD1 ASN A 337     -20.811  19.435   3.134  1.00 97.97           O  
ATOM   4936  N   VAL A 338     -15.916  19.214   4.639  1.00 98.59           N  
ATOM   4937  H   VAL A 338     -16.527  19.775   5.215  1.00 98.59           H  
ATOM   4938  CA  VAL A 338     -14.566  18.944   5.156  1.00 98.59           C  
ATOM   4939  HA  VAL A 338     -14.063  18.226   4.508  1.00 98.59           H  
ATOM   4940  C   VAL A 338     -14.670  18.327   6.546  1.00 98.59           C  
ATOM   4941  CB  VAL A 338     -13.718  20.234   5.178  1.00 98.59           C  
ATOM   4942  HB  VAL A 338     -14.230  20.984   5.781  1.00 98.59           H  
ATOM   4943  O   VAL A 338     -15.503  18.737   7.355  1.00 98.59           O  
ATOM   4944  CG1 VAL A 338     -12.322  20.012   5.769  1.00 98.59           C  
ATOM   4945 HG11 VAL A 338     -11.762  20.947   5.743  1.00 98.59           H  
ATOM   4946 HG12 VAL A 338     -11.790  19.248   5.202  1.00 98.59           H  
ATOM   4947 HG13 VAL A 338     -12.400  19.699   6.811  1.00 98.59           H  
ATOM   4948  CG2 VAL A 338     -13.513  20.802   3.768  1.00 98.59           C  
ATOM   4949 HG21 VAL A 338     -14.473  21.040   3.309  1.00 98.59           H  
ATOM   4950 HG22 VAL A 338     -12.922  21.717   3.816  1.00 98.59           H  
ATOM   4951 HG23 VAL A 338     -12.994  20.068   3.153  1.00 98.59           H  
ATOM   4952  N   THR A 339     -13.807  17.361   6.855  1.00 98.75           N  
ATOM   4953  H   THR A 339     -13.158  17.046   6.148  1.00 98.75           H  
ATOM   4954  CA  THR A 339     -13.690  16.792   8.201  1.00 98.75           C  
ATOM   4955  HA  THR A 339     -14.042  17.542   8.908  1.00 98.75           H  
ATOM   4956  C   THR A 339     -12.236  16.497   8.568  1.00 98.75           C  
ATOM   4957  CB  THR A 339     -14.607  15.571   8.339  1.00 98.75           C  
ATOM   4958  HB  THR A 339     -15.571  15.814   7.891  1.00 98.75           H  
ATOM   4959  O   THR A 339     -11.423  16.199   7.697  1.00 98.75           O  
ATOM   4960  CG2 THR A 339     -14.088  14.303   7.666  1.00 98.75           C  
ATOM   4961 HG21 THR A 339     -13.174  13.948   8.144  1.00 98.75           H  
ATOM   4962 HG22 THR A 339     -13.882  14.513   6.617  1.00 98.75           H  
ATOM   4963 HG23 THR A 339     -14.848  13.523   7.719  1.00 98.75           H  
ATOM   4964  OG1 THR A 339     -14.834  15.330   9.707  1.00 98.75           O  
ATOM   4965  HG1 THR A 339     -15.410  16.035  10.010  1.00 98.75           H  
ATOM   4966  N   LEU A 340     -11.896  16.629   9.855  1.00 98.68           N  
ATOM   4967  H   LEU A 340     -12.626  16.844  10.520  1.00 98.68           H  
ATOM   4968  CA  LEU A 340     -10.530  16.481  10.374  1.00 98.68           C  
ATOM   4969  HA  LEU A 340      -9.946  15.917   9.647  1.00 98.68           H  
ATOM   4970  C   LEU A 340     -10.490  15.655  11.691  1.00 98.68           C  
ATOM   4971  CB  LEU A 340      -9.851  17.869  10.530  1.00 98.68           C  
ATOM   4972  HB2 LEU A 340     -10.277  18.381  11.393  1.00 98.68           H  
ATOM   4973  HB3 LEU A 340      -8.806  17.666  10.765  1.00 98.68           H  
ATOM   4974  O   LEU A 340     -10.010  16.169  12.706  1.00 98.68           O  
ATOM   4975  CG  LEU A 340      -9.888  18.839   9.325  1.00 98.68           C  
ATOM   4976  HG  LEU A 340      -9.870  18.281   8.389  1.00 98.68           H  
ATOM   4977  CD1 LEU A 340     -11.111  19.765   9.361  1.00 98.68           C  
ATOM   4978 HD11 LEU A 340     -11.136  20.322  10.298  1.00 98.68           H  
ATOM   4979 HD12 LEU A 340     -11.060  20.476   8.536  1.00 98.68           H  
ATOM   4980 HD13 LEU A 340     -12.034  19.194   9.262  1.00 98.68           H  
ATOM   4981  CD2 LEU A 340      -8.675  19.773   9.347  1.00 98.68           C  
ATOM   4982 HD21 LEU A 340      -8.655  20.346  10.274  1.00 98.68           H  
ATOM   4983 HD22 LEU A 340      -8.716  20.458   8.499  1.00 98.68           H  
ATOM   4984 HD23 LEU A 340      -7.762  19.186   9.252  1.00 98.68           H  
ATOM   4985  N   PRO A 341     -11.075  14.439  11.756  1.00 98.62           N  
ATOM   4986  CA  PRO A 341     -11.144  13.650  12.986  1.00 98.62           C  
ATOM   4987  HA  PRO A 341     -11.518  14.272  13.799  1.00 98.62           H  
ATOM   4988  C   PRO A 341      -9.783  13.070  13.398  1.00 98.62           C  
ATOM   4989  CB  PRO A 341     -12.156  12.536  12.701  1.00 98.62           C  
ATOM   4990  HB2 PRO A 341     -11.968  11.639  13.290  1.00 98.62           H  
ATOM   4991  HB3 PRO A 341     -13.167  12.904  12.877  1.00 98.62           H  
ATOM   4992  O   PRO A 341      -8.962  12.693  12.565  1.00 98.62           O  
ATOM   4993  CG  PRO A 341     -11.959  12.285  11.209  1.00 98.62           C  
ATOM   4994  HG2 PRO A 341     -11.088  11.648  11.052  1.00 98.62           H  
ATOM   4995  HG3 PRO A 341     -12.849  11.842  10.762  1.00 98.62           H  
ATOM   4996  CD  PRO A 341     -11.689  13.690  10.668  1.00 98.62           C  
ATOM   4997  HD2 PRO A 341     -11.035  13.652   9.796  1.00 98.62           H  
ATOM   4998  HD3 PRO A 341     -12.641  14.152  10.406  1.00 98.62           H  
ATOM   4999  N   PHE A 342      -9.579  12.945  14.708  1.00 97.14           N  
ATOM   5000  H   PHE A 342     -10.289  13.270  15.348  1.00 97.14           H  
ATOM   5001  CA  PHE A 342      -8.414  12.309  15.324  1.00 97.14           C  
ATOM   5002  HA  PHE A 342      -8.092  11.479  14.695  1.00 97.14           H  
ATOM   5003  C   PHE A 342      -8.792  11.736  16.697  1.00 97.14           C  
ATOM   5004  CB  PHE A 342      -7.251  13.312  15.422  1.00 97.14           C  
ATOM   5005  HB2 PHE A 342      -6.377  12.798  15.820  1.00 97.14           H  
ATOM   5006  HB3 PHE A 342      -6.991  13.646  14.417  1.00 97.14           H  
ATOM   5007  O   PHE A 342      -9.715  12.232  17.348  1.00 97.14           O  
ATOM   5008  CG  PHE A 342      -7.530  14.537  16.269  1.00 97.14           C  
ATOM   5009  CD1 PHE A 342      -8.262  15.612  15.733  1.00 97.14           C  
ATOM   5010  HD1 PHE A 342      -8.621  15.566  14.715  1.00 97.14           H  
ATOM   5011  CD2 PHE A 342      -7.073  14.600  17.597  1.00 97.14           C  
ATOM   5012  HD2 PHE A 342      -6.521  13.773  18.018  1.00 97.14           H  
ATOM   5013  CE1 PHE A 342      -8.554  16.734  16.524  1.00 97.14           C  
ATOM   5014  HE1 PHE A 342      -9.149  17.537  16.114  1.00 97.14           H  
ATOM   5015  CE2 PHE A 342      -7.339  15.734  18.380  1.00 97.14           C  
ATOM   5016  HE2 PHE A 342      -6.977  15.771  19.397  1.00 97.14           H  
ATOM   5017  CZ  PHE A 342      -8.081  16.803  17.845  1.00 97.14           C  
ATOM   5018  HZ  PHE A 342      -8.298  17.670  18.450  1.00 97.14           H  
ATOM   5019  N   ASN A 343      -8.085  10.695  17.140  1.00 94.50           N  
ATOM   5020  H   ASN A 343      -7.352  10.332  16.548  1.00 94.50           H  
ATOM   5021  CA  ASN A 343      -8.279  10.045  18.441  1.00 94.50           C  
ATOM   5022  HA  ASN A 343      -9.117  10.533  18.939  1.00 94.50           H  
ATOM   5023  C   ASN A 343      -7.086  10.243  19.405  1.00 94.50           C  
ATOM   5024  CB  ASN A 343      -8.707   8.575  18.230  1.00 94.50           C  
ATOM   5025  HB2 ASN A 343      -9.574   8.542  17.570  1.00 94.50           H  
ATOM   5026  HB3 ASN A 343      -8.995   8.151  19.192  1.00 94.50           H  
ATOM   5027  O   ASN A 343      -7.187   9.877  20.573  1.00 94.50           O  
ATOM   5028  CG  ASN A 343      -7.623   7.687  17.648  1.00 94.50           C  
ATOM   5029  ND2 ASN A 343      -7.927   6.446  17.346  1.00 94.50           N  
ATOM   5030 HD21 ASN A 343      -8.862   6.090  17.485  1.00 94.50           H  
ATOM   5031 HD22 ASN A 343      -7.174   5.830  17.072  1.00 94.50           H  
ATOM   5032  OD1 ASN A 343      -6.499   8.104  17.457  1.00 94.50           O  
ATOM   5033  N   THR A 344      -6.023  10.928  18.971  1.00 92.41           N  
ATOM   5034  H   THR A 344      -5.980  11.151  17.987  1.00 92.41           H  
ATOM   5035  CA  THR A 344      -4.872  11.376  19.781  1.00 92.41           C  
ATOM   5036  HA  THR A 344      -4.534  10.548  20.404  1.00 92.41           H  
ATOM   5037  C   THR A 344      -5.199  12.557  20.712  1.00 92.41           C  
ATOM   5038  CB  THR A 344      -3.712  11.775  18.845  1.00 92.41           C  
ATOM   5039  HB  THR A 344      -2.935  12.299  19.401  1.00 92.41           H  
ATOM   5040  O   THR A 344      -6.307  13.109  20.705  1.00 92.41           O  
ATOM   5041  CG2 THR A 344      -3.078  10.556  18.184  1.00 92.41           C  
ATOM   5042 HG21 THR A 344      -3.817  10.036  17.576  1.00 92.41           H  
ATOM   5043 HG22 THR A 344      -2.241  10.864  17.557  1.00 92.41           H  
ATOM   5044 HG23 THR A 344      -2.703   9.876  18.949  1.00 92.41           H  
ATOM   5045  OG1 THR A 344      -4.202  12.614  17.816  1.00 92.41           O  
ATOM   5046  HG1 THR A 344      -3.774  13.472  17.862  1.00 92.41           H  
ATOM   5047  N   SER A 345      -4.221  12.984  21.520  1.00 89.17           N  
ATOM   5048  H   SER A 345      -3.355  12.465  21.538  1.00 89.17           H  
ATOM   5049  CA  SER A 345      -4.279  14.195  22.364  1.00 89.17           C  
ATOM   5050  HA  SER A 345      -5.108  14.098  23.066  1.00 89.17           H  
ATOM   5051  C   SER A 345      -4.482  15.505  21.574  1.00 89.17           C  
ATOM   5052  CB  SER A 345      -2.972  14.278  23.164  1.00 89.17           C  
ATOM   5053  HB2 SER A 345      -2.967  15.191  23.760  1.00 89.17           H  
ATOM   5054  HB3 SER A 345      -2.895  13.422  23.834  1.00 89.17           H  
ATOM   5055  O   SER A 345      -5.148  16.431  22.044  1.00 89.17           O  
ATOM   5056  OG  SER A 345      -1.863  14.281  22.283  1.00 89.17           O  
ATOM   5057  HG  SER A 345      -1.488  13.398  22.257  1.00 89.17           H  
ATOM   5058  N   GLY A 346      -3.960  15.557  20.349  1.00 92.42           N  
ATOM   5059  H   GLY A 346      -3.385  14.775  20.070  1.00 92.42           H  
ATOM   5060  CA  GLY A 346      -4.077  16.665  19.402  1.00 92.42           C  
ATOM   5061  HA2 GLY A 346      -5.090  17.067  19.418  1.00 92.42           H  
ATOM   5062  HA3 GLY A 346      -3.390  17.460  19.691  1.00 92.42           H  
ATOM   5063  C   GLY A 346      -3.736  16.227  17.976  1.00 92.42           C  
ATOM   5064  O   GLY A 346      -3.216  15.129  17.762  1.00 92.42           O  
ATOM   5065  N   MET A 347      -4.003  17.102  17.010  1.00 95.79           N  
ATOM   5066  H   MET A 347      -4.385  17.992  17.297  1.00 95.79           H  
ATOM   5067  CA  MET A 347      -3.549  17.011  15.623  1.00 95.79           C  
ATOM   5068  HA  MET A 347      -2.599  16.477  15.599  1.00 95.79           H  
ATOM   5069  C   MET A 347      -3.320  18.422  15.080  1.00 95.79           C  
ATOM   5070  CB  MET A 347      -4.581  16.241  14.776  1.00 95.79           C  
ATOM   5071  HB2 MET A 347      -5.550  16.736  14.834  1.00 95.79           H  
ATOM   5072  HB3 MET A 347      -4.684  15.233  15.179  1.00 95.79           H  
ATOM   5073  O   MET A 347      -4.257  19.228  15.063  1.00 95.79           O  
ATOM   5074  CG  MET A 347      -4.158  16.133  13.303  1.00 95.79           C  
ATOM   5075  HG2 MET A 347      -3.130  15.773  13.269  1.00 95.79           H  
ATOM   5076  HG3 MET A 347      -4.173  17.121  12.843  1.00 95.79           H  
ATOM   5077  SD  MET A 347      -5.148  15.003  12.288  1.00 95.79           S  
ATOM   5078  CE  MET A 347      -6.664  15.967  12.063  1.00 95.79           C  
ATOM   5079  HE1 MET A 347      -7.359  15.401  11.443  1.00 95.79           H  
ATOM   5080  HE2 MET A 347      -6.431  16.911  11.570  1.00 95.79           H  
ATOM   5081  HE3 MET A 347      -7.129  16.156  13.030  1.00 95.79           H  
ATOM   5082  N   TYR A 348      -2.099  18.707  14.617  1.00 96.39           N  
ATOM   5083  H   TYR A 348      -1.417  17.962  14.593  1.00 96.39           H  
ATOM   5084  CA  TYR A 348      -1.775  19.934  13.888  1.00 96.39           C  
ATOM   5085  HA  TYR A 348      -2.032  20.805  14.492  1.00 96.39           H  
ATOM   5086  C   TYR A 348      -2.588  19.953  12.599  1.00 96.39           C  
ATOM   5087  CB  TYR A 348      -0.279  19.968  13.539  1.00 96.39           C  
ATOM   5088  HB2 TYR A 348      -0.041  19.089  12.940  1.00 96.39           H  
ATOM   5089  HB3 TYR A 348      -0.078  20.839  12.914  1.00 96.39           H  
ATOM   5090  O   TYR A 348      -2.402  19.085  11.747  1.00 96.39           O  
ATOM   5091  CG  TYR A 348       0.659  20.011  14.723  1.00 96.39           C  
ATOM   5092  CD1 TYR A 348       0.801  21.194  15.473  1.00 96.39           C  
ATOM   5093  HD1 TYR A 348       0.249  22.079  15.192  1.00 96.39           H  
ATOM   5094  CD2 TYR A 348       1.410  18.868  15.056  1.00 96.39           C  
ATOM   5095  HD2 TYR A 348       1.326  17.968  14.465  1.00 96.39           H  
ATOM   5096  CE1 TYR A 348       1.676  21.226  16.577  1.00 96.39           C  
ATOM   5097  HE1 TYR A 348       1.793  22.136  17.147  1.00 96.39           H  
ATOM   5098  CE2 TYR A 348       2.284  18.896  16.157  1.00 96.39           C  
ATOM   5099  HE2 TYR A 348       2.871  18.023  16.403  1.00 96.39           H  
ATOM   5100  OH  TYR A 348       3.255  20.096  17.989  1.00 96.39           O  
ATOM   5101  HH  TYR A 348       3.466  21.003  18.222  1.00 96.39           H  
ATOM   5102  CZ  TYR A 348       2.414  20.072  16.922  1.00 96.39           C  
ATOM   5103  N   ARG A 349      -3.508  20.904  12.448  1.00 98.42           N  
ATOM   5104  H   ARG A 349      -3.654  21.571  13.192  1.00 98.42           H  
ATOM   5105  CA  ARG A 349      -4.454  20.897  11.330  1.00 98.42           C  
ATOM   5106  HA  ARG A 349      -3.956  20.490  10.450  1.00 98.42           H  
ATOM   5107  C   ARG A 349      -4.918  22.291  10.952  1.00 98.42           C  
ATOM   5108  CB  ARG A 349      -5.634  19.968  11.670  1.00 98.42           C  
ATOM   5109  HB2 ARG A 349      -5.242  18.995  11.968  1.00 98.42           H  
ATOM   5110  HB3 ARG A 349      -6.236  19.819  10.773  1.00 98.42           H  
ATOM   5111  O   ARG A 349      -4.917  23.214  11.766  1.00 98.42           O  
ATOM   5112  CG  ARG A 349      -6.526  20.522  12.790  1.00 98.42           C  
ATOM   5113  HG2 ARG A 349      -5.904  20.836  13.629  1.00 98.42           H  
ATOM   5114  HG3 ARG A 349      -7.072  21.389  12.418  1.00 98.42           H  
ATOM   5115  CD  ARG A 349      -7.530  19.488  13.300  1.00 98.42           C  
ATOM   5116  HD2 ARG A 349      -8.182  19.187  12.480  1.00 98.42           H  
ATOM   5117  HD3 ARG A 349      -6.997  18.605  13.654  1.00 98.42           H  
ATOM   5118  NE  ARG A 349      -8.349  20.051  14.387  1.00 98.42           N  
ATOM   5119  HE  ARG A 349      -9.167  20.591  14.144  1.00 98.42           H  
ATOM   5120  NH1 ARG A 349      -6.967  19.615  16.193  1.00 98.42           N  
ATOM   5121 HH11 ARG A 349      -6.194  19.343  15.602  1.00 98.42           H  
ATOM   5122 HH12 ARG A 349      -6.858  19.650  17.196  1.00 98.42           H  
ATOM   5123  NH2 ARG A 349      -8.959  20.534  16.500  1.00 98.42           N  
ATOM   5124 HH21 ARG A 349      -8.769  20.566  17.492  1.00 98.42           H  
ATOM   5125 HH22 ARG A 349      -9.706  21.076  16.091  1.00 98.42           H  
ATOM   5126  CZ  ARG A 349      -8.083  20.046  15.678  1.00 98.42           C  
ATOM   5127  N   GLY A 350      -5.383  22.427   9.722  1.00 98.72           N  
ATOM   5128  H   GLY A 350      -5.354  21.638   9.092  1.00 98.72           H  
ATOM   5129  CA  GLY A 350      -6.088  23.624   9.303  1.00 98.72           C  
ATOM   5130  HA2 GLY A 350      -6.765  23.916  10.106  1.00 98.72           H  
ATOM   5131  HA3 GLY A 350      -5.381  24.434   9.125  1.00 98.72           H  
ATOM   5132  C   GLY A 350      -6.917  23.396   8.056  1.00 98.72           C  
ATOM   5133  O   GLY A 350      -6.706  22.433   7.325  1.00 98.72           O  
ATOM   5134  N   TYR A 351      -7.874  24.280   7.817  1.00 98.78           N  
ATOM   5135  H   TYR A 351      -7.992  25.053   8.457  1.00 98.78           H  
ATOM   5136  CA  TYR A 351      -8.700  24.265   6.617  1.00 98.78           C  
ATOM   5137  HA  TYR A 351      -8.098  23.887   5.791  1.00 98.78           H  
ATOM   5138  C   TYR A 351      -9.130  25.679   6.236  1.00 98.78           C  
ATOM   5139  CB  TYR A 351      -9.902  23.320   6.803  1.00 98.78           C  
ATOM   5140  HB2 TYR A 351     -10.399  23.198   5.841  1.00 98.78           H  
ATOM   5141  HB3 TYR A 351      -9.536  22.334   7.089  1.00 98.78           H  
ATOM   5142  O   TYR A 351      -8.974  26.631   7.007  1.00 98.78           O  
ATOM   5143  CG  TYR A 351     -10.929  23.776   7.823  1.00 98.78           C  
ATOM   5144  CD1 TYR A 351     -10.732  23.514   9.193  1.00 98.78           C  
ATOM   5145  HD1 TYR A 351      -9.853  22.977   9.517  1.00 98.78           H  
ATOM   5146  CD2 TYR A 351     -12.086  24.459   7.399  1.00 98.78           C  
ATOM   5147  HD2 TYR A 351     -12.254  24.639   6.347  1.00 98.78           H  
ATOM   5148  CE1 TYR A 351     -11.682  23.943  10.140  1.00 98.78           C  
ATOM   5149  HE1 TYR A 351     -11.530  23.736  11.189  1.00 98.78           H  
ATOM   5150  CE2 TYR A 351     -13.029  24.907   8.343  1.00 98.78           C  
ATOM   5151  HE2 TYR A 351     -13.912  25.442   8.027  1.00 98.78           H  
ATOM   5152  OH  TYR A 351     -13.741  25.080  10.625  1.00 98.78           O  
ATOM   5153  HH  TYR A 351     -13.502  24.807  11.514  1.00 98.78           H  
ATOM   5154  CZ  TYR A 351     -12.829  24.650   9.714  1.00 98.78           C  
ATOM   5155  N   VAL A 352      -9.665  25.810   5.027  1.00 97.20           N  
ATOM   5156  H   VAL A 352      -9.724  24.987   4.445  1.00 97.20           H  
ATOM   5157  CA  VAL A 352     -10.291  27.041   4.546  1.00 97.20           C  
ATOM   5158  HA  VAL A 352      -9.920  27.882   5.133  1.00 97.20           H  
ATOM   5159  C   VAL A 352     -11.800  26.947   4.753  1.00 97.20           C  
ATOM   5160  CB  VAL A 352      -9.945  27.309   3.075  1.00 97.20           C  
ATOM   5161  HB  VAL A 352     -10.477  26.605   2.435  1.00 97.20           H  
ATOM   5162  O   VAL A 352     -12.433  26.014   4.262  1.00 97.20           O  
ATOM   5163  CG1 VAL A 352     -10.367  28.733   2.717  1.00 97.20           C  
ATOM   5164 HG11 VAL A 352     -11.447  28.832   2.820  1.00 97.20           H  
ATOM   5165 HG12 VAL A 352      -9.869  29.455   3.364  1.00 97.20           H  
ATOM   5166 HG13 VAL A 352     -10.099  28.937   1.680  1.00 97.20           H  
ATOM   5167  CG2 VAL A 352      -8.443  27.162   2.794  1.00 97.20           C  
ATOM   5168 HG21 VAL A 352      -7.866  27.802   3.463  1.00 97.20           H  
ATOM   5169 HG22 VAL A 352      -8.133  26.131   2.962  1.00 97.20           H  
ATOM   5170 HG23 VAL A 352      -8.229  27.424   1.758  1.00 97.20           H  
ATOM   5171  N   ASP A 353     -12.372  27.895   5.492  1.00 93.89           N  
ATOM   5172  H   ASP A 353     -11.798  28.643   5.854  1.00 93.89           H  
ATOM   5173  CA  ASP A 353     -13.812  27.966   5.733  1.00 93.89           C  
ATOM   5174  HA  ASP A 353     -14.128  26.947   5.956  1.00 93.89           H  
ATOM   5175  C   ASP A 353     -14.591  28.407   4.466  1.00 93.89           C  
ATOM   5176  CB  ASP A 353     -14.099  28.806   7.006  1.00 93.89           C  
ATOM   5177  HB2 ASP A 353     -15.001  28.406   7.469  1.00 93.89           H  
ATOM   5178  HB3 ASP A 353     -13.296  28.651   7.726  1.00 93.89           H  
ATOM   5179  O   ASP A 353     -13.993  28.887   3.495  1.00 93.89           O  
ATOM   5180  CG  ASP A 353     -14.311  30.320   6.818  1.00 93.89           C  
ATOM   5181  OD1 ASP A 353     -14.011  30.865   5.737  1.00 93.89           O  
ATOM   5182  OD2 ASP A 353     -14.853  30.970   7.742  1.00 93.89           O  
ATOM   5183  N   PRO A 354     -15.935  28.300   4.451  1.00 87.48           N  
ATOM   5184  CA  PRO A 354     -16.751  28.711   3.303  1.00 87.48           C  
ATOM   5185  HA  PRO A 354     -16.447  28.117   2.442  1.00 87.48           H  
ATOM   5186  C   PRO A 354     -16.648  30.200   2.921  1.00 87.48           C  
ATOM   5187  CB  PRO A 354     -18.192  28.345   3.679  1.00 87.48           C  
ATOM   5188  HB2 PRO A 354     -18.768  28.038   2.805  1.00 87.48           H  
ATOM   5189  HB3 PRO A 354     -18.676  29.184   4.177  1.00 87.48           H  
ATOM   5190  O   PRO A 354     -17.106  30.578   1.846  1.00 87.48           O  
ATOM   5191  CG  PRO A 354     -18.019  27.200   4.673  1.00 87.48           C  
ATOM   5192  HG2 PRO A 354     -17.833  26.270   4.135  1.00 87.48           H  
ATOM   5193  HG3 PRO A 354     -18.880  27.100   5.335  1.00 87.48           H  
ATOM   5194  CD  PRO A 354     -16.763  27.614   5.432  1.00 87.48           C  
ATOM   5195  HD2 PRO A 354     -17.024  28.303   6.235  1.00 87.48           H  
ATOM   5196  HD3 PRO A 354     -16.270  26.729   5.837  1.00 87.48           H  
ATOM   5197  N   ASN A 355     -16.065  31.045   3.779  1.00 89.36           N  
ATOM   5198  H   ASN A 355     -15.600  30.660   4.588  1.00 89.36           H  
ATOM   5199  CA  ASN A 355     -15.833  32.471   3.530  1.00 89.36           C  
ATOM   5200  HA  ASN A 355     -16.538  32.810   2.771  1.00 89.36           H  
ATOM   5201  C   ASN A 355     -14.414  32.754   2.996  1.00 89.36           C  
ATOM   5202  CB  ASN A 355     -16.098  33.271   4.817  1.00 89.36           C  
ATOM   5203  HB2 ASN A 355     -15.284  33.096   5.521  1.00 89.36           H  
ATOM   5204  HB3 ASN A 355     -16.107  34.335   4.578  1.00 89.36           H  
ATOM   5205  O   ASN A 355     -14.060  33.913   2.779  1.00 89.36           O  
ATOM   5206  CG  ASN A 355     -17.411  32.925   5.484  1.00 89.36           C  
ATOM   5207  ND2 ASN A 355     -17.365  32.264   6.620  1.00 89.36           N  
ATOM   5208 HD21 ASN A 355     -16.481  31.932   6.978  1.00 89.36           H  
ATOM   5209 HD22 ASN A 355     -18.248  31.994   7.030  1.00 89.36           H  
ATOM   5210  OD1 ASN A 355     -18.486  33.243   5.002  1.00 89.36           O  
ATOM   5211  N   GLY A 356     -13.586  31.720   2.810  1.00 90.40           N  
ATOM   5212  H   GLY A 356     -13.914  30.804   3.081  1.00 90.40           H  
ATOM   5213  CA  GLY A 356     -12.190  31.845   2.391  1.00 90.40           C  
ATOM   5214  HA2 GLY A 356     -11.878  30.898   1.949  1.00 90.40           H  
ATOM   5215  HA3 GLY A 356     -12.107  32.621   1.630  1.00 90.40           H  
ATOM   5216  C   GLY A 356     -11.212  32.187   3.520  1.00 90.40           C  
ATOM   5217  O   GLY A 356     -10.080  32.586   3.242  1.00 90.40           O  
ATOM   5218  N   LYS A 357     -11.627  32.064   4.786  1.00 95.85           N  
ATOM   5219  H   LYS A 357     -12.546  31.677   4.947  1.00 95.85           H  
ATOM   5220  CA  LYS A 357     -10.791  32.330   5.963  1.00 95.85           C  
ATOM   5221  HA  LYS A 357     -10.007  33.032   5.678  1.00 95.85           H  
ATOM   5222  C   LYS A 357     -10.125  31.045   6.450  1.00 95.85           C  
ATOM   5223  CB  LYS A 357     -11.656  32.976   7.055  1.00 95.85           C  
ATOM   5224  HB2 LYS A 357     -12.416  32.260   7.371  1.00 95.85           H  
ATOM   5225  HB3 LYS A 357     -12.160  33.851   6.645  1.00 95.85           H  
ATOM   5226  O   LYS A 357     -10.747  29.991   6.513  1.00 95.85           O  
ATOM   5227  CG  LYS A 357     -10.828  33.394   8.277  1.00 95.85           C  
ATOM   5228  HG2 LYS A 357     -10.131  34.184   7.996  1.00 95.85           H  
ATOM   5229  HG3 LYS A 357     -10.266  32.538   8.648  1.00 95.85           H  
ATOM   5230  CD  LYS A 357     -11.733  33.876   9.408  1.00 95.85           C  
ATOM   5231  HD2 LYS A 357     -12.475  33.104   9.615  1.00 95.85           H  
ATOM   5232  HD3 LYS A 357     -12.239  34.795   9.111  1.00 95.85           H  
ATOM   5233  CE  LYS A 357     -10.868  34.108  10.647  1.00 95.85           C  
ATOM   5234  HE2 LYS A 357     -10.195  34.945  10.457  1.00 95.85           H  
ATOM   5235  HE3 LYS A 357     -10.257  33.219  10.805  1.00 95.85           H  
ATOM   5236  NZ  LYS A 357     -11.709  34.361  11.838  1.00 95.85           N  
ATOM   5237  HZ1 LYS A 357     -11.132  34.488  12.657  1.00 95.85           H  
ATOM   5238  HZ2 LYS A 357     -12.314  33.567  11.990  1.00 95.85           H  
ATOM   5239  HZ3 LYS A 357     -12.284  35.179  11.695  1.00 95.85           H  
ATOM   5240  N   PHE A 358      -8.865  31.143   6.862  1.00 98.19           N  
ATOM   5241  H   PHE A 358      -8.378  32.021   6.758  1.00 98.19           H  
ATOM   5242  CA  PHE A 358      -8.151  30.020   7.464  1.00 98.19           C  
ATOM   5243  HA  PHE A 358      -8.393  29.114   6.908  1.00 98.19           H  
ATOM   5244  C   PHE A 358      -8.585  29.772   8.911  1.00 98.19           C  
ATOM   5245  CB  PHE A 358      -6.638  30.244   7.346  1.00 98.19           C  
ATOM   5246  HB2 PHE A 358      -6.125  29.395   7.798  1.00 98.19           H  
ATOM   5247  HB3 PHE A 358      -6.375  31.127   7.928  1.00 98.19           H  
ATOM   5248  O   PHE A 358      -8.649  30.692   9.733  1.00 98.19           O  
ATOM   5249  CG  PHE A 358      -6.105  30.424   5.932  1.00 98.19           C  
ATOM   5250  CD1 PHE A 358      -6.819  29.969   4.803  1.00 98.19           C  
ATOM   5251  HD1 PHE A 358      -7.772  29.472   4.911  1.00 98.19           H  
ATOM   5252  CD2 PHE A 358      -4.870  31.071   5.745  1.00 98.19           C  
ATOM   5253  HD2 PHE A 358      -4.319  31.441   6.596  1.00 98.19           H  
ATOM   5254  CE1 PHE A 358      -6.308  30.162   3.510  1.00 98.19           C  
ATOM   5255  HE1 PHE A 358      -6.866  29.806   2.657  1.00 98.19           H  
ATOM   5256  CE2 PHE A 358      -4.359  31.264   4.451  1.00 98.19           C  
ATOM   5257  HE2 PHE A 358      -3.420  31.781   4.323  1.00 98.19           H  
ATOM   5258  CZ  PHE A 358      -5.075  30.808   3.332  1.00 98.19           C  
ATOM   5259  HZ  PHE A 358      -4.684  30.961   2.337  1.00 98.19           H  
ATOM   5260  N   VAL A 359      -8.837  28.503   9.221  1.00 98.41           N  
ATOM   5261  H   VAL A 359      -8.815  27.824   8.474  1.00 98.41           H  
ATOM   5262  CA  VAL A 359      -9.035  27.978  10.573  1.00 98.41           C  
ATOM   5263  HA  VAL A 359      -9.022  28.797  11.293  1.00 98.41           H  
ATOM   5264  C   VAL A 359      -7.863  27.047  10.865  1.00 98.41           C  
ATOM   5265  CB  VAL A 359     -10.390  27.255  10.691  1.00 98.41           C  
ATOM   5266  HB  VAL A 359     -10.413  26.424   9.986  1.00 98.41           H  
ATOM   5267  O   VAL A 359      -7.583  26.151  10.074  1.00 98.41           O  
ATOM   5268  CG1 VAL A 359     -10.603  26.715  12.111  1.00 98.41           C  
ATOM   5269 HG11 VAL A 359      -9.872  25.937  12.330  1.00 98.41           H  
ATOM   5270 HG12 VAL A 359     -11.594  26.270  12.195  1.00 98.41           H  
ATOM   5271 HG13 VAL A 359     -10.514  27.516  12.845  1.00 98.41           H  
ATOM   5272  CG2 VAL A 359     -11.552  28.205  10.365  1.00 98.41           C  
ATOM   5273 HG21 VAL A 359     -11.536  29.067  11.032  1.00 98.41           H  
ATOM   5274 HG22 VAL A 359     -12.500  27.678  10.474  1.00 98.41           H  
ATOM   5275 HG23 VAL A 359     -11.477  28.543   9.332  1.00 98.41           H  
ATOM   5276  N   ILE A 360      -7.149  27.285  11.969  1.00 98.28           N  
ATOM   5277  H   ILE A 360      -7.461  28.013  12.596  1.00 98.28           H  
ATOM   5278  CA  ILE A 360      -5.937  26.542  12.346  1.00 98.28           C  
ATOM   5279  HA  ILE A 360      -5.853  25.654  11.720  1.00 98.28           H  
ATOM   5280  C   ILE A 360      -6.073  26.071  13.790  1.00 98.28           C  
ATOM   5281  CB  ILE A 360      -4.660  27.387  12.125  1.00 98.28           C  
ATOM   5282  HB  ILE A 360      -4.745  28.306  12.704  1.00 98.28           H  
ATOM   5283  O   ILE A 360      -6.277  26.871  14.709  1.00 98.28           O  
ATOM   5284  CG1 ILE A 360      -4.512  27.756  10.630  1.00 98.28           C  
ATOM   5285 HG12 ILE A 360      -4.439  26.845  10.035  1.00 98.28           H  
ATOM   5286 HG13 ILE A 360      -5.399  28.299  10.303  1.00 98.28           H  
ATOM   5287  CG2 ILE A 360      -3.415  26.620  12.613  1.00 98.28           C  
ATOM   5288 HG21 ILE A 360      -3.494  26.359  13.668  1.00 98.28           H  
ATOM   5289 HG22 ILE A 360      -2.517  27.225  12.486  1.00 98.28           H  
ATOM   5290 HG23 ILE A 360      -3.312  25.704  12.032  1.00 98.28           H  
ATOM   5291  CD1 ILE A 360      -3.308  28.648  10.314  1.00 98.28           C  
ATOM   5292 HD11 ILE A 360      -3.292  29.509  10.982  1.00 98.28           H  
ATOM   5293 HD12 ILE A 360      -2.380  28.085  10.414  1.00 98.28           H  
ATOM   5294 HD13 ILE A 360      -3.390  29.001   9.286  1.00 98.28           H  
ATOM   5295  N   GLU A 361      -5.911  24.770  13.995  1.00 96.86           N  
ATOM   5296  H   GLU A 361      -5.629  24.195  13.214  1.00 96.86           H  
ATOM   5297  CA  GLU A 361      -6.146  24.081  15.259  1.00 96.86           C  
ATOM   5298  HA  GLU A 361      -6.172  24.810  16.069  1.00 96.86           H  
ATOM   5299  C   GLU A 361      -5.012  23.088  15.562  1.00 96.86           C  
ATOM   5300  CB  GLU A 361      -7.505  23.370  15.228  1.00 96.86           C  
ATOM   5301  HB2 GLU A 361      -7.466  22.602  14.456  1.00 96.86           H  
ATOM   5302  HB3 GLU A 361      -7.656  22.897  16.199  1.00 96.86           H  
ATOM   5303  O   GLU A 361      -4.242  22.700  14.684  1.00 96.86           O  
ATOM   5304  CG  GLU A 361      -8.703  24.292  14.949  1.00 96.86           C  
ATOM   5305  HG2 GLU A 361      -8.698  25.092  15.689  1.00 96.86           H  
ATOM   5306  HG3 GLU A 361      -8.593  24.741  13.962  1.00 96.86           H  
ATOM   5307  CD  GLU A 361     -10.046  23.546  14.995  1.00 96.86           C  
ATOM   5308  OE1 GLU A 361     -11.054  24.215  15.299  1.00 96.86           O  
ATOM   5309  OE2 GLU A 361     -10.061  22.315  14.739  1.00 96.86           O  
ATOM   5310  N   ILE A 362      -4.878  22.713  16.835  1.00 94.84           N  
ATOM   5311  H   ILE A 362      -5.602  22.984  17.486  1.00 94.84           H  
ATOM   5312  CA  ILE A 362      -3.794  21.845  17.327  1.00 94.84           C  
ATOM   5313  HA  ILE A 362      -3.391  21.258  16.502  1.00 94.84           H  
ATOM   5314  C   ILE A 362      -4.377  20.847  18.328  1.00 94.84           C  
ATOM   5315  CB  ILE A 362      -2.640  22.694  17.926  1.00 94.84           C  
ATOM   5316  HB  ILE A 362      -3.043  23.310  18.730  1.00 94.84           H  
ATOM   5317  O   ILE A 362      -4.316  19.640  18.129  1.00 94.84           O  
ATOM   5318  CG1 ILE A 362      -2.037  23.634  16.852  1.00 94.84           C  
ATOM   5319 HG12 ILE A 362      -2.812  24.307  16.485  1.00 94.84           H  
ATOM   5320 HG13 ILE A 362      -1.683  23.040  16.009  1.00 94.84           H  
ATOM   5321  CG2 ILE A 362      -1.545  21.795  18.527  1.00 94.84           C  
ATOM   5322 HG21 ILE A 362      -0.800  22.394  19.051  1.00 94.84           H  
ATOM   5323 HG22 ILE A 362      -1.060  21.221  17.738  1.00 94.84           H  
ATOM   5324 HG23 ILE A 362      -1.962  21.109  19.265  1.00 94.84           H  
ATOM   5325  CD1 ILE A 362      -0.898  24.529  17.342  1.00 94.84           C  
ATOM   5326 HD11 ILE A 362      -0.601  25.202  16.537  1.00 94.84           H  
ATOM   5327 HD12 ILE A 362      -1.254  25.112  18.191  1.00 94.84           H  
ATOM   5328 HD13 ILE A 362      -0.028  23.938  17.628  1.00 94.84           H  
ATOM   5329  N   TYR A 363      -5.013  21.346  19.383  1.00 91.69           N  
ATOM   5330  H   TYR A 363      -5.012  22.346  19.520  1.00 91.69           H  
ATOM   5331  CA  TYR A 363      -5.595  20.519  20.442  1.00 91.69           C  
ATOM   5332  HA  TYR A 363      -4.980  19.628  20.564  1.00 91.69           H  
ATOM   5333  C   TYR A 363      -7.018  20.038  20.090  1.00 91.69           C  
ATOM   5334  CB  TYR A 363      -5.512  21.313  21.758  1.00 91.69           C  
ATOM   5335  HB2 TYR A 363      -6.318  22.047  21.771  1.00 91.69           H  
ATOM   5336  HB3 TYR A 363      -5.673  20.632  22.594  1.00 91.69           H  
ATOM   5337  O   TYR A 363      -7.542  20.363  19.015  1.00 91.69           O  
ATOM   5338  CG  TYR A 363      -4.178  22.025  21.952  1.00 91.69           C  
ATOM   5339  CD1 TYR A 363      -2.988  21.280  22.094  1.00 91.69           C  
ATOM   5340  HD1 TYR A 363      -3.020  20.200  22.108  1.00 91.69           H  
ATOM   5341  CD2 TYR A 363      -4.117  23.432  21.882  1.00 91.69           C  
ATOM   5342  HD2 TYR A 363      -5.021  24.006  21.747  1.00 91.69           H  
ATOM   5343  CE1 TYR A 363      -1.743  21.940  22.171  1.00 91.69           C  
ATOM   5344  HE1 TYR A 363      -0.827  21.375  22.259  1.00 91.69           H  
ATOM   5345  CE2 TYR A 363      -2.875  24.092  21.955  1.00 91.69           C  
ATOM   5346  HE2 TYR A 363      -2.818  25.168  21.885  1.00 91.69           H  
ATOM   5347  OH  TYR A 363      -0.493  23.988  22.175  1.00 91.69           O  
ATOM   5348  HH  TYR A 363      -0.582  24.937  22.062  1.00 91.69           H  
ATOM   5349  CZ  TYR A 363      -1.685  23.348  22.099  1.00 91.69           C  
ATOM   5350  N   ARG A 364      -7.617  19.242  20.984  1.00 87.33           N  
ATOM   5351  H   ARG A 364      -7.100  19.014  21.821  1.00 87.33           H  
ATOM   5352  CA  ARG A 364      -9.071  19.002  21.033  1.00 87.33           C  
ATOM   5353  HA  ARG A 364      -9.457  18.788  20.036  1.00 87.33           H  
ATOM   5354  C   ARG A 364      -9.835  20.249  21.486  1.00 87.33           C  
ATOM   5355  CB  ARG A 364      -9.399  17.824  21.967  1.00 87.33           C  
ATOM   5356  HB2 ARG A 364      -8.993  18.029  22.957  1.00 87.33           H  
ATOM   5357  HB3 ARG A 364     -10.483  17.751  22.053  1.00 87.33           H  
ATOM   5358  O   ARG A 364      -9.228  21.062  22.224  1.00 87.33           O  
ATOM   5359  CG  ARG A 364      -8.863  16.478  21.463  1.00 87.33           C  
ATOM   5360  HG2 ARG A 364      -9.241  16.293  20.457  1.00 87.33           H  
ATOM   5361  HG3 ARG A 364      -7.773  16.505  21.446  1.00 87.33           H  
ATOM   5362  CD  ARG A 364      -9.327  15.345  22.382  1.00 87.33           C  
ATOM   5363  HD2 ARG A 364      -9.014  15.569  23.402  1.00 87.33           H  
ATOM   5364  HD3 ARG A 364     -10.415  15.297  22.348  1.00 87.33           H  
ATOM   5365  NE  ARG A 364      -8.759  14.047  21.985  1.00 87.33           N  
ATOM   5366  HE  ARG A 364      -7.945  14.050  21.387  1.00 87.33           H  
ATOM   5367  NH1 ARG A 364     -10.185  12.662  23.148  1.00 87.33           N  
ATOM   5368 HH11 ARG A 364     -10.444  11.716  23.390  1.00 87.33           H  
ATOM   5369 HH12 ARG A 364     -10.727  13.463  23.439  1.00 87.33           H  
ATOM   5370  NH2 ARG A 364      -8.497  11.817  21.981  1.00 87.33           N  
ATOM   5371 HH21 ARG A 364      -7.684  11.945  21.396  1.00 87.33           H  
ATOM   5372 HH22 ARG A 364      -8.728  10.863  22.220  1.00 87.33           H  
ATOM   5373  CZ  ARG A 364      -9.157  12.854  22.372  1.00 87.33           C  
ATOM   5374  OXT ARG A 364     -11.015  20.333  21.098  1.00 87.33           O  
TER    5375      ARG A 364                                                       
ATOM   6180  N   ILE B  55     -13.214 -26.367   5.073  1.00 96.50           N  
ATOM   6181  H   ILE B  55     -13.517 -27.260   4.709  1.00 96.50           H  
ATOM   6182  CA  ILE B  55     -11.906 -25.887   4.654  1.00 96.50           C  
ATOM   6183  HA  ILE B  55     -11.708 -24.940   5.157  1.00 96.50           H  
ATOM   6184  C   ILE B  55     -11.967 -25.596   3.166  1.00 96.50           C  
ATOM   6185  CB  ILE B  55     -10.765 -26.858   5.022  1.00 96.50           C  
ATOM   6186  HB  ILE B  55      -9.841 -26.440   4.623  1.00 96.50           H  
ATOM   6187  O   ILE B  55     -12.656 -26.294   2.421  1.00 96.50           O  
ATOM   6188  CG1 ILE B  55     -10.951 -28.275   4.430  1.00 96.50           C  
ATOM   6189 HG12 ILE B  55     -11.864 -28.719   4.827  1.00 96.50           H  
ATOM   6190 HG13 ILE B  55     -11.058 -28.196   3.348  1.00 96.50           H  
ATOM   6191  CG2 ILE B  55     -10.635 -26.900   6.549  1.00 96.50           C  
ATOM   6192 HG21 ILE B  55     -11.489 -27.423   6.980  1.00 96.50           H  
ATOM   6193 HG22 ILE B  55      -9.706 -27.392   6.835  1.00 96.50           H  
ATOM   6194 HG23 ILE B  55     -10.617 -25.880   6.933  1.00 96.50           H  
ATOM   6195  CD1 ILE B  55      -9.785 -29.231   4.717  1.00 96.50           C  
ATOM   6196 HD11 ILE B  55      -9.690 -29.412   5.788  1.00 96.50           H  
ATOM   6197 HD12 ILE B  55      -8.854 -28.814   4.333  1.00 96.50           H  
ATOM   6198 HD13 ILE B  55      -9.975 -30.186   4.228  1.00 96.50           H  
ATOM   6199  N   GLY B  56     -11.230 -24.587   2.733  1.00 98.16           N  
ATOM   6200  H   GLY B  56     -10.677 -24.065   3.398  1.00 98.16           H  
ATOM   6201  CA  GLY B  56     -11.117 -24.242   1.326  1.00 98.16           C  
ATOM   6202  HA2 GLY B  56     -11.875 -23.506   1.057  1.00 98.16           H  
ATOM   6203  HA3 GLY B  56     -11.277 -25.128   0.711  1.00 98.16           H  
ATOM   6204  C   GLY B  56      -9.739 -23.686   1.028  1.00 98.16           C  
ATOM   6205  O   GLY B  56      -9.084 -23.119   1.899  1.00 98.16           O  
ATOM   6206  N   LEU B  57      -9.294 -23.887  -0.205  1.00 98.91           N  
ATOM   6207  H   LEU B  57      -9.895 -24.362  -0.863  1.00 98.91           H  
ATOM   6208  CA  LEU B  57      -8.027 -23.386  -0.713  1.00 98.91           C  
ATOM   6209  HA  LEU B  57      -7.775 -22.456  -0.203  1.00 98.91           H  
ATOM   6210  C   LEU B  57      -8.197 -23.111  -2.202  1.00 98.91           C  
ATOM   6211  CB  LEU B  57      -6.924 -24.424  -0.433  1.00 98.91           C  
ATOM   6212  HB2 LEU B  57      -7.258 -25.388  -0.819  1.00 98.91           H  
ATOM   6213  HB3 LEU B  57      -6.815 -24.527   0.646  1.00 98.91           H  
ATOM   6214  O   LEU B  57      -8.654 -23.984  -2.943  1.00 98.91           O  
ATOM   6215  CG  LEU B  57      -5.543 -24.105  -1.040  1.00 98.91           C  
ATOM   6216  HG  LEU B  57      -5.638 -23.898  -2.106  1.00 98.91           H  
ATOM   6217  CD1 LEU B  57      -4.867 -22.919  -0.355  1.00 98.91           C  
ATOM   6218 HD11 LEU B  57      -4.766 -23.104   0.715  1.00 98.91           H  
ATOM   6219 HD12 LEU B  57      -3.880 -22.754  -0.788  1.00 98.91           H  
ATOM   6220 HD13 LEU B  57      -5.456 -22.015  -0.510  1.00 98.91           H  
ATOM   6221  CD2 LEU B  57      -4.634 -25.319  -0.871  1.00 98.91           C  
ATOM   6222 HD21 LEU B  57      -5.043 -26.167  -1.420  1.00 98.91           H  
ATOM   6223 HD22 LEU B  57      -4.562 -25.571   0.187  1.00 98.91           H  
ATOM   6224 HD23 LEU B  57      -3.641 -25.097  -1.263  1.00 98.91           H  
ATOM   6225  N   ALA B  58      -7.786 -21.923  -2.627  1.00 98.97           N  
ATOM   6226  H   ALA B  58      -7.447 -21.263  -1.942  1.00 98.97           H  
ATOM   6227  CA  ALA B  58      -7.565 -21.583  -4.023  1.00 98.97           C  
ATOM   6228  HA  ALA B  58      -7.625 -22.488  -4.628  1.00 98.97           H  
ATOM   6229  C   ALA B  58      -6.154 -21.016  -4.191  1.00 98.97           C  
ATOM   6230  CB  ALA B  58      -8.656 -20.622  -4.503  1.00 98.97           C  
ATOM   6231  HB1 ALA B  58      -8.504 -20.384  -5.556  1.00 98.97           H  
ATOM   6232  HB2 ALA B  58      -9.630 -21.096  -4.380  1.00 98.97           H  
ATOM   6233  HB3 ALA B  58      -8.631 -19.701  -3.920  1.00 98.97           H  
ATOM   6234  O   ALA B  58      -5.590 -20.451  -3.252  1.00 98.97           O  
ATOM   6235  N   ILE B  59      -5.595 -21.165  -5.391  1.00 98.97           N  
ATOM   6236  H   ILE B  59      -6.129 -21.643  -6.103  1.00 98.97           H  
ATOM   6237  CA  ILE B  59      -4.287 -20.641  -5.787  1.00 98.97           C  
ATOM   6238  HA  ILE B  59      -4.031 -19.830  -5.105  1.00 98.97           H  
ATOM   6239  C   ILE B  59      -4.328 -20.047  -7.200  1.00 98.97           C  
ATOM   6240  CB  ILE B  59      -3.174 -21.713  -5.682  1.00 98.97           C  
ATOM   6241  HB  ILE B  59      -2.233 -21.217  -5.921  1.00 98.97           H  
ATOM   6242  O   ILE B  59      -5.132 -20.472  -8.038  1.00 98.97           O  
ATOM   6243  CG1 ILE B  59      -3.370 -22.863  -6.695  1.00 98.97           C  
ATOM   6244 HG12 ILE B  59      -4.235 -23.463  -6.412  1.00 98.97           H  
ATOM   6245 HG13 ILE B  59      -3.552 -22.458  -7.691  1.00 98.97           H  
ATOM   6246  CG2 ILE B  59      -3.050 -22.254  -4.246  1.00 98.97           C  
ATOM   6247 HG21 ILE B  59      -2.970 -21.418  -3.551  1.00 98.97           H  
ATOM   6248 HG22 ILE B  59      -2.155 -22.868  -4.151  1.00 98.97           H  
ATOM   6249 HG23 ILE B  59      -3.924 -22.849  -3.982  1.00 98.97           H  
ATOM   6250  CD1 ILE B  59      -2.146 -23.766  -6.821  1.00 98.97           C  
ATOM   6251 HD11 ILE B  59      -1.977 -24.309  -5.891  1.00 98.97           H  
ATOM   6252 HD12 ILE B  59      -2.323 -24.482  -7.624  1.00 98.97           H  
ATOM   6253 HD13 ILE B  59      -1.267 -23.170  -7.067  1.00 98.97           H  
ATOM   6254  N   HIS B  60      -3.399 -19.137  -7.492  1.00 98.77           N  
ATOM   6255  H   HIS B  60      -2.789 -18.827  -6.749  1.00 98.77           H  
ATOM   6256  CA  HIS B  60      -3.039 -18.752  -8.855  1.00 98.77           C  
ATOM   6257  HA  HIS B  60      -3.444 -19.511  -9.525  1.00 98.77           H  
ATOM   6258  C   HIS B  60      -1.524 -18.752  -9.071  1.00 98.77           C  
ATOM   6259  CB  HIS B  60      -3.671 -17.414  -9.273  1.00 98.77           C  
ATOM   6260  HB2 HIS B  60      -3.450 -17.232 -10.324  1.00 98.77           H  
ATOM   6261  HB3 HIS B  60      -4.754 -17.504  -9.187  1.00 98.77           H  
ATOM   6262  O   HIS B  60      -0.745 -18.467  -8.167  1.00 98.77           O  
ATOM   6263  CG  HIS B  60      -3.222 -16.207  -8.484  1.00 98.77           C  
ATOM   6264  CD2 HIS B  60      -3.998 -15.520  -7.596  1.00 98.77           C  
ATOM   6265  HD2 HIS B  60      -5.020 -15.752  -7.337  1.00 98.77           H  
ATOM   6266  ND1 HIS B  60      -2.033 -15.511  -8.580  1.00 98.77           N  
ATOM   6267  HD1 HIS B  60      -1.235 -15.690  -9.172  1.00 98.77           H  
ATOM   6268  CE1 HIS B  60      -2.100 -14.454  -7.753  1.00 98.77           C  
ATOM   6269  HE1 HIS B  60      -1.329 -13.711  -7.614  1.00 98.77           H  
ATOM   6270  NE2 HIS B  60      -3.282 -14.424  -7.136  1.00 98.77           N  
ATOM   6271  N   GLY B  61      -1.121 -19.043 -10.306  1.00 97.06           N  
ATOM   6272  H   GLY B  61      -1.844 -19.276 -10.972  1.00 97.06           H  
ATOM   6273  CA  GLY B  61       0.242 -18.893 -10.823  1.00 97.06           C  
ATOM   6274  HA2 GLY B  61       0.515 -19.802 -11.359  1.00 97.06           H  
ATOM   6275  HA3 GLY B  61       0.941 -18.759  -9.998  1.00 97.06           H  
ATOM   6276  C   GLY B  61       0.395 -17.704 -11.780  1.00 97.06           C  
ATOM   6277  O   GLY B  61       1.393 -17.619 -12.491  1.00 97.06           O  
ATOM   6278  N   GLY B  62      -0.612 -16.830 -11.846  1.00 94.74           N  
ATOM   6279  H   GLY B  62      -1.411 -16.987 -11.248  1.00 94.74           H  
ATOM   6280  CA  GLY B  62      -0.622 -15.637 -12.688  1.00 94.74           C  
ATOM   6281  HA2 GLY B  62       0.313 -15.563 -13.243  1.00 94.74           H  
ATOM   6282  HA3 GLY B  62      -0.702 -14.760 -12.045  1.00 94.74           H  
ATOM   6283  C   GLY B  62      -1.754 -15.622 -13.712  1.00 94.74           C  
ATOM   6284  O   GLY B  62      -2.020 -16.623 -14.384  1.00 94.74           O  
ATOM   6285  N   ALA B  63      -2.406 -14.467 -13.843  1.00 89.95           N  
ATOM   6286  H   ALA B  63      -2.132 -13.712 -13.231  1.00 89.95           H  
ATOM   6287  CA  ALA B  63      -3.172 -14.110 -15.033  1.00 89.95           C  
ATOM   6288  HA  ALA B  63      -3.791 -14.954 -15.337  1.00 89.95           H  
ATOM   6289  C   ALA B  63      -2.195 -13.792 -16.174  1.00 89.95           C  
ATOM   6290  CB  ALA B  63      -4.101 -12.934 -14.708  1.00 89.95           C  
ATOM   6291  HB1 ALA B  63      -4.797 -13.218 -13.919  1.00 89.95           H  
ATOM   6292  HB2 ALA B  63      -4.676 -12.658 -15.592  1.00 89.95           H  
ATOM   6293  HB3 ALA B  63      -3.515 -12.074 -14.386  1.00 89.95           H  
ATOM   6294  O   ALA B  63      -1.104 -13.301 -15.910  1.00 89.95           O  
ATOM   6295  N   GLY B  64      -2.573 -14.081 -17.418  1.00 80.55           N  
ATOM   6296  H   GLY B  64      -3.448 -14.570 -17.543  1.00 80.55           H  
ATOM   6297  CA  GLY B  64      -1.694 -13.959 -18.582  1.00 80.55           C  
ATOM   6298  HA2 GLY B  64      -2.310 -13.783 -19.464  1.00 80.55           H  
ATOM   6299  HA3 GLY B  64      -1.007 -13.123 -18.452  1.00 80.55           H  
ATOM   6300  C   GLY B  64      -0.876 -15.228 -18.811  1.00 80.55           C  
ATOM   6301  O   GLY B  64       0.264 -15.365 -18.375  1.00 80.55           O  
ATOM   6302  N   THR B  65      -1.486 -16.200 -19.483  1.00 73.88           N  
ATOM   6303  H   THR B  65      -2.410 -16.030 -19.854  1.00 73.88           H  
ATOM   6304  CA  THR B  65      -0.879 -17.514 -19.738  1.00 73.88           C  
ATOM   6305  HA  THR B  65      -0.196 -17.751 -18.922  1.00 73.88           H  
ATOM   6306  C   THR B  65      -0.064 -17.519 -21.030  1.00 73.88           C  
ATOM   6307  CB  THR B  65      -1.960 -18.605 -19.774  1.00 73.88           C  
ATOM   6308  HB  THR B  65      -1.511 -19.557 -20.057  1.00 73.88           H  
ATOM   6309  O   THR B  65      -0.230 -16.644 -21.878  1.00 73.88           O  
ATOM   6310  CG2 THR B  65      -2.622 -18.769 -18.405  1.00 73.88           C  
ATOM   6311 HG21 THR B  65      -3.511 -19.394 -18.497  1.00 73.88           H  
ATOM   6312 HG22 THR B  65      -2.915 -17.801 -17.998  1.00 73.88           H  
ATOM   6313 HG23 THR B  65      -1.924 -19.240 -17.713  1.00 73.88           H  
ATOM   6314  OG1 THR B  65      -2.979 -18.291 -20.698  1.00 73.88           O  
ATOM   6315  HG1 THR B  65      -2.569 -17.986 -21.511  1.00 73.88           H  
ATOM   6316  N   ILE B  66       0.745 -18.565 -21.247  1.00 72.49           N  
ATOM   6317  H   ILE B  66       0.824 -19.280 -20.538  1.00 72.49           H  
ATOM   6318  CA  ILE B  66       1.180 -18.897 -22.612  1.00 72.49           C  
ATOM   6319  HA  ILE B  66       1.755 -18.062 -23.012  1.00 72.49           H  
ATOM   6320  C   ILE B  66      -0.091 -19.087 -23.453  1.00 72.49           C  
ATOM   6321  CB  ILE B  66       2.060 -20.172 -22.656  1.00 72.49           C  
ATOM   6322  HB  ILE B  66       1.489 -20.989 -22.215  1.00 72.49           H  
ATOM   6323  O   ILE B  66      -0.955 -19.895 -23.100  1.00 72.49           O  
ATOM   6324  CG1 ILE B  66       3.375 -20.013 -21.870  1.00 72.49           C  
ATOM   6325 HG12 ILE B  66       4.084 -19.459 -22.485  1.00 72.49           H  
ATOM   6326 HG13 ILE B  66       3.192 -19.456 -20.950  1.00 72.49           H  
ATOM   6327  CG2 ILE B  66       2.412 -20.552 -24.108  1.00 72.49           C  
ATOM   6328 HG21 ILE B  66       2.910 -19.720 -24.606  1.00 72.49           H  
ATOM   6329 HG22 ILE B  66       3.060 -21.428 -24.135  1.00 72.49           H  
ATOM   6330 HG23 ILE B  66       1.507 -20.815 -24.656  1.00 72.49           H  
ATOM   6331  CD1 ILE B  66       4.041 -21.335 -21.482  1.00 72.49           C  
ATOM   6332 HD11 ILE B  66       4.321 -21.905 -22.368  1.00 72.49           H  
ATOM   6333 HD12 ILE B  66       3.352 -21.922 -20.874  1.00 72.49           H  
ATOM   6334 HD13 ILE B  66       4.939 -21.126 -20.901  1.00 72.49           H  
ATOM   6335  N   GLU B  67      -0.190 -18.338 -24.553  1.00 80.09           N  
ATOM   6336  H   GLU B  67       0.490 -17.601 -24.667  1.00 80.09           H  
ATOM   6337  CA  GLU B  67      -1.171 -18.520 -25.630  1.00 80.09           C  
ATOM   6338  HA  GLU B  67      -2.111 -18.030 -25.375  1.00 80.09           H  
ATOM   6339  C   GLU B  67      -1.433 -20.010 -25.886  1.00 80.09           C  
ATOM   6340  CB  GLU B  67      -0.585 -17.883 -26.903  1.00 80.09           C  
ATOM   6341  HB2 GLU B  67       0.502 -17.928 -26.843  1.00 80.09           H  
ATOM   6342  HB3 GLU B  67      -0.860 -18.464 -27.784  1.00 80.09           H  
ATOM   6343  O   GLU B  67      -0.493 -20.779 -26.089  1.00 80.09           O  
ATOM   6344  CG  GLU B  67      -0.990 -16.413 -27.097  1.00 80.09           C  
ATOM   6345  HG2 GLU B  67      -0.244 -15.950 -27.743  1.00 80.09           H  
ATOM   6346  HG3 GLU B  67      -0.956 -15.902 -26.135  1.00 80.09           H  
ATOM   6347  CD  GLU B  67      -2.370 -16.234 -27.751  1.00 80.09           C  
ATOM   6348  OE1 GLU B  67      -2.786 -15.066 -27.887  1.00 80.09           O  
ATOM   6349  OE2 GLU B  67      -2.977 -17.263 -28.145  1.00 80.09           O  
ATOM   6350  N   ARG B  68      -2.699 -20.449 -25.903  1.00 83.44           N  
ATOM   6351  H   ARG B  68      -3.435 -19.772 -25.757  1.00 83.44           H  
ATOM   6352  CA  ARG B  68      -3.037 -21.884 -26.016  1.00 83.44           C  
ATOM   6353  HA  ARG B  68      -2.574 -22.406 -25.179  1.00 83.44           H  
ATOM   6354  C   ARG B  68      -2.465 -22.537 -27.281  1.00 83.44           C  
ATOM   6355  CB  ARG B  68      -4.560 -22.053 -25.925  1.00 83.44           C  
ATOM   6356  HB2 ARG B  68      -4.917 -21.529 -25.038  1.00 83.44           H  
ATOM   6357  HB3 ARG B  68      -5.030 -21.603 -26.799  1.00 83.44           H  
ATOM   6358  O   ARG B  68      -2.179 -23.727 -27.279  1.00 83.44           O  
ATOM   6359  CG  ARG B  68      -4.970 -23.530 -25.826  1.00 83.44           C  
ATOM   6360  HG2 ARG B  68      -4.750 -24.038 -26.765  1.00 83.44           H  
ATOM   6361  HG3 ARG B  68      -4.410 -24.011 -25.024  1.00 83.44           H  
ATOM   6362  CD  ARG B  68      -6.467 -23.649 -25.540  1.00 83.44           C  
ATOM   6363  HD2 ARG B  68      -7.020 -23.180 -26.354  1.00 83.44           H  
ATOM   6364  HD3 ARG B  68      -6.687 -23.121 -24.612  1.00 83.44           H  
ATOM   6365  NE  ARG B  68      -6.869 -25.060 -25.410  1.00 83.44           N  
ATOM   6366  HE  ARG B  68      -6.124 -25.741 -25.450  1.00 83.44           H  
ATOM   6367  NH1 ARG B  68      -9.102 -24.691 -25.022  1.00 83.44           N  
ATOM   6368 HH11 ARG B  68     -10.015 -25.028 -24.750  1.00 83.44           H  
ATOM   6369 HH12 ARG B  68      -8.932 -23.696 -25.040  1.00 83.44           H  
ATOM   6370  NH2 ARG B  68      -8.310 -26.780 -25.046  1.00 83.44           N  
ATOM   6371 HH21 ARG B  68      -7.534 -27.424 -25.096  1.00 83.44           H  
ATOM   6372 HH22 ARG B  68      -9.240 -27.112 -24.834  1.00 83.44           H  
ATOM   6373  CZ  ARG B  68      -8.089 -25.501 -25.165  1.00 83.44           C  
ATOM   6374  N   SER B  69      -2.271 -21.751 -28.339  1.00 83.84           N  
ATOM   6375  H   SER B  69      -2.470 -20.768 -28.221  1.00 83.84           H  
ATOM   6376  CA  SER B  69      -1.621 -22.151 -29.594  1.00 83.84           C  
ATOM   6377  HA  SER B  69      -2.079 -23.072 -29.956  1.00 83.84           H  
ATOM   6378  C   SER B  69      -0.110 -22.413 -29.471  1.00 83.84           C  
ATOM   6379  CB  SER B  69      -1.865 -21.045 -30.628  1.00 83.84           C  
ATOM   6380  HB2 SER B  69      -1.344 -21.293 -31.552  1.00 83.84           H  
ATOM   6381  HB3 SER B  69      -2.932 -20.968 -30.835  1.00 83.84           H  
ATOM   6382  O   SER B  69       0.446 -23.152 -30.279  1.00 83.84           O  
ATOM   6383  OG  SER B  69      -1.390 -19.800 -30.137  1.00 83.84           O  
ATOM   6384  HG  SER B  69      -2.108 -19.184 -29.976  1.00 83.84           H  
ATOM   6385  N   ASN B  70       0.541 -21.838 -28.456  1.00 82.99           N  
ATOM   6386  H   ASN B  70      -0.003 -21.269 -27.823  1.00 82.99           H  
ATOM   6387  CA  ASN B  70       1.981 -21.912 -28.189  1.00 82.99           C  
ATOM   6388  HA  ASN B  70       2.487 -22.319 -29.064  1.00 82.99           H  
ATOM   6389  C   ASN B  70       2.328 -22.834 -27.001  1.00 82.99           C  
ATOM   6390  CB  ASN B  70       2.493 -20.480 -27.944  1.00 82.99           C  
ATOM   6391  HB2 ASN B  70       3.549 -20.517 -27.675  1.00 82.99           H  
ATOM   6392  HB3 ASN B  70       1.947 -20.046 -27.107  1.00 82.99           H  
ATOM   6393  O   ASN B  70       3.507 -23.043 -26.706  1.00 82.99           O  
ATOM   6394  CG  ASN B  70       2.366 -19.566 -29.151  1.00 82.99           C  
ATOM   6395  ND2 ASN B  70       2.218 -18.280 -28.934  1.00 82.99           N  
ATOM   6396 HD21 ASN B  70       2.010 -17.728 -29.754  1.00 82.99           H  
ATOM   6397 HD22 ASN B  70       2.070 -17.937 -27.996  1.00 82.99           H  
ATOM   6398  OD1 ASN B  70       2.438 -19.966 -30.299  1.00 82.99           O  
ATOM   6399  N   MET B  71       1.326 -23.372 -26.298  1.00 87.48           N  
ATOM   6400  H   MET B  71       0.380 -23.176 -26.590  1.00 87.48           H  
ATOM   6401  CA  MET B  71       1.524 -24.311 -25.196  1.00 87.48           C  
ATOM   6402  HA  MET B  71       2.414 -24.014 -24.641  1.00 87.48           H  
ATOM   6403  C   MET B  71       1.734 -25.731 -25.737  1.00 87.48           C  
ATOM   6404  CB  MET B  71       0.326 -24.243 -24.237  1.00 87.48           C  
ATOM   6405  HB2 MET B  71      -0.557 -24.649 -24.732  1.00 87.48           H  
ATOM   6406  HB3 MET B  71       0.126 -23.205 -23.972  1.00 87.48           H  
ATOM   6407  O   MET B  71       0.863 -26.280 -26.411  1.00 87.48           O  
ATOM   6408  CG  MET B  71       0.594 -25.043 -22.955  1.00 87.48           C  
ATOM   6409  HG2 MET B  71      -0.348 -25.199 -22.429  1.00 87.48           H  
ATOM   6410  HG3 MET B  71       0.968 -26.029 -23.228  1.00 87.48           H  
ATOM   6411  SD  MET B  71       1.773 -24.275 -21.812  1.00 87.48           S  
ATOM   6412  CE  MET B  71       0.633 -23.238 -20.856  1.00 87.48           C  
ATOM   6413  HE1 MET B  71       0.094 -22.563 -21.520  1.00 87.48           H  
ATOM   6414  HE2 MET B  71       1.197 -22.659 -20.125  1.00 87.48           H  
ATOM   6415  HE3 MET B  71      -0.082 -23.873 -20.334  1.00 87.48           H  
ATOM   6416  N   THR B  72       2.870 -26.356 -25.417  1.00 91.55           N  
ATOM   6417  H   THR B  72       3.552 -25.885 -24.842  1.00 91.55           H  
ATOM   6418  CA  THR B  72       3.067 -27.792 -25.677  1.00 91.55           C  
ATOM   6419  HA  THR B  72       2.590 -28.025 -26.628  1.00 91.55           H  
ATOM   6420  C   THR B  72       2.404 -28.633 -24.579  1.00 91.55           C  
ATOM   6421  CB  THR B  72       4.548 -28.181 -25.809  1.00 91.55           C  
ATOM   6422  HB  THR B  72       4.608 -29.247 -26.026  1.00 91.55           H  
ATOM   6423  O   THR B  72       2.329 -28.175 -23.435  1.00 91.55           O  
ATOM   6424  CG2 THR B  72       5.246 -27.418 -26.934  1.00 91.55           C  
ATOM   6425 HG21 THR B  72       6.264 -27.790 -27.050  1.00 91.55           H  
ATOM   6426 HG22 THR B  72       5.275 -26.352 -26.709  1.00 91.55           H  
ATOM   6427 HG23 THR B  72       4.706 -27.572 -27.869  1.00 91.55           H  
ATOM   6428  OG1 THR B  72       5.265 -27.927 -24.622  1.00 91.55           O  
ATOM   6429  HG1 THR B  72       6.062 -28.460 -24.669  1.00 91.55           H  
ATOM   6430  N   PRO B  73       1.964 -29.875 -24.866  1.00 94.09           N  
ATOM   6431  CA  PRO B  73       1.425 -30.777 -23.844  1.00 94.09           C  
ATOM   6432  HA  PRO B  73       0.492 -30.359 -23.466  1.00 94.09           H  
ATOM   6433  C   PRO B  73       2.388 -30.995 -22.667  1.00 94.09           C  
ATOM   6434  CB  PRO B  73       1.138 -32.092 -24.577  1.00 94.09           C  
ATOM   6435  HB2 PRO B  73       0.265 -32.599 -24.165  1.00 94.09           H  
ATOM   6436  HB3 PRO B  73       2.010 -32.745 -24.538  1.00 94.09           H  
ATOM   6437  O   PRO B  73       1.960 -31.076 -21.516  1.00 94.09           O  
ATOM   6438  CG  PRO B  73       0.910 -31.654 -26.022  1.00 94.09           C  
ATOM   6439  HG2 PRO B  73      -0.109 -31.284 -26.138  1.00 94.09           H  
ATOM   6440  HG3 PRO B  73       1.114 -32.458 -26.729  1.00 94.09           H  
ATOM   6441  CD  PRO B  73       1.896 -30.501 -26.179  1.00 94.09           C  
ATOM   6442  HD2 PRO B  73       2.878 -30.889 -26.449  1.00 94.09           H  
ATOM   6443  HD3 PRO B  73       1.532 -29.813 -26.942  1.00 94.09           H  
ATOM   6444  N   GLU B  74       3.694 -31.039 -22.940  1.00 94.36           N  
ATOM   6445  H   GLU B  74       3.979 -31.087 -23.908  1.00 94.36           H  
ATOM   6446  CA  GLU B  74       4.748 -31.149 -21.933  1.00 94.36           C  
ATOM   6447  HA  GLU B  74       4.546 -32.024 -21.315  1.00 94.36           H  
ATOM   6448  C   GLU B  74       4.772 -29.938 -20.993  1.00 94.36           C  
ATOM   6449  CB  GLU B  74       6.124 -31.336 -22.600  1.00 94.36           C  
ATOM   6450  HB2 GLU B  74       6.302 -30.531 -23.313  1.00 94.36           H  
ATOM   6451  HB3 GLU B  74       6.882 -31.255 -21.821  1.00 94.36           H  
ATOM   6452  O   GLU B  74       4.726 -30.138 -19.777  1.00 94.36           O  
ATOM   6453  CG  GLU B  74       6.321 -32.701 -23.283  1.00 94.36           C  
ATOM   6454  HG2 GLU B  74       6.112 -33.481 -22.551  1.00 94.36           H  
ATOM   6455  HG3 GLU B  74       7.372 -32.789 -23.562  1.00 94.36           H  
ATOM   6456  CD  GLU B  74       5.464 -32.924 -24.541  1.00 94.36           C  
ATOM   6457  OE1 GLU B  74       5.181 -34.107 -24.831  1.00 94.36           O  
ATOM   6458  OE2 GLU B  74       5.065 -31.920 -25.181  1.00 94.36           O  
ATOM   6459  N   ARG B  75       4.759 -28.706 -21.532  1.00 91.43           N  
ATOM   6460  H   ARG B  75       4.722 -28.620 -22.538  1.00 91.43           H  
ATOM   6461  CA  ARG B  75       4.698 -27.479 -20.718  1.00 91.43           C  
ATOM   6462  HA  ARG B  75       5.478 -27.525 -19.958  1.00 91.43           H  
ATOM   6463  C   ARG B  75       3.385 -27.372 -19.956  1.00 91.43           C  
ATOM   6464  CB  ARG B  75       4.906 -26.216 -21.570  1.00 91.43           C  
ATOM   6465  HB2 ARG B  75       4.442 -25.376 -21.053  1.00 91.43           H  
ATOM   6466  HB3 ARG B  75       4.418 -26.329 -22.539  1.00 91.43           H  
ATOM   6467  O   ARG B  75       3.400 -27.039 -18.775  1.00 91.43           O  
ATOM   6468  CG  ARG B  75       6.387 -25.873 -21.749  1.00 91.43           C  
ATOM   6469  HG2 ARG B  75       6.848 -25.788 -20.765  1.00 91.43           H  
ATOM   6470  HG3 ARG B  75       6.887 -26.667 -22.305  1.00 91.43           H  
ATOM   6471  CD  ARG B  75       6.538 -24.538 -22.494  1.00 91.43           C  
ATOM   6472  HD2 ARG B  75       5.884 -23.801 -22.027  1.00 91.43           H  
ATOM   6473  HD3 ARG B  75       6.239 -24.674 -23.533  1.00 91.43           H  
ATOM   6474  NE  ARG B  75       7.928 -24.058 -22.419  1.00 91.43           N  
ATOM   6475  HE  ARG B  75       8.560 -24.629 -21.877  1.00 91.43           H  
ATOM   6476  NH1 ARG B  75       7.710 -22.065 -23.556  1.00 91.43           N  
ATOM   6477 HH11 ARG B  75       8.149 -21.197 -23.830  1.00 91.43           H  
ATOM   6478 HH12 ARG B  75       6.749 -22.282 -23.778  1.00 91.43           H  
ATOM   6479  NH2 ARG B  75       9.643 -22.609 -22.579  1.00 91.43           N  
ATOM   6480 HH21 ARG B  75      10.201 -23.222 -22.003  1.00 91.43           H  
ATOM   6481 HH22 ARG B  75       9.969 -21.656 -22.503  1.00 91.43           H  
ATOM   6482  CZ  ARG B  75       8.412 -22.910 -22.856  1.00 91.43           C  
ATOM   6483  N   GLU B  76       2.248 -27.688 -20.581  1.00 94.09           N  
ATOM   6484  H   GLU B  76       2.282 -27.934 -21.560  1.00 94.09           H  
ATOM   6485  CA  GLU B  76       0.956 -27.644 -19.885  1.00 94.09           C  
ATOM   6486  HA  GLU B  76       0.818 -26.631 -19.507  1.00 94.09           H  
ATOM   6487  C   GLU B  76       0.957 -28.592 -18.675  1.00 94.09           C  
ATOM   6488  CB  GLU B  76      -0.217 -27.975 -20.832  1.00 94.09           C  
ATOM   6489  HB2 GLU B  76      -0.039 -27.540 -21.815  1.00 94.09           H  
ATOM   6490  HB3 GLU B  76      -0.313 -29.056 -20.941  1.00 94.09           H  
ATOM   6491  O   GLU B  76       0.509 -28.224 -17.588  1.00 94.09           O  
ATOM   6492  CG  GLU B  76      -1.511 -27.382 -20.249  1.00 94.09           C  
ATOM   6493  HG2 GLU B  76      -1.429 -26.296 -20.278  1.00 94.09           H  
ATOM   6494  HG3 GLU B  76      -1.590 -27.678 -19.203  1.00 94.09           H  
ATOM   6495  CD  GLU B  76      -2.807 -27.798 -20.962  1.00 94.09           C  
ATOM   6496  OE1 GLU B  76      -3.792 -28.073 -20.228  1.00 94.09           O  
ATOM   6497  OE2 GLU B  76      -2.857 -27.802 -22.207  1.00 94.09           O  
ATOM   6498  N   ARG B  77       1.532 -29.792 -18.828  1.00 96.39           N  
ATOM   6499  H   ARG B  77       1.879 -30.031 -19.746  1.00 96.39           H  
ATOM   6500  CA  ARG B  77       1.711 -30.757 -17.737  1.00 96.39           C  
ATOM   6501  HA  ARG B  77       0.740 -30.937 -17.273  1.00 96.39           H  
ATOM   6502  C   ARG B  77       2.635 -30.224 -16.637  1.00 96.39           C  
ATOM   6503  CB  ARG B  77       2.229 -32.070 -18.336  1.00 96.39           C  
ATOM   6504  HB2 ARG B  77       3.205 -31.876 -18.782  1.00 96.39           H  
ATOM   6505  HB3 ARG B  77       1.555 -32.391 -19.130  1.00 96.39           H  
ATOM   6506  O   ARG B  77       2.346 -30.455 -15.465  1.00 96.39           O  
ATOM   6507  CG  ARG B  77       2.345 -33.208 -17.307  1.00 96.39           C  
ATOM   6508  HG2 ARG B  77       2.904 -32.874 -16.433  1.00 96.39           H  
ATOM   6509  HG3 ARG B  77       1.346 -33.503 -16.987  1.00 96.39           H  
ATOM   6510  CD  ARG B  77       3.067 -34.423 -17.907  1.00 96.39           C  
ATOM   6511  HD2 ARG B  77       2.525 -34.750 -18.795  1.00 96.39           H  
ATOM   6512  HD3 ARG B  77       3.054 -35.241 -17.186  1.00 96.39           H  
ATOM   6513  NE  ARG B  77       4.458 -34.089 -18.282  1.00 96.39           N  
ATOM   6514  HE  ARG B  77       4.597 -33.755 -19.225  1.00 96.39           H  
ATOM   6515  NH1 ARG B  77       5.466 -34.407 -16.240  1.00 96.39           N  
ATOM   6516 HH11 ARG B  77       6.264 -34.263 -15.639  1.00 96.39           H  
ATOM   6517 HH12 ARG B  77       4.590 -34.747 -15.869  1.00 96.39           H  
ATOM   6518  NH2 ARG B  77       6.609 -33.451 -17.906  1.00 96.39           N  
ATOM   6519 HH21 ARG B  77       7.377 -33.256 -17.280  1.00 96.39           H  
ATOM   6520 HH22 ARG B  77       6.628 -32.972 -18.795  1.00 96.39           H  
ATOM   6521  CZ  ARG B  77       5.504 -33.995 -17.478  1.00 96.39           C  
ATOM   6522  N   GLU B  78       3.714 -29.523 -16.978  1.00 95.71           N  
ATOM   6523  H   GLU B  78       3.909 -29.391 -17.960  1.00 95.71           H  
ATOM   6524  CA  GLU B  78       4.627 -28.895 -16.008  1.00 95.71           C  
ATOM   6525  HA  GLU B  78       4.970 -29.652 -15.302  1.00 95.71           H  
ATOM   6526  C   GLU B  78       3.909 -27.828 -15.170  1.00 95.71           C  
ATOM   6527  CB  GLU B  78       5.867 -28.333 -16.728  1.00 95.71           C  
ATOM   6528  HB2 GLU B  78       5.548 -27.745 -17.589  1.00 95.71           H  
ATOM   6529  HB3 GLU B  78       6.419 -27.687 -16.047  1.00 95.71           H  
ATOM   6530  O   GLU B  78       3.888 -27.948 -13.942  1.00 95.71           O  
ATOM   6531  CG  GLU B  78       6.785 -29.487 -17.167  1.00 95.71           C  
ATOM   6532  HG2 GLU B  78       6.181 -30.300 -17.571  1.00 95.71           H  
ATOM   6533  HG3 GLU B  78       7.272 -29.882 -16.276  1.00 95.71           H  
ATOM   6534  CD  GLU B  78       7.850 -29.131 -18.217  1.00 95.71           C  
ATOM   6535  OE1 GLU B  78       8.753 -29.990 -18.356  1.00 95.71           O  
ATOM   6536  OE2 GLU B  78       7.720 -28.104 -18.922  1.00 95.71           O  
ATOM   6537  N   TYR B  79       3.208 -26.885 -15.813  1.00 94.96           N  
ATOM   6538  H   TYR B  79       3.274 -26.850 -16.820  1.00 94.96           H  
ATOM   6539  CA  TYR B  79       2.375 -25.883 -15.132  1.00 94.96           C  
ATOM   6540  HA  TYR B  79       3.012 -25.289 -14.478  1.00 94.96           H  
ATOM   6541  C   TYR B  79       1.300 -26.526 -14.243  1.00 94.96           C  
ATOM   6542  CB  TYR B  79       1.723 -24.948 -16.168  1.00 94.96           C  
ATOM   6543  HB2 TYR B  79       0.854 -24.474 -15.712  1.00 94.96           H  
ATOM   6544  HB3 TYR B  79       1.364 -25.528 -17.018  1.00 94.96           H  
ATOM   6545  O   TYR B  79       1.139 -26.142 -13.082  1.00 94.96           O  
ATOM   6546  CG  TYR B  79       2.638 -23.838 -16.645  1.00 94.96           C  
ATOM   6547  CD1 TYR B  79       2.908 -22.761 -15.783  1.00 94.96           C  
ATOM   6548  HD1 TYR B  79       2.447 -22.725 -14.807  1.00 94.96           H  
ATOM   6549  CD2 TYR B  79       3.236 -23.878 -17.919  1.00 94.96           C  
ATOM   6550  HD2 TYR B  79       3.020 -24.690 -18.598  1.00 94.96           H  
ATOM   6551  CE1 TYR B  79       3.791 -21.740 -16.172  1.00 94.96           C  
ATOM   6552  HE1 TYR B  79       4.002 -20.928 -15.492  1.00 94.96           H  
ATOM   6553  CE2 TYR B  79       4.152 -22.878 -18.300  1.00 94.96           C  
ATOM   6554  HE2 TYR B  79       4.669 -22.943 -19.245  1.00 94.96           H  
ATOM   6555  OH  TYR B  79       5.362 -20.870 -17.755  1.00 94.96           O  
ATOM   6556  HH  TYR B  79       5.597 -20.353 -16.981  1.00 94.96           H  
ATOM   6557  CZ  TYR B  79       4.438 -21.810 -17.423  1.00 94.96           C  
ATOM   6558  N   ARG B  80       0.588 -27.546 -14.746  1.00 97.50           N  
ATOM   6559  H   ARG B  80       0.754 -27.806 -15.707  1.00 97.50           H  
ATOM   6560  CA  ARG B  80      -0.423 -28.281 -13.964  1.00 97.50           C  
ATOM   6561  HA  ARG B  80      -1.136 -27.568 -13.551  1.00 97.50           H  
ATOM   6562  C   ARG B  80       0.177 -28.990 -12.755  1.00 97.50           C  
ATOM   6563  CB  ARG B  80      -1.166 -29.283 -14.856  1.00 97.50           C  
ATOM   6564  HB2 ARG B  80      -1.726 -29.974 -14.225  1.00 97.50           H  
ATOM   6565  HB3 ARG B  80      -0.448 -29.857 -15.442  1.00 97.50           H  
ATOM   6566  O   ARG B  80      -0.416 -28.938 -11.685  1.00 97.50           O  
ATOM   6567  CG  ARG B  80      -2.152 -28.572 -15.786  1.00 97.50           C  
ATOM   6568  HG2 ARG B  80      -1.632 -27.822 -16.383  1.00 97.50           H  
ATOM   6569  HG3 ARG B  80      -2.905 -28.066 -15.182  1.00 97.50           H  
ATOM   6570  CD  ARG B  80      -2.825 -29.579 -16.723  1.00 97.50           C  
ATOM   6571  HD2 ARG B  80      -3.315 -30.358 -16.137  1.00 97.50           H  
ATOM   6572  HD3 ARG B  80      -2.056 -30.047 -17.338  1.00 97.50           H  
ATOM   6573  NE  ARG B  80      -3.800 -28.924 -17.606  1.00 97.50           N  
ATOM   6574  HE  ARG B  80      -3.531 -28.768 -18.567  1.00 97.50           H  
ATOM   6575  NH1 ARG B  80      -5.496 -28.550 -16.108  1.00 97.50           N  
ATOM   6576 HH11 ARG B  80      -6.371 -28.121 -15.844  1.00 97.50           H  
ATOM   6577 HH12 ARG B  80      -4.942 -28.997 -15.392  1.00 97.50           H  
ATOM   6578  NH2 ARG B  80      -5.668 -27.867 -18.245  1.00 97.50           N  
ATOM   6579 HH21 ARG B  80      -5.206 -27.818 -19.142  1.00 97.50           H  
ATOM   6580 HH22 ARG B  80      -6.606 -27.527 -18.091  1.00 97.50           H  
ATOM   6581  CZ  ARG B  80      -4.990 -28.450 -17.306  1.00 97.50           C  
ATOM   6582  N   THR B  81       1.357 -29.593 -12.900  1.00 98.40           N  
ATOM   6583  H   THR B  81       1.799 -29.557 -13.807  1.00 98.40           H  
ATOM   6584  CA  THR B  81       2.056 -30.264 -11.792  1.00 98.40           C  
ATOM   6585  HA  THR B  81       1.363 -30.948 -11.301  1.00 98.40           H  
ATOM   6586  C   THR B  81       2.523 -29.247 -10.743  1.00 98.40           C  
ATOM   6587  CB  THR B  81       3.256 -31.080 -12.305  1.00 98.40           C  
ATOM   6588  HB  THR B  81       4.000 -30.400 -12.719  1.00 98.40           H  
ATOM   6589  O   THR B  81       2.446 -29.523  -9.549  1.00 98.40           O  
ATOM   6590  CG2 THR B  81       3.909 -31.917 -11.202  1.00 98.40           C  
ATOM   6591 HG21 THR B  81       4.750 -32.473 -11.614  1.00 98.40           H  
ATOM   6592 HG22 THR B  81       4.266 -31.264 -10.406  1.00 98.40           H  
ATOM   6593 HG23 THR B  81       3.182 -32.612 -10.782  1.00 98.40           H  
ATOM   6594  OG1 THR B  81       2.886 -31.983 -13.323  1.00 98.40           O  
ATOM   6595  HG1 THR B  81       2.551 -31.456 -14.052  1.00 98.40           H  
ATOM   6596  N   GLY B  82       2.971 -28.057 -11.156  1.00 98.27           N  
ATOM   6597  H   GLY B  82       3.060 -27.885 -12.148  1.00 98.27           H  
ATOM   6598  CA  GLY B  82       3.304 -26.958 -10.243  1.00 98.27           C  
ATOM   6599  HA2 GLY B  82       4.113 -27.255  -9.577  1.00 98.27           H  
ATOM   6600  HA3 GLY B  82       3.641 -26.107 -10.836  1.00 98.27           H  
ATOM   6601  C   GLY B  82       2.110 -26.517  -9.391  1.00 98.27           C  
ATOM   6602  O   GLY B  82       2.195 -26.504  -8.161  1.00 98.27           O  
ATOM   6603  N   LEU B  83       0.963 -26.270 -10.035  1.00 98.72           N  
ATOM   6604  H   LEU B  83       0.971 -26.307 -11.044  1.00 98.72           H  
ATOM   6605  CA  LEU B  83      -0.300 -25.947  -9.357  1.00 98.72           C  
ATOM   6606  HA  LEU B  83      -0.139 -25.080  -8.716  1.00 98.72           H  
ATOM   6607  C   LEU B  83      -0.772 -27.091  -8.437  1.00 98.72           C  
ATOM   6608  CB  LEU B  83      -1.372 -25.605 -10.413  1.00 98.72           C  
ATOM   6609  HB2 LEU B  83      -2.336 -25.495  -9.916  1.00 98.72           H  
ATOM   6610  HB3 LEU B  83      -1.452 -26.448 -11.099  1.00 98.72           H  
ATOM   6611  O   LEU B  83      -1.192 -26.843  -7.309  1.00 98.72           O  
ATOM   6612  CG  LEU B  83      -1.095 -24.326 -11.231  1.00 98.72           C  
ATOM   6613  HG  LEU B  83      -0.086 -24.364 -11.640  1.00 98.72           H  
ATOM   6614  CD1 LEU B  83      -2.072 -24.233 -12.403  1.00 98.72           C  
ATOM   6615 HD11 LEU B  83      -1.816 -23.378 -13.029  1.00 98.72           H  
ATOM   6616 HD12 LEU B  83      -3.092 -24.115 -12.036  1.00 98.72           H  
ATOM   6617 HD13 LEU B  83      -2.000 -25.133 -13.013  1.00 98.72           H  
ATOM   6618  CD2 LEU B  83      -1.229 -23.048 -10.399  1.00 98.72           C  
ATOM   6619 HD21 LEU B  83      -1.055 -22.177 -11.030  1.00 98.72           H  
ATOM   6620 HD22 LEU B  83      -2.225 -22.985  -9.961  1.00 98.72           H  
ATOM   6621 HD23 LEU B  83      -0.482 -23.041  -9.605  1.00 98.72           H  
ATOM   6622  N   GLU B  84      -0.655 -28.349  -8.870  1.00 98.80           N  
ATOM   6623  H   GLU B  84      -0.354 -28.504  -9.822  1.00 98.80           H  
ATOM   6624  CA  GLU B  84      -1.017 -29.522  -8.064  1.00 98.80           C  
ATOM   6625  HA  GLU B  84      -2.049 -29.408  -7.732  1.00 98.80           H  
ATOM   6626  C   GLU B  84      -0.149 -29.653  -6.804  1.00 98.80           C  
ATOM   6627  CB  GLU B  84      -0.929 -30.785  -8.936  1.00 98.80           C  
ATOM   6628  HB2 GLU B  84       0.106 -30.944  -9.239  1.00 98.80           H  
ATOM   6629  HB3 GLU B  84      -1.533 -30.637  -9.832  1.00 98.80           H  
ATOM   6630  O   GLU B  84      -0.674 -29.907  -5.716  1.00 98.80           O  
ATOM   6631  CG  GLU B  84      -1.444 -32.030  -8.202  1.00 98.80           C  
ATOM   6632  HG2 GLU B  84      -2.412 -31.789  -7.764  1.00 98.80           H  
ATOM   6633  HG3 GLU B  84      -0.757 -32.279  -7.393  1.00 98.80           H  
ATOM   6634  CD  GLU B  84      -1.597 -33.249  -9.125  1.00 98.80           C  
ATOM   6635  OE1 GLU B  84      -2.483 -34.082  -8.828  1.00 98.80           O  
ATOM   6636  OE2 GLU B  84      -0.834 -33.346 -10.114  1.00 98.80           O  
ATOM   6637  N   ARG B  85       1.167 -29.416  -6.903  1.00 98.91           N  
ATOM   6638  H   ARG B  85       1.542 -29.217  -7.820  1.00 98.91           H  
ATOM   6639  CA  ARG B  85       2.064 -29.397  -5.733  1.00 98.91           C  
ATOM   6640  HA  ARG B  85       1.955 -30.334  -5.187  1.00 98.91           H  
ATOM   6641  C   ARG B  85       1.696 -28.286  -4.750  1.00 98.91           C  
ATOM   6642  CB  ARG B  85       3.527 -29.229  -6.160  1.00 98.91           C  
ATOM   6643  HB2 ARG B  85       3.610 -28.370  -6.826  1.00 98.91           H  
ATOM   6644  HB3 ARG B  85       4.112 -29.027  -5.262  1.00 98.91           H  
ATOM   6645  O   ARG B  85       1.696 -28.532  -3.545  1.00 98.91           O  
ATOM   6646  CG  ARG B  85       4.145 -30.466  -6.821  1.00 98.91           C  
ATOM   6647  HG2 ARG B  85       3.648 -30.694  -7.764  1.00 98.91           H  
ATOM   6648  HG3 ARG B  85       4.020 -31.320  -6.156  1.00 98.91           H  
ATOM   6649  CD  ARG B  85       5.647 -30.247  -7.060  1.00 98.91           C  
ATOM   6650  HD2 ARG B  85       6.122 -30.041  -6.101  1.00 98.91           H  
ATOM   6651  HD3 ARG B  85       6.075 -31.176  -7.439  1.00 98.91           H  
ATOM   6652  NE  ARG B  85       5.930 -29.119  -7.980  1.00 98.91           N  
ATOM   6653  HE  ARG B  85       5.733 -28.187  -7.647  1.00 98.91           H  
ATOM   6654  NH1 ARG B  85       6.704 -30.314  -9.785  1.00 98.91           N  
ATOM   6655 HH11 ARG B  85       7.068 -30.302 -10.727  1.00 98.91           H  
ATOM   6656 HH12 ARG B  85       6.454 -31.171  -9.313  1.00 98.91           H  
ATOM   6657  NH2 ARG B  85       6.697 -28.119  -9.891  1.00 98.91           N  
ATOM   6658 HH21 ARG B  85       6.421 -27.188  -9.613  1.00 98.91           H  
ATOM   6659 HH22 ARG B  85       7.041 -28.145 -10.840  1.00 98.91           H  
ATOM   6660  CZ  ARG B  85       6.435 -29.182  -9.199  1.00 98.91           C  
ATOM   6661  N   ALA B  86       1.369 -27.091  -5.241  1.00 98.95           N  
ATOM   6662  H   ALA B  86       1.415 -26.949  -6.240  1.00 98.95           H  
ATOM   6663  CA  ALA B  86       0.984 -25.961  -4.397  1.00 98.95           C  
ATOM   6664  HA  ALA B  86       1.736 -25.830  -3.618  1.00 98.95           H  
ATOM   6665  C   ALA B  86      -0.361 -26.204  -3.683  1.00 98.95           C  
ATOM   6666  CB  ALA B  86       0.991 -24.704  -5.267  1.00 98.95           C  
ATOM   6667  HB1 ALA B  86       2.004 -24.527  -5.630  1.00 98.95           H  
ATOM   6668  HB2 ALA B  86       0.668 -23.841  -4.684  1.00 98.95           H  
ATOM   6669  HB3 ALA B  86       0.333 -24.836  -6.125  1.00 98.95           H  
ATOM   6670  O   ALA B  86      -0.453 -25.999  -2.470  1.00 98.95           O  
ATOM   6671  N   LEU B  87      -1.366 -26.747  -4.389  1.00 98.91           N  
ATOM   6672  H   LEU B  87      -1.244 -26.866  -5.384  1.00 98.91           H  
ATOM   6673  CA  LEU B  87      -2.617 -27.213  -3.774  1.00 98.91           C  
ATOM   6674  HA  LEU B  87      -3.075 -26.380  -3.240  1.00 98.91           H  
ATOM   6675  C   LEU B  87      -2.363 -28.306  -2.729  1.00 98.91           C  
ATOM   6676  CB  LEU B  87      -3.594 -27.739  -4.844  1.00 98.91           C  
ATOM   6677  HB2 LEU B  87      -4.362 -28.331  -4.346  1.00 98.91           H  
ATOM   6678  HB3 LEU B  87      -3.054 -28.407  -5.514  1.00 98.91           H  
ATOM   6679  O   LEU B  87      -2.905 -28.233  -1.630  1.00 98.91           O  
ATOM   6680  CG  LEU B  87      -4.307 -26.660  -5.676  1.00 98.91           C  
ATOM   6681  HG  LEU B  87      -3.566 -26.035  -6.174  1.00 98.91           H  
ATOM   6682  CD1 LEU B  87      -5.168 -27.333  -6.744  1.00 98.91           C  
ATOM   6683 HD11 LEU B  87      -5.633 -26.577  -7.377  1.00 98.91           H  
ATOM   6684 HD12 LEU B  87      -4.542 -27.975  -7.365  1.00 98.91           H  
ATOM   6685 HD13 LEU B  87      -5.948 -27.927  -6.270  1.00 98.91           H  
ATOM   6686  CD2 LEU B  87      -5.227 -25.775  -4.829  1.00 98.91           C  
ATOM   6687 HD21 LEU B  87      -4.640 -25.190  -4.121  1.00 98.91           H  
ATOM   6688 HD22 LEU B  87      -5.763 -25.077  -5.472  1.00 98.91           H  
ATOM   6689 HD23 LEU B  87      -5.948 -26.388  -4.287  1.00 98.91           H  
ATOM   6690  N   THR B  88      -1.504 -29.285  -3.032  1.00 98.88           N  
ATOM   6691  H   THR B  88      -1.121 -29.300  -3.967  1.00 98.88           H  
ATOM   6692  CA  THR B  88      -1.139 -30.364  -2.098  1.00 98.88           C  
ATOM   6693  HA  THR B  88      -2.040 -30.911  -1.821  1.00 98.88           H  
ATOM   6694  C   THR B  88      -0.531 -29.808  -0.810  1.00 98.88           C  
ATOM   6695  CB  THR B  88      -0.153 -31.359  -2.735  1.00 98.88           C  
ATOM   6696  HB  THR B  88       0.785 -30.854  -2.967  1.00 98.88           H  
ATOM   6697  O   THR B  88      -0.946 -30.203   0.280  1.00 98.88           O  
ATOM   6698  CG2 THR B  88       0.138 -32.553  -1.824  1.00 98.88           C  
ATOM   6699 HG21 THR B  88       0.665 -32.227  -0.927  1.00 98.88           H  
ATOM   6700 HG22 THR B  88      -0.796 -33.037  -1.540  1.00 98.88           H  
ATOM   6701 HG23 THR B  88       0.765 -33.271  -2.353  1.00 98.88           H  
ATOM   6702  OG1 THR B  88      -0.674 -31.909  -3.918  1.00 98.88           O  
ATOM   6703  HG1 THR B  88      -0.716 -31.220  -4.585  1.00 98.88           H  
ATOM   6704  N   ALA B  89       0.421 -28.876  -0.925  1.00 98.94           N  
ATOM   6705  H   ALA B  89       0.707 -28.588  -1.850  1.00 98.94           H  
ATOM   6706  CA  ALA B  89       1.122 -28.290   0.215  1.00 98.94           C  
ATOM   6707  HA  ALA B  89       1.578 -29.095   0.792  1.00 98.94           H  
ATOM   6708  C   ALA B  89       0.175 -27.535   1.161  1.00 98.94           C  
ATOM   6709  CB  ALA B  89       2.240 -27.387  -0.320  1.00 98.94           C  
ATOM   6710  HB1 ALA B  89       2.918 -27.976  -0.936  1.00 98.94           H  
ATOM   6711  HB2 ALA B  89       2.799 -26.958   0.512  1.00 98.94           H  
ATOM   6712  HB3 ALA B  89       1.821 -26.578  -0.918  1.00 98.94           H  
ATOM   6713  O   ALA B  89       0.211 -27.768   2.369  1.00 98.94           O  
ATOM   6714  N   GLY B  90      -0.706 -26.685   0.623  1.00 98.92           N  
ATOM   6715  H   GLY B  90      -0.685 -26.526  -0.374  1.00 98.92           H  
ATOM   6716  CA  GLY B  90      -1.698 -25.976   1.434  1.00 98.92           C  
ATOM   6717  HA2 GLY B  90      -1.197 -25.490   2.270  1.00 98.92           H  
ATOM   6718  HA3 GLY B  90      -2.171 -25.207   0.824  1.00 98.92           H  
ATOM   6719  C   GLY B  90      -2.788 -26.901   1.990  1.00 98.92           C  
ATOM   6720  O   GLY B  90      -3.132 -26.830   3.169  1.00 98.92           O  
ATOM   6721  N   TYR B  91      -3.325 -27.811   1.173  1.00 98.56           N  
ATOM   6722  H   TYR B  91      -3.007 -27.862   0.216  1.00 98.56           H  
ATOM   6723  CA  TYR B  91      -4.488 -28.614   1.560  1.00 98.56           C  
ATOM   6724  HA  TYR B  91      -5.211 -27.940   2.018  1.00 98.56           H  
ATOM   6725  C   TYR B  91      -4.165 -29.688   2.606  1.00 98.56           C  
ATOM   6726  CB  TYR B  91      -5.133 -29.224   0.311  1.00 98.56           C  
ATOM   6727  HB2 TYR B  91      -5.322 -28.429  -0.411  1.00 98.56           H  
ATOM   6728  HB3 TYR B  91      -4.432 -29.926  -0.139  1.00 98.56           H  
ATOM   6729  O   TYR B  91      -4.985 -29.954   3.487  1.00 98.56           O  
ATOM   6730  CG  TYR B  91      -6.451 -29.923   0.582  1.00 98.56           C  
ATOM   6731  CD1 TYR B  91      -6.644 -31.258   0.174  1.00 98.56           C  
ATOM   6732  HD1 TYR B  91      -5.856 -31.785  -0.343  1.00 98.56           H  
ATOM   6733  CD2 TYR B  91      -7.499 -29.223   1.212  1.00 98.56           C  
ATOM   6734  HD2 TYR B  91      -7.371 -28.188   1.493  1.00 98.56           H  
ATOM   6735  CE1 TYR B  91      -7.884 -31.886   0.393  1.00 98.56           C  
ATOM   6736  HE1 TYR B  91      -8.066 -32.887   0.031  1.00 98.56           H  
ATOM   6737  CE2 TYR B  91      -8.725 -29.861   1.466  1.00 98.56           C  
ATOM   6738  HE2 TYR B  91      -9.531 -29.314   1.932  1.00 98.56           H  
ATOM   6739  OH  TYR B  91     -10.085 -31.832   1.335  1.00 98.56           O  
ATOM   6740  HH  TYR B  91     -10.743 -31.231   1.691  1.00 98.56           H  
ATOM   6741  CZ  TYR B  91      -8.913 -31.201   1.070  1.00 98.56           C  
ATOM   6742  N   GLU B  92      -2.961 -30.270   2.582  1.00 98.51           N  
ATOM   6743  H   GLU B  92      -2.318 -30.041   1.838  1.00 98.51           H  
ATOM   6744  CA  GLU B  92      -2.525 -31.193   3.637  1.00 98.51           C  
ATOM   6745  HA  GLU B  92      -3.297 -31.951   3.769  1.00 98.51           H  
ATOM   6746  C   GLU B  92      -2.385 -30.507   5.003  1.00 98.51           C  
ATOM   6747  CB  GLU B  92      -1.212 -31.887   3.238  1.00 98.51           C  
ATOM   6748  HB2 GLU B  92      -0.685 -32.205   4.138  1.00 98.51           H  
ATOM   6749  HB3 GLU B  92      -0.564 -31.182   2.718  1.00 98.51           H  
ATOM   6750  O   GLU B  92      -2.669 -31.138   6.022  1.00 98.51           O  
ATOM   6751  CG  GLU B  92      -1.457 -33.124   2.359  1.00 98.51           C  
ATOM   6752  HG2 GLU B  92      -0.495 -33.509   2.023  1.00 98.51           H  
ATOM   6753  HG3 GLU B  92      -2.032 -32.836   1.478  1.00 98.51           H  
ATOM   6754  CD  GLU B  92      -2.191 -34.226   3.139  1.00 98.51           C  
ATOM   6755  OE1 GLU B  92      -3.294 -34.643   2.712  1.00 98.51           O  
ATOM   6756  OE2 GLU B  92      -1.681 -34.640   4.210  1.00 98.51           O  
ATOM   6757  N   ILE B  93      -2.025 -29.219   5.044  1.00 98.82           N  
ATOM   6758  H   ILE B  93      -1.828 -28.745   4.174  1.00 98.82           H  
ATOM   6759  CA  ILE B  93      -2.016 -28.423   6.281  1.00 98.82           C  
ATOM   6760  HA  ILE B  93      -1.478 -28.978   7.050  1.00 98.82           H  
ATOM   6761  C   ILE B  93      -3.451 -28.244   6.796  1.00 98.82           C  
ATOM   6762  CB  ILE B  93      -1.266 -27.086   6.054  1.00 98.82           C  
ATOM   6763  HB  ILE B  93      -1.664 -26.604   5.161  1.00 98.82           H  
ATOM   6764  O   ILE B  93      -3.737 -28.599   7.943  1.00 98.82           O  
ATOM   6765  CG1 ILE B  93       0.237 -27.377   5.830  1.00 98.82           C  
ATOM   6766 HG12 ILE B  93       0.669 -27.784   6.744  1.00 98.82           H
[truncated: 304,893 more chars]
