# Supplementary material for: The effects of nature‐inspired amino acid substitutions on structural and biochemical properties of the E. coli L‐asparaginase EcAIII
Source: Protein Sci. 2023 Jun 1;32(6):e4647. doi: 10.1002/pro.4647 (PMC10204187; doi:10.1002/pro.4647)
Supplement: Supplementary file 6 — DATA S3. Supporting Information. [file PRO-32-e4647-s004.zip › predicted_structures_of_orthologs_PDB_files/W/NZ_AAYA01000012.1_169.pdb]

ATOM      1  N   MET A   1     -27.239 -11.083 -23.672  1.00 37.50           N  
ATOM      2  H   MET A   1     -27.804 -10.341 -23.284  1.00 37.50           H  
ATOM      3  H2  MET A   1     -27.366 -11.918 -23.119  1.00 37.50           H  
ATOM      4  H3  MET A   1     -27.525 -11.289 -24.618  1.00 37.50           H  
ATOM      5  CA  MET A   1     -25.807 -10.728 -23.629  1.00 37.50           C  
ATOM      6  HA  MET A   1     -25.587  -9.898 -24.301  1.00 37.50           H  
ATOM      7  C   MET A   1     -25.057 -11.955 -24.103  1.00 37.50           C  
ATOM      8  CB  MET A   1     -25.392 -10.353 -22.198  1.00 37.50           C  
ATOM      9  HB2 MET A   1     -25.784 -11.092 -21.500  1.00 37.50           H  
ATOM     10  HB3 MET A   1     -24.304 -10.359 -22.125  1.00 37.50           H  
ATOM     11  O   MET A   1     -25.365 -13.025 -23.606  1.00 37.50           O  
ATOM     12  CG  MET A   1     -25.893  -8.958 -21.803  1.00 37.50           C  
ATOM     13  HG2 MET A   1     -26.951  -8.861 -22.046  1.00 37.50           H  
ATOM     14  HG3 MET A   1     -25.335  -8.212 -22.369  1.00 37.50           H  
ATOM     15  SD  MET A   1     -25.694  -8.619 -20.040  1.00 37.50           S  
ATOM     16  CE  MET A   1     -26.061  -6.846 -19.968  1.00 37.50           C  
ATOM     17  HE1 MET A   1     -27.065  -6.657 -20.348  1.00 37.50           H  
ATOM     18  HE2 MET A   1     -26.000  -6.511 -18.933  1.00 37.50           H  
ATOM     19  HE3 MET A   1     -25.331  -6.296 -20.562  1.00 37.50           H  
ATOM     20  N   THR A   2     -24.195 -11.859 -25.114  1.00 44.52           N  
ATOM     21  H   THR A   2     -23.932 -10.965 -25.503  1.00 44.52           H  
ATOM     22  CA  THR A   2     -23.285 -12.972 -25.429  1.00 44.52           C  
ATOM     23  HA  THR A   2     -23.841 -13.886 -25.634  1.00 44.52           H  
ATOM     24  C   THR A   2     -22.416 -13.195 -24.200  1.00 44.52           C  
ATOM     25  CB  THR A   2     -22.388 -12.632 -26.633  1.00 44.52           C  
ATOM     26  HB  THR A   2     -21.493 -13.253 -26.612  1.00 44.52           H  
ATOM     27  O   THR A   2     -21.722 -12.251 -23.817  1.00 44.52           O  
ATOM     28  CG2 THR A   2     -23.111 -12.867 -27.957  1.00 44.52           C  
ATOM     29 HG21 THR A   2     -24.005 -12.247 -28.014  1.00 44.52           H  
ATOM     30 HG22 THR A   2     -23.390 -13.918 -28.040  1.00 44.52           H  
ATOM     31 HG23 THR A   2     -22.444 -12.614 -28.781  1.00 44.52           H  
ATOM     32  OG1 THR A   2     -22.021 -11.267 -26.586  1.00 44.52           O  
ATOM     33  HG1 THR A   2     -21.429 -11.194 -25.834  1.00 44.52           H  
ATOM     34  N   GLU A   3     -22.506 -14.368 -23.564  1.00 57.08           N  
ATOM     35  H   GLU A   3     -23.140 -15.084 -23.887  1.00 57.08           H  
ATOM     36  CA  GLU A   3     -21.606 -14.728 -22.462  1.00 57.08           C  
ATOM     37  HA  GLU A   3     -21.822 -14.114 -21.587  1.00 57.08           H  
ATOM     38  C   GLU A   3     -20.173 -14.439 -22.906  1.00 57.08           C  
ATOM     39  CB  GLU A   3     -21.755 -16.206 -22.065  1.00 57.08           C  
ATOM     40  HB2 GLU A   3     -21.754 -16.824 -22.963  1.00 57.08           H  
ATOM     41  HB3 GLU A   3     -20.896 -16.479 -21.452  1.00 57.08           H  
ATOM     42  O   GLU A   3     -19.756 -14.846 -24.000  1.00 57.08           O  
ATOM     43  CG  GLU A   3     -23.029 -16.466 -21.249  1.00 57.08           C  
ATOM     44  HG2 GLU A   3     -23.893 -16.222 -21.867  1.00 57.08           H  
ATOM     45  HG3 GLU A   3     -23.032 -15.799 -20.387  1.00 57.08           H  
ATOM     46  CD  GLU A   3     -23.148 -17.922 -20.763  1.00 57.08           C  
ATOM     47  OE1 GLU A   3     -24.147 -18.202 -20.069  1.00 57.08           O  
ATOM     48  OE2 GLU A   3     -22.266 -18.746 -21.106  1.00 57.08           O  
ATOM     49  N   LYS A   4     -19.457 -13.633 -22.117  1.00 69.42           N  
ATOM     50  H   LYS A   4     -19.802 -13.422 -21.192  1.00 69.42           H  
ATOM     51  CA  LYS A   4     -18.050 -13.374 -22.399  1.00 69.42           C  
ATOM     52  HA  LYS A   4     -17.935 -13.140 -23.457  1.00 69.42           H  
ATOM     53  C   LYS A   4     -17.283 -14.658 -22.129  1.00 69.42           C  
ATOM     54  CB  LYS A   4     -17.516 -12.213 -21.559  1.00 69.42           C  
ATOM     55  HB2 LYS A   4     -16.427 -12.218 -21.608  1.00 69.42           H  
ATOM     56  HB3 LYS A   4     -17.800 -12.361 -20.517  1.00 69.42           H  
ATOM     57  O   LYS A   4     -17.677 -15.468 -21.297  1.00 69.42           O  
ATOM     58  CG  LYS A   4     -18.022 -10.852 -22.061  1.00 69.42           C  
ATOM     59  HG2 LYS A   4     -19.112 -10.830 -22.074  1.00 69.42           H  
ATOM     60  HG3 LYS A   4     -17.637 -10.663 -23.063  1.00 69.42           H  
ATOM     61  CD  LYS A   4     -17.498  -9.798 -21.091  1.00 69.42           C  
ATOM     62  HD2 LYS A   4     -16.425  -9.945 -20.962  1.00 69.42           H  
ATOM     63  HD3 LYS A   4     -17.990  -9.978 -20.135  1.00 69.42           H  
ATOM     64  CE  LYS A   4     -17.757  -8.354 -21.510  1.00 69.42           C  
ATOM     65  HE2 LYS A   4     -18.834  -8.185 -21.545  1.00 69.42           H  
ATOM     66  HE3 LYS A   4     -17.332  -8.195 -22.501  1.00 69.42           H  
ATOM     67  NZ  LYS A   4     -17.115  -7.454 -20.521  1.00 69.42           N  
ATOM     68  HZ1 LYS A   4     -17.205  -6.475 -20.751  1.00 69.42           H  
ATOM     69  HZ2 LYS A   4     -16.137  -7.689 -20.433  1.00 69.42           H  
ATOM     70  HZ3 LYS A   4     -17.505  -7.610 -19.602  1.00 69.42           H  
ATOM     71  N   ARG A   5     -16.186 -14.838 -22.854  1.00 90.91           N  
ATOM     72  H   ARG A   5     -15.867 -14.083 -23.443  1.00 90.91           H  
ATOM     73  CA  ARG A   5     -15.301 -15.972 -22.618  1.00 90.91           C  
ATOM     74  HA  ARG A   5     -15.903 -16.874 -22.505  1.00 90.91           H  
ATOM     75  C   ARG A   5     -14.567 -15.758 -21.310  1.00 90.91           C  
ATOM     76  CB  ARG A   5     -14.329 -16.153 -23.779  1.00 90.91           C  
ATOM     77  HB2 ARG A   5     -13.584 -16.902 -23.509  1.00 90.91           H  
ATOM     78  HB3 ARG A   5     -13.813 -15.213 -23.977  1.00 90.91           H  
ATOM     79  O   ARG A   5     -14.027 -14.670 -21.101  1.00 90.91           O  
ATOM     80  CG  ARG A   5     -15.088 -16.613 -25.024  1.00 90.91           C  
ATOM     81  HG2 ARG A   5     -15.818 -15.856 -25.313  1.00 90.91           H  
ATOM     82  HG3 ARG A   5     -15.604 -17.549 -24.813  1.00 90.91           H  
ATOM     83  CD  ARG A   5     -14.102 -16.821 -26.167  1.00 90.91           C  
ATOM     84  HD2 ARG A   5     -13.513 -15.913 -26.296  1.00 90.91           H  
ATOM     85  HD3 ARG A   5     -13.434 -17.641 -25.900  1.00 90.91           H  
ATOM     86  NE  ARG A   5     -14.811 -17.136 -27.415  1.00 90.91           N  
ATOM     87  HE  ARG A   5     -15.804 -17.303 -27.332  1.00 90.91           H  
ATOM     88  NH1 ARG A   5     -12.963 -17.180 -28.779  1.00 90.91           N  
ATOM     89 HH11 ARG A   5     -12.368 -17.033 -27.976  1.00 90.91           H  
ATOM     90 HH12 ARG A   5     -12.520 -17.390 -29.662  1.00 90.91           H  
ATOM     91  NH2 ARG A   5     -14.986 -17.592 -29.632  1.00 90.91           N  
ATOM     92 HH21 ARG A   5     -14.537 -17.770 -30.520  1.00 90.91           H  
ATOM     93 HH22 ARG A   5     -15.974 -17.758 -29.504  1.00 90.91           H  
ATOM     94  CZ  ARG A   5     -14.250 -17.298 -28.597  1.00 90.91           C  
ATOM     95  N   TYR A   6     -14.526 -16.783 -20.470  1.00 97.67           N  
ATOM     96  H   TYR A   6     -15.004 -17.640 -20.711  1.00 97.67           H  
ATOM     97  CA  TYR A   6     -13.685 -16.718 -19.285  1.00 97.67           C  
ATOM     98  HA  TYR A   6     -13.846 -15.741 -18.829  1.00 97.67           H  
ATOM     99  C   TYR A   6     -12.200 -16.807 -19.666  1.00 97.67           C  
ATOM    100  CB  TYR A   6     -14.100 -17.762 -18.243  1.00 97.67           C  
ATOM    101  HB2 TYR A   6     -13.626 -17.494 -17.299  1.00 97.67           H  
ATOM    102  HB3 TYR A   6     -15.176 -17.695 -18.084  1.00 97.67           H  
ATOM    103  O   TYR A   6     -11.817 -17.388 -20.691  1.00 97.67           O  
ATOM    104  CG  TYR A   6     -13.723 -19.194 -18.577  1.00 97.67           C  
ATOM    105  CD1 TYR A   6     -14.699 -20.088 -19.056  1.00 97.67           C  
ATOM    106  HD1 TYR A   6     -15.714 -19.748 -19.202  1.00 97.67           H  
ATOM    107  CD2 TYR A   6     -12.393 -19.633 -18.412  1.00 97.67           C  
ATOM    108  HD2 TYR A   6     -11.641 -18.961 -18.026  1.00 97.67           H  
ATOM    109  CE1 TYR A   6     -14.340 -21.413 -19.381  1.00 97.67           C  
ATOM    110  HE1 TYR A   6     -15.076 -22.105 -19.763  1.00 97.67           H  
ATOM    111  CE2 TYR A   6     -12.026 -20.942 -18.773  1.00 97.67           C  
ATOM    112  HE2 TYR A   6     -10.998 -21.261 -18.692  1.00 97.67           H  
ATOM    113  OH  TYR A   6     -12.652 -23.115 -19.579  1.00 97.67           O  
ATOM    114  HH  TYR A   6     -11.721 -23.297 -19.434  1.00 97.67           H  
ATOM    115  CZ  TYR A   6     -13.001 -21.841 -19.247  1.00 97.67           C  
ATOM    116  N   ALA A   7     -11.356 -16.252 -18.804  1.00 98.77           N  
ATOM    117  H   ALA A   7     -11.741 -15.796 -17.989  1.00 98.77           H  
ATOM    118  CA  ALA A   7      -9.909 -16.352 -18.900  1.00 98.77           C  
ATOM    119  HA  ALA A   7      -9.639 -17.286 -19.392  1.00 98.77           H  
ATOM    120  C   ALA A   7      -9.293 -16.359 -17.500  1.00 98.77           C  
ATOM    121  CB  ALA A   7      -9.389 -15.179 -19.737  1.00 98.77           C  
ATOM    122  HB1 ALA A   7      -9.711 -14.237 -19.293  1.00 98.77           H  
ATOM    123  HB2 ALA A   7      -9.775 -15.250 -20.754  1.00 98.77           H  
ATOM    124  HB3 ALA A   7      -8.299 -15.199 -19.767  1.00 98.77           H  
ATOM    125  O   ALA A   7      -9.788 -15.689 -16.598  1.00 98.77           O  
ATOM    126  N   ILE A   8      -8.199 -17.090 -17.322  1.00 98.93           N  
ATOM    127  H   ILE A   8      -7.869 -17.665 -18.084  1.00 98.93           H  
ATOM    128  CA  ILE A   8      -7.437 -17.136 -16.077  1.00 98.93           C  
ATOM    129  HA  ILE A   8      -7.583 -16.187 -15.560  1.00 98.93           H  
ATOM    130  C   ILE A   8      -5.949 -17.257 -16.380  1.00 98.93           C  
ATOM    131  CB  ILE A   8      -7.958 -18.254 -15.143  1.00 98.93           C  
ATOM    132  HB  ILE A   8      -8.999 -18.010 -14.930  1.00 98.93           H  
ATOM    133  O   ILE A   8      -5.538 -17.975 -17.291  1.00 98.93           O  
ATOM    134  CG1 ILE A   8      -7.212 -18.262 -13.791  1.00 98.93           C  
ATOM    135 HG12 ILE A   8      -7.177 -17.245 -13.400  1.00 98.93           H  
ATOM    136 HG13 ILE A   8      -6.189 -18.611 -13.933  1.00 98.93           H  
ATOM    137  CG2 ILE A   8      -7.938 -19.643 -15.808  1.00 98.93           C  
ATOM    138 HG21 ILE A   8      -6.911 -19.947 -16.012  1.00 98.93           H  
ATOM    139 HG22 ILE A   8      -8.496 -19.623 -16.744  1.00 98.93           H  
ATOM    140 HG23 ILE A   8      -8.411 -20.382 -15.162  1.00 98.93           H  
ATOM    141  CD1 ILE A   8      -7.876 -19.130 -12.718  1.00 98.93           C  
ATOM    142 HD11 ILE A   8      -8.915 -18.830 -12.586  1.00 98.93           H  
ATOM    143 HD12 ILE A   8      -7.346 -18.998 -11.775  1.00 98.93           H  
ATOM    144 HD13 ILE A   8      -7.827 -20.183 -12.998  1.00 98.93           H  
ATOM    145  N   ALA A   9      -5.137 -16.570 -15.590  1.00 98.96           N  
ATOM    146  H   ALA A   9      -5.550 -15.998 -14.866  1.00 98.96           H  
ATOM    147  CA  ALA A   9      -3.710 -16.815 -15.498  1.00 98.96           C  
ATOM    148  HA  ALA A   9      -3.474 -17.751 -16.005  1.00 98.96           H  
ATOM    149  C   ALA A   9      -3.314 -16.997 -14.035  1.00 98.96           C  
ATOM    150  CB  ALA A   9      -2.932 -15.695 -16.197  1.00 98.96           C  
ATOM    151  HB1 ALA A   9      -1.866 -15.815 -16.005  1.00 98.96           H  
ATOM    152  HB2 ALA A   9      -3.102 -15.752 -17.272  1.00 98.96           H  
ATOM    153  HB3 ALA A   9      -3.255 -14.723 -15.824  1.00 98.96           H  
ATOM    154  O   ALA A   9      -3.957 -16.464 -13.130  1.00 98.96           O  
ATOM    155  N   ILE A  10      -2.230 -17.733 -13.821  1.00 98.95           N  
ATOM    156  H   ILE A  10      -1.764 -18.126 -14.626  1.00 98.95           H  
ATOM    157  CA  ILE A  10      -1.587 -17.922 -12.525  1.00 98.95           C  
ATOM    158  HA  ILE A  10      -1.954 -17.158 -11.840  1.00 98.95           H  
ATOM    159  C   ILE A  10      -0.077 -17.727 -12.656  1.00 98.95           C  
ATOM    160  CB  ILE A  10      -1.919 -19.298 -11.910  1.00 98.95           C  
ATOM    161  HB  ILE A  10      -1.439 -19.327 -10.931  1.00 98.95           H  
ATOM    162  O   ILE A  10       0.496 -17.939 -13.729  1.00 98.95           O  
ATOM    163  CG1 ILE A  10      -1.358 -20.462 -12.754  1.00 98.95           C  
ATOM    164 HG12 ILE A  10      -1.985 -20.625 -13.631  1.00 98.95           H  
ATOM    165 HG13 ILE A  10      -0.349 -20.233 -13.097  1.00 98.95           H  
ATOM    166  CG2 ILE A  10      -3.432 -19.469 -11.692  1.00 98.95           C  
ATOM    167 HG21 ILE A  10      -3.626 -20.377 -11.122  1.00 98.95           H  
ATOM    168 HG22 ILE A  10      -3.820 -18.615 -11.136  1.00 98.95           H  
ATOM    169 HG23 ILE A  10      -3.954 -19.535 -12.646  1.00 98.95           H  
ATOM    170  CD1 ILE A  10      -1.236 -21.759 -11.964  1.00 98.95           C  
ATOM    171 HD11 ILE A  10      -0.608 -21.603 -11.087  1.00 98.95           H  
ATOM    172 HD12 ILE A  10      -2.221 -22.106 -11.652  1.00 98.95           H  
ATOM    173 HD13 ILE A  10      -0.765 -22.505 -12.604  1.00 98.95           H  
ATOM    174  N   HIS A  11       0.582 -17.384 -11.554  1.00 98.72           N  
ATOM    175  H   HIS A  11       0.052 -17.210 -10.712  1.00 98.72           H  
ATOM    176  CA  HIS A  11       2.034 -17.456 -11.430  1.00 98.72           C  
ATOM    177  HA  HIS A  11       2.394 -18.135 -12.203  1.00 98.72           H  
ATOM    178  C   HIS A  11       2.450 -18.064 -10.090  1.00 98.72           C  
ATOM    179  CB  HIS A  11       2.689 -16.091 -11.683  1.00 98.72           C  
ATOM    180  HB2 HIS A  11       2.323 -15.686 -12.626  1.00 98.72           H  
ATOM    181  HB3 HIS A  11       3.766 -16.231 -11.782  1.00 98.72           H  
ATOM    182  O   HIS A  11       1.753 -17.936  -9.087  1.00 98.72           O  
ATOM    183  CG  HIS A  11       2.454 -15.094 -10.580  1.00 98.72           C  
ATOM    184  CD2 HIS A  11       1.505 -14.124 -10.567  1.00 98.72           C  
ATOM    185  HD2 HIS A  11       0.804 -13.918 -11.362  1.00 98.72           H  
ATOM    186  ND1 HIS A  11       3.156 -15.047  -9.380  1.00 98.72           N  
ATOM    187  CE1 HIS A  11       2.591 -14.056  -8.670  1.00 98.72           C  
ATOM    188  HE1 HIS A  11       2.880 -13.769  -7.670  1.00 98.72           H  
ATOM    189  NE2 HIS A  11       1.600 -13.477  -9.361  1.00 98.72           N  
ATOM    190  HE2 HIS A  11       0.997 -12.742  -9.021  1.00 98.72           H  
ATOM    191  N   GLY A  12       3.597 -18.739 -10.094  1.00 97.12           N  
ATOM    192  H   GLY A  12       4.088 -18.786 -10.975  1.00 97.12           H  
ATOM    193  CA  GLY A  12       4.245 -19.338  -8.926  1.00 97.12           C  
ATOM    194  HA2 GLY A  12       3.581 -19.273  -8.063  1.00 97.12           H  
ATOM    195  HA3 GLY A  12       4.438 -20.392  -9.125  1.00 97.12           H  
ATOM    196  C   GLY A  12       5.570 -18.659  -8.568  1.00 97.12           C  
ATOM    197  O   GLY A  12       6.423 -19.272  -7.929  1.00 97.12           O  
ATOM    198  N   GLY A  13       5.786 -17.430  -9.045  1.00 94.13           N  
ATOM    199  H   GLY A  13       5.004 -16.955  -9.473  1.00 94.13           H  
ATOM    200  CA  GLY A  13       7.005 -16.661  -8.816  1.00 94.13           C  
ATOM    201  HA2 GLY A  13       6.691 -15.672  -8.480  1.00 94.13           H  
ATOM    202  HA3 GLY A  13       7.587 -17.107  -8.010  1.00 94.13           H  
ATOM    203  C   GLY A  13       7.923 -16.493 -10.031  1.00 94.13           C  
ATOM    204  O   GLY A  13       8.116 -17.412 -10.827  1.00 94.13           O  
ATOM    205  N   ALA A  14       8.541 -15.310 -10.133  1.00 87.79           N  
ATOM    206  H   ALA A  14       8.246 -14.575  -9.506  1.00 87.79           H  
ATOM    207  CA  ALA A  14       9.570 -14.964 -11.129  1.00 87.79           C  
ATOM    208  HA  ALA A  14       9.373 -15.514 -12.049  1.00 87.79           H  
ATOM    209  C   ALA A  14      11.011 -15.341 -10.707  1.00 87.79           C  
ATOM    210  CB  ALA A  14       9.428 -13.476 -11.461  1.00 87.79           C  
ATOM    211  HB1 ALA A  14       9.452 -12.882 -10.547  1.00 87.79           H  
ATOM    212  HB2 ALA A  14       8.492 -13.302 -11.991  1.00 87.79           H  
ATOM    213  HB3 ALA A  14      10.245 -13.157 -12.108  1.00 87.79           H  
ATOM    214  O   ALA A  14      11.975 -15.121 -11.440  1.00 87.79           O  
ATOM    215  N   GLY A  15      11.172 -15.915  -9.514  1.00 76.10           N  
ATOM    216  H   GLY A  15      10.339 -16.083  -8.968  1.00 76.10           H  
ATOM    217  CA  GLY A  15      12.426 -16.476  -9.010  1.00 76.10           C  
ATOM    218  HA2 GLY A  15      12.468 -16.382  -7.925  1.00 76.10           H  
ATOM    219  HA3 GLY A  15      13.284 -15.965  -9.447  1.00 76.10           H  
ATOM    220  C   GLY A  15      12.498 -17.953  -9.332  1.00 76.10           C  
ATOM    221  O   GLY A  15      12.266 -18.793  -8.465  1.00 76.10           O  
ATOM    222  N   THR A  16      12.741 -18.290 -10.593  1.00 73.12           N  
ATOM    223  H   THR A  16      12.871 -17.572 -11.291  1.00 73.12           H  
ATOM    224  CA  THR A  16      12.826 -19.696 -10.988  1.00 73.12           C  
ATOM    225  HA  THR A  16      12.069 -20.257 -10.440  1.00 73.12           H  
ATOM    226  C   THR A  16      14.178 -20.278 -10.623  1.00 73.12           C  
ATOM    227  CB  THR A  16      12.546 -19.908 -12.476  1.00 73.12           C  
ATOM    228  HB  THR A  16      12.683 -20.962 -12.720  1.00 73.12           H  
ATOM    229  O   THR A  16      15.198 -19.590 -10.696  1.00 73.12           O  
ATOM    230  CG2 THR A  16      11.114 -19.510 -12.823  1.00 73.12           C  
ATOM    231 HG21 THR A  16      10.934 -18.466 -12.566  1.00 73.12           H  
ATOM    232 HG22 THR A  16      10.946 -19.656 -13.890  1.00 73.12           H  
ATOM    233 HG23 THR A  16      10.411 -20.137 -12.274  1.00 73.12           H  
ATOM    234  OG1 THR A  16      13.432 -19.139 -13.257  1.00 73.12           O  
ATOM    235  HG1 THR A  16      14.305 -19.222 -12.868  1.00 73.12           H  
ATOM    236  N   ILE A  17      14.198 -21.580 -10.344  1.00 77.02           N  
ATOM    237  H   ILE A  17      13.326 -22.090 -10.354  1.00 77.02           H  
ATOM    238  CA  ILE A  17      15.441 -22.347 -10.399  1.00 77.02           C  
ATOM    239  HA  ILE A  17      16.125 -21.971  -9.638  1.00 77.02           H  
ATOM    240  C   ILE A  17      16.062 -22.113 -11.779  1.00 77.02           C  
ATOM    241  CB  ILE A  17      15.163 -23.842 -10.139  1.00 77.02           C  
ATOM    242  HB  ILE A  17      14.400 -24.169 -10.846  1.00 77.02           H  
ATOM    243  O   ILE A  17      15.358 -22.120 -12.794  1.00 77.02           O  
ATOM    244  CG1 ILE A  17      14.608 -24.048  -8.713  1.00 77.02           C  
ATOM    245 HG12 ILE A  17      13.713 -23.441  -8.579  1.00 77.02           H  
ATOM    246 HG13 ILE A  17      15.346 -23.721  -7.980  1.00 77.02           H  
ATOM    247  CG2 ILE A  17      16.417 -24.705 -10.358  1.00 77.02           C  
ATOM    248 HG21 ILE A  17      16.187 -25.764 -10.235  1.00 77.02           H  
ATOM    249 HG22 ILE A  17      17.199 -24.416  -9.655  1.00 77.02           H  
ATOM    250 HG23 ILE A  17      16.786 -24.595 -11.378  1.00 77.02           H  
ATOM    251  CD1 ILE A  17      14.222 -25.501  -8.422  1.00 77.02           C  
ATOM    252 HD11 ILE A  17      13.650 -25.903  -9.258  1.00 77.02           H  
ATOM    253 HD12 ILE A  17      13.621 -25.541  -7.513  1.00 77.02           H  
ATOM    254 HD13 ILE A  17      15.115 -26.107  -8.269  1.00 77.02           H  
ATOM    255  N   LEU A  18      17.370 -21.876 -11.824  1.00 81.04           N  
ATOM    256  H   LEU A  18      17.889 -21.840 -10.958  1.00 81.04           H  
ATOM    257  CA  LEU A  18      18.072 -21.657 -13.083  1.00 81.04           C  
ATOM    258  HA  LEU A  18      17.640 -20.782 -13.569  1.00 81.04           H  
ATOM    259  C   LEU A  18      17.878 -22.853 -14.020  1.00 81.04           C  
ATOM    260  CB  LEU A  18      19.565 -21.407 -12.820  1.00 81.04           C  
ATOM    261  HB2 LEU A  18      19.967 -22.260 -12.274  1.00 81.04           H  
ATOM    262  HB3 LEU A  18      20.085 -21.354 -13.777  1.00 81.04           H  
ATOM    263  O   LEU A  18      17.949 -24.008 -13.604  1.00 81.04           O  
ATOM    264  CG  LEU A  18      19.865 -20.120 -12.031  1.00 81.04           C  
ATOM    265  HG  LEU A  18      19.325 -20.134 -11.084  1.00 81.04           H  
ATOM    266  CD1 LEU A  18      21.361 -20.060 -11.728  1.00 81.04           C  
ATOM    267 HD11 LEU A  18      21.656 -20.935 -11.149  1.00 81.04           H  
ATOM    268 HD12 LEU A  18      21.575 -19.170 -11.138  1.00 81.04           H  
ATOM    269 HD13 LEU A  18      21.933 -20.022 -12.655  1.00 81.04           H  
ATOM    270  CD2 LEU A  18      19.477 -18.861 -12.811  1.00 81.04           C  
ATOM    271 HD21 LEU A  18      19.786 -17.978 -12.253  1.00 81.04           H  
ATOM    272 HD22 LEU A  18      19.960 -18.850 -13.789  1.00 81.04           H  
ATOM    273 HD23 LEU A  18      18.395 -18.810 -12.933  1.00 81.04           H  
ATOM    274  N   LYS A  19      17.688 -22.584 -15.313  1.00 84.54           N  
ATOM    275  H   LYS A  19      17.601 -21.617 -15.594  1.00 84.54           H  
ATOM    276  CA  LYS A  19      17.477 -23.637 -16.320  1.00 84.54           C  
ATOM    277  HA  LYS A  19      16.578 -24.194 -16.057  1.00 84.54           H  
ATOM    278  C   LYS A  19      18.612 -24.666 -16.346  1.00 84.54           C  
ATOM    279  CB  LYS A  19      17.266 -22.969 -17.685  1.00 84.54           C  
ATOM    280  HB2 LYS A  19      18.202 -22.528 -18.028  1.00 84.54           H  
ATOM    281  HB3 LYS A  19      16.535 -22.169 -17.570  1.00 84.54           H  
ATOM    282  O   LYS A  19      18.372 -25.838 -16.602  1.00 84.54           O  
ATOM    283  CG  LYS A  19      16.743 -23.955 -18.739  1.00 84.54           C  
ATOM    284  HG2 LYS A  19      17.510 -24.694 -18.970  1.00 84.54           H  
ATOM    285  HG3 LYS A  19      15.864 -24.467 -18.347  1.00 84.54           H  
ATOM    286  CD  LYS A  19      16.357 -23.205 -20.020  1.00 84.54           C  
ATOM    287  HD2 LYS A  19      17.244 -22.735 -20.445  1.00 84.54           H  
ATOM    288  HD3 LYS A  19      15.633 -22.431 -19.767  1.00 84.54           H  
ATOM    289  CE  LYS A  19      15.733 -24.166 -21.037  1.00 84.54           C  
ATOM    290  HE2 LYS A  19      14.911 -24.690 -20.550  1.00 84.54           H  
ATOM    291  HE3 LYS A  19      16.476 -24.911 -21.322  1.00 84.54           H  
ATOM    292  NZ  LYS A  19      15.232 -23.438 -22.232  1.00 84.54           N  
ATOM    293  HZ1 LYS A  19      15.978 -22.952 -22.709  1.00 84.54           H  
ATOM    294  HZ2 LYS A  19      14.540 -22.752 -21.966  1.00 84.54           H  
ATOM    295  HZ3 LYS A  19      14.788 -24.074 -22.880  1.00 84.54           H  
ATOM    296  N   SER A  20      19.837 -24.243 -16.035  1.00 85.03           N  
ATOM    297  H   SER A  20      19.953 -23.277 -15.764  1.00 85.03           H  
ATOM    298  CA  SER A  20      21.019 -25.109 -15.943  1.00 85.03           C  
ATOM    299  HA  SER A  20      21.076 -25.723 -16.842  1.00 85.03           H  
ATOM    300  C   SER A  20      21.011 -26.070 -14.748  1.00 85.03           C  
ATOM    301  CB  SER A  20      22.275 -24.236 -15.873  1.00 85.03           C  
ATOM    302  HB2 SER A  20      23.150 -24.868 -15.719  1.00 85.03           H  
ATOM    303  HB3 SER A  20      22.391 -23.699 -16.815  1.00 85.03           H  
ATOM    304  O   SER A  20      21.737 -27.060 -14.776  1.00 85.03           O  
ATOM    305  OG  SER A  20      22.163 -23.300 -14.814  1.00 85.03           O  
ATOM    306  HG  SER A  20      22.993 -22.825 -14.726  1.00 85.03           H  
ATOM    307  N   THR A  21      20.221 -25.796 -13.705  1.00 84.77           N  
ATOM    308  H   THR A  21      19.649 -24.964 -13.730  1.00 84.77           H  
ATOM    309  CA  THR A  21      20.113 -26.625 -12.489  1.00 84.77           C  
ATOM    310  HA  THR A  21      20.854 -27.422 -12.539  1.00 84.77           H  
ATOM    311  C   THR A  21      18.758 -27.326 -12.362  1.00 84.77           C  
ATOM    312  CB  THR A  21      20.417 -25.805 -11.225  1.00 84.77           C  
ATOM    313  HB  THR A  21      20.373 -26.463 -10.357  1.00 84.77           H  
ATOM    314  O   THR A  21      18.547 -28.110 -11.430  1.00 84.77           O  
ATOM    315  CG2 THR A  21      21.794 -25.145 -11.265  1.00 84.77           C  
ATOM    316 HG21 THR A  21      21.832 -24.391 -12.052  1.00 84.77           H  
ATOM    317 HG22 THR A  21      22.004 -24.671 -10.306  1.00 84.77           H  
ATOM    318 HG23 THR A  21      22.555 -25.901 -11.458  1.00 84.77           H  
ATOM    319  OG1 THR A  21      19.493 -24.762 -11.053  1.00 84.77           O  
ATOM    320  HG1 THR A  21      19.798 -24.220 -10.322  1.00 84.77           H  
ATOM    321  N   MET A  22      17.844 -27.077 -13.302  1.00 88.54           N  
ATOM    322  H   MET A  22      18.075 -26.416 -14.030  1.00 88.54           H  
ATOM    323  CA  MET A  22      16.551 -27.741 -13.382  1.00 88.54           C  
ATOM    324  HA  MET A  22      16.116 -27.754 -12.382  1.00 88.54           H  
ATOM    325  C   MET A  22      16.722 -29.184 -13.863  1.00 88.54           C  
ATOM    326  CB  MET A  22      15.620 -26.936 -14.297  1.00 88.54           C  
ATOM    327  HB2 MET A  22      15.620 -25.898 -13.966  1.00 88.54           H  
ATOM    328  HB3 MET A  22      15.990 -26.974 -15.322  1.00 88.54           H  
ATOM    329  O   MET A  22      17.305 -29.444 -14.914  1.00 88.54           O  
ATOM    330  CG  MET A  22      14.184 -27.470 -14.263  1.00 88.54           C  
ATOM    331  HG2 MET A  22      14.198 -28.517 -14.563  1.00 88.54           H  
ATOM    332  HG3 MET A  22      13.593 -26.931 -15.004  1.00 88.54           H  
ATOM    333  SD  MET A  22      13.349 -27.342 -12.652  1.00 88.54           S  
ATOM    334  CE  MET A  22      12.853 -25.602 -12.692  1.00 88.54           C  
ATOM    335  HE1 MET A  22      12.269 -25.365 -11.802  1.00 88.54           H  
ATOM    336  HE2 MET A  22      12.250 -25.412 -13.579  1.00 88.54           H  
ATOM    337  HE3 MET A  22      13.744 -24.974 -12.717  1.00 88.54           H  
ATOM    338  N   THR A  23      16.199 -30.135 -13.090  1.00 93.05           N  
ATOM    339  H   THR A  23      15.666 -29.859 -12.277  1.00 93.05           H  
ATOM    340  CA  THR A  23      16.100 -31.534 -13.516  1.00 93.05           C  
ATOM    341  HA  THR A  23      16.860 -31.712 -14.277  1.00 93.05           H  
ATOM    342  C   THR A  23      14.723 -31.789 -14.130  1.00 93.05           C  
ATOM    343  CB  THR A  23      16.368 -32.525 -12.372  1.00 93.05           C  
ATOM    344  HB  THR A  23      16.341 -33.535 -12.779  1.00 93.05           H  
ATOM    345  O   THR A  23      13.759 -31.140 -13.719  1.00 93.05           O  
ATOM    346  CG2 THR A  23      17.731 -32.304 -11.718  1.00 93.05           C  
ATOM    347 HG21 THR A  23      18.512 -32.352 -12.477  1.00 93.05           H  
ATOM    348 HG22 THR A  23      17.912 -33.082 -10.976  1.00 93.05           H  
ATOM    349 HG23 THR A  23      17.766 -31.328 -11.234  1.00 93.05           H  
ATOM    350  OG1 THR A  23      15.391 -32.431 -11.361  1.00 93.05           O  
ATOM    351  HG1 THR A  23      15.441 -33.229 -10.830  1.00 93.05           H  
ATOM    352  N   PRO A  24      14.581 -32.770 -15.042  1.00 94.79           N  
ATOM    353  CA  PRO A  24      13.278 -33.114 -15.617  1.00 94.79           C  
ATOM    354  HA  PRO A  24      12.923 -32.274 -16.213  1.00 94.79           H  
ATOM    355  C   PRO A  24      12.219 -33.457 -14.561  1.00 94.79           C  
ATOM    356  CB  PRO A  24      13.549 -34.314 -16.531  1.00 94.79           C  
ATOM    357  HB2 PRO A  24      12.887 -34.314 -17.396  1.00 94.79           H  
ATOM    358  HB3 PRO A  24      13.447 -35.246 -15.975  1.00 94.79           H  
ATOM    359  O   PRO A  24      11.052 -33.120 -14.713  1.00 94.79           O  
ATOM    360  CG  PRO A  24      15.009 -34.129 -16.937  1.00 94.79           C  
ATOM    361  HG2 PRO A  24      15.072 -33.410 -17.754  1.00 94.79           H  
ATOM    362  HG3 PRO A  24      15.475 -35.073 -17.219  1.00 94.79           H  
ATOM    363  CD  PRO A  24      15.643 -33.534 -15.683  1.00 94.79           C  
ATOM    364  HD2 PRO A  24      16.484 -32.902 -15.969  1.00 94.79           H  
ATOM    365  HD3 PRO A  24      15.973 -34.334 -15.020  1.00 94.79           H  
ATOM    366  N   GLU A  25      12.631 -34.095 -13.463  1.00 95.43           N  
ATOM    367  H   GLU A  25      13.602 -34.368 -13.398  1.00 95.43           H  
ATOM    368  CA  GLU A  25      11.746 -34.429 -12.344  1.00 95.43           C  
ATOM    369  HA  GLU A  25      10.871 -34.957 -12.723  1.00 95.43           H  
ATOM    370  C   GLU A  25      11.245 -33.178 -11.610  1.00 95.43           C  
ATOM    371  CB  GLU A  25      12.512 -35.363 -11.401  1.00 95.43           C  
ATOM    372  HB2 GLU A  25      12.913 -36.190 -11.987  1.00 95.43           H  
ATOM    373  HB3 GLU A  25      13.345 -34.811 -10.967  1.00 95.43           H  
ATOM    374  O   GLU A  25      10.049 -33.058 -11.349  1.00 95.43           O  
ATOM    375  CG  GLU A  25      11.634 -35.940 -10.282  1.00 95.43           C  
ATOM    376  HG2 GLU A  25      10.805 -36.483 -10.735  1.00 95.43           H  
ATOM    377  HG3 GLU A  25      11.227 -35.121  -9.690  1.00 95.43           H  
ATOM    378  CD  GLU A  25      12.418 -36.879  -9.351  1.00 95.43           C  
ATOM    379  OE1 GLU A  25      11.763 -37.539  -8.517  1.00 95.43           O  
ATOM    380  OE2 GLU A  25      13.667 -36.920  -9.467  1.00 95.43           O  
ATOM    381  N   LYS A  26      12.130 -32.209 -11.328  1.00 92.68           N  
ATOM    382  H   LYS A  26      13.084 -32.318 -11.644  1.00 92.68           H  
ATOM    383  CA  LYS A  26      11.728 -30.931 -10.722  1.00 92.68           C  
ATOM    384  HA  LYS A  26      11.137 -31.130  -9.828  1.00 92.68           H  
ATOM    385  C   LYS A  26      10.817 -30.144 -11.655  1.00 92.68           C  
ATOM    386  CB  LYS A  26      12.950 -30.083 -10.351  1.00 92.68           C  
ATOM    387  HB2 LYS A  26      13.645 -30.057 -11.190  1.00 92.68           H  
ATOM    388  HB3 LYS A  26      12.610 -29.065 -10.161  1.00 92.68           H  
ATOM    389  O   LYS A  26       9.797 -29.632 -11.208  1.00 92.68           O  
ATOM    390  CG  LYS A  26      13.665 -30.585  -9.093  1.00 92.68           C  
ATOM    391  HG2 LYS A  26      12.964 -30.596  -8.259  1.00 92.68           H  
ATOM    392  HG3 LYS A  26      14.040 -31.596  -9.251  1.00 92.68           H  
ATOM    393  CD  LYS A  26      14.829 -29.643  -8.767  1.00 92.68           C  
ATOM    394  HD2 LYS A  26      15.524 -29.630  -9.606  1.00 92.68           H  
ATOM    395  HD3 LYS A  26      14.435 -28.637  -8.617  1.00 92.68           H  
ATOM    396  CE  LYS A  26      15.556 -30.101  -7.501  1.00 92.68           C  
ATOM    397  HE2 LYS A  26      14.834 -30.156  -6.687  1.00 92.68           H  
ATOM    398  HE3 LYS A  26      15.948 -31.104  -7.671  1.00 92.68           H  
ATOM    399  NZ  LYS A  26      16.655 -29.165  -7.157  1.00 92.68           N  
ATOM    400  HZ1 LYS A  26      17.132 -29.466  -6.319  1.00 92.68           H  
ATOM    401  HZ2 LYS A  26      16.285 -28.238  -7.001  1.00 92.68           H  
ATOM    402  HZ3 LYS A  26      17.320 -29.114  -7.915  1.00 92.68           H  
ATOM    403  N   GLU A  27      11.155 -30.066 -12.939  1.00 94.62           N  
ATOM    404  H   GLU A  27      12.015 -30.502 -13.240  1.00 94.62           H  
ATOM    405  CA  GLU A  27      10.343 -29.371 -13.940  1.00 94.62           C  
ATOM    406  HA  GLU A  27      10.229 -28.329 -13.643  1.00 94.62           H  
ATOM    407  C   GLU A  27       8.938 -29.974 -14.046  1.00 94.62           C  
ATOM    408  CB  GLU A  27      11.077 -29.411 -15.286  1.00 94.62           C  
ATOM    409  HB2 GLU A  27      11.209 -30.444 -15.606  1.00 94.62           H  
ATOM    410  HB3 GLU A  27      12.061 -28.965 -15.139  1.00 94.62           H  
ATOM    411  O   GLU A  27       7.951 -29.235 -14.054  1.00 94.62           O  
ATOM    412  CG  GLU A  27      10.337 -28.630 -16.383  1.00 94.62           C  
ATOM    413  HG2 GLU A  27      10.003 -27.682 -15.962  1.00 94.62           H  
ATOM    414  HG3 GLU A  27       9.453 -29.192 -16.684  1.00 94.62           H  
ATOM    415  CD  GLU A  27      11.207 -28.343 -17.619  1.00 94.62           C  
ATOM    416  OE1 GLU A  27      10.769 -27.518 -18.453  1.00 94.62           O  
ATOM    417  OE2 GLU A  27      12.323 -28.905 -17.718  1.00 94.62           O  
ATOM    418  N   ALA A  28       8.833 -31.307 -14.046  1.00 96.60           N  
ATOM    419  H   ALA A  28       9.675 -31.862 -14.078  1.00 96.60           H  
ATOM    420  CA  ALA A  28       7.554 -32.007 -14.025  1.00 96.60           C  
ATOM    421  HA  ALA A  28       6.957 -31.665 -14.870  1.00 96.60           H  
ATOM    422  C   ALA A  28       6.756 -31.710 -12.746  1.00 96.60           C  
ATOM    423  CB  ALA A  28       7.811 -33.509 -14.190  1.00 96.60           C  
ATOM    424  HB1 ALA A  28       6.861 -34.042 -14.204  1.00 96.60           H  
ATOM    425  HB2 ALA A  28       8.416 -33.880 -13.363  1.00 96.60           H  
ATOM    426  HB3 ALA A  28       8.335 -33.692 -15.128  1.00 96.60           H  
ATOM    427  O   ALA A  28       5.554 -31.470 -12.828  1.00 96.60           O  
ATOM    428  N   ALA A  29       7.413 -31.666 -11.582  1.00 96.63           N  
ATOM    429  H   ALA A  29       8.393 -31.908 -11.567  1.00 96.63           H  
ATOM    430  CA  ALA A  29       6.761 -31.349 -10.313  1.00 96.63           C  
ATOM    431  HA  ALA A  29       5.904 -32.012 -10.195  1.00 96.63           H  
ATOM    432  C   ALA A  29       6.222 -29.905 -10.281  1.00 96.63           C  
ATOM    433  CB  ALA A  29       7.743 -31.640  -9.174  1.00 96.63           C  
ATOM    434  HB1 ALA A  29       7.213 -31.593  -8.223  1.00 96.63           H  
ATOM    435  HB2 ALA A  29       8.156 -32.643  -9.287  1.00 96.63           H  
ATOM    436  HB3 ALA A  29       8.556 -30.913  -9.176  1.00 96.63           H  
ATOM    437  O   ALA A  29       5.057 -29.693  -9.951  1.00 96.63           O  
ATOM    438  N   TYR A  30       7.019 -28.918 -10.711  1.00 96.09           N  
ATOM    439  H   TYR A  30       7.970 -29.144 -10.965  1.00 96.09           H  
ATOM    440  CA  TYR A  30       6.558 -27.529 -10.841  1.00 96.09           C  
ATOM    441  HA  TYR A  30       6.172 -27.197  -9.877  1.00 96.09           H  
ATOM    442  C   TYR A  30       5.411 -27.397 -11.845  1.00 96.09           C  
ATOM    443  CB  TYR A  30       7.718 -26.609 -11.254  1.00 96.09           C  
ATOM    444  HB2 TYR A  30       7.303 -25.696 -11.681  1.00 96.09           H  
ATOM    445  HB3 TYR A  30       8.309 -27.090 -12.033  1.00 96.09           H  
ATOM    446  O   TYR A  30       4.429 -26.710 -11.569  1.00 96.09           O  
ATOM    447  CG  TYR A  30       8.606 -26.197 -10.100  1.00 96.09           C  
ATOM    448  CD1 TYR A  30       8.108 -25.307  -9.130  1.00 96.09           C  
ATOM    449  HD1 TYR A  30       7.103 -24.922  -9.216  1.00 96.09           H  
ATOM    450  CD2 TYR A  30       9.916 -26.695  -9.987  1.00 96.09           C  
ATOM    451  HD2 TYR A  30      10.313 -27.349 -10.749  1.00 96.09           H  
ATOM    452  CE1 TYR A  30       8.908 -24.931  -8.037  1.00 96.09           C  
ATOM    453  HE1 TYR A  30       8.513 -24.255  -7.293  1.00 96.09           H  
ATOM    454  CE2 TYR A  30      10.705 -26.355  -8.873  1.00 96.09           C  
ATOM    455  HE2 TYR A  30      11.689 -26.783  -8.751  1.00 96.09           H  
ATOM    456  OH  TYR A  30      10.948 -25.150  -6.808  1.00 96.09           O  
ATOM    457  HH  TYR A  30      10.412 -24.655  -6.185  1.00 96.09           H  
ATOM    458  CZ  TYR A  30      10.201 -25.472  -7.896  1.00 96.09           C  
ATOM    459  N   SER A  31       5.505 -28.077 -12.989  1.00 97.63           N  
ATOM    460  H   SER A  31       6.343 -28.614 -13.165  1.00 97.63           H  
ATOM    461  CA  SER A  31       4.449 -28.069 -14.006  1.00 97.63           C  
ATOM    462  HA  SER A  31       4.232 -27.038 -14.283  1.00 97.63           H  
ATOM    463  C   SER A  31       3.153 -28.686 -13.477  1.00 97.63           C  
ATOM    464  CB  SER A  31       4.903 -28.808 -15.267  1.00 97.63           C  
ATOM    465  HB2 SER A  31       5.095 -29.856 -15.036  1.00 97.63           H  
ATOM    466  HB3 SER A  31       4.114 -28.751 -16.016  1.00 97.63           H  
ATOM    467  O   SER A  31       2.083 -28.132 -13.705  1.00 97.63           O  
ATOM    468  OG  SER A  31       6.078 -28.215 -15.785  1.00 97.63           O  
ATOM    469  HG  SER A  31       6.820 -28.510 -15.251  1.00 97.63           H  
ATOM    470  N   ALA A  32       3.233 -29.780 -12.715  1.00 98.54           N  
ATOM    471  H   ALA A  32       4.137 -30.206 -12.565  1.00 98.54           H  
ATOM    472  CA  ALA A  32       2.073 -30.408 -12.086  1.00 98.54           C  
ATOM    473  HA  ALA A  32       1.321 -30.595 -12.853  1.00 98.54           H  
ATOM    474  C   ALA A  32       1.425 -29.509 -11.018  1.00 98.54           C  
ATOM    475  CB  ALA A  32       2.509 -31.755 -11.499  1.00 98.54           C  
ATOM    476  HB1 ALA A  32       1.648 -32.255 -11.054  1.00 98.54           H  
ATOM    477  HB2 ALA A  32       2.919 -32.387 -12.287  1.00 98.54           H  
ATOM    478  HB3 ALA A  32       3.266 -31.604 -10.730  1.00 98.54           H  
ATOM    479  O   ALA A  32       0.197 -29.415 -10.962  1.00 98.54           O  
ATOM    480  N   GLY A  33       2.231 -28.813 -10.208  1.00 98.37           N  
ATOM    481  H   GLY A  33       3.225 -28.989 -10.248  1.00 98.37           H  
ATOM    482  CA  GLY A  33       1.741 -27.824  -9.244  1.00 98.37           C  
ATOM    483  HA2 GLY A  33       2.588 -27.428  -8.684  1.00 98.37           H  
ATOM    484  HA3 GLY A  33       1.056 -28.301  -8.542  1.00 98.37           H  
ATOM    485  C   GLY A  33       1.019 -26.656  -9.926  1.00 98.37           C  
ATOM    486  O   GLY A  33      -0.084 -26.286  -9.523  1.00 98.37           O  
ATOM    487  N   LEU A  34       1.590 -26.130 -11.016  1.00 98.67           N  
ATOM    488  H   LEU A  34       2.493 -26.483 -11.300  1.00 98.67           H  
ATOM    489  CA  LEU A  34       0.952 -25.098 -11.841  1.00 98.67           C  
ATOM    490  HA  LEU A  34       0.688 -24.254 -11.204  1.00 98.67           H  
ATOM    491  C   LEU A  34      -0.359 -25.594 -12.464  1.00 98.67           C  
ATOM    492  CB  LEU A  34       1.916 -24.629 -12.947  1.00 98.67           C  
ATOM    493  HB2 LEU A  34       2.296 -25.509 -13.467  1.00 98.67           H  
ATOM    494  HB3 LEU A  34       1.350 -24.042 -13.670  1.00 98.67           H  
ATOM    495  O   LEU A  34      -1.372 -24.910 -12.362  1.00 98.67           O  
ATOM    496  CG  LEU A  34       3.105 -23.779 -12.473  1.00 98.67           C  
ATOM    497  HG  LEU A  34       3.641 -24.292 -11.675  1.00 98.67           H  
ATOM    498  CD1 LEU A  34       4.072 -23.584 -13.643  1.00 98.67           C  
ATOM    499 HD11 LEU A  34       4.935 -22.999 -13.327  1.00 98.67           H  
ATOM    500 HD12 LEU A  34       4.424 -24.557 -13.986  1.00 98.67           H  
ATOM    501 HD13 LEU A  34       3.566 -23.079 -14.466  1.00 98.67           H  
ATOM    502  CD2 LEU A  34       2.652 -22.410 -11.955  1.00 98.67           C  
ATOM    503 HD21 LEU A  34       2.039 -22.535 -11.062  1.00 98.67           H  
ATOM    504 HD22 LEU A  34       2.072 -21.892 -12.719  1.00 98.67           H  
ATOM    505 HD23 LEU A  34       3.514 -21.802 -11.680  1.00 98.67           H  
ATOM    506  N   GLU A  35      -0.375 -26.782 -13.072  1.00 98.77           N  
ATOM    507  H   GLU A  35       0.490 -27.295 -13.166  1.00 98.77           H  
ATOM    508  CA  GLU A  35      -1.595 -27.349 -13.662  1.00 98.77           C  
ATOM    509  HA  GLU A  35      -1.993 -26.652 -14.400  1.00 98.77           H  
ATOM    510  C   GLU A  35      -2.694 -27.553 -12.618  1.00 98.77           C  
ATOM    511  CB  GLU A  35      -1.296 -28.692 -14.349  1.00 98.77           C  
ATOM    512  HB2 GLU A  35      -2.223 -29.254 -14.465  1.00 98.77           H  
ATOM    513  HB3 GLU A  35      -0.638 -29.282 -13.712  1.00 98.77           H  
ATOM    514  O   GLU A  35      -3.857 -27.252 -12.883  1.00 98.77           O  
ATOM    515  CG  GLU A  35      -0.653 -28.547 -15.735  1.00 98.77           C  
ATOM    516  HG2 GLU A  35      -0.360 -29.542 -16.070  1.00 98.77           H  
ATOM    517  HG3 GLU A  35       0.258 -27.954 -15.646  1.00 98.77           H  
ATOM    518  CD  GLU A  35      -1.572 -27.922 -16.807  1.00 98.77           C  
ATOM    519  OE1 GLU A  35      -1.077 -27.710 -17.933  1.00 98.77           O  
ATOM    520  OE2 GLU A  35      -2.776 -27.662 -16.541  1.00 98.77           O  
ATOM    521  N   THR A  36      -2.334 -28.005 -11.414  1.00 98.85           N  
ATOM    522  H   THR A  36      -1.361 -28.231 -11.265  1.00 98.85           H  
ATOM    523  CA  THR A  36      -3.281 -28.190 -10.305  1.00 98.85           C  
ATOM    524  HA  THR A  36      -4.078 -28.858 -10.631  1.00 98.85           H  
ATOM    525  C   THR A  36      -3.925 -26.865  -9.907  1.00 98.85           C  
ATOM    526  CB  THR A  36      -2.587 -28.831  -9.094  1.00 98.85           C  
ATOM    527  HB  THR A  36      -1.767 -28.196  -8.757  1.00 98.85           H  
ATOM    528  O   THR A  36      -5.152 -26.770  -9.832  1.00 98.85           O  
ATOM    529  CG2 THR A  36      -3.545 -29.068  -7.927  1.00 98.85           C  
ATOM    530 HG21 THR A  36      -3.023 -29.612  -7.140  1.00 98.85           H  
ATOM    531 HG22 THR A  36      -3.887 -28.118  -7.518  1.00 98.85           H  
ATOM    532 HG23 THR A  36      -4.402 -29.653  -8.262  1.00 98.85           H  
ATOM    533  OG1 THR A  36      -2.070 -30.088  -9.470  1.00 98.85           O  
ATOM    534  HG1 THR A  36      -1.269 -29.924  -9.972  1.00 98.85           H  
ATOM    535  N   ALA A  37      -3.119 -25.820  -9.707  1.00 98.91           N  
ATOM    536  H   ALA A  37      -2.120 -25.946  -9.786  1.00 98.91           H  
ATOM    537  CA  ALA A  37      -3.626 -24.498  -9.361  1.00 98.91           C  
ATOM    538  HA  ALA A  37      -4.287 -24.591  -8.500  1.00 98.91           H  
ATOM    539  C   ALA A  37      -4.459 -23.865 -10.482  1.00 98.91           C  
ATOM    540  CB  ALA A  37      -2.436 -23.620  -8.989  1.00 98.91           C  
ATOM    541  HB1 ALA A  37      -1.686 -23.639  -9.780  1.00 98.91           H  
ATOM    542  HB2 ALA A  37      -2.789 -22.598  -8.852  1.00 98.91           H  
ATOM    543  HB3 ALA A  37      -1.987 -23.985  -8.064  1.00 98.91           H  
ATOM    544  O   ALA A  37      -5.520 -23.291 -10.227  1.00 98.91           O  
ATOM    545  N   LEU A  38      -4.014 -24.012 -11.731  1.00 98.90           N  
ATOM    546  H   LEU A  38      -3.130 -24.480 -11.873  1.00 98.90           H  
ATOM    547  CA  LEU A  38      -4.721 -23.502 -12.898  1.00 98.90           C  
ATOM    548  HA  LEU A  38      -4.907 -22.439 -12.748  1.00 98.90           H  
ATOM    549  C   LEU A  38      -6.077 -24.198 -13.057  1.00 98.90           C  
ATOM    550  CB  LEU A  38      -3.823 -23.696 -14.132  1.00 98.90           C  
ATOM    551  HB2 LEU A  38      -3.612 -24.760 -14.243  1.00 98.90           H  
ATOM    552  HB3 LEU A  38      -2.875 -23.186 -13.965  1.00 98.90           H  
ATOM    553  O   LEU A  38      -7.088 -23.531 -13.263  1.00 98.90           O  
ATOM    554  CG  LEU A  38      -4.434 -23.180 -15.443  1.00 98.90           C  
ATOM    555  HG  LEU A  38      -5.389 -23.674 -15.622  1.00 98.90           H  
ATOM    556  CD1 LEU A  38      -4.655 -21.665 -15.416  1.00 98.90           C  
ATOM    557 HD11 LEU A  38      -3.720 -21.148 -15.200  1.00 98.90           H  
ATOM    558 HD12 LEU A  38      -5.399 -21.410 -14.662  1.00 98.90           H  
ATOM    559 HD13 LEU A  38      -5.030 -21.341 -16.387  1.00 98.90           H  
ATOM    560  CD2 LEU A  38      -3.499 -23.527 -16.597  1.00 98.90           C  
ATOM    561 HD21 LEU A  38      -3.273 -24.593 -16.592  1.00 98.90           H  
ATOM    562 HD22 LEU A  38      -2.563 -22.974 -16.514  1.00 98.90           H  
ATOM    563 HD23 LEU A  38      -3.983 -23.287 -17.544  1.00 98.90           H  
ATOM    564  N   ALA A  39      -6.115 -25.526 -12.919  1.00 98.79           N  
ATOM    565  H   ALA A  39      -5.251 -26.015 -12.733  1.00 98.79           H  
ATOM    566  CA  ALA A  39      -7.343 -26.311 -12.984  1.00 98.79           C  
ATOM    567  HA  ALA A  39      -7.850 -26.091 -13.923  1.00 98.79           H  
ATOM    568  C   ALA A  39      -8.321 -25.970 -11.850  1.00 98.79           C  
ATOM    569  CB  ALA A  39      -6.974 -27.799 -12.964  1.00 98.79           C  
ATOM    570  HB1 ALA A  39      -7.880 -28.401 -13.034  1.00 98.79           H  
ATOM    571  HB2 ALA A  39      -6.454 -28.043 -12.037  1.00 98.79           H  
ATOM    572  HB3 ALA A  39      -6.325 -28.034 -13.807  1.00 98.79           H  
ATOM    573  O   ALA A  39      -9.527 -25.946 -12.091  1.00 98.79           O  
ATOM    574  N   ALA A  40      -7.827 -25.674 -10.641  1.00 98.92           N  
ATOM    575  H   ALA A  40      -6.833 -25.762 -10.485  1.00 98.92           H  
ATOM    576  CA  ALA A  40      -8.671 -25.273  -9.516  1.00 98.92           C  
ATOM    577  HA  ALA A  40      -9.412 -26.053  -9.345  1.00 98.92           H  
ATOM    578  C   ALA A  40      -9.437 -23.973  -9.809  1.00 98.92           C  
ATOM    579  CB  ALA A  40      -7.803 -25.150  -8.256  1.00 98.92           C  
ATOM    580  HB1 ALA A  40      -7.051 -24.372  -8.384  1.00 98.92           H  
ATOM    581  HB2 ALA A  40      -8.430 -24.895  -7.402  1.00 98.92           H  
ATOM    582  HB3 ALA A  40      -7.303 -26.098  -8.056  1.00 98.92           H  
ATOM    583  O   ALA A  40     -10.652 -23.924  -9.626  1.00 98.92           O  
ATOM    584  N   GLY A  41      -8.749 -22.940 -10.307  1.00 98.92           N  
ATOM    585  H   GLY A  41      -7.752 -23.037 -10.435  1.00 98.92           H  
ATOM    586  CA  GLY A  41      -9.400 -21.682 -10.679  1.00 98.92           C  
ATOM    587  HA2 GLY A  41      -8.636 -20.924 -10.852  1.00 98.92           H  
ATOM    588  HA3 GLY A  41     -10.036 -21.345  -9.861  1.00 98.92           H  
ATOM    589  C   GLY A  41     -10.261 -21.799 -11.939  1.00 98.92           C  
ATOM    590  O   GLY A  41     -11.372 -21.277 -11.984  1.00 98.92           O  
ATOM    591  N   GLU A  42      -9.795 -22.527 -12.955  1.00 98.68           N  
ATOM    592  H   GLU A  42      -8.872 -22.931 -12.890  1.00 98.68           H  
ATOM    593  CA  GLU A  42     -10.553 -22.715 -14.194  1.00 98.68           C  
ATOM    594  HA  GLU A  42     -10.815 -21.738 -14.598  1.00 98.68           H  
ATOM    595  C   GLU A  42     -11.859 -23.490 -13.971  1.00 98.68           C  
ATOM    596  CB  GLU A  42      -9.687 -23.452 -15.218  1.00 98.68           C  
ATOM    597  HB2 GLU A  42      -8.715 -22.965 -15.301  1.00 98.68           H  
ATOM    598  HB3 GLU A  42      -9.541 -24.472 -14.863  1.00 98.68           H  
ATOM    599  O   GLU A  42     -12.873 -23.151 -14.578  1.00 98.68           O  
ATOM    600  CG  GLU A  42     -10.349 -23.437 -16.605  1.00 98.68           C  
ATOM    601  HG2 GLU A  42     -11.414 -23.658 -16.536  1.00 98.68           H  
ATOM    602  HG3 GLU A  42     -10.237 -22.432 -17.012  1.00 98.68           H  
ATOM    603  CD  GLU A  42      -9.751 -24.459 -17.562  1.00 98.68           C  
ATOM    604  OE1 GLU A  42      -9.786 -24.207 -18.786  1.00 98.68           O  
ATOM    605  OE2 GLU A  42      -9.288 -25.518 -17.078  1.00 98.68           O  
ATOM    606  N   ALA A  43     -11.871 -24.500 -13.094  1.00 98.62           N  
ATOM    607  H   ALA A  43     -11.013 -24.754 -12.625  1.00 98.62           H  
ATOM    608  CA  ALA A  43     -13.084 -25.253 -12.783  1.00 98.62           C  
ATOM    609  HA  ALA A  43     -13.441 -25.729 -13.697  1.00 98.62           H  
ATOM    610  C   ALA A  43     -14.209 -24.334 -12.285  1.00 98.62           C  
ATOM    611  CB  ALA A  43     -12.750 -26.343 -11.759  1.00 98.62           C  
ATOM    612  HB1 ALA A  43     -12.350 -25.891 -10.851  1.00 98.62           H  
ATOM    613  HB2 ALA A  43     -12.009 -27.028 -12.172  1.00 98.62           H  
ATOM    614  HB3 ALA A  43     -13.654 -26.898 -11.510  1.00 98.62           H  
ATOM    615  O   ALA A  43     -15.336 -24.452 -12.760  1.00 98.62           O  
ATOM    616  N   VAL A  44     -13.882 -23.364 -11.421  1.00 98.83           N  
ATOM    617  H   VAL A  44     -12.922 -23.302 -11.113  1.00 98.83           H  
ATOM    618  CA  VAL A  44     -14.838 -22.356 -10.942  1.00 98.83           C  
ATOM    619  HA  VAL A  44     -15.669 -22.865 -10.454  1.00 98.83           H  
ATOM    620  C   VAL A  44     -15.424 -21.558 -12.109  1.00 98.83           C  
ATOM    621  CB  VAL A  44     -14.173 -21.412  -9.923  1.00 98.83           C  
ATOM    622  HB  VAL A  44     -13.307 -20.936 -10.382  1.00 98.83           H  
ATOM    623  O   VAL A  44     -16.640 -21.432 -12.209  1.00 98.83           O  
ATOM    624  CG1 VAL A  44     -15.125 -20.307  -9.465  1.00 98.83           C  
ATOM    625 HG11 VAL A  44     -15.355 -19.631 -10.288  1.00 98.83           H  
ATOM    626 HG12 VAL A  44     -14.634 -19.725  -8.685  1.00 98.83           H  
ATOM    627 HG13 VAL A  44     -16.044 -20.738  -9.068  1.00 98.83           H  
ATOM    628  CG2 VAL A  44     -13.703 -22.167  -8.672  1.00 98.83           C  
ATOM    629 HG21 VAL A  44     -14.552 -22.645  -8.184  1.00 98.83           H  
ATOM    630 HG22 VAL A  44     -13.232 -21.472  -7.977  1.00 98.83           H  
ATOM    631 HG23 VAL A  44     -12.970 -22.926  -8.942  1.00 98.83           H  
ATOM    632  N   LEU A  45     -14.585 -21.060 -13.021  1.00 98.42           N  
ATOM    633  H   LEU A  45     -13.596 -21.231 -12.902  1.00 98.42           H  
ATOM    634  CA  LEU A  45     -15.034 -20.258 -14.169  1.00 98.42           C  
ATOM    635  HA  LEU A  45     -15.664 -19.443 -13.813  1.00 98.42           H  
ATOM    636  C   LEU A  45     -15.869 -21.067 -15.166  1.00 98.42           C  
ATOM    637  CB  LEU A  45     -13.813 -19.687 -14.905  1.00 98.42           C  
ATOM    638  HB2 LEU A  45     -13.186 -20.514 -15.241  1.00 98.42           H  
ATOM    639  HB3 LEU A  45     -14.170 -19.159 -15.790  1.00 98.42           H  
ATOM    640  O   LEU A  45     -16.868 -20.579 -15.701  1.00 98.42           O  
ATOM    641  CG  LEU A  45     -12.960 -18.724 -14.076  1.00 98.42           C  
ATOM    642  HG  LEU A  45     -12.647 -19.230 -13.163  1.00 98.42           H  
ATOM    643  CD1 LEU A  45     -11.702 -18.341 -14.849  1.00 98.42           C  
ATOM    644 HD11 LEU A  45     -11.957 -17.757 -15.733  1.00 98.42           H  
ATOM    645 HD12 LEU A  45     -11.159 -19.240 -15.142  1.00 98.42           H  
ATOM    646 HD13 LEU A  45     -11.067 -17.741 -14.198  1.00 98.42           H  
ATOM    647  CD2 LEU A  45     -13.710 -17.441 -13.723  1.00 98.42           C  
ATOM    648 HD21 LEU A  45     -13.042 -16.756 -13.200  1.00 98.42           H  
ATOM    649 HD22 LEU A  45     -14.070 -16.963 -14.634  1.00 98.42           H  
ATOM    650 HD23 LEU A  45     -14.553 -17.660 -13.068  1.00 98.42           H  
ATOM    651  N   ARG A  46     -15.467 -22.315 -15.424  1.00 96.52           N  
ATOM    652  H   ARG A  46     -14.630 -22.642 -14.962  1.00 96.52           H  
ATOM    653  CA  ARG A  46     -16.176 -23.222 -16.329  1.00 96.52           C  
ATOM    654  HA  ARG A  46     -16.281 -22.732 -17.297  1.00 96.52           H  
ATOM    655  C   ARG A  46     -17.585 -23.520 -15.827  1.00 96.52           C  
ATOM    656  CB  ARG A  46     -15.352 -24.500 -16.498  1.00 96.52           C  
ATOM    657  HB2 ARG A  46     -15.239 -24.975 -15.524  1.00 96.52           H  
ATOM    658  HB3 ARG A  46     -14.364 -24.234 -16.874  1.00 96.52           H  
ATOM    659  O   ARG A  46     -18.503 -23.564 -16.642  1.00 96.52           O  
ATOM    660  CG  ARG A  46     -16.022 -25.472 -17.483  1.00 96.52           C  
ATOM    661  HG2 ARG A  46     -16.984 -25.801 -17.091  1.00 96.52           H  
ATOM    662  HG3 ARG A  46     -16.185 -24.967 -18.435  1.00 96.52           H  
ATOM    663  CD  ARG A  46     -15.148 -26.702 -17.721  1.00 96.52           C  
ATOM    664  HD2 ARG A  46     -14.207 -26.366 -18.154  1.00 96.52           H  
ATOM    665  HD3 ARG A  46     -15.649 -27.355 -18.436  1.00 96.52           H  
ATOM    666  NE  ARG A  46     -14.923 -27.435 -16.462  1.00 96.52           N  
ATOM    667  HE  ARG A  46     -15.657 -27.364 -15.772  1.00 96.52           H  
ATOM    668  NH1 ARG A  46     -12.776 -28.138 -16.884  1.00 96.52           N  
ATOM    669 HH11 ARG A  46     -12.807 -27.645 -17.765  1.00 96.52           H  
ATOM    670 HH12 ARG A  46     -11.880 -28.433 -16.523  1.00 96.52           H  
ATOM    671  NH2 ARG A  46     -13.710 -28.515 -14.884  1.00 96.52           N  
ATOM    672 HH21 ARG A  46     -12.835 -28.896 -14.554  1.00 96.52           H  
ATOM    673 HH22 ARG A  46     -14.474 -28.363 -14.241  1.00 96.52           H  
ATOM    674  CZ  ARG A  46     -13.807 -28.031 -16.089  1.00 96.52           C  
ATOM    675  N   ASP A  47     -17.748 -23.647 -14.514  1.00 97.37           N  
ATOM    676  H   ASP A  47     -16.926 -23.654 -13.928  1.00 97.37           H  
ATOM    677  CA  ASP A  47     -19.036 -23.888 -13.862  1.00 97.37           C  
ATOM    678  HA  ASP A  47     -19.624 -24.547 -14.501  1.00 97.37           H  
ATOM    679  C   ASP A  47     -19.872 -22.598 -13.694  1.00 97.37           C  
ATOM    680  CB  ASP A  47     -18.799 -24.636 -12.536  1.00 97.37           C  
ATOM    681  HB2 ASP A  47     -18.139 -24.040 -11.906  1.00 97.37           H  
ATOM    682  HB3 ASP A  47     -19.752 -24.738 -12.018  1.00 97.37           H  
ATOM    683  O   ASP A  47     -20.950 -22.623 -13.104  1.00 97.37           O  
ATOM    684  CG  ASP A  47     -18.206 -26.051 -12.701  1.00 97.37           C  
ATOM    685  OD1 ASP A  47     -18.119 -26.565 -13.846  1.00 97.37           O  
ATOM    686  OD2 ASP A  47     -17.857 -26.652 -11.660  1.00 97.37           O  
ATOM    687  N   GLY A  48     -19.403 -21.466 -14.237  1.00 97.21           N  
ATOM    688  H   GLY A  48     -18.503 -21.497 -14.694  1.00 97.21           H  
ATOM    689  CA  GLY A  48     -20.095 -20.174 -14.188  1.00 97.21           C  
ATOM    690  HA2 GLY A  48     -21.167 -20.329 -14.309  1.00 97.21           H  
ATOM    691  HA3 GLY A  48     -19.737 -19.558 -15.013  1.00 97.21           H  
ATOM    692  C   GLY A  48     -19.871 -19.387 -12.894  1.00 97.21           C  
ATOM    693  O   GLY A  48     -20.599 -18.434 -12.631  1.00 97.21           O  
ATOM    694  N   GLY A  49     -18.889 -19.778 -12.081  1.00 98.57           N  
ATOM    695  H   GLY A  49     -18.317 -20.561 -12.364  1.00 98.57           H  
ATOM    696  CA  GLY A  49     -18.483 -19.059 -10.878  1.00 98.57           C  
ATOM    697  HA2 GLY A  49     -19.368 -18.848 -10.278  1.00 98.57           H  
ATOM    698  HA3 GLY A  49     -17.816 -19.690 -10.291  1.00 98.57           H  
ATOM    699  C   GLY A  49     -17.770 -17.737 -11.173  1.00 98.57           C  
ATOM    700  O   GLY A  49     -17.339 -17.462 -12.296  1.00 98.57           O  
ATOM    701  N   SER A  50     -17.645 -16.909 -10.135  1.00 98.82           N  
ATOM    702  H   SER A  50     -17.952 -17.217  -9.224  1.00 98.82           H  
ATOM    703  CA  SER A  50     -17.085 -15.562 -10.255  1.00 98.82           C  
ATOM    704  HA  SER A  50     -17.526 -15.093 -11.135  1.00 98.82           H  
ATOM    705  C   SER A  50     -15.567 -15.563 -10.448  1.00 98.82           C  
ATOM    706  CB  SER A  50     -17.476 -14.713  -9.039  1.00 98.82           C  
ATOM    707  HB2 SER A  50     -17.262 -13.668  -9.266  1.00 98.82           H  
ATOM    708  HB3 SER A  50     -18.546 -14.807  -8.851  1.00 98.82           H  
ATOM    709  O   SER A  50     -14.860 -16.479 -10.012  1.00 98.82           O  
ATOM    710  OG  SER A  50     -16.748 -15.079  -7.879  1.00 98.82           O  
ATOM    711  HG  SER A  50     -17.188 -15.795  -7.416  1.00 98.82           H  
ATOM    712  N   ALA A  51     -15.039 -14.481 -11.028  1.00 98.93           N  
ATOM    713  H   ALA A  51     -15.660 -13.802 -11.444  1.00 98.93           H  
ATOM    714  CA  ALA A  51     -13.594 -14.274 -11.130  1.00 98.93           C  
ATOM    715  HA  ALA A  51     -13.161 -15.086 -11.713  1.00 98.93           H  
ATOM    716  C   ALA A  51     -12.923 -14.285  -9.746  1.00 98.93           C  
ATOM    717  CB  ALA A  51     -13.338 -12.952 -11.862  1.00 98.93           C  
ATOM    718  HB1 ALA A  51     -12.266 -12.775 -11.937  1.00 98.93           H  
ATOM    719  HB2 ALA A  51     -13.799 -12.123 -11.324  1.00 98.93           H  
ATOM    720  HB3 ALA A  51     -13.760 -13.002 -12.866  1.00 98.93           H  
ATOM    721  O   ALA A  51     -11.839 -14.845  -9.585  1.00 98.93           O  
ATOM    722  N   LEU A  52     -13.593 -13.717  -8.739  1.00 98.96           N  
ATOM    723  H   LEU A  52     -14.496 -13.314  -8.946  1.00 98.96           H  
ATOM    724  CA  LEU A  52     -13.124 -13.663  -7.356  1.00 98.96           C  
ATOM    725  HA  LEU A  52     -12.147 -13.179  -7.344  1.00 98.96           H  
ATOM    726  C   LEU A  52     -12.967 -15.064  -6.743  1.00 98.96           C  
ATOM    727  CB  LEU A  52     -14.123 -12.805  -6.562  1.00 98.96           C  
ATOM    728  HB2 LEU A  52     -15.092 -13.303  -6.580  1.00 98.96           H  
ATOM    729  HB3 LEU A  52     -14.238 -11.836  -7.048  1.00 98.96           H  
ATOM    730  O   LEU A  52     -11.951 -15.368  -6.110  1.00 98.96           O  
ATOM    731  CG  LEU A  52     -13.710 -12.577  -5.100  1.00 98.96           C  
ATOM    732  HG  LEU A  52     -13.466 -13.531  -4.632  1.00 98.96           H  
ATOM    733  CD1 LEU A  52     -12.494 -11.654  -5.012  1.00 98.96           C  
ATOM    734 HD11 LEU A  52     -11.640 -12.096  -5.524  1.00 98.96           H  
ATOM    735 HD12 LEU A  52     -12.231 -11.501  -3.965  1.00 98.96           H  
ATOM    736 HD13 LEU A  52     -12.720 -10.690  -5.468  1.00 98.96           H  
ATOM    737  CD2 LEU A  52     -14.879 -11.971  -4.328  1.00 98.96           C  
ATOM    738 HD21 LEU A  52     -15.785 -12.549  -4.510  1.00 98.96           H  
ATOM    739 HD22 LEU A  52     -15.047 -10.939  -4.638  1.00 98.96           H  
ATOM    740 HD23 LEU A  52     -14.677 -12.013  -3.257  1.00 98.96           H  
ATOM    741  N   ASP A  53     -13.948 -15.942  -6.955  1.00 98.96           N  
ATOM    742  H   ASP A  53     -14.759 -15.644  -7.480  1.00 98.96           H  
ATOM    743  CA  ASP A  53     -13.889 -17.328  -6.488  1.00 98.96           C  
ATOM    744  HA  ASP A  53     -13.636 -17.337  -5.428  1.00 98.96           H  
ATOM    745  C   ASP A  53     -12.790 -18.113  -7.210  1.00 98.96           C  
ATOM    746  CB  ASP A  53     -15.257 -18.003  -6.660  1.00 98.96           C  
ATOM    747  HB2 ASP A  53     -15.172 -19.054  -6.383  1.00 98.96           H  
ATOM    748  HB3 ASP A  53     -15.555 -17.941  -7.707  1.00 98.96           H  
ATOM    749  O   ASP A  53     -12.055 -18.873  -6.574  1.00 98.96           O  
ATOM    750  CG  ASP A  53     -16.343 -17.365  -5.800  1.00 98.96           C  
ATOM    751  OD1 ASP A  53     -16.041 -17.020  -4.634  1.00 98.96           O  
ATOM    752  OD2 ASP A  53     -17.457 -17.168  -6.335  1.00 98.96           O  
ATOM    753  N   ALA A  54     -12.614 -17.874  -8.511  1.00 98.97           N  
ATOM    754  H   ALA A  54     -13.262 -17.253  -8.975  1.00 98.97           H  
ATOM    755  CA  ALA A  54     -11.591 -18.528  -9.317  1.00 98.97           C  
ATOM    756  HA  ALA A  54     -11.712 -19.608  -9.223  1.00 98.97           H  
ATOM    757  C   ALA A  54     -10.167 -18.183  -8.858  1.00 98.97           C  
ATOM    758  CB  ALA A  54     -11.819 -18.145 -10.778  1.00 98.97           C  
ATOM    759  HB1 ALA A  54     -11.686 -17.073 -10.920  1.00 98.97           H  
ATOM    760  HB2 ALA A  54     -11.109 -18.678 -11.410  1.00 98.97           H  
ATOM    761  HB3 ALA A  54     -12.836 -18.418 -11.061  1.00 98.97           H  
ATOM    762  O   ALA A  54      -9.350 -19.085  -8.658  1.00 98.97           O  
ATOM    763  N   VAL A  55      -9.866 -16.897  -8.627  1.00 98.98           N  
ATOM    764  H   VAL A  55     -10.560 -16.191  -8.826  1.00 98.98           H  
ATOM    765  CA  VAL A  55      -8.540 -16.495  -8.122  1.00 98.98           C  
ATOM    766  HA  VAL A  55      -7.791 -16.996  -8.734  1.00 98.98           H  
ATOM    767  C   VAL A  55      -8.305 -16.973  -6.691  1.00 98.98           C  
ATOM    768  CB  VAL A  55      -8.270 -14.984  -8.240  1.00 98.98           C  
ATOM    769  HB  VAL A  55      -7.253 -14.802  -7.891  1.00 98.98           H  
ATOM    770  O   VAL A  55      -7.187 -17.368  -6.362  1.00 98.98           O  
ATOM    771  CG1 VAL A  55      -8.322 -14.534  -9.699  1.00 98.98           C  
ATOM    772 HG11 VAL A  55      -7.689 -15.177 -10.312  1.00 98.98           H  
ATOM    773 HG12 VAL A  55      -9.345 -14.570 -10.071  1.00 98.98           H  
ATOM    774 HG13 VAL A  55      -7.954 -13.511  -9.766  1.00 98.98           H  
ATOM    775  CG2 VAL A  55      -9.208 -14.102  -7.412  1.00 98.98           C  
ATOM    776 HG21 VAL A  55      -9.137 -14.346  -6.352  1.00 98.98           H  
ATOM    777 HG22 VAL A  55      -8.937 -13.054  -7.540  1.00 98.98           H  
ATOM    778 HG23 VAL A  55     -10.237 -14.239  -7.746  1.00 98.98           H  
ATOM    779  N   THR A  56      -9.355 -17.018  -5.860  1.00 98.97           N  
ATOM    780  H   THR A  56     -10.243 -16.678  -6.198  1.00 98.97           H  
ATOM    781  CA  THR A  56      -9.271 -17.585  -4.505  1.00 98.97           C  
ATOM    782  HA  THR A  56      -8.499 -17.054  -3.949  1.00 98.97           H  
ATOM    783  C   THR A  56      -8.876 -19.061  -4.568  1.00 98.97           C  
ATOM    784  CB  THR A  56     -10.599 -17.460  -3.735  1.00 98.97           C  
ATOM    785  HB  THR A  56     -11.363 -18.067  -4.219  1.00 98.97           H  
ATOM    786  O   THR A  56      -7.940 -19.474  -3.886  1.00 98.97           O  
ATOM    787  CG2 THR A  56     -10.457 -17.912  -2.279  1.00 98.97           C  
ATOM    788 HG21 THR A  56      -9.676 -17.333  -1.786  1.00 98.97           H  
ATOM    789 HG22 THR A  56     -10.206 -18.972  -2.232  1.00 98.97           H  
ATOM    790 HG23 THR A  56     -11.401 -17.758  -1.757  1.00 98.97           H  
ATOM    791  OG1 THR A  56     -11.062 -16.131  -3.670  1.00 98.97           O  
ATOM    792  HG1 THR A  56     -11.251 -15.828  -4.561  1.00 98.97           H  
ATOM    793  N   ALA A  57      -9.560 -19.856  -5.399  1.00 98.97           N  
ATOM    794  H   ALA A  57     -10.316 -19.461  -5.940  1.00 98.97           H  
ATOM    795  CA  ALA A  57      -9.297 -21.285  -5.547  1.00 98.97           C  
ATOM    796  HA  ALA A  57      -9.365 -21.757  -4.567  1.00 98.97           H  
ATOM    797  C   ALA A  57      -7.888 -21.560  -6.092  1.00 98.97           C  
ATOM    798  CB  ALA A  57     -10.381 -21.887  -6.450  1.00 98.97           C  
ATOM    799  HB1 ALA A  57     -10.216 -22.959  -6.562  1.00 98.97           H  
ATOM    800  HB2 ALA A  57     -10.354 -21.422  -7.436  1.00 98.97           H  
ATOM    801  HB3 ALA A  57     -11.365 -21.724  -6.011  1.00 98.97           H  
ATOM    802  O   ALA A  57      -7.168 -22.393  -5.539  1.00 98.97           O  
ATOM    803  N   ALA A  58      -7.471 -20.822  -7.125  1.00 98.98           N  
ATOM    804  H   ALA A  58      -8.116 -20.167  -7.545  1.00 98.98           H  
ATOM    805  CA  ALA A  58      -6.142 -20.952  -7.712  1.00 98.98           C  
ATOM    806  HA  ALA A  58      -5.997 -21.984  -8.031  1.00 98.98           H  
ATOM    807  C   ALA A  58      -5.025 -20.624  -6.708  1.00 98.98           C  
ATOM    808  CB  ALA A  58      -6.067 -20.047  -8.944  1.00 98.98           C  
ATOM    809  HB1 ALA A  58      -6.309 -19.020  -8.673  1.00 98.98           H  
ATOM    810  HB2 ALA A  58      -5.058 -20.084  -9.354  1.00 98.98           H  
ATOM    811  HB3 ALA A  58      -6.769 -20.397  -9.701  1.00 98.98           H  
ATOM    812  O   ALA A  58      -4.077 -21.396  -6.573  1.00 98.98           O  
ATOM    813  N   VAL A  59      -5.140 -19.517  -5.962  1.00 98.97           N  
ATOM    814  H   VAL A  59      -5.930 -18.904  -6.107  1.00 98.97           H  
ATOM    815  CA  VAL A  59      -4.117 -19.142  -4.973  1.00 98.97           C  
ATOM    816  HA  VAL A  59      -3.140 -19.267  -5.439  1.00 98.97           H  
ATOM    817  C   VAL A  59      -4.110 -20.085  -3.774  1.00 98.97           C  
ATOM    818  CB  VAL A  59      -4.224 -17.665  -4.556  1.00 98.97           C  
ATOM    819  HB  VAL A  59      -5.240 -17.446  -4.228  1.00 98.97           H  
ATOM    820  O   VAL A  59      -3.027 -20.422  -3.313  1.00 98.97           O  
ATOM    821  CG1 VAL A  59      -3.246 -17.291  -3.435  1.00 98.97           C  
ATOM    822 HG11 VAL A  59      -3.487 -17.832  -2.519  1.00 98.97           H  
ATOM    823 HG12 VAL A  59      -3.309 -16.224  -3.224  1.00 98.97           H  
ATOM    824 HG13 VAL A  59      -2.227 -17.542  -3.727  1.00 98.97           H  
ATOM    825  CG2 VAL A  59      -3.868 -16.777  -5.755  1.00 98.97           C  
ATOM    826 HG21 VAL A  59      -4.615 -16.896  -6.540  1.00 98.97           H  
ATOM    827 HG22 VAL A  59      -3.839 -15.731  -5.451  1.00 98.97           H  
ATOM    828 HG23 VAL A  59      -2.891 -17.057  -6.148  1.00 98.97           H  
ATOM    829  N   CYS A  60      -5.258 -20.599  -3.321  1.00 98.96           N  
ATOM    830  H   CYS A  60      -6.132 -20.300  -3.729  1.00 98.96           H  
ATOM    831  CA  CYS A  60      -5.267 -21.634  -2.279  1.00 98.96           C  
ATOM    832  HA  CYS A  60      -4.788 -21.244  -1.381  1.00 98.96           H  
ATOM    833  C   CYS A  60      -4.479 -22.878  -2.710  1.00 98.96           C  
ATOM    834  CB  CYS A  60      -6.702 -22.050  -1.943  1.00 98.96           C  
ATOM    835  HB2 CYS A  60      -7.230 -22.319  -2.858  1.00 98.96           H  
ATOM    836  HB3 CYS A  60      -6.661 -22.921  -1.289  1.00 98.96           H  
ATOM    837  O   CYS A  60      -3.698 -23.407  -1.929  1.00 98.96           O  
ATOM    838  SG  CYS A  60      -7.569 -20.710  -1.090  1.00 98.96           S  
ATOM    839  HG  CYS A  60      -7.478 -19.844  -2.102  1.00 98.96           H  
ATOM    840  N   ALA A  61      -4.647 -23.325  -3.958  1.00 98.95           N  
ATOM    841  H   ALA A  61      -5.303 -22.859  -4.568  1.00 98.95           H  
ATOM    842  CA  ALA A  61      -3.899 -24.464  -4.483  1.00 98.95           C  
ATOM    843  HA  ALA A  61      -4.020 -25.306  -3.801  1.00 98.95           H  
ATOM    844  C   ALA A  61      -2.387 -24.182  -4.585  1.00 98.95           C  
ATOM    845  CB  ALA A  61      -4.510 -24.842  -5.833  1.00 98.95           C  
ATOM    846  HB1 ALA A  61      -5.545 -25.155  -5.696  1.00 98.95           H  
ATOM    847  HB2 ALA A  61      -3.943 -25.660  -6.277  1.00 98.95           H  
ATOM    848  HB3 ALA A  61      -4.486 -23.974  -6.491  1.00 98.95           H  
ATOM    849  O   ALA A  61      -1.587 -25.077  -4.325  1.00 98.95           O  
ATOM    850  N   LEU A  62      -1.987 -22.945  -4.907  1.00 98.86           N  
ATOM    851  H   LEU A  62      -2.692 -22.259  -5.136  1.00 98.86           H  
ATOM    852  CA  LEU A  62      -0.577 -22.524  -4.881  1.00 98.86           C  
ATOM    853  HA  LEU A  62       0.021 -23.270  -5.405  1.00 98.86           H  
ATOM    854  C   LEU A  62      -0.020 -22.456  -3.451  1.00 98.86           C  
ATOM    855  CB  LEU A  62      -0.414 -21.160  -5.581  1.00 98.86           C  
ATOM    856  HB2 LEU A  62      -1.095 -20.447  -5.117  1.00 98.86           H  
ATOM    857  HB3 LEU A  62       0.604 -20.803  -5.420  1.00 98.86           H  
ATOM    858  O   LEU A  62       1.124 -22.836  -3.236  1.00 98.86           O  
ATOM    859  CG  LEU A  62      -0.678 -21.208  -7.092  1.00 98.86           C  
ATOM    860  HG  LEU A  62      -1.584 -21.791  -7.254  1.00 98.86           H  
ATOM    861  CD1 LEU A  62      -0.928 -19.826  -7.694  1.00 98.86           C  
ATOM    862 HD11 LEU A  62      -1.663 -19.281  -7.101  1.00 98.86           H  
ATOM    863 HD12 LEU A  62      -1.323 -19.945  -8.703  1.00 98.86           H  
ATOM    864 HD13 LEU A  62      -0.001 -19.255  -7.751  1.00 98.86           H  
ATOM    865  CD2 LEU A  62       0.481 -21.861  -7.852  1.00 98.86           C  
ATOM    866 HD21 LEU A  62       0.270 -21.856  -8.922  1.00 98.86           H  
ATOM    867 HD22 LEU A  62       0.597 -22.896  -7.531  1.00 98.86           H  
ATOM    868 HD23 LEU A  62       1.408 -21.320  -7.664  1.00 98.86           H  
ATOM    869  N   GLU A  63      -0.815 -21.992  -2.484  1.00 98.82           N  
ATOM    870  H   GLU A  63      -1.729 -21.652  -2.746  1.00 98.82           H  
ATOM    871  CA  GLU A  63      -0.454 -21.947  -1.060  1.00 98.82           C  
ATOM    872  HA  GLU A  63       0.529 -21.490  -0.951  1.00 98.82           H  
ATOM    873  C   GLU A  63      -0.377 -23.337  -0.412  1.00 98.82           C  
ATOM    874  CB  GLU A  63      -1.498 -21.122  -0.291  1.00 98.82           C  
ATOM    875  HB2 GLU A  63      -2.488 -21.484  -0.568  1.00 98.82           H  
ATOM    876  HB3 GLU A  63      -1.372 -21.291   0.779  1.00 98.82           H  
ATOM    877  O   GLU A  63       0.315 -23.517   0.588  1.00 98.82           O  
ATOM    878  CG  GLU A  63      -1.415 -19.609  -0.532  1.00 98.82           C  
ATOM    879  HG2 GLU A  63      -1.418 -19.393  -1.601  1.00 98.82           H  
ATOM    880  HG3 GLU A  63      -0.471 -19.252  -0.122  1.00 98.82           H  
ATOM    881  CD  GLU A  63      -2.572 -18.856   0.143  1.00 98.82           C  
ATOM    882  OE1 GLU A  63      -2.406 -17.650   0.441  1.00 98.82           O  
ATOM    883  OE2 GLU A  63      -3.625 -19.463   0.433  1.00 98.82           O  
ATOM    884  N   ASP A  64      -1.105 -24.319  -0.940  1.00 98.78           N  
ATOM    885  H   ASP A  64      -1.749 -24.087  -1.683  1.00 98.78           H  
ATOM    886  CA  ASP A  64      -1.091 -25.695  -0.438  1.00 98.78           C  
ATOM    887  HA  ASP A  64      -0.953 -25.672   0.643  1.00 98.78           H  
ATOM    888  C   ASP A  64       0.090 -26.518  -1.005  1.00 98.78           C  
ATOM    889  CB  ASP A  64      -2.457 -26.353  -0.722  1.00 98.78           C  
ATOM    890  HB2 ASP A  64      -2.356 -27.426  -0.562  1.00 98.78           H  
ATOM    891  HB3 ASP A  64      -2.718 -26.201  -1.769  1.00 98.78           H  
ATOM    892  O   ASP A  64       0.448 -27.559  -0.438  1.00 98.78           O  
ATOM    893  CG  ASP A  64      -3.617 -25.867   0.173  1.00 98.78           C  
ATOM    894  OD1 ASP A  64      -3.381 -25.224   1.226  1.00 98.78           O  
ATOM    895  OD2 ASP A  64      -4.777 -26.253  -0.102  1.00 98.78           O  
ATOM    896  N   GLU A  65       0.720 -26.054  -2.091  1.00 97.86           N  
ATOM    897  H   GLU A  65       0.417 -25.164  -2.462  1.00 97.86           H  
ATOM    898  CA  GLU A  65       1.810 -26.735  -2.794  1.00 97.86           C  
ATOM    899  HA  GLU A  65       1.681 -27.804  -2.627  1.00 97.86           H  
ATOM    900  C   GLU A  65       3.203 -26.291  -2.278  1.00 97.86           C  
ATOM    901  CB  GLU A  65       1.628 -26.543  -4.311  1.00 97.86           C  
ATOM    902  HB2 GLU A  65       1.485 -25.483  -4.523  1.00 97.86           H  
ATOM    903  HB3 GLU A  65       0.714 -27.056  -4.609  1.00 97.86           H  
ATOM    904  O   GLU A  65       3.656 -25.188  -2.599  1.00 97.86           O  
ATOM    905  CG  GLU A  65       2.783 -27.077  -5.175  1.00 97.86           C  
ATOM    906  HG2 GLU A  65       2.486 -27.032  -6.223  1.00 97.86           H  
ATOM    907  HG3 GLU A  65       3.648 -26.424  -5.053  1.00 97.86           H  
ATOM    908  CD  GLU A  65       3.168 -28.516  -4.822  1.00 97.86           C  
ATOM    909  OE1 GLU A  65       4.263 -28.684  -4.234  1.00 97.86           O  
ATOM    910  OE2 GLU A  65       2.366 -29.433  -5.100  1.00 97.86           O  
ATOM    911  N   PRO A  66       3.937 -27.150  -1.528  1.00 96.96           N  
ATOM    912  CA  PRO A  66       5.212 -26.809  -0.875  1.00 96.96           C  
ATOM    913  HA  PRO A  66       5.037 -26.028  -0.135  1.00 96.96           H  
ATOM    914  C   PRO A  66       6.331 -26.312  -1.800  1.00 96.96           C  
ATOM    915  CB  PRO A  66       5.665 -28.087  -0.154  1.00 96.96           C  
ATOM    916  HB2 PRO A  66       6.744 -28.233  -0.206  1.00 96.96           H  
ATOM    917  HB3 PRO A  66       5.349 -28.067   0.889  1.00 96.96           H  
ATOM    918  O   PRO A  66       7.323 -25.760  -1.311  1.00 96.96           O  
ATOM    919  CG  PRO A  66       4.930 -29.203  -0.886  1.00 96.96           C  
ATOM    920  HG2 PRO A  66       5.464 -29.462  -1.800  1.00 96.96           H  
ATOM    921  HG3 PRO A  66       4.789 -30.081  -0.255  1.00 96.96           H  
ATOM    922  CD  PRO A  66       3.607 -28.540  -1.236  1.00 96.96           C  
ATOM    923  HD2 PRO A  66       3.161 -29.062  -2.083  1.00 96.96           H  
ATOM    924  HD3 PRO A  66       2.932 -28.576  -0.381  1.00 96.96           H  
ATOM    925  N   LEU A  67       6.232 -26.543  -3.112  1.00 94.72           N  
ATOM    926  H   LEU A  67       5.429 -27.057  -3.447  1.00 94.72           H  
ATOM    927  CA  LEU A  67       7.201 -26.042  -4.085  1.00 94.72           C  
ATOM    928  HA  LEU A  67       8.206 -26.288  -3.740  1.00 94.72           H  
ATOM    929  C   LEU A  67       7.165 -24.516  -4.245  1.00 94.72           C  
ATOM    930  CB  LEU A  67       6.942 -26.725  -5.436  1.00 94.72           C  
ATOM    931  HB2 LEU A  67       7.539 -26.229  -6.201  1.00 94.72           H  
ATOM    932  HB3 LEU A  67       5.893 -26.586  -5.701  1.00 94.72           H  
ATOM    933  O   LEU A  67       8.195 -23.917  -4.587  1.00 94.72           O  
ATOM    934  CG  LEU A  67       7.275 -28.224  -5.472  1.00 94.72           C  
ATOM    935  HG  LEU A  67       6.733 -28.757  -4.691  1.00 94.72           H  
ATOM    936  CD1 LEU A  67       6.871 -28.786  -6.833  1.00 94.72           C  
ATOM    937 HD11 LEU A  67       7.051 -29.861  -6.839  1.00 94.72           H  
ATOM    938 HD12 LEU A  67       7.431 -28.303  -7.633  1.00 94.72           H  
ATOM    939 HD13 LEU A  67       5.803 -28.626  -6.985  1.00 94.72           H  
ATOM    940  CD2 LEU A  67       8.771 -28.492  -5.276  1.00 94.72           C  
ATOM    941 HD21 LEU A  67       9.069 -28.211  -4.266  1.00 94.72           H  
ATOM    942 HD22 LEU A  67       8.964 -29.557  -5.407  1.00 94.72           H  
ATOM    943 HD23 LEU A  67       9.348 -27.925  -6.007  1.00 94.72           H  
ATOM    944  N   PHE A  68       6.022 -23.878  -3.991  1.00 96.24           N  
ATOM    945  H   PHE A  68       5.237 -24.401  -3.631  1.00 96.24           H  
ATOM    946  CA  PHE A  68       5.860 -22.433  -4.129  1.00 96.24           C  
ATOM    947  HA  PHE A  68       6.636 -22.064  -4.798  1.00 96.24           H  
ATOM    948  C   PHE A  68       6.057 -21.705  -2.792  1.00 96.24           C  
ATOM    949  CB  PHE A  68       4.530 -22.113  -4.810  1.00 96.24           C  
ATOM    950  HB2 PHE A  68       3.712 -22.364  -4.134  1.00 96.24           H  
ATOM    951  HB3 PHE A  68       4.512 -21.038  -4.988  1.00 96.24           H  
ATOM    952  O   PHE A  68       6.051 -22.298  -1.719  1.00 96.24           O  
ATOM    953  CG  PHE A  68       4.328 -22.800  -6.149  1.00 96.24           C  
ATOM    954  CD1 PHE A  68       5.157 -22.496  -7.246  1.00 96.24           C  
ATOM    955  HD1 PHE A  68       5.934 -21.752  -7.146  1.00 96.24           H  
ATOM    956  CD2 PHE A  68       3.310 -23.755  -6.295  1.00 96.24           C  
ATOM    957  HD2 PHE A  68       2.663 -23.970  -5.457  1.00 96.24           H  
ATOM    958  CE1 PHE A  68       4.982 -23.164  -8.473  1.00 96.24           C  
ATOM    959  HE1 PHE A  68       5.624 -22.932  -9.310  1.00 96.24           H  
ATOM    960  CE2 PHE A  68       3.134 -24.426  -7.517  1.00 96.24           C  
ATOM    961  HE2 PHE A  68       2.345 -25.157  -7.616  1.00 96.24           H  
ATOM    962  CZ  PHE A  68       3.979 -24.141  -8.602  1.00 96.24           C  
ATOM    963  HZ  PHE A  68       3.851 -24.676  -9.532  1.00 96.24           H  
ATOM    964  N   ASN A  69       6.346 -20.404  -2.849  1.00 96.21           N  
ATOM    965  H   ASN A  69       6.256 -19.924  -3.733  1.00 96.21           H  
ATOM    966  CA  ASN A  69       6.675 -19.603  -1.667  1.00 96.21           C  
ATOM    967  HA  ASN A  69       6.932 -20.264  -0.839  1.00 96.21           H  
ATOM    968  C   ASN A  69       5.453 -18.803  -1.186  1.00 96.21           C  
ATOM    969  CB  ASN A  69       7.930 -18.773  -1.972  1.00 96.21           C  
ATOM    970  HB2 ASN A  69       7.765 -18.231  -2.904  1.00 96.21           H  
ATOM    971  HB3 ASN A  69       8.785 -19.434  -2.111  1.00 96.21           H  
ATOM    972  O   ASN A  69       5.445 -17.573  -1.197  1.00 96.21           O  
ATOM    973  CG  ASN A  69       8.279 -17.773  -0.888  1.00 96.21           C  
ATOM    974  ND2 ASN A  69       8.967 -16.720  -1.255  1.00 96.21           N  
ATOM    975 HD21 ASN A  69       9.202 -16.579  -2.228  1.00 96.21           H  
ATOM    976 HD22 ASN A  69       9.112 -15.977  -0.588  1.00 96.21           H  
ATOM    977  OD1 ASN A  69       7.985 -17.948   0.285  1.00 96.21           O  
ATOM    978  N   ALA A  70       4.415 -19.517  -0.759  1.00 97.81           N  
ATOM    979  H   ALA A  70       4.453 -20.523  -0.832  1.00 97.81           H  
ATOM    980  CA  ALA A  70       3.227 -18.974  -0.106  1.00 97.81           C  
ATOM    981  HA  ALA A  70       3.509 -18.162   0.564  1.00 97.81           H  
ATOM    982  C   ALA A  70       2.564 -20.090   0.708  1.00 97.81           C  
ATOM    983  CB  ALA A  70       2.271 -18.440  -1.174  1.00 97.81           C  
ATOM    984  HB1 ALA A  70       1.951 -19.254  -1.825  1.00 97.81           H  
ATOM    985  HB2 ALA A  70       2.771 -17.675  -1.768  1.00 97.81           H  
ATOM    986  HB3 ALA A  70       1.397 -17.997  -0.698  1.00 97.81           H  
ATOM    987  O   ALA A  70       2.629 -21.241   0.297  1.00 97.81           O  
ATOM    988  N   GLY A  71       1.957 -19.781   1.858  1.00 98.18           N  
ATOM    989  H   GLY A  71       1.896 -18.816   2.150  1.00 98.18           H  
ATOM    990  CA  GLY A  71       1.383 -20.821   2.716  1.00 98.18           C  
ATOM    991  HA2 GLY A  71       0.538 -21.278   2.200  1.00 98.18           H  
ATOM    992  HA3 GLY A  71       1.014 -20.385   3.644  1.00 98.18           H  
ATOM    993  C   GLY A  71       2.409 -21.911   3.057  1.00 98.18           C  
ATOM    994  O   GLY A  71       3.467 -21.642   3.639  1.00 98.18           O  
ATOM    995  N   ARG A  72       2.104 -23.158   2.696  1.00 98.00           N  
ATOM    996  H   ARG A  72       1.328 -23.268   2.059  1.00 98.00           H  
ATOM    997  CA  ARG A  72       3.017 -24.291   2.834  1.00 98.00           C  
ATOM    998  HA  ARG A  72       3.367 -24.328   3.865  1.00 98.00           H  
ATOM    999  C   ARG A  72       4.225 -24.112   1.919  1.00 98.00           C  
ATOM   1000  CB  ARG A  72       2.247 -25.575   2.510  1.00 98.00           C  
ATOM   1001  HB2 ARG A  72       1.395 -25.645   3.186  1.00 98.00           H  
ATOM   1002  HB3 ARG A  72       1.876 -25.543   1.486  1.00 98.00           H  
ATOM   1003  O   ARG A  72       4.085 -24.057   0.711  1.00 98.00           O  
ATOM   1004  CG  ARG A  72       3.141 -26.800   2.684  1.00 98.00           C  
ATOM   1005  HG2 ARG A  72       3.683 -26.721   3.627  1.00 98.00           H  
ATOM   1006  HG3 ARG A  72       3.863 -26.831   1.868  1.00 98.00           H  
ATOM   1007  CD  ARG A  72       2.297 -28.069   2.662  1.00 98.00           C  
ATOM   1008  HD2 ARG A  72       1.459 -27.947   3.349  1.00 98.00           H  
ATOM   1009  HD3 ARG A  72       1.904 -28.196   1.653  1.00 98.00           H  
ATOM   1010  NE  ARG A  72       3.083 -29.238   3.091  1.00 98.00           N  
ATOM   1011  HE  ARG A  72       3.784 -29.053   3.794  1.00 98.00           H  
ATOM   1012  NH1 ARG A  72       1.878 -30.798   1.927  1.00 98.00           N  
ATOM   1013 HH11 ARG A  72       1.341 -30.041   1.530  1.00 98.00           H  
ATOM   1014 HH12 ARG A  72       1.738 -31.739   1.588  1.00 98.00           H  
ATOM   1015  NH2 ARG A  72       3.607 -31.447   3.196  1.00 98.00           N  
ATOM   1016 HH21 ARG A  72       4.351 -31.214   3.838  1.00 98.00           H  
ATOM   1017 HH22 ARG A  72       3.447 -32.398   2.897  1.00 98.00           H  
ATOM   1018  CZ  ARG A  72       2.853 -30.486   2.737  1.00 98.00           C  
ATOM   1019  N   GLY A  73       5.428 -24.078   2.494  1.00 95.83           N  
ATOM   1020  H   GLY A  73       5.494 -24.147   3.500  1.00 95.83           H  
ATOM   1021  CA  GLY A  73       6.644 -23.789   1.725  1.00 95.83           C  
ATOM   1022  HA2 GLY A  73       7.477 -24.334   2.168  1.00 95.83           H  
ATOM   1023  HA3 GLY A  73       6.526 -24.131   0.696  1.00 95.83           H  
ATOM   1024  C   GLY A  73       7.026 -22.307   1.681  1.00 95.83           C  
ATOM   1025  O   GLY A  73       7.984 -21.956   0.989  1.00 95.83           O  
ATOM   1026  N   ALA A  74       6.356 -21.447   2.461  1.00 97.33           N  
ATOM   1027  H   ALA A  74       5.516 -21.758   2.927  1.00 97.33           H  
ATOM   1028  CA  ALA A  74       6.796 -20.073   2.695  1.00 97.33           C  
ATOM   1029  HA  ALA A  74       6.743 -19.538   1.747  1.00 97.33           H  
ATOM   1030  C   ALA A  74       8.251 -20.015   3.204  1.00 97.33           C  
ATOM   1031  CB  ALA A  74       5.832 -19.396   3.678  1.00 97.33           C  
ATOM   1032  HB1 ALA A  74       4.841 -19.323   3.230  1.00 97.33           H  
ATOM   1033  HB2 ALA A  74       6.187 -18.394   3.919  1.00 97.33           H  
ATOM   1034  HB3 ALA A  74       5.764 -19.977   4.597  1.00 97.33           H  
ATOM   1035  O   ALA A  74       8.682 -20.827   4.028  1.00 97.33           O  
ATOM   1036  N   VAL A  75       9.016 -19.039   2.721  1.00 96.31           N  
ATOM   1037  H   VAL A  75       8.619 -18.438   2.013  1.00 96.31           H  
ATOM   1038  CA  VAL A  75      10.396 -18.782   3.158  1.00 96.31           C  
ATOM   1039  HA  VAL A  75      10.936 -19.728   3.139  1.00 96.31           H  
ATOM   1040  C   VAL A  75      10.462 -18.264   4.597  1.00 96.31           C  
ATOM   1041  CB  VAL A  75      11.122 -17.811   2.209  1.00 96.31           C  
ATOM   1042  HB  VAL A  75      12.114 -17.615   2.614  1.00 96.31           H  
ATOM   1043  O   VAL A  75       9.483 -17.774   5.161  1.00 96.31           O  
ATOM   1044  CG1 VAL A  75      11.338 -18.429   0.822  1.00 96.31           C  
ATOM   1045 HG11 VAL A  75      12.118 -19.187   0.893  1.00 96.31           H  
ATOM   1046 HG12 VAL A  75      11.683 -17.666   0.124  1.00 96.31           H  
ATOM   1047 HG13 VAL A  75      10.419 -18.876   0.442  1.00 96.31           H  
ATOM   1048  CG2 VAL A  75      10.404 -16.465   2.101  1.00 96.31           C  
ATOM   1049 HG21 VAL A  75      10.491 -15.916   3.038  1.00 96.31           H  
ATOM   1050 HG22 VAL A  75      10.856 -15.883   1.297  1.00 96.31           H  
ATOM   1051 HG23 VAL A  75       9.346 -16.592   1.870  1.00 96.31           H  
ATOM   1052  N   PHE A  76      11.649 -18.363   5.191  1.00 96.82           N  
ATOM   1053  H   PHE A  76      12.426 -18.739   4.667  1.00 96.82           H  
ATOM   1054  CA  PHE A  76      11.905 -17.927   6.559  1.00 96.82           C  
ATOM   1055  HA  PHE A  76      10.954 -17.857   7.088  1.00 96.82           H  
ATOM   1056  C   PHE A  76      12.572 -16.547   6.610  1.00 96.82           C  
ATOM   1057  CB  PHE A  76      12.752 -18.980   7.276  1.00 96.82           C  
ATOM   1058  HB2 PHE A  76      13.681 -19.113   6.722  1.00 96.82           H  
ATOM   1059  HB3 PHE A  76      12.995 -18.597   8.268  1.00 96.82           H  
ATOM   1060  O   PHE A  76      13.412 -16.217   5.770  1.00 96.82           O  
ATOM   1061  CG  PHE A  76      12.085 -20.330   7.444  1.00 96.82           C  
ATOM   1062  CD1 PHE A  76      11.279 -20.574   8.569  1.00 96.82           C  
ATOM   1063  HD1 PHE A  76      11.138 -19.800   9.310  1.00 96.82           H  
ATOM   1064  CD2 PHE A  76      12.264 -21.342   6.482  1.00 96.82           C  
ATOM   1065  HD2 PHE A  76      12.895 -21.167   5.624  1.00 96.82           H  
ATOM   1066  CE1 PHE A  76      10.630 -21.811   8.723  1.00 96.82           C  
ATOM   1067  HE1 PHE A  76       9.998 -21.989   9.580  1.00 96.82           H  
ATOM   1068  CE2 PHE A  76      11.609 -22.578   6.632  1.00 96.82           C  
ATOM   1069  HE2 PHE A  76      11.738 -23.357   5.895  1.00 96.82           H  
ATOM   1070  CZ  PHE A  76      10.783 -22.806   7.744  1.00 96.82           C  
ATOM   1071  HZ  PHE A  76      10.262 -23.747   7.845  1.00 96.82           H  
ATOM   1072  N   THR A  77      12.243 -15.765   7.637  1.00 96.80           N  
ATOM   1073  H   THR A  77      11.536 -16.105   8.274  1.00 96.80           H  
ATOM   1074  CA  THR A  77      12.941 -14.532   8.023  1.00 96.80           C  
ATOM   1075  HA  THR A  77      13.078 -13.914   7.136  1.00 96.80           H  
ATOM   1076  C   THR A  77      14.322 -14.840   8.604  1.00 96.80           C  
ATOM   1077  CB  THR A  77      12.128 -13.716   9.049  1.00 96.80           C  
ATOM   1078  HB  THR A  77      12.599 -12.740   9.167  1.00 96.80           H  
ATOM   1079  O   THR A  77      14.655 -15.994   8.885  1.00 96.80           O  
ATOM   1080  CG2 THR A  77      10.679 -13.488   8.629  1.00 96.80           C  
ATOM   1081 HG21 THR A  77      10.648 -13.139   7.597  1.00 96.80           H  
ATOM   1082 HG22 THR A  77      10.234 -12.724   9.266  1.00 96.80           H  
ATOM   1083 HG23 THR A  77      10.093 -14.404   8.710  1.00 96.80           H  
ATOM   1084  OG1 THR A  77      12.098 -14.342  10.315  1.00 96.80           O  
ATOM   1085  HG1 THR A  77      11.415 -13.877  10.804  1.00 96.80           H  
ATOM   1086  N   THR A  78      15.129 -13.808   8.860  1.00 95.09           N  
ATOM   1087  H   THR A  78      14.827 -12.876   8.616  1.00 95.09           H  
ATOM   1088  CA  THR A  78      16.428 -13.963   9.544  1.00 95.09           C  
ATOM   1089  HA  THR A  78      17.050 -14.638   8.955  1.00 95.09           H  
ATOM   1090  C   THR A  78      16.329 -14.581  10.943  1.00 95.09           C  
ATOM   1091  CB  THR A  78      17.165 -12.623   9.669  1.00 95.09           C  
ATOM   1092  HB  THR A  78      18.082 -12.768  10.240  1.00 95.09           H  
ATOM   1093  O   THR A  78      17.332 -15.067  11.452  1.00 95.09           O  
ATOM   1094  CG2 THR A  78      17.535 -12.034   8.311  1.00 95.09           C  
ATOM   1095 HG21 THR A  78      18.060 -12.777   7.710  1.00 95.09           H  
ATOM   1096 HG22 THR A  78      18.180 -11.169   8.461  1.00 95.09           H  
ATOM   1097 HG23 THR A  78      16.632 -11.709   7.795  1.00 95.09           H  
ATOM   1098  OG1 THR A  78      16.358 -11.670  10.318  1.00 95.09           O  
ATOM   1099  HG1 THR A  78      16.352 -11.862  11.258  1.00 95.09           H  
ATOM   1100  N   GLU A  79      15.146 -14.581  11.569  1.00 96.50           N  
ATOM   1101  H   GLU A  79      14.352 -14.191  11.083  1.00 96.50           H  
ATOM   1102  CA  GLU A  79      14.896 -15.217  12.873  1.00 96.50           C  
ATOM   1103  HA  GLU A  79      15.834 -15.285  13.423  1.00 96.50           H  
ATOM   1104  C   GLU A  79      14.373 -16.661  12.763  1.00 96.50           C  
ATOM   1105  CB  GLU A  79      13.929 -14.360  13.706  1.00 96.50           C  
ATOM   1106  HB2 GLU A  79      13.626 -14.930  14.584  1.00 96.50           H  
ATOM   1107  HB3 GLU A  79      13.038 -14.137  13.118  1.00 96.50           H  
ATOM   1108  O   GLU A  79      13.961 -17.247  13.765  1.00 96.50           O  
ATOM   1109  CG  GLU A  79      14.564 -13.057  14.204  1.00 96.50           C  
ATOM   1110  HG2 GLU A  79      14.805 -12.427  13.348  1.00 96.50           H  
ATOM   1111  HG3 GLU A  79      15.496 -13.299  14.714  1.00 96.50           H  
ATOM   1112  CD  GLU A  79      13.650 -12.293  15.182  1.00 96.50           C  
ATOM   1113  OE1 GLU A  79      14.036 -11.153  15.523  1.00 96.50           O  
ATOM   1114  OE2 GLU A  79      12.591 -12.843  15.600  1.00 96.50           O  
ATOM   1115  N   GLY A  80      14.334 -17.248  11.562  1.00 97.35           N  
ATOM   1116  H   GLY A  80      14.664 -16.740  10.753  1.00 97.35           H  
ATOM   1117  CA  GLY A  80      13.812 -18.605  11.372  1.00 97.35           C  
ATOM   1118  HA2 GLY A  80      14.303 -19.283  12.070  1.00 97.35           H  
ATOM   1119  HA3 GLY A  80      14.039 -18.933  10.357  1.00 97.35           H  
ATOM   1120  C   GLY A  80      12.297 -18.711  11.581  1.00 97.35           C  
ATOM   1121  O   GLY A  80      11.780 -19.790  11.872  1.00 97.35           O  
ATOM   1122  N   LYS A  81      11.566 -17.599  11.446  1.00 97.52           N  
ATOM   1123  H   LYS A  81      12.055 -16.757  11.177  1.00 97.52           H  
ATOM   1124  CA  LYS A  81      10.096 -17.554  11.487  1.00 97.52           C  
ATOM   1125  HA  LYS A  81       9.717 -18.501  11.872  1.00 97.52           H  
ATOM   1126  C   LYS A  81       9.542 -17.391  10.074  1.00 97.52           C  
ATOM   1127  CB  LYS A  81       9.627 -16.420  12.408  1.00 97.52           C  
ATOM   1128  HB2 LYS A  81       8.541 -16.336  12.352  1.00 97.52           H  
ATOM   1129  HB3 LYS A  81      10.053 -15.483  12.049  1.00 97.52           H  
ATOM   1130  O   LYS A  81      10.237 -16.894   9.199  1.00 97.52           O  
ATOM   1131  CG  LYS A  81      10.031 -16.639  13.876  1.00 97.52           C  
ATOM   1132  HG2 LYS A  81      11.106 -16.805  13.943  1.00 97.52           H  
ATOM   1133  HG3 LYS A  81       9.509 -17.507  14.279  1.00 97.52           H  
ATOM   1134  CD  LYS A  81       9.679 -15.391  14.693  1.00 97.52           C  
ATOM   1135  HD2 LYS A  81      10.159 -14.536  14.217  1.00 97.52           H  
ATOM   1136  HD3 LYS A  81       8.601 -15.227  14.685  1.00 97.52           H  
ATOM   1137  CE  LYS A  81      10.182 -15.495  16.136  1.00 97.52           C  
ATOM   1138  HE2 LYS A  81      11.140 -16.015  16.131  1.00 97.52           H  
ATOM   1139  HE3 LYS A  81       9.471 -16.074  16.727  1.00 97.52           H  
ATOM   1140  NZ  LYS A  81      10.377 -14.139  16.709  1.00 97.52           N  
ATOM   1141  HZ1 LYS A  81      10.668 -14.160  17.676  1.00 97.52           H  
ATOM   1142  HZ2 LYS A  81      11.126 -13.665  16.225  1.00 97.52           H  
ATOM   1143  HZ3 LYS A  81       9.564 -13.550  16.601  1.00 97.52           H  
ATOM   1144  N   GLN A  82       8.300 -17.799   9.854  1.00 98.15           N  
ATOM   1145  H   GLN A  82       7.751 -18.143  10.628  1.00 98.15           H  
ATOM   1146  CA  GLN A  82       7.577 -17.531   8.609  1.00 98.15           C  
ATOM   1147  HA  GLN A  82       8.261 -17.189   7.833  1.00 98.15           H  
ATOM   1148  C   GLN A  82       6.569 -16.416   8.878  1.00 98.15           C  
ATOM   1149  CB  GLN A  82       6.899 -18.811   8.101  1.00 98.15           C  
ATOM   1150  HB2 GLN A  82       6.311 -19.235   8.915  1.00 98.15           H  
ATOM   1151  HB3 GLN A  82       6.228 -18.567   7.276  1.00 98.15           H  
ATOM   1152  O   GLN A  82       5.878 -16.443   9.894  1.00 98.15           O  
ATOM   1153  CG  GLN A  82       7.921 -19.850   7.617  1.00 98.15           C  
ATOM   1154  HG2 GLN A  82       8.354 -19.522   6.672  1.00 98.15           H  
ATOM   1155  HG3 GLN A  82       8.722 -19.933   8.351  1.00 98.15           H  
ATOM   1156  CD  GLN A  82       7.311 -21.236   7.453  1.00 98.15           C  
ATOM   1157  NE2 GLN A  82       7.320 -21.803   6.268  1.00 98.15           N  
ATOM   1158 HE21 GLN A  82       6.923 -22.726   6.166  1.00 98.15           H  
ATOM   1159 HE22 GLN A  82       7.787 -21.357   5.492  1.00 98.15           H  
ATOM   1160  OE1 GLN A  82       6.831 -21.832   8.405  1.00 98.15           O  
ATOM   1161  N   GLU A  83       6.508 -15.451   7.972  1.00 98.18           N  
ATOM   1162  H   GLU A  83       7.090 -15.526   7.150  1.00 98.18           H  
ATOM   1163  CA  GLU A  83       5.595 -14.309   8.001  1.00 98.18           C  
ATOM   1164  HA  GLU A  83       4.772 -14.473   8.697  1.00 98.18           H  
ATOM   1165  C   GLU A  83       5.049 -14.155   6.588  1.00 98.18           C  
ATOM   1166  CB  GLU A  83       6.348 -13.032   8.388  1.00 98.18           C  
ATOM   1167  HB2 GLU A  83       5.706 -12.173   8.193  1.00 98.18           H  
ATOM   1168  HB3 GLU A  83       7.225 -12.955   7.744  1.00 98.18           H  
ATOM   1169  O   GLU A  83       5.829 -14.011   5.644  1.00 98.18           O  
ATOM   1170  CG  GLU A  83       6.803 -12.978   9.852  1.00 98.18           C  
ATOM   1171  HG2 GLU A  83       7.336 -13.898  10.095  1.00 98.18           H  
ATOM   1172  HG3 GLU A  83       5.926 -12.910  10.495  1.00 98.18           H  
ATOM   1173  CD  GLU A  83       7.743 -11.792  10.116  1.00 98.18           C  
ATOM   1174  OE1 GLU A  83       8.318 -11.738  11.226  1.00 98.18           O  
ATOM   1175  OE2 GLU A  83       7.992 -10.992   9.185  1.00 98.18           O  
ATOM   1176  N   MET A  84       3.736 -14.223   6.437  1.00 98.42           N  
ATOM   1177  H   MET A  84       3.149 -14.275   7.257  1.00 98.42           H  
ATOM   1178  CA  MET A  84       3.064 -14.312   5.150  1.00 98.42           C  
ATOM   1179  HA  MET A  84       3.809 -14.376   4.357  1.00 98.42           H  
ATOM   1180  C   MET A  84       2.231 -13.063   4.901  1.00 98.42           C  
ATOM   1181  CB  MET A  84       2.199 -15.578   5.085  1.00 98.42           C  
ATOM   1182  HB2 MET A  84       1.715 -15.631   4.110  1.00 98.42           H  
ATOM   1183  HB3 MET A  84       1.425 -15.520   5.851  1.00 98.42           H  
ATOM   1184  O   MET A  84       1.640 -12.504   5.826  1.00 98.42           O  
ATOM   1185  CG  MET A  84       3.015 -16.858   5.303  1.00 98.42           C  
ATOM   1186  HG2 MET A  84       3.730 -16.966   4.487  1.00 98.42           H  
ATOM   1187  HG3 MET A  84       3.573 -16.770   6.235  1.00 98.42           H  
ATOM   1188  SD  MET A  84       1.999 -18.355   5.391  1.00 98.42           S  
ATOM   1189  CE  MET A  84       2.626 -19.077   6.926  1.00 98.42           C  
ATOM   1190  HE1 MET A  84       2.071 -19.989   7.150  1.00 98.42           H  
ATOM   1191  HE2 MET A  84       2.485 -18.363   7.737  1.00 98.42           H  
ATOM   1192  HE3 MET A  84       3.684 -19.316   6.814  1.00 98.42           H  
ATOM   1193  N   ASP A  85       2.163 -12.674   3.636  1.00 98.86           N  
ATOM   1194  H   ASP A  85       2.627 -13.232   2.933  1.00 98.86           H  
ATOM   1195  CA  ASP A  85       1.345 -11.568   3.167  1.00 98.86           C  
ATOM   1196  HA  ASP A  85       0.754 -11.178   3.995  1.00 98.86           H  
ATOM   1197  C   ASP A  85       0.395 -12.079   2.080  1.00 98.86           C  
ATOM   1198  CB  ASP A  85       2.211 -10.423   2.621  1.00 98.86           C  
ATOM   1199  HB2 ASP A  85       2.587 -10.699   1.636  1.00 98.86           H  
ATOM   1200  HB3 ASP A  85       1.541  -9.574   2.490  1.00 98.86           H  
ATOM   1201  O   ASP A  85       0.773 -12.938   1.280  1.00 98.86           O  
ATOM   1202  CG  ASP A  85       3.398  -9.982   3.491  1.00 98.86           C  
ATOM   1203  OD1 ASP A  85       3.230  -9.879   4.725  1.00 98.86           O  
ATOM   1204  OD2 ASP A  85       4.481  -9.700   2.918  1.00 98.86           O  
ATOM   1205  N   ALA A  86      -0.821 -11.543   2.016  1.00 98.97           N  
ATOM   1206  H   ALA A  86      -1.074 -10.825   2.680  1.00 98.97           H  
ATOM   1207  CA  ALA A  86      -1.768 -11.862   0.953  1.00 98.97           C  
ATOM   1208  HA  ALA A  86      -1.203 -12.071   0.044  1.00 98.97           H  
ATOM   1209  C   ALA A  86      -2.698 -10.690   0.643  1.00 98.97           C  
ATOM   1210  CB  ALA A  86      -2.554 -13.125   1.319  1.00 98.97           C  
ATOM   1211  HB1 ALA A  86      -3.097 -12.975   2.252  1.00 98.97           H  
ATOM   1212  HB2 ALA A  86      -3.254 -13.366   0.520  1.00 98.97           H  
ATOM   1213  HB3 ALA A  86      -1.858 -13.957   1.428  1.00 98.97           H  
ATOM   1214  O   ALA A  86      -2.966  -9.843   1.496  1.00 98.97           O  
ATOM   1215  N   ALA A  87      -3.213 -10.670  -0.580  1.00 98.97           N  
ATOM   1216  H   ALA A  87      -2.934 -11.398  -1.222  1.00 98.97           H  
ATOM   1217  CA  ALA A  87      -4.186  -9.705  -1.061  1.00 98.97           C  
ATOM   1218  HA  ALA A  87      -4.737  -9.292  -0.216  1.00 98.97           H  
ATOM   1219  C   ALA A  87      -5.188 -10.362  -2.004  1.00 98.97           C  
ATOM   1220  CB  ALA A  87      -3.465  -8.567  -1.782  1.00 98.97           C  
ATOM   1221  HB1 ALA A  87      -2.863  -8.010  -1.064  1.00 98.97           H  
ATOM   1222  HB2 ALA A  87      -4.190  -7.886  -2.228  1.00 98.97           H  
ATOM   1223  HB3 ALA A  87      -2.824  -8.968  -2.567  1.00 98.97           H  
ATOM   1224  O   ALA A  87      -4.856 -11.290  -2.747  1.00 98.97           O  
ATOM   1225  N   ILE A  88      -6.401  -9.825  -2.005  1.00 98.97           N  
ATOM   1226  H   ILE A  88      -6.617  -9.107  -1.328  1.00 98.97           H  
ATOM   1227  CA  ILE A  88      -7.428 -10.124  -2.992  1.00 98.97           C  
ATOM   1228  HA  ILE A  88      -6.924 -10.444  -3.904  1.00 98.97           H  
ATOM   1229  C   ILE A  88      -8.214  -8.856  -3.318  1.00 98.97           C  
ATOM   1230  CB  ILE A  88      -8.310 -11.286  -2.499  1.00 98.97           C  
ATOM   1231  HB  ILE A  88      -7.643 -12.084  -2.172  1.00 98.97           H  
ATOM   1232  O   ILE A  88      -8.501  -8.056  -2.424  1.00 98.97           O  
ATOM   1233  CG1 ILE A  88      -9.151 -11.841  -3.661  1.00 98.97           C  
ATOM   1234 HG12 ILE A  88      -9.905 -11.108  -3.949  1.00 98.97           H  
ATOM   1235 HG13 ILE A  88      -8.501 -12.009  -4.520  1.00 98.97           H  
ATOM   1236  CG2 ILE A  88      -9.185 -10.887  -1.299  1.00 98.97           C  
ATOM   1237 HG21 ILE A  88      -9.957 -10.179  -1.601  1.00 98.97           H  
ATOM   1238 HG22 ILE A  88      -8.577 -10.438  -0.514  1.00 98.97           H  
ATOM   1239 HG23 ILE A  88      -9.662 -11.781  -0.896  1.00 98.97           H  
ATOM   1240  CD1 ILE A  88      -9.833 -13.171  -3.328  1.00 98.97           C  
ATOM   1241 HD11 ILE A  88     -10.292 -13.573  -4.231  1.00 98.97           H  
ATOM   1242 HD12 ILE A  88      -9.099 -13.887  -2.957  1.00 98.97           H  
ATOM   1243 HD13 ILE A  88     -10.610 -13.017  -2.580  1.00 98.97           H  
ATOM   1244  N   MET A  89      -8.552  -8.674  -4.593  1.00 98.97           N  
ATOM   1245  H   MET A  89      -8.240  -9.349  -5.276  1.00 98.97           H  
ATOM   1246  CA  MET A  89      -9.290  -7.513  -5.080  1.00 98.97           C  
ATOM   1247  HA  MET A  89      -9.821  -7.068  -4.239  1.00 98.97           H  
ATOM   1248  C   MET A  89     -10.331  -7.924  -6.124  1.00 98.97           C  
ATOM   1249  CB  MET A  89      -8.294  -6.470  -5.613  1.00 98.97           C  
ATOM   1250  HB2 MET A  89      -7.515  -6.331  -4.863  1.00 98.97           H  
ATOM   1251  HB3 MET A  89      -7.823  -6.832  -6.528  1.00 98.97           H  
ATOM   1252  O   MET A  89     -10.026  -8.670  -7.060  1.00 98.97           O  
ATOM   1253  CG  MET A  89      -8.932  -5.102  -5.870  1.00 98.97           C  
ATOM   1254  HG2 MET A  89      -9.595  -4.867  -5.038  1.00 98.97           H  
ATOM   1255  HG3 MET A  89      -9.544  -5.140  -6.772  1.00 98.97           H  
ATOM   1256  SD  MET A  89      -7.712  -3.765  -6.031  1.00 98.97           S  
ATOM   1257  CE  MET A  89      -8.814  -2.328  -6.076  1.00 98.97           C  
ATOM   1258  HE1 MET A  89      -8.224  -1.419  -6.193  1.00 98.97           H  
ATOM   1259  HE2 MET A  89      -9.382  -2.268  -5.148  1.00 98.97           H  
ATOM   1260  HE3 MET A  89      -9.504  -2.422  -6.915  1.00 98.97           H  
ATOM   1261  N   ASP A  90     -11.553  -7.422  -5.958  1.00 98.93           N  
ATOM   1262  H   ASP A  90     -11.708  -6.807  -5.172  1.00 98.93           H  
ATOM   1263  CA  ASP A  90     -12.679  -7.592  -6.875  1.00 98.93           C  
ATOM   1264  HA  ASP A  90     -12.508  -8.467  -7.502  1.00 98.93           H  
ATOM   1265  C   ASP A  90     -12.813  -6.359  -7.775  1.00 98.93           C  
ATOM   1266  CB  ASP A  90     -13.963  -7.833  -6.072  1.00 98.93           C  
ATOM   1267  HB2 ASP A  90     -13.772  -8.604  -5.326  1.00 98.93           H  
ATOM   1268  HB3 ASP A  90     -14.239  -6.921  -5.544  1.00 98.93           H  
ATOM   1269  O   ASP A  90     -12.997  -5.235  -7.307  1.00 98.93           O  
ATOM   1270  CG  ASP A  90     -15.137  -8.281  -6.947  1.00 98.93           C  
ATOM   1271  OD1 ASP A  90     -15.222  -7.928  -8.145  1.00 98.93           O  
ATOM   1272  OD2 ASP A  90     -15.989  -9.031  -6.430  1.00 98.93           O  
ATOM   1273  N   GLY A  91     -12.724  -6.559  -9.088  1.00 98.86           N  
ATOM   1274  H   GLY A  91     -12.648  -7.504  -9.438  1.00 98.86           H  
ATOM   1275  CA  GLY A  91     -12.778  -5.482 -10.066  1.00 98.86           C  
ATOM   1276  HA2 GLY A  91     -12.456  -5.871 -11.032  1.00 98.86           H  
ATOM   1277  HA3 GLY A  91     -12.092  -4.696  -9.752  1.00 98.86           H  
ATOM   1278  C   GLY A  91     -14.159  -4.853 -10.247  1.00 98.86           C  
ATOM   1279  O   GLY A  91     -14.237  -3.778 -10.846  1.00 98.86           O  
ATOM   1280  N   ARG A  92     -15.240  -5.468  -9.746  1.00 98.24           N  
ATOM   1281  H   ARG A  92     -15.102  -6.330  -9.237  1.00 98.24           H  
ATOM   1282  CA  ARG A  92     -16.614  -4.949  -9.891  1.00 98.24           C  
ATOM   1283  HA  ARG A  92     -16.837  -4.789 -10.946  1.00 98.24           H  
ATOM   1284  C   ARG A  92     -16.804  -3.597  -9.223  1.00 98.24           C  
ATOM   1285  CB  ARG A  92     -17.613  -5.953  -9.302  1.00 98.24           C  
ATOM   1286  HB2 ARG A  92     -17.306  -6.233  -8.294  1.00 98.24           H  
ATOM   1287  HB3 ARG A  92     -18.598  -5.490  -9.246  1.00 98.24           H  
ATOM   1288  O   ARG A  92     -17.396  -2.697  -9.813  1.00 98.24           O  
ATOM   1289  CG  ARG A  92     -17.708  -7.188 -10.194  1.00 98.24           C  
ATOM   1290  HG2 ARG A  92     -18.068  -6.855 -11.167  1.00 98.24           H  
ATOM   1291  HG3 ARG A  92     -16.724  -7.644 -10.309  1.00 98.24           H  
ATOM   1292  CD  ARG A  92     -18.682  -8.227  -9.644  1.00 98.24           C  
ATOM   1293  HD2 ARG A  92     -19.634  -7.740  -9.432  1.00 98.24           H  
ATOM   1294  HD3 ARG A  92     -18.849  -8.987 -10.408  1.00 98.24           H  
ATOM   1295  NE  ARG A  92     -18.173  -8.883  -8.429  1.00 98.24           N  
ATOM   1296  HE  ARG A  92     -17.265  -8.613  -8.080  1.00 98.24           H  
ATOM   1297  NH1 ARG A  92     -19.941 -10.318  -8.157  1.00 98.24           N  
ATOM   1298 HH11 ARG A  92     -20.363 -11.087  -7.658  1.00 98.24           H  
ATOM   1299 HH12 ARG A  92     -20.278 -10.045  -9.069  1.00 98.24           H  
ATOM   1300  NH2 ARG A  92     -18.306 -10.292  -6.652  1.00 98.24           N  
ATOM   1301 HH21 ARG A  92     -18.753 -11.008  -6.098  1.00 98.24           H  
ATOM   1302 HH22 ARG A  92     -17.420  -9.897  -6.369  1.00 98.24           H  
ATOM   1303  CZ  ARG A  92     -18.804  -9.821  -7.751  1.00 98.24           C  
ATOM   1304  N   ASP A  93     -16.298  -3.477  -8.006  1.00 97.75           N  
ATOM   1305  H   ASP A  93     -15.922  -4.309  -7.574  1.00 97.75           H  
ATOM   1306  CA  ASP A  93     -16.499  -2.338  -7.112  1.00 97.75           C  
ATOM   1307  HA  ASP A  93     -16.825  -1.476  -7.694  1.00 97.75           H  
ATOM   1308  C   ASP A  93     -15.208  -1.922  -6.386  1.00 97.75           C  
ATOM   1309  CB  ASP A  93     -17.614  -2.698  -6.116  1.00 97.75           C  
ATOM   1310  HB2 ASP A  93     -18.505  -2.991  -6.671  1.00 97.75           H  
ATOM   1311  HB3 ASP A  93     -17.864  -1.811  -5.535  1.00 97.75           H  
ATOM   1312  O   ASP A  93     -15.240  -1.055  -5.511  1.00 97.75           O  
ATOM   1313  CG  ASP A  93     -17.226  -3.830  -5.155  1.00 97.75           C  
ATOM   1314  OD1 ASP A  93     -16.183  -4.487  -5.373  1.00 97.75           O  
ATOM   1315  OD2 ASP A  93     -17.952  -4.036  -4.163  1.00 97.75           O  
ATOM   1316  N   ARG A  94     -14.065  -2.523  -6.753  1.00 98.04           N  
ATOM   1317  H   ARG A  94     -14.142  -3.290  -7.406  1.00 98.04           H  
ATOM   1318  CA  ARG A  94     -12.765  -2.345  -6.091  1.00 98.04           C  
ATOM   1319  HA  ARG A  94     -12.061  -3.024  -6.571  1.00 98.04           H  
ATOM   1320  C   ARG A  94     -12.789  -2.784  -4.625  1.00 98.04           C  
ATOM   1321  CB  ARG A  94     -12.242  -0.910  -6.276  1.00 98.04           C  
ATOM   1322  HB2 ARG A  94     -12.899  -0.220  -5.746  1.00 98.04           H  
ATOM   1323  HB3 ARG A  94     -11.258  -0.827  -5.815  1.00 98.04           H  
ATOM   1324  O   ARG A  94     -11.991  -2.294  -3.826  1.00 98.04           O  
ATOM   1325  CG  ARG A  94     -12.112  -0.470  -7.740  1.00 98.04           C  
ATOM   1326  HG2 ARG A  94     -13.006  -0.718  -8.312  1.00 98.04           H  
ATOM   1327  HG3 ARG A  94     -11.249  -0.964  -8.187  1.00 98.04           H  
ATOM   1328  CD  ARG A  94     -11.931   1.048  -7.756  1.00 98.04           C  
ATOM   1329  HD2 ARG A  94     -11.175   1.329  -7.023  1.00 98.04           H  
ATOM   1330  HD3 ARG A  94     -12.869   1.509  -7.446  1.00 98.04           H  
ATOM   1331  NE  ARG A  94     -11.577   1.556  -9.093  1.00 98.04           N  
ATOM   1332  HE  ARG A  94     -12.318   1.608  -9.778  1.00 98.04           H  
ATOM   1333  NH1 ARG A  94      -9.388   2.124  -8.626  1.00 98.04           N  
ATOM   1334 HH11 ARG A  94      -9.437   1.683  -7.718  1.00 98.04           H  
ATOM   1335 HH12 ARG A  94      -8.535   2.599  -8.884  1.00 98.04           H  
ATOM   1336  NH2 ARG A  94     -10.276   2.715 -10.554  1.00 98.04           N  
ATOM   1337 HH21 ARG A  94      -9.397   3.158 -10.779  1.00 98.04           H  
ATOM   1338 HH22 ARG A  94     -10.938   2.571 -11.303  1.00 98.04           H  
ATOM   1339  CZ  ARG A  94     -10.427   2.117  -9.414  1.00 98.04           C  
ATOM   1340  N   SER A  95     -13.682  -3.690  -4.228  1.00 98.61           N  
ATOM   1341  H   SER A  95     -14.378  -4.023  -4.879  1.00 98.61           H  
ATOM   1342  CA  SER A  95     -13.594  -4.338  -2.919  1.00 98.61           C  
ATOM   1343  HA  SER A  95     -13.642  -3.563  -2.154  1.00 98.61           H  
ATOM   1344  C   SER A  95     -12.242  -5.038  -2.787  1.00 98.61           C  
ATOM   1345  CB  SER A  95     -14.776  -5.279  -2.687  1.00 98.61           C  
ATOM   1346  HB2 SER A  95     -14.968  -5.889  -3.570  1.00 98.61           H  
ATOM   1347  HB3 SER A  95     -14.561  -5.932  -1.842  1.00 98.61           H  
ATOM   1348  O   SER A  95     -11.726  -5.622  -3.737  1.00 98.61           O  
ATOM   1349  OG  SER A  95     -15.897  -4.479  -2.365  1.00 98.61           O  
ATOM   1350  HG  SER A  95     -16.507  -4.474  -3.106  1.00 98.61           H  
ATOM   1351  N   THR A  96     -11.588  -4.880  -1.637  1.00 98.86           N  
ATOM   1352  H   THR A  96     -12.058  -4.461  -0.848  1.00 98.86           H  
ATOM   1353  CA  THR A  96     -10.206  -5.331  -1.430  1.00 98.86           C  
ATOM   1354  HA  THR A  96     -10.002  -6.189  -2.071  1.00 98.86           H  
ATOM   1355  C   THR A  96     -10.016  -5.752   0.011  1.00 98.86           C  
ATOM   1356  CB  THR A  96      -9.184  -4.225  -1.733  1.00 98.86           C  
ATOM   1357  HB  THR A  96      -9.232  -3.468  -0.950  1.00 98.86           H  
ATOM   1358  O   THR A  96     -10.511  -5.078   0.914  1.00 98.86           O  
ATOM   1359  CG2 THR A  96      -7.753  -4.742  -1.831  1.00 98.86           C  
ATOM   1360 HG21 THR A  96      -7.397  -5.073  -0.856  1.00 98.86           H  
ATOM   1361 HG22 THR A  96      -7.697  -5.566  -2.543  1.00 98.86           H  
ATOM   1362 HG23 THR A  96      -7.117  -3.933  -2.192  1.00 98.86           H  
ATOM   1363  OG1 THR A  96      -9.451  -3.593  -2.952  1.00 98.86           O  
ATOM   1364  HG1 THR A  96     -10.153  -4.077  -3.393  1.00 98.86           H  
ATOM   1365  N   GLY A  97      -9.264  -6.826   0.215  1.00 98.95           N  
ATOM   1366  H   GLY A  97      -8.913  -7.331  -0.586  1.00 98.95           H  
ATOM   1367  CA  GLY A  97      -8.800  -7.243   1.529  1.00 98.95           C  
ATOM   1368  HA2 GLY A  97      -9.425  -8.048   1.917  1.00 98.95           H  
ATOM   1369  HA3 GLY A  97      -8.866  -6.410   2.229  1.00 98.95           H  
ATOM   1370  C   GLY A  97      -7.367  -7.735   1.449  1.00 98.95           C  
ATOM   1371  O   GLY A  97      -6.996  -8.448   0.515  1.00 98.95           O  
ATOM   1372  N   THR A  98      -6.550  -7.338   2.415  1.00 98.97           N  
ATOM   1373  H   THR A  98      -6.893  -6.669   3.090  1.00 98.97           H  
ATOM   1374  CA  THR A  98      -5.145  -7.712   2.515  1.00 98.97           C  
ATOM   1375  HA  THR A  98      -5.015  -8.640   1.959  1.00 98.97           H  
ATOM   1376  C   THR A  98      -4.766  -8.013   3.959  1.00 98.97           C  
ATOM   1377  CB  THR A  98      -4.184  -6.679   1.888  1.00 98.97           C  
ATOM   1378  HB  THR A  98      -3.229  -7.178   1.724  1.00 98.97           H  
ATOM   1379  O   THR A  98      -5.356  -7.504   4.917  1.00 98.97           O  
ATOM   1380  CG2 THR A  98      -4.661  -6.100   0.556  1.00 98.97           C  
ATOM   1381 HG21 THR A  98      -4.985  -6.901  -0.108  1.00 98.97           H  
ATOM   1382 HG22 THR A  98      -3.841  -5.563   0.078  1.00 98.97           H  
ATOM   1383 HG23 THR A  98      -5.493  -5.416   0.724  1.00 98.97           H  
ATOM   1384  OG1 THR A  98      -3.950  -5.567   2.711  1.00 98.97           O  
ATOM   1385  HG1 THR A  98      -3.205  -5.097   2.329  1.00 98.97           H  
ATOM   1386  N   VAL A  99      -3.770  -8.880   4.109  1.00 98.96           N  
ATOM   1387  H   VAL A  99      -3.335  -9.251   3.276  1.00 98.96           H  
ATOM   1388  CA  VAL A  99      -3.125  -9.182   5.385  1.00 98.96           C  
ATOM   1389  HA  VAL A  99      -3.372  -8.379   6.080  1.00 98.96           H  
ATOM   1390  C   VAL A  99      -1.618  -9.165   5.215  1.00 98.96           C  
ATOM   1391  CB  VAL A  99      -3.597 -10.512   6.000  1.00 98.96           C  
ATOM   1392  HB  VAL A  99      -3.003 -10.696   6.895  1.00 98.96           H  
ATOM   1393  O   VAL A  99      -1.115  -9.606   4.182  1.00 98.96           O  
ATOM   1394  CG1 VAL A  99      -5.058 -10.416   6.441  1.00 98.96           C  
ATOM   1395 HG11 VAL A  99      -5.198  -9.517   7.041  1.00 98.96           H  
ATOM   1396 HG12 VAL A  99      -5.308 -11.283   7.053  1.00 98.96           H  
ATOM   1397 HG13 VAL A  99      -5.718 -10.371   5.574  1.00 98.96           H  
ATOM   1398  CG2 VAL A  99      -3.434 -11.719   5.064  1.00 98.96           C  
ATOM   1399 HG21 VAL A  99      -3.798 -12.623   5.553  1.00 98.96           H  
ATOM   1400 HG22 VAL A  99      -2.383 -11.860   4.813  1.00 98.96           H  
ATOM   1401 HG23 VAL A  99      -4.002 -11.564   4.147  1.00 98.96           H  
ATOM   1402  N   ALA A 100      -0.899  -8.671   6.220  1.00 98.91           N  
ATOM   1403  H   ALA A 100      -1.376  -8.317   7.037  1.00 98.91           H  
ATOM   1404  CA  ALA A 100       0.558  -8.578   6.180  1.00 98.91           C  
ATOM   1405  HA  ALA A 100       0.930  -9.218   5.380  1.00 98.91           H  
ATOM   1406  C   ALA A 100       1.207  -9.071   7.478  1.00 98.91           C  
ATOM   1407  CB  ALA A 100       0.970  -7.142   5.842  1.00 98.91           C  
ATOM   1408  HB1 ALA A 100       0.451  -6.807   4.944  1.00 98.91           H  
ATOM   1409  HB2 ALA A 100       2.045  -7.114   5.665  1.00 98.91           H  
ATOM   1410  HB3 ALA A 100       0.730  -6.467   6.664  1.00 98.91           H  
ATOM   1411  O   ALA A 100       0.689  -8.850   8.576  1.00 98.91           O  
ATOM   1412  N   GLY A 101       2.351  -9.740   7.341  1.00 98.57           N  
ATOM   1413  H   GLY A 101       2.700  -9.871   6.402  1.00 98.57           H  
ATOM   1414  CA  GLY A 101       3.155 -10.262   8.443  1.00 98.57           C  
ATOM   1415  HA2 GLY A 101       3.465  -9.442   9.091  1.00 98.57           H  
ATOM   1416  HA3 GLY A 101       4.048 -10.722   8.020  1.00 98.57           H  
ATOM   1417  C   GLY A 101       2.444 -11.304   9.304  1.00 98.57           C  
ATOM   1418  O   GLY A 101       2.768 -11.444  10.483  1.00 98.57           O  
ATOM   1419  N   ILE A 102       1.459 -12.020   8.755  1.00 98.68           N  
ATOM   1420  H   ILE A 102       1.298 -11.922   7.763  1.00 98.68           H  
ATOM   1421  CA  ILE A 102       0.668 -12.993   9.514  1.00 98.68           C  
ATOM   1422  HA  ILE A 102       0.684 -12.680  10.558  1.00 98.68           H  
ATOM   1423  C   ILE A 102       1.313 -14.380   9.493  1.00 98.68           C  
ATOM   1424  CB  ILE A 102      -0.824 -12.985   9.103  1.00 98.68           C  
ATOM   1425  HB  ILE A 102      -1.343 -13.679   9.764  1.00 98.68           H  
ATOM   1426  O   ILE A 102       2.091 -14.724   8.607  1.00 98.68           O  
ATOM   1427  CG1 ILE A 102      -1.155 -13.402   7.654  1.00 98.68           C  
ATOM   1428 HG12 ILE A 102      -0.463 -12.934   6.954  1.00 98.68           H  
ATOM   1429 HG13 ILE A 102      -2.151 -13.033   7.409  1.00 98.68           H  
ATOM   1430  CG2 ILE A 102      -1.439 -11.603   9.381  1.00 98.68           C  
ATOM   1431 HG21 ILE A 102      -2.522 -11.642   9.269  1.00 98.68           H  
ATOM   1432 HG22 ILE A 102      -1.041 -10.865   8.684  1.00 98.68           H  
ATOM   1433 HG23 ILE A 102      -1.209 -11.285  10.398  1.00 98.68           H  
ATOM   1434  CD1 ILE A 102      -1.194 -14.916   7.427  1.00 98.68           C  
ATOM   1435 HD11 ILE A 102      -1.563 -15.119   6.422  1.00 98.68           H  
ATOM   1436 HD12 ILE A 102      -0.202 -15.356   7.531  1.00 98.68           H  
ATOM   1437 HD13 ILE A 102      -1.873 -15.367   8.151  1.00 98.68           H  
ATOM   1438  N   PHE A 103       0.970 -15.221  10.464  1.00 98.48           N  
ATOM   1439  H   PHE A 103       0.361 -14.897  11.202  1.00 98.48           H  
ATOM   1440  CA  PHE A 103       1.348 -16.630  10.460  1.00 98.48           C  
ATOM   1441  HA  PHE A 103       1.497 -16.958   9.431  1.00 98.48           H  
ATOM   1442  C   PHE A 103       0.228 -17.472  11.064  1.00 98.48           C  
ATOM   1443  CB  PHE A 103       2.667 -16.822  11.222  1.00 98.48           C  
ATOM   1444  HB2 PHE A 103       2.556 -16.425  12.231  1.00 98.48           H  
ATOM   1445  HB3 PHE A 103       3.444 -16.240  10.726  1.00 98.48           H  
ATOM   1446  O   PHE A 103      -0.362 -17.095  12.077  1.00 98.48           O  
ATOM   1447  CG  PHE A 103       3.107 -18.272  11.303  1.00 98.48           C  
ATOM   1448  CD1 PHE A 103       2.764 -19.043  12.427  1.00 98.48           C  
ATOM   1449  HD1 PHE A 103       2.206 -18.591  13.234  1.00 98.48           H  
ATOM   1450  CD2 PHE A 103       3.775 -18.876  10.223  1.00 98.48           C  
ATOM   1451  HD2 PHE A 103       4.037 -18.283   9.359  1.00 98.48           H  
ATOM   1452  CE1 PHE A 103       3.075 -20.412  12.463  1.00 98.48           C  
ATOM   1453  HE1 PHE A 103       2.729 -21.005  13.297  1.00 98.48           H  
ATOM   1454  CE2 PHE A 103       4.094 -20.245  10.262  1.00 98.48           C  
ATOM   1455  HE2 PHE A 103       4.583 -20.715   9.422  1.00 98.48           H  
ATOM   1456  CZ  PHE A 103       3.751 -21.013  11.386  1.00 98.48           C  
ATOM   1457  HZ  PHE A 103       3.973 -22.070  11.391  1.00 98.48           H  
ATOM   1458  N   GLY A 104      -0.040 -18.634  10.470  1.00 96.64           N  
ATOM   1459  H   GLY A 104       0.469 -18.886   9.634  1.00 96.64           H  
ATOM   1460  CA  GLY A 104      -0.940 -19.630  11.048  1.00 96.64           C  
ATOM   1461  HA2 GLY A 104      -1.393 -19.242  11.960  1.00 96.64           H  
ATOM   1462  HA3 GLY A 104      -0.348 -20.503  11.321  1.00 96.64           H  
ATOM   1463  C   GLY A 104      -2.081 -20.107  10.150  1.00 96.64           C  
ATOM   1464  O   GLY A 104      -2.280 -21.318  10.121  1.00 96.64           O  
ATOM   1465  N   PRO A 105      -2.832 -19.248   9.430  1.00 98.59           N  
ATOM   1466  CA  PRO A 105      -3.855 -19.732   8.511  1.00 98.59           C  
ATOM   1467  HA  PRO A 105      -4.582 -20.325   9.065  1.00 98.59           H  
ATOM   1468  C   PRO A 105      -3.201 -20.576   7.421  1.00 98.59           C  
ATOM   1469  CB  PRO A 105      -4.545 -18.503   7.909  1.00 98.59           C  
ATOM   1470  HB2 PRO A 105      -4.191 -18.323   6.893  1.00 98.59           H  
ATOM   1471  HB3 PRO A 105      -5.629 -18.614   7.911  1.00 98.59           H  
ATOM   1472  O   PRO A 105      -2.189 -20.168   6.853  1.00 98.59           O  
ATOM   1473  CG  PRO A 105      -4.105 -17.344   8.797  1.00 98.59           C  
ATOM   1474  HG2 PRO A 105      -4.840 -17.179   9.585  1.00 98.59           H  
ATOM   1475  HG3 PRO A 105      -3.969 -16.440   8.203  1.00 98.59           H  
ATOM   1476  CD  PRO A 105      -2.778 -17.800   9.403  1.00 98.59           C  
ATOM   1477  HD2 PRO A 105      -1.957 -17.497   8.755  1.00 98.59           H  
ATOM   1478  HD3 PRO A 105      -2.647 -17.382  10.401  1.00 98.59           H  
ATOM   1479  N   LYS A 106      -3.795 -21.727   7.101  1.00 98.81           N  
ATOM   1480  H   LYS A 106      -4.588 -22.023   7.653  1.00 98.81           H  
ATOM   1481  CA  LYS A 106      -3.344 -22.573   5.988  1.00 98.81           C  
ATOM   1482  HA  LYS A 106      -2.339 -22.946   6.187  1.00 98.81           H  
ATOM   1483  C   LYS A 106      -3.280 -21.794   4.679  1.00 98.81           C  
ATOM   1484  CB  LYS A 106      -4.309 -23.747   5.848  1.00 98.81           C  
ATOM   1485  HB2 LYS A 106      -4.294 -24.327   6.771  1.00 98.81           H  
ATOM   1486  HB3 LYS A 106      -5.321 -23.370   5.701  1.00 98.81           H  
ATOM   1487  O   LYS A 106      -2.307 -21.911   3.945  1.00 98.81           O  
ATOM   1488  CG  LYS A 106      -3.945 -24.666   4.677  1.00 98.81           C  
ATOM   1489  HG2 LYS A 106      -2.898 -24.964   4.737  1.00 98.81           H  
ATOM   1490  HG3 LYS A 106      -4.136 -24.165   3.728  1.00 98.81           H  
ATOM   1491  CD  LYS A 106      -4.837 -25.887   4.799  1.00 98.81           C  
ATOM   1492  HD2 LYS A 106      -4.544 -26.437   5.694  1.00 98.81           H  
ATOM   1493  HD3 LYS A 106      -5.866 -25.545   4.908  1.00 98.81           H  
ATOM   1494  CE  LYS A 106      -4.783 -26.821   3.603  1.00 98.81           C  
ATOM   1495  HE2 LYS A 106      -5.113 -26.285   2.714  1.00 98.81           H  
ATOM   1496  HE3 LYS A 106      -3.761 -27.154   3.426  1.00 98.81           H  
ATOM   1497  NZ  LYS A 106      -5.673 -27.959   3.915  1.00 98.81           N  
ATOM   1498  HZ1 LYS A 106      -5.253 -28.538   4.628  1.00 98.81           H  
ATOM   1499  HZ2 LYS A 106      -6.511 -27.614   4.361  1.00 98.81           H  
ATOM   1500  HZ3 LYS A 106      -5.891 -28.486   3.081  1.00 98.81           H  
ATOM   1501  N   ASN A 107      -4.315 -20.990   4.439  1.00 98.91           N  
ATOM   1502  H   ASN A 107      -5.049 -20.955   5.133  1.00 98.91           H  
ATOM   1503  CA  ASN A 107      -4.458 -20.174   3.244  1.00 98.91           C  
ATOM   1504  HA  ASN A 107      -3.584 -20.318   2.609  1.00 98.91           H  
ATOM   1505  C   ASN A 107      -4.538 -18.683   3.617  1.00 98.91           C  
ATOM   1506  CB  ASN A 107      -5.697 -20.646   2.455  1.00 98.91           C  
ATOM   1507  HB2 ASN A 107      -5.789 -20.049   1.548  1.00 98.91           H  
ATOM   1508  HB3 ASN A 107      -6.585 -20.483   3.065  1.00 98.91           H  
ATOM   1509  O   ASN A 107      -5.638 -18.193   3.912  1.00 98.91           O  
ATOM   1510  CG  ASN A 107      -5.654 -22.107   2.047  1.00 98.91           C  
ATOM   1511  ND2 ASN A 107      -4.659 -22.503   1.290  1.00 98.91           N  
ATOM   1512 HD21 ASN A 107      -4.480 -23.484   1.133  1.00 98.91           H  
ATOM   1513 HD22 ASN A 107      -3.987 -21.825   0.957  1.00 98.91           H  
ATOM   1514  OD1 ASN A 107      -6.552 -22.865   2.414  1.00 98.91           O  
ATOM   1515  N   PRO A 108      -3.410 -17.947   3.636  1.00 98.93           N  
ATOM   1516  CA  PRO A 108      -3.395 -16.493   3.804  1.00 98.93           C  
ATOM   1517  HA  PRO A 108      -3.629 -16.260   4.843  1.00 98.93           H  
ATOM   1518  C   PRO A 108      -4.384 -15.744   2.897  1.00 98.93           C  
ATOM   1519  CB  PRO A 108      -1.949 -16.082   3.513  1.00 98.93           C  
ATOM   1520  HB2 PRO A 108      -1.664 -15.173   4.041  1.00 98.93           H  
ATOM   1521  HB3 PRO A 108      -1.802 -15.959   2.439  1.00 98.93           H  
ATOM   1522  O   PRO A 108      -5.042 -14.813   3.363  1.00 98.93           O  
ATOM   1523  CG  PRO A 108      -1.144 -17.293   3.974  1.00 98.93           C  
ATOM   1524  HG2 PRO A 108      -1.013 -17.258   5.056  1.00 98.93           H  
ATOM   1525  HG3 PRO A 108      -0.181 -17.351   3.467  1.00 98.93           H  
ATOM   1526  CD  PRO A 108      -2.046 -18.467   3.603  1.00 98.93           C  
ATOM   1527  HD2 PRO A 108      -1.795 -18.824   2.604  1.00 98.93           H  
ATOM   1528  HD3 PRO A 108      -1.912 -19.274   4.323  1.00 98.93           H  
ATOM   1529  N   VAL A 109      -4.582 -16.182   1.647  1.00 98.97           N  
ATOM   1530  H   VAL A 109      -3.960 -16.888   1.282  1.00 98.97           H  
ATOM   1531  CA  VAL A 109      -5.549 -15.557   0.724  1.00 98.97           C  
ATOM   1532  HA  VAL A 109      -5.295 -14.500   0.652  1.00 98.97           H  
ATOM   1533  C   VAL A 109      -6.995 -15.634   1.226  1.00 98.97           C  
ATOM   1534  CB  VAL A 109      -5.422 -16.158  -0.687  1.00 98.97           C  
ATOM   1535  HB  VAL A 109      -4.361 -16.231  -0.927  1.00 98.97           H  
ATOM   1536  O   VAL A 109      -7.763 -14.692   1.036  1.00 98.97           O  
ATOM   1537  CG1 VAL A 109      -6.052 -17.551  -0.821  1.00 98.97           C  
ATOM   1538 HG11 VAL A 109      -7.140 -17.493  -0.781  1.00 98.97           H  
ATOM   1539 HG12 VAL A 109      -5.764 -17.992  -1.776  1.00 98.97           H  
ATOM   1540 HG13 VAL A 109      -5.692 -18.200  -0.024  1.00 98.97           H  
ATOM   1541  CG2 VAL A 109      -6.067 -15.246  -1.734  1.00 98.97           C  
ATOM   1542 HG21 VAL A 109      -5.574 -14.273  -1.730  1.00 98.97           H  
ATOM   1543 HG22 VAL A 109      -5.953 -15.697  -2.720  1.00 98.97           H  
ATOM   1544 HG23 VAL A 109      -7.130 -15.111  -1.532  1.00 98.97           H  
ATOM   1545  N   LYS A 110      -7.378 -16.708   1.933  1.00 98.96           N  
ATOM   1546  H   LYS A 110      -6.686 -17.418   2.126  1.00 98.96           H  
ATOM   1547  CA  LYS A 110      -8.712 -16.801   2.550  1.00 98.96           C  
ATOM   1548  HA  LYS A 110      -9.466 -16.522   1.814  1.00 98.96           H  
ATOM   1549  C   LYS A 110      -8.862 -15.811   3.698  1.00 98.96           C  
ATOM   1550  CB  LYS A 110      -9.015 -18.215   3.058  1.00 98.96           C  
ATOM   1551  HB2 LYS A 110      -8.213 -18.550   3.716  1.00 98.96           H  
ATOM   1552  HB3 LYS A 110      -9.934 -18.172   3.643  1.00 98.96           H  
ATOM   1553  O   LYS A 110      -9.953 -15.290   3.900  1.00 98.96           O  
ATOM   1554  CG  LYS A 110      -9.225 -19.229   1.929  1.00 98.96           C  
ATOM   1555  HG2 LYS A 110     -10.026 -18.886   1.275  1.00 98.96           H  
ATOM   1556  HG3 LYS A 110      -8.305 -19.318   1.353  1.00 98.96           H  
ATOM   1557  CD  LYS A 110      -9.596 -20.596   2.523  1.00 98.96           C  
ATOM   1558  HD2 LYS A 110      -8.789 -20.921   3.179  1.00 98.96           H  
ATOM   1559  HD3 LYS A 110     -10.508 -20.508   3.113  1.00 98.96           H  
ATOM   1560  CE  LYS A 110      -9.813 -21.626   1.410  1.00 98.96           C  
ATOM   1561  HE2 LYS A 110     -10.859 -21.610   1.102  1.00 98.96           H  
ATOM   1562  HE3 LYS A 110      -9.213 -21.329   0.550  1.00 98.96           H  
ATOM   1563  NZ  LYS A 110      -9.395 -22.985   1.832  1.00 98.96           N  
ATOM   1564  HZ1 LYS A 110      -8.412 -22.980   2.064  1.00 98.96           H  
ATOM   1565  HZ2 LYS A 110      -9.912 -23.305   2.639  1.00 98.96           H  
ATOM   1566  HZ3 LYS A 110      -9.495 -23.643   1.072  1.00 98.96           H  
ATOM   1567  N   LEU A 111      -7.784 -15.527   4.432  1.00 98.96           N  
ATOM   1568  H   LEU A 111      -6.903 -15.951   4.180  1.00 98.96           H  
ATOM   1569  CA  LEU A 111      -7.808 -14.501   5.472  1.00 98.96           C  
ATOM   1570  HA  LEU A 111      -8.714 -14.653   6.058  1.00 98.96           H  
ATOM   1571  C   LEU A 111      -7.907 -13.095   4.862  1.00 98.96           C  
ATOM   1572  CB  LEU A 111      -6.585 -14.657   6.393  1.00 98.96           C  
ATOM   1573  HB2 LEU A 111      -6.491 -15.699   6.700  1.00 98.96           H  
ATOM   1574  HB3 LEU A 111      -5.689 -14.384   5.836  1.00 98.96           H  
ATOM   1575  O   LEU A 111      -8.697 -12.289   5.340  1.00 98.96           O  
ATOM   1576  CG  LEU A 111      -6.679 -13.770   7.649  1.00 98.96           C  
ATOM   1577  HG  LEU A 111      -6.900 -12.743   7.359  1.00 98.96           H  
ATOM   1578  CD1 LEU A 111      -7.772 -14.252   8.602  1.00 98.96           C  
ATOM   1579 HD11 LEU A 111      -7.788 -13.621   9.491  1.00 98.96           H  
ATOM   1580 HD12 LEU A 111      -7.576 -15.282   8.901  1.00 98.96           H  
ATOM   1581 HD13 LEU A 111      -8.751 -14.178   8.128  1.00 98.96           H  
ATOM   1582  CD2 LEU A 111      -5.360 -13.790   8.421  1.00 98.96           C  
ATOM   1583 HD21 LEU A 111      -5.216 -14.762   8.892  1.00 98.96           H  
ATOM   1584 HD22 LEU A 111      -5.382 -13.025   9.197  1.00 98.96           H  
ATOM   1585 HD23 LEU A 111      -4.529 -13.575   7.748  1.00 98.96           H  
ATOM   1586  N   ALA A 112      -7.180 -12.823   3.776  1.00 98.97           N  
ATOM   1587  H   ALA A 112      -6.511 -13.510   3.456  1.00 98.97           H  
ATOM   1588  CA  ALA A 112      -7.318 -11.582   3.012  1.00 98.97           C  
ATOM   1589  HA  ALA A 112      -7.089 -10.736   3.660  1.00 98.97           H  
ATOM   1590  C   ALA A 112      -8.758 -11.393   2.496  1.00 98.97           C  
ATOM   1591  CB  ALA A 112      -6.300 -11.611   1.866  1.00 98.97           C  
ATOM   1592  HB1 ALA A 112      -5.292 -11.743   2.261  1.00 98.97           H  
ATOM   1593  HB2 ALA A 112      -6.336 -10.672   1.316  1.00 98.97           H  
ATOM   1594  HB3 ALA A 112      -6.523 -12.424   1.175  1.00 98.97           H  
ATOM   1595  O   ALA A 112      -9.346 -10.326   2.655  1.00 98.97           O  
ATOM   1596  N   ARG A 113      -9.374 -12.454   1.963  1.00 98.96           N  
ATOM   1597  H   ARG A 113      -8.829 -13.289   1.800  1.00 98.96           H  
ATOM   1598  CA  ARG A 113     -10.781 -12.432   1.546  1.00 98.96           C  
ATOM   1599  HA  ARG A 113     -10.934 -11.575   0.891  1.00 98.96           H  
ATOM   1600  C   ARG A 113     -11.742 -12.215   2.712  1.00 98.96           C  
ATOM   1601  CB  ARG A 113     -11.092 -13.715   0.770  1.00 98.96           C  
ATOM   1602  HB2 ARG A 113     -11.031 -14.580   1.431  1.00 98.96           H  
ATOM   1603  HB3 ARG A 113     -10.363 -13.835  -0.032  1.00 98.96           H  
ATOM   1604  O   ARG A 113     -12.678 -11.434   2.583  1.00 98.96           O  
ATOM   1605  CG  ARG A 113     -12.495 -13.630   0.170  1.00 98.96           C  
ATOM   1606  HG2 ARG A 113     -12.637 -12.657  -0.300  1.00 98.96           H  
ATOM   1607  HG3 ARG A 113     -13.234 -13.753   0.961  1.00 98.96           H  
ATOM   1608  CD  ARG A 113     -12.700 -14.710  -0.885  1.00 98.96           C  
ATOM   1609  HD2 ARG A 113     -11.993 -14.562  -1.702  1.00 98.96           H  
ATOM   1610  HD3 ARG A 113     -12.536 -15.689  -0.435  1.00 98.96           H  
ATOM   1611  NE  ARG A 113     -14.068 -14.627  -1.389  1.00 98.96           N  
ATOM   1612  HE  ARG A 113     -14.704 -14.008  -0.908  1.00 98.96           H  
ATOM   1613  NH1 ARG A 113     -13.991 -16.261  -2.994  1.00 98.96           N  
ATOM   1614 HH11 ARG A 113     -12.982 -16.269  -2.990  1.00 98.96           H  
ATOM   1615 HH12 ARG A 113     -14.554 -16.728  -3.691  1.00 98.96           H  
ATOM   1616  NH2 ARG A 113     -15.889 -15.206  -2.555  1.00 98.96           N  
ATOM   1617 HH21 ARG A 113     -16.305 -15.759  -3.291  1.00 98.96           H  
ATOM   1618 HH22 ARG A 113     -16.393 -14.536  -1.991  1.00 98.96           H  
ATOM   1619  CZ  ARG A 113     -14.632 -15.366  -2.307  1.00 98.96           C  
ATOM   1620  N   LEU A 114     -11.472 -12.825   3.865  1.00 98.88           N  
ATOM   1621  H   LEU A 114     -10.718 -13.496   3.892  1.00 98.88           H  
ATOM   1622  CA  LEU A 114     -12.251 -12.582   5.076  1.00 98.88           C  
ATOM   1623  HA  LEU A 114     -13.288 -12.833   4.854  1.00 98.88           H  
ATOM   1624  C   LEU A 114     -12.212 -11.097   5.476  1.00 98.88           C  
ATOM   1625  CB  LEU A 114     -11.739 -13.495   6.205  1.00 98.88           C  
ATOM   1626  HB2 LEU A 114     -10.723 -13.196   6.463  1.00 98.88           H  
ATOM   1627  HB3 LEU A 114     -11.709 -14.525   5.851  1.00 98.88           H  
ATOM   1628  O   LEU A 114     -13.260 -10.547   5.809  1.00 98.88           O  
ATOM   1629  CG  LEU A 114     -12.596 -13.435   7.480  1.00 98.88           C  
ATOM   1630  HG  LEU A 114     -12.795 -12.398   7.752  1.00 98.88           H  
ATOM   1631  CD1 LEU A 114     -13.918 -14.182   7.302  1.00 98.88           C  
ATOM   1632 HD11 LEU A 114     -14.476 -13.767   6.463  1.00 98.88           H  
ATOM   1633 HD12 LEU A 114     -14.521 -14.074   8.204  1.00 98.88           H  
ATOM   1634 HD13 LEU A 114     -13.732 -15.238   7.107  1.00 98.88           H  
ATOM   1635  CD2 LEU A 114     -11.838 -14.085   8.636  1.00 98.88           C  
ATOM   1636 HD21 LEU A 114     -10.925 -13.523   8.835  1.00 98.88           H  
ATOM   1637 HD22 LEU A 114     -11.594 -15.115   8.378  1.00 98.88           H  
ATOM   1638 HD23 LEU A 114     -12.455 -14.066   9.534  1.00 98.88           H  
ATOM   1639  N   VAL A 115     -11.046 -10.434   5.411  1.00 98.87           N  
ATOM   1640  H   VAL A 115     -10.218 -10.947   5.143  1.00 98.87           H  
ATOM   1641  CA  VAL A 115     -10.927  -8.982   5.667  1.00 98.87           C  
ATOM   1642  HA  VAL A 115     -11.233  -8.784   6.695  1.00 98.87           H  
ATOM   1643  C   VAL A 115     -11.877  -8.204   4.758  1.00 98.87           C  
ATOM   1644  CB  VAL A 115      -9.481  -8.461   5.490  1.00 98.87           C  
ATOM   1645  HB  VAL A 115      -9.095  -8.760   4.515  1.00 98.87           H  
ATOM   1646  O   VAL A 115     -12.680  -7.420   5.261  1.00 98.87           O  
ATOM   1647  CG1 VAL A 115      -9.365  -6.934   5.581  1.00 98.87           C  
ATOM   1648 HG11 VAL A 115      -8.318  -6.636   5.523  1.00 98.87           H  
ATOM   1649 HG12 VAL A 115      -9.884  -6.461   4.747  1.00 98.87           H  
ATOM   1650 HG13 VAL A 115      -9.792  -6.570   6.516  1.00 98.87           H  
ATOM   1651  CG2 VAL A 115      -8.552  -9.025   6.564  1.00 98.87           C  
ATOM   1652 HG21 VAL A 115      -8.855  -8.639   7.538  1.00 98.87           H  
ATOM   1653 HG22 VAL A 115      -8.587 -10.115   6.567  1.00 98.87           H  
ATOM   1654 HG23 VAL A 115      -7.529  -8.712   6.356  1.00 98.87           H  
ATOM   1655  N   MET A 116     -11.826  -8.482   3.452  1.00 98.82           N  
ATOM   1656  H   MET A 116     -11.159  -9.175   3.143  1.00 98.82           H  
ATOM   1657  CA  MET A 116     -12.647  -7.820   2.435  1.00 98.82           C  
ATOM   1658  HA  MET A 116     -12.408  -6.756   2.424  1.00 98.82           H  
ATOM   1659  C   MET A 116     -14.151  -7.971   2.683  1.00 98.82           C  
ATOM   1660  CB  MET A 116     -12.321  -8.435   1.066  1.00 98.82           C  
ATOM   1661  HB2 MET A 116     -12.648  -9.474   1.047  1.00 98.82           H  
ATOM   1662  HB3 MET A 116     -11.245  -8.430   0.894  1.00 98.82           H  
ATOM   1663  O   MET A 116     -14.904  -7.017   2.526  1.00 98.82           O  
ATOM   1664  CG  MET A 116     -13.003  -7.688  -0.078  1.00 98.82           C  
ATOM   1665  HG2 MET A 116     -12.696  -6.643  -0.038  1.00 98.82           H  
ATOM   1666  HG3 MET A 116     -14.085  -7.725   0.049  1.00 98.82           H  
ATOM   1667  SD  MET A 116     -12.596  -8.357  -1.707  1.00 98.82           S  
ATOM   1668  CE  MET A 116     -13.604  -9.857  -1.653  1.00 98.82           C  
ATOM   1669  HE1 MET A 116     -13.514 -10.354  -2.618  1.00 98.82           H  
ATOM   1670  HE2 MET A 116     -14.649  -9.600  -1.477  1.00 98.82           H  
ATOM   1671  HE3 MET A 116     -13.253 -10.523  -0.864  1.00 98.82           H  
ATOM   1672  N   GLU A 117     -14.593  -9.183   3.019  1.00 98.44           N  
ATOM   1673  H   GLU A 117     -13.923  -9.937   3.069  1.00 98.44           H  
ATOM   1674  CA  GLU A 117     -16.018  -9.531   3.067  1.00 98.44           C  
ATOM   1675  HA  GLU A 117     -16.565  -8.934   2.337  1.00 98.44           H  
ATOM   1676  C   GLU A 117     -16.660  -9.253   4.432  1.00 98.44           C  
ATOM   1677  CB  GLU A 117     -16.183 -11.015   2.698  1.00 98.44           C  
ATOM   1678  HB2 GLU A 117     -17.213 -11.318   2.890  1.00 98.44           H  
ATOM   1679  HB3 GLU A 117     -15.528 -11.606   3.337  1.00 98.44           H  
ATOM   1680  O   GLU A 117     -17.882  -9.144   4.523  1.00 98.44           O  
ATOM   1681  CG  GLU A 117     -15.867 -11.297   1.217  1.00 98.44           C  
ATOM   1682  HG2 GLU A 117     -16.561 -10.725   0.602  1.00 98.44           H  
ATOM   1683  HG3 GLU A 117     -14.860 -10.948   0.989  1.00 98.44           H  
ATOM   1684  CD  GLU A 117     -15.958 -12.788   0.841  1.00 98.44           C  
ATOM   1685  OE1 GLU A 117     -16.102 -13.089  -0.372  1.00 98.44           O  
ATOM   1686  OE2 GLU A 117     -15.799 -13.656   1.726  1.00 98.44           O  
ATOM   1687  N   THR A 118     -15.866  -9.173   5.505  1.00 97.35           N  
ATOM   1688  H   THR A 118     -14.870  -9.258   5.359  1.00 97.35           H  
ATOM   1689  CA  THR A 118     -16.401  -9.168   6.882  1.00 97.35           C  
ATOM   1690  HA  THR A 118     -17.489  -9.112   6.833  1.00 97.35           H  
ATOM   1691  C   THR A 118     -15.993  -7.966   7.722  1.00 97.35           C  
ATOM   1692  CB  THR A 118     -16.087 -10.465   7.640  1.00 97.35           C  
ATOM   1693  HB  THR A 118     -16.681 -10.469   8.554  1.00 97.35           H  
ATOM   1694  O   THR A 118     -16.532  -7.775   8.813  1.00 97.35           O  
ATOM   1695  CG2 THR A 118     -16.464 -11.716   6.846  1.00 97.35           C  
ATOM   1696 HG21 THR A 118     -16.407 -12.592   7.492  1.00 97.35           H  
ATOM   1697 HG22 THR A 118     -15.795 -11.843   5.994  1.00 97.35           H  
ATOM   1698 HG23 THR A 118     -17.488 -11.618   6.484  1.00 97.35           H  
ATOM   1699  OG1 THR A 118     -14.728 -10.548   7.999  1.00 97.35           O  
ATOM   1700  HG1 THR A 118     -14.219 -10.554   7.185  1.00 97.35           H  
ATOM   1701  N   THR A 119     -15.073  -7.132   7.235  1.00 95.98           N  
ATOM   1702  H   THR A 119     -14.703  -7.293   6.309  1.00 95.98           H  
ATOM   1703  CA  THR A 119     -14.630  -5.927   7.941  1.00 95.98           C  
ATOM   1704  HA  THR A 119     -15.232  -5.810   8.842  1.00 95.98           H  
ATOM   1705  C   THR A 119     -14.854  -4.688   7.077  1.00 95.98           C  
ATOM   1706  CB  THR A 119     -13.165  -6.030   8.400  1.00 95.98           C  
ATOM   1707  HB  THR A 119     -13.006  -5.285   9.179  1.00 95.98           H  
ATOM   1708  O   THR A 119     -14.864  -4.789   5.853  1.00 95.98           O  
ATOM   1709  CG2 THR A 119     -12.789  -7.390   8.992  1.00 95.98           C  
ATOM   1710 HG21 THR A 119     -11.770  -7.349   9.377  1.00 95.98           H  
ATOM   1711 HG22 THR A 119     -13.472  -7.639   9.804  1.00 95.98           H  
ATOM   1712 HG23 THR A 119     -12.850  -8.167   8.229  1.00 95.98           H  
ATOM   1713  OG1 THR A 119     -12.266  -5.732   7.365  1.00 95.98           O  
ATOM   1714  HG1 THR A 119     -12.494  -6.246   6.587  1.00 95.98           H  
ATOM   1715  N   PRO A 120     -14.989  -3.490   7.672  1.00 93.33           N  
ATOM   1716  CA  PRO A 120     -15.008  -2.247   6.907  1.00 93.33           C  
ATOM   1717  HA  PRO A 120     -15.616  -2.363   6.010  1.00 93.33           H  
ATOM   1718  C   PRO A 120     -13.598  -1.804   6.468  1.00 93.33           C  
ATOM   1719  CB  PRO A 120     -15.681  -1.241   7.847  1.00 93.33           C  
ATOM   1720  HB2 PRO A 120     -16.763  -1.363   7.793  1.00 93.33           H  
ATOM   1721  HB3 PRO A 120     -15.410  -0.208   7.632  1.00 93.33           H  
ATOM   1722  O   PRO A 120     -13.428  -0.655   6.076  1.00 93.33           O  
ATOM   1723  CG  PRO A 120     -15.184  -1.689   9.220  1.00 93.33           C  
ATOM   1724  HG2 PRO A 120     -14.180  -1.300   9.387  1.00 93.33           H  
ATOM   1725  HG3 PRO A 120     -15.856  -1.371  10.017  1.00 93.33           H  
ATOM   1726  CD  PRO A 120     -15.130  -3.213   9.097  1.00 93.33           C  
ATOM   1727  HD2 PRO A 120     -16.065  -3.643   9.457  1.00 93.33           H  
ATOM   1728  HD3 PRO A 120     -14.287  -3.600   9.669  1.00 93.33           H  
ATOM   1729  N   HIS A 121     -12.579  -2.663   6.596  1.00 96.95           N  
ATOM   1730  H   HIS A 121     -12.784  -3.637   6.767  1.00 96.95           H  
ATOM   1731  CA  HIS A 121     -11.169  -2.331   6.395  1.00 96.95           C  
ATOM   1732  HA  HIS A 121     -11.076  -1.255   6.248  1.00 96.95           H  
ATOM   1733  C   HIS A 121     -10.597  -3.011   5.153  1.00 96.95           C  
ATOM   1734  CB  HIS A 121     -10.362  -2.682   7.653  1.00 96.95           C  
ATOM   1735  HB2 HIS A 121      -9.319  -2.409   7.498  1.00 96.95           H  
ATOM   1736  HB3 HIS A 121     -10.407  -3.758   7.821  1.00 96.95           H  
ATOM   1737  O   HIS A 121     -11.092  -4.042   4.709  1.00 96.95           O  
ATOM   1738  CG  HIS A 121     -10.863  -1.964   8.878  1.00 96.95           C  
ATOM   1739  CD2 HIS A 121     -11.087  -2.502  10.114  1.00 96.95           C  
ATOM   1740  HD2 HIS A 121     -10.908  -3.532  10.384  1.00 96.95           H  
ATOM   1741  ND1 HIS A 121     -11.206  -0.635   8.941  1.00 96.95           N  
ATOM   1742  HD1 HIS A 121     -11.104   0.025   8.183  1.00 96.95           H  
ATOM   1743  CE1 HIS A 121     -11.645  -0.381  10.183  1.00 96.95           C  
ATOM   1744  HE1 HIS A 121     -11.987   0.586  10.519  1.00 96.95           H  
ATOM   1745  NE2 HIS A 121     -11.577  -1.485  10.952  1.00 96.95           N  
ATOM   1746  N   VAL A 122      -9.518  -2.440   4.611  1.00 98.69           N  
ATOM   1747  H   VAL A 122      -9.198  -1.566   5.001  1.00 98.69           H  
ATOM   1748  CA  VAL A 122      -8.782  -3.032   3.483  1.00 98.69           C  
ATOM   1749  HA  VAL A 122      -9.435  -3.726   2.953  1.00 98.69           H  
ATOM   1750  C   VAL A 122      -7.596  -3.860   3.960  1.00 98.69           C  
ATOM   1751  CB  VAL A 122      -8.354  -1.955   2.470  1.00 98.69           C  
ATOM   1752  HB  VAL A 122      -7.878  -1.129   3.000  1.00 98.69           H  
ATOM   1753  O   VAL A 122      -7.389  -4.946   3.440  1.00 98.69           O  
ATOM   1754  CG1 VAL A 122      -7.375  -2.489   1.418  1.00 98.69           C  
ATOM   1755 HG11 VAL A 122      -7.751  -3.425   1.005  1.00 98.69           H  
ATOM   1756 HG12 VAL A 122      -7.268  -1.765   0.611  1.00 98.69           H  
ATOM   1757 HG13 VAL A 122      -6.395  -2.664   1.864  1.00 98.69           H  
ATOM   1758  CG2 VAL A 122      -9.579  -1.422   1.719  1.00 98.69           C  
ATOM   1759 HG21 VAL A 122      -9.288  -0.577   1.095  1.00 98.69           H  
ATOM   1760 HG22 VAL A 122      -9.994  -2.214   1.095  1.00 98.69           H  
ATOM   1761 HG23 VAL A 122     -10.346  -1.098   2.423  1.00 98.69           H  
ATOM   1762  N   CYS A 123      -6.824  -3.388   4.941  1.00 98.88           N  
ATOM   1763  H   CYS A 123      -7.056  -2.509   5.380  1.00 98.88           H  
ATOM   1764  CA  CYS A 123      -5.609  -4.067   5.391  1.00 98.88           C  
ATOM   1765  HA  CYS A 123      -5.539  -5.047   4.919  1.00 98.88           H  
ATOM   1766  C   CYS A 123      -5.615  -4.285   6.900  1.00 98.88           C  
ATOM   1767  CB  CYS A 123      -4.395  -3.268   4.926  1.00 98.88           C  
ATOM   1768  HB2 CYS A 123      -4.432  -2.261   5.340  1.00 98.88           H  
ATOM   1769  HB3 CYS A 123      -4.442  -3.223   3.838  1.00 98.88           H  
ATOM   1770  O   CYS A 123      -5.883  -3.362   7.677  1.00 98.88           O  
ATOM   1771  SG  CYS A 123      -2.849  -4.094   5.419  1.00 98.88           S  
ATOM   1772  HG  CYS A 123      -2.018  -3.332   4.703  1.00 98.88           H  
ATOM   1773  N   MET A 124      -5.294  -5.513   7.299  1.00 98.85           N  
ATOM   1774  H   MET A 124      -5.078  -6.201   6.592  1.00 98.85           H  
ATOM   1775  CA  MET A 124      -5.209  -5.924   8.694  1.00 98.85           C  
ATOM   1776  HA  MET A 124      -5.245  -5.044   9.336  1.00 98.85           H  
ATOM   1777  C   MET A 124      -3.895  -6.660   8.972  1.00 98.85           C  
ATOM   1778  CB  MET A 124      -6.403  -6.817   9.042  1.00 98.85           C  
ATOM   1779  HB2 MET A 124      -6.251  -7.200  10.051  1.00 98.85           H  
ATOM   1780  HB3 MET A 124      -6.414  -7.661   8.353  1.00 98.85           H  
ATOM   1781  O   MET A 124      -3.466  -7.514   8.199  1.00 98.85           O  
ATOM   1782  CG  MET A 124      -7.771  -6.119   8.978  1.00 98.85           C  
ATOM   1783  HG2 MET A 124      -8.545  -6.882   9.057  1.00 98.85           H  
ATOM   1784  HG3 MET A 124      -7.882  -5.650   8.000  1.00 98.85           H  
ATOM   1785  SD  MET A 124      -8.103  -4.868  10.254  1.00 98.85           S  
ATOM   1786  CE  MET A 124      -8.141  -5.898  11.746  1.00 98.85           C  
ATOM   1787  HE1 MET A 124      -8.385  -5.276  12.607  1.00 98.85           H  
ATOM   1788  HE2 MET A 124      -8.890  -6.682  11.635  1.00 98.85           H  
ATOM   1789  HE3 MET A 124      -7.160  -6.341  11.916  1.00 98.85           H  
ATOM   1790  N   ILE A 125      -3.287  -6.380  10.119  1.00 98.83           N  
ATOM   1791  H   ILE A 125      -3.669  -5.636  10.685  1.00 98.83           H  
ATOM   1792  CA  ILE A 125      -2.083  -7.054  10.619  1.00 98.83           C  
ATOM   1793  HA  ILE A 125      -1.888  -7.932  10.003  1.00 98.83           H  
ATOM   1794  C   ILE A 125      -2.300  -7.572  12.047  1.00 98.83           C  
ATOM   1795  CB  ILE A 125      -0.840  -6.136  10.498  1.00 98.83           C  
ATOM   1796  HB  ILE A 125       0.028  -6.725  10.794  1.00 98.83           H  
ATOM   1797  O   ILE A 125      -3.262  -7.209  12.724  1.00 98.83           O  
ATOM   1798  CG1 ILE A 125      -0.910  -4.897  11.417  1.00 98.83           C  
ATOM   1799 HG12 ILE A 125      -1.121  -5.211  12.439  1.00 98.83           H  
ATOM   1800 HG13 ILE A 125      -1.714  -4.242  11.082  1.00 98.83           H  
ATOM   1801  CG2 ILE A 125      -0.630  -5.719   9.032  1.00 98.83           C  
ATOM   1802 HG21 ILE A 125      -0.737  -6.594   8.391  1.00 98.83           H  
ATOM   1803 HG22 ILE A 125      -1.370  -4.978   8.733  1.00 98.83           H  
ATOM   1804 HG23 ILE A 125       0.370  -5.308   8.894  1.00 98.83           H  
ATOM   1805  CD1 ILE A 125       0.377  -4.067  11.440  1.00 98.83           C  
ATOM   1806 HD11 ILE A 125       1.222  -4.694  11.725  1.00 98.83           H  
ATOM   1807 HD12 ILE A 125       0.267  -3.270  12.176  1.00 98.83           H  
ATOM   1808 HD13 ILE A 125       0.564  -3.615  10.466  1.00 98.83           H  
ATOM   1809  N   GLY A 126      -1.383  -8.412  12.527  1.00 97.25           N  
ATOM   1810  H   GLY A 126      -0.641  -8.709  11.911  1.00 97.25           H  
ATOM   1811  CA  GLY A 126      -1.326  -8.821  13.934  1.00 97.25           C  
ATOM   1812  HA2 GLY A 126      -0.354  -9.274  14.129  1.00 97.25           H  
ATOM   1813  HA3 GLY A 126      -1.405  -7.931  14.557  1.00 97.25           H  
ATOM   1814  C   GLY A 126      -2.404  -9.815  14.386  1.00 97.25           C  
ATOM   1815  O   GLY A 126      -3.110 -10.439  13.593  1.00 97.25           O  
ATOM   1816  N   ASP A 127      -2.509  -9.995  15.703  1.00 97.20           N  
ATOM   1817  H   ASP A 127      -1.861  -9.505  16.303  1.00 97.20           H  
ATOM   1818  CA  ASP A 127      -3.261 -11.109  16.298  1.00 97.20           C  
ATOM   1819  HA  ASP A 127      -2.970 -12.032  15.798  1.00 97.20           H  
ATOM   1820  C   ASP A 127      -4.781 -10.990  16.159  1.00 97.20           C  
ATOM   1821  CB  ASP A 127      -2.903 -11.230  17.786  1.00 97.20           C  
ATOM   1822  HB2 ASP A 127      -3.049 -10.264  18.270  1.00 97.20           H  
ATOM   1823  HB3 ASP A 127      -3.582 -11.944  18.252  1.00 97.20           H  
ATOM   1824  O   ASP A 127      -5.475 -12.007  16.101  1.00 97.20           O  
ATOM   1825  CG  ASP A 127      -1.476 -11.724  18.027  1.00 97.20           C  
ATOM   1826  OD1 ASP A 127      -0.974 -12.497  17.181  1.00 97.20           O  
ATOM   1827  OD2 ASP A 127      -0.922 -11.351  19.083  1.00 97.20           O  
ATOM   1828  N   HIS A 128      -5.316  -9.767  16.093  1.00 97.40           N  
ATOM   1829  H   HIS A 128      -4.698  -8.968  16.103  1.00 97.40           H  
ATOM   1830  CA  HIS A 128      -6.762  -9.556  16.045  1.00 97.40           C  
ATOM   1831  HA  HIS A 128      -7.209 -10.047  16.909  1.00 97.40           H  
ATOM   1832  C   HIS A 128      -7.378 -10.186  14.791  1.00 97.40           C  
ATOM   1833  CB  HIS A 128      -7.074  -8.058  16.128  1.00 97.40           C  
ATOM   1834  HB2 HIS A 128      -6.725  -7.560  15.224  1.00 97.40           H  
ATOM   1835  HB3 HIS A 128      -6.541  -7.635  16.980  1.00 97.40           H  
ATOM   1836  O   HIS A 128      -8.392 -10.880  14.882  1.00 97.40           O  
ATOM   1837  CG  HIS A 128      -8.545  -7.792  16.312  1.00 97.40           C  
ATOM   1838  CD2 HIS A 128      -9.473  -7.564  15.330  1.00 97.40           C  
ATOM   1839  HD2 HIS A 128      -9.277  -7.529  14.269  1.00 97.40           H  
ATOM   1840  ND1 HIS A 128      -9.210  -7.765  17.517  1.00 97.40           N  
ATOM   1841  HD1 HIS A 128      -8.780  -7.809  18.430  1.00 97.40           H  
ATOM   1842  CE1 HIS A 128     -10.508  -7.533  17.265  1.00 97.40           C  
ATOM   1843  HE1 HIS A 128     -11.273  -7.421  18.019  1.00 97.40           H  
ATOM   1844  NE2 HIS A 128     -10.720  -7.405  15.947  1.00 97.40           N  
ATOM   1845  N   ILE A 129      -6.736 -10.021  13.628  1.00 98.15           N  
ATOM   1846  H   ILE A 129      -5.881  -9.484  13.606  1.00 98.15           H  
ATOM   1847  CA  ILE A 129      -7.231 -10.627  12.390  1.00 98.15           C  
ATOM   1848  HA  ILE A 129      -8.306 -10.448  12.377  1.00 98.15           H  
ATOM   1849  C   ILE A 129      -7.050 -12.147  12.378  1.00 98.15           C  
ATOM   1850  CB  ILE A 129      -6.639  -9.934  11.147  1.00 98.15           C  
ATOM   1851  HB  ILE A 129      -6.866  -8.873  11.253  1.00 98.15           H  
ATOM   1852  O   ILE A 129      -7.925 -12.859  11.890  1.00 98.15           O  
ATOM   1853  CG1 ILE A 129      -7.286 -10.412   9.833  1.00 98.15           C  
ATOM   1854 HG12 ILE A 129      -6.853  -9.856   9.001  1.00 98.15           H  
ATOM   1855 HG13 ILE A 129      -7.055 -11.466   9.674  1.00 98.15           H  
ATOM   1856  CG2 ILE A 129      -5.112 -10.075  11.033  1.00 98.15           C  
ATOM   1857 HG21 ILE A 129      -4.807 -11.121  11.010  1.00 98.15           H  
ATOM   1858 HG22 ILE A 129      -4.635  -9.566  11.870  1.00 98.15           H  
ATOM   1859 HG23 ILE A 129      -4.763  -9.591  10.121  1.00 98.15           H  
ATOM   1860  CD1 ILE A 129      -8.808 -10.226   9.782  1.00 98.15           C  
ATOM   1861 HD11 ILE A 129      -9.181 -10.548   8.810  1.00 98.15           H  
ATOM   1862 HD12 ILE A 129      -9.067  -9.181   9.948  1.00 98.15           H  
ATOM   1863 HD13 ILE A 129      -9.299 -10.852  10.527  1.00 98.15           H  
ATOM   1864  N   LEU A 130      -5.983 -12.672  12.990  1.00 98.65           N  
ATOM   1865  H   LEU A 130      -5.302 -12.047  13.396  1.00 98.65           H  
ATOM   1866  CA  LEU A 130      -5.822 -14.119  13.163  1.00 98.65           C  
ATOM   1867  HA  LEU A 130      -5.871 -14.597  12.185  1.00 98.65           H  
ATOM   1868  C   LEU A 130      -6.960 -14.709  14.004  1.00 98.65           C  
ATOM   1869  CB  LEU A 130      -4.466 -14.430  13.819  1.00 98.65           C  
ATOM   1870  HB2 LEU A 130      -4.430 -15.499  14.028  1.00 98.65           H  
ATOM   1871  HB3 LEU A 130      -4.401 -13.907  14.773  1.00 98.65           H  
ATOM   1872  O   LEU A 130      -7.484 -15.773  13.677  1.00 98.65           O  
ATOM   1873  CG  LEU A 130      -3.236 -14.062  12.974  1.00 98.65           C  
ATOM   1874  HG  LEU A 130      -3.209 -12.986  12.800  1.00 98.65           H  
ATOM   1875  CD1 LEU A 130      -1.972 -14.464  13.732  1.00 98.65           C  
ATOM   1876 HD11 LEU A 130      -1.094 -14.141  13.172  1.00 98.65           H  
ATOM   1877 HD12 LEU A 130      -1.945 -13.968  14.702  1.00 98.65           H  
ATOM   1878 HD13 LEU A 130      -1.932 -15.545  13.867  1.00 98.65           H  
ATOM   1879  CD2 LEU A 130      -3.262 -14.783  11.625  1.00 98.65           C  
ATOM   1880 HD21 LEU A 130      -3.841 -14.192  10.914  1.00 98.65           H  
ATOM   1881 HD22 LEU A 130      -3.715 -15.769  11.728  1.00 98.65           H  
ATOM   1882 HD23 LEU A 130      -2.247 -14.909  11.248  1.00 98.65           H  
ATOM   1883  N   GLU A 131      -7.374 -14.009  15.060  1.00 98.31           N  
ATOM   1884  H   GLU A 131      -6.887 -13.156  15.293  1.00 98.31           H  
ATOM   1885  CA  GLU A 131      -8.495 -14.426  15.898  1.00 98.31           C  
ATOM   1886  HA  GLU A 131      -8.341 -15.473  16.159  1.00 98.31           H  
ATOM   1887  C   GLU A 131      -9.838 -14.363  15.159  1.00 98.31           C  
ATOM   1888  CB  GLU A 131      -8.497 -13.583  17.183  1.00 98.31           C  
ATOM   1889  HB2 GLU A 131      -7.529 -13.686  17.674  1.00 98.31           H  
ATOM   1890  HB3 GLU A 131      -8.632 -12.533  16.927  1.00 98.31           H  
ATOM   1891  O   GLU A 131     -10.645 -15.287  15.279  1.00 98.31           O  
ATOM   1892  CG  GLU A 131      -9.597 -13.978  18.178  1.00 98.31           C  
ATOM   1893  HG2 GLU A 131      -9.496 -13.353  19.065  1.00 98.31           H  
ATOM   1894  HG3 GLU A 131     -10.568 -13.750  17.740  1.00 98.31           H  
ATOM   1895  CD  GLU A 131      -9.557 -15.455  18.606  1.00 98.31           C  
ATOM   1896  OE1 GLU A 131     -10.612 -15.901  19.111  1.00 98.31           O  
ATOM   1897  OE2 GLU A 131      -8.503 -16.122  18.438  1.00 98.31           O  
ATOM   1898  N   LEU A 132     -10.069 -13.331  14.342  1.00 97.93           N  
ATOM   1899  H   LEU A 132      -9.387 -12.588  14.295  1.00 97.93           H  
ATOM   1900  CA  LEU A 132     -11.233 -13.289  13.451  1.00 97.93           C  
ATOM   1901  HA  LEU A 132     -12.139 -13.409  14.044  1.00 97.93           H  
ATOM   1902  C   LEU A 132     -11.223 -14.460  12.457  1.00 97.93           C  
ATOM   1903  CB  LEU A 132     -11.289 -11.942  12.712  1.00 97.93           C  
ATOM   1904  HB2 LEU A 132     -12.043 -12.011  11.928  1.00 97.93           H  
ATOM   1905  HB3 LEU A 132     -10.325 -11.780  12.229  1.00 97.93           H  
ATOM   1906  O   LEU A 132     -12.257 -15.094  12.259  1.00 97.93           O  
ATOM   1907  CG  LEU A 132     -11.614 -10.719  13.587  1.00 97.93           C  
ATOM   1908  HG  LEU A 132     -10.866 -10.616  14.374  1.00 97.93           H  
ATOM   1909  CD1 LEU A 132     -11.588  -9.456  12.725  1.00 97.93           C  
ATOM   1910 HD11 LEU A 132     -12.337  -9.519  11.936  1.00 97.93           H  
ATOM   1911 HD12 LEU A 132     -11.789  -8.583  13.345  1.00 97.93           H  
ATOM   1912 HD13 LEU A 132     -10.602  -9.339  12.274  1.00 97.93           H  
ATOM   1913  CD2 LEU A 132     -12.991 -10.825  14.248  1.00 97.93           C  
ATOM   1914 HD21 LEU A 132     -13.001 -11.644  14.967  1.00 97.93           H  
ATOM   1915 HD22 LEU A 132     -13.754 -10.988  13.486  1.00 97.93           H  
ATOM   1916 HD23 LEU A 132     -13.206  -9.895  14.775  1.00 97.93           H  
ATOM   1917  N   GLY A 133     -10.055 -14.815  11.912  1.00 98.72           N  
ATOM   1918  H   GLY A 133      -9.257 -14.220  12.082  1.00 98.72           H  
ATOM   1919  CA  GLY A 133      -9.878 -15.987  11.055  1.00 98.72           C  
ATOM   1920  HA2 GLY A 133      -8.827 -16.055  10.773  1.00 98.72           H  
ATOM   1921  HA3 GLY A 133     -10.477 -15.874  10.151  1.00 98.72           H  
ATOM   1922  C   GLY A 133     -10.271 -17.299  11.735  1.00 98.72           C  
ATOM   1923  O   GLY A 133     -11.011 -18.094  11.155  1.00 98.72           O  
ATOM   1924  N   ARG A 134      -9.833 -17.518  12.984  1.00 98.43           N  
ATOM   1925  H   ARG A 134      -9.220 -16.829  13.395  1.00 98.43           H  
ATOM   1926  CA  ARG A 134     -10.229 -18.702  13.771  1.00 98.43           C  
ATOM   1927  HA  ARG A 134      -9.990 -19.605  13.210  1.00 98.43           H  
ATOM   1928  C   ARG A 134     -11.735 -18.736  14.010  1.00 98.43           C  
ATOM   1929  CB  ARG A 134      -9.506 -18.739  15.125  1.00 98.43           C  
ATOM   1930  HB2 ARG A 134      -9.680 -17.801  15.653  1.00 98.43           H  
ATOM   1931  HB3 ARG A 134      -9.928 -19.547  15.722  1.00 98.43           H  
ATOM   1932  O   ARG A 134     -12.357 -19.777  13.816  1.00 98.43           O  
ATOM   1933  CG  ARG A 134      -8.000 -18.975  14.997  1.00 98.43           C  
ATOM   1934  HG2 ARG A 134      -7.555 -18.157  14.429  1.00 98.43           H  
ATOM   1935  HG3 ARG A 134      -7.810 -19.912  14.474  1.00 98.43           H  
ATOM   1936  CD  ARG A 134      -7.369 -19.031  16.391  1.00 98.43           C  
ATOM   1937  HD2 ARG A 134      -7.881 -18.326  17.045  1.00 98.43           H  
ATOM   1938  HD3 ARG A 134      -7.510 -20.029  16.807  1.00 98.43           H  
ATOM   1939  NE  ARG A 134      -5.933 -18.713  16.322  1.00 98.43           N  
ATOM   1940  HE  ARG A 134      -5.356 -19.353  15.795  1.00 98.43           H  
ATOM   1941  NH1 ARG A 134      -6.000 -16.653  17.391  1.00 98.43           N  
ATOM   1942 HH11 ARG A 134      -6.968 -16.742  17.665  1.00 98.43           H  
ATOM   1943 HH12 ARG A 134      -5.549 -15.785  17.641  1.00 98.43           H  
ATOM   1944  NH2 ARG A 134      -4.103 -17.380  16.497  1.00 98.43           N  
ATOM   1945 HH21 ARG A 134      -3.684 -16.509  16.789  1.00 98.43           H  
ATOM   1946 HH22 ARG A 134      -3.572 -18.037  15.943  1.00 98.43           H  
ATOM   1947  CZ  ARG A 134      -5.367 -17.591  16.739  1.00 98.43           C  
ATOM   1948  N   LYS A 135     -12.332 -17.600  14.386  1.00 98.26           N  
ATOM   1949  H   LYS A 135     -11.746 -16.790  14.530  1.00 98.26           H  
ATOM   1950  CA  LYS A 135     -13.784 -17.479  14.611  1.00 98.26           C  
ATOM   1951  HA  LYS A 135     -14.103 -18.246  15.317  1.00 98.26           H  
ATOM   1952  C   LYS A 135     -14.603 -17.720  13.343  1.00 98.26           C  
ATOM   1953  CB  LYS A 135     -14.109 -16.097  15.188  1.00 98.26           C  
ATOM   1954  HB2 LYS A 135     -15.186 -15.935  15.139  1.00 98.26           H  
ATOM   1955  HB3 LYS A 135     -13.621 -15.330  14.587  1.00 98.26           H  
ATOM   1956  O   LYS A 135     -15.686 -18.286  13.434  1.00 98.26           O  
ATOM   1957  CG  LYS A 135     -13.668 -15.980  16.650  1.00 98.26           C  
ATOM   1958  HG2 LYS A 135     -12.611 -16.228  16.743  1.00 98.26           H  
ATOM   1959  HG3 LYS A 135     -14.245 -16.678  17.257  1.00 98.26           H  
ATOM   1960  CD  LYS A 135     -13.897 -14.554  17.150  1.00 98.26           C  
ATOM   1961  HD2 LYS A 135     -14.955 -14.301  17.083  1.00 98.26           H  
ATOM   1962  HD3 LYS A 135     -13.316 -13.871  16.530  1.00 98.26           H  
ATOM   1963  CE  LYS A 135     -13.420 -14.467  18.598  1.00 98.26           C  
ATOM   1964  HE2 LYS A 135     -12.417 -14.892  18.642  1.00 98.26           H  
ATOM   1965  HE3 LYS A 135     -14.061 -15.085  19.228  1.00 98.26           H  
ATOM   1966  NZ  LYS A 135     -13.383 -13.068  19.076  1.00 98.26           N  
ATOM   1967  HZ1 LYS A 135     -12.768 -12.535  18.478  1.00 98.26           H  
ATOM   1968  HZ2 LYS A 135     -12.996 -13.045  20.009  1.00 98.26           H  
ATOM   1969  HZ3 LYS A 135     -14.305 -12.655  19.065  1.00 98.26           H  
ATOM   1970  N   ALA A 136     -14.078 -17.339  12.180  1.00 98.48           N  
ATOM   1971  H   ALA A 136     -13.226 -16.797  12.194  1.00 98.48           H  
ATOM   1972  CA  ALA A 136     -14.687 -17.605  10.879  1.00 98.48           C  
ATOM   1973  HA  ALA A 136     -15.760 -17.433  10.956  1.00 98.48           H  
ATOM   1974  C   ALA A 136     -14.505 -19.058  10.395  1.00 98.48           C  
ATOM   1975  CB  ALA A 136     -14.120 -16.595   9.878  1.00 98.48           C  
ATOM   1976  HB1 ALA A 136     -13.047 -16.747   9.761  1.00 98.48           H  
ATOM   1977  HB2 ALA A 136     -14.306 -15.581  10.230  1.00 98.48           H  
ATOM   1978  HB3 ALA A 136     -14.606 -16.728   8.911  1.00 98.48           H  
ATOM   1979  O   ALA A 136     -15.008 -19.417   9.334  1.00 98.48           O  
ATOM   1980  N   GLY A 137     -13.800 -19.903  11.155  1.00 98.37           N  
ATOM   1981  H   GLY A 137     -13.400 -19.566  12.019  1.00 98.37           H  
ATOM   1982  CA  GLY A 137     -13.603 -21.313  10.824  1.00 98.37           C  
ATOM   1983  HA2 GLY A 137     -14.531 -21.728  10.430  1.00 98.37           H  
ATOM   1984  HA3 GLY A 137     -13.347 -21.848  11.738  1.00 98.37           H  
ATOM   1985  C   GLY A 137     -12.493 -21.577   9.807  1.00 98.37           C  
ATOM   1986  O   GLY A 137     -12.477 -22.648   9.201  1.00 98.37           O  
ATOM   1987  N   LEU A 138     -11.559 -20.639   9.604  1.00 98.73           N  
ATOM   1988  H   LEU A 138     -11.596 -19.787  10.145  1.00 98.73           H  
ATOM   1989  CA  LEU A 138     -10.375 -20.910   8.788  1.00 98.73           C  
ATOM   1990  HA  LEU A 138     -10.712 -21.325   7.839  1.00 98.73           H  
ATOM   1991  C   LEU A 138      -9.494 -21.982   9.447  1.00 98.73           C  
ATOM   1992  CB  LEU A 138      -9.578 -19.624   8.504  1.00 98.73           C  
ATOM   1993  HB2 LEU A 138      -8.685 -19.897   7.942  1.00 98.73           H  
ATOM   1994  HB3 LEU A 138      -9.252 -19.200   9.454  1.00 98.73           H  
ATOM   1995  O   LEU A 138      -9.389 -22.067  10.670  1.00 98.73           O  
ATOM   1996  CG  LEU A 138     -10.335 -18.540   7.714  1.00 98.73           C  
ATOM   1997  HG  LEU A 138     -11.160 -18.156   8.316  1.00 98.73           H  
ATOM   1998  CD1 LEU A 138      -9.379 -17.388   7.405  1.00 98.73           C  
ATOM   1999 HD11 LEU A 138      -8.566 -17.727   6.763  1.00 98.73           H  
ATOM   2000 HD12 LEU A 138      -9.923 -16.588   6.902  1.00 98.73           H  
ATOM   2001 HD13 LEU A 138      -8.970 -17.001   8.338  1.00 98.73           H  
ATOM   2002  CD2 LEU A 138     -10.890 -19.056   6.385  1.00 98.73           C  
ATOM   2003 HD21 LEU A 138     -10.096 -19.522   5.801  1.00 98.73           H  
ATOM   2004 HD22 LEU A 138     -11.689 -19.774   6.572  1.00 98.73           H  
ATOM   2005 HD23 LEU A 138     -11.317 -18.226   5.824  1.00 98.73           H  
ATOM   2006  N   GLU A 139      -8.838 -22.797   8.622  1.00 98.68           N  
ATOM   2007  H   GLU A 139      -8.963 -22.682   7.626  1.00 98.68           H  
ATOM   2008  CA  GLU A 139      -7.936 -23.853   9.084  1.00 98.68           C  
ATOM   2009  HA  GLU A 139      -8.405 -24.353   9.931  1.00 98.68           H  
ATOM   2010  C   GLU A 139      -6.598 -23.253   9.547  1.00 98.68           C  
ATOM   2011  CB  GLU A 139      -7.746 -24.895   7.965  1.00 98.68           C  
ATOM   2012  HB2 GLU A 139      -8.725 -25.162   7.568  1.00 98.68           H  
ATOM   2013  HB3 GLU A 139      -7.162 -24.450   7.159  1.00 98.68           H  
ATOM   2014  O   GLU A 139      -5.943 -22.527   8.797  1.00 98.68           O  
ATOM   2015  CG  GLU A 139      -7.053 -26.184   8.443  1.00 98.68           C  
ATOM   2016  HG2 GLU A 139      -7.694 -26.672   9.177  1.00 98.68           H  
ATOM   2017  HG3 GLU A 139      -6.123 -25.916   8.945  1.00 98.68           H  
ATOM   2018  CD  GLU A 139      -6.735 -27.175   7.301  1.00 98.68           C  
ATOM   2019  OE1 GLU A 139      -5.799 -27.985   7.473  1.00 98.68           O  
ATOM   2020  OE2 GLU A 139      -7.360 -27.120   6.213  1.00 98.68           O  
ATOM   2021  N   PHE A 140      -6.179 -23.592  10.769  1.00 98.63           N  
ATOM   2022  H   PHE A 140      -6.784 -24.170  11.334  1.00 98.63           H  
ATOM   2023  CA  PHE A 140      -4.875 -23.237  11.338  1.00 98.63           C  
ATOM   2024  HA  PHE A 140      -4.300 -22.650  10.621  1.00 98.63           H  
ATOM   2025  C   PHE A 140      -4.089 -24.517  11.654  1.00 98.63           C  
ATOM   2026  CB  PHE A 140      -5.052 -22.362  12.586  1.00 98.63           C  
ATOM   2027  HB2 PHE A 140      -5.838 -22.779  13.216  1.00 98.63           H  
ATOM   2028  HB3 PHE A 140      -4.127 -22.395  13.161  1.00 98.63           H  
ATOM   2029  O   PHE A 140      -4.197 -25.041  12.768  1.00 98.63           O  
ATOM   2030  CG  PHE A 140      -5.365 -20.912  12.292  1.00 98.63           C  
ATOM   2031  CD1 PHE A 140      -4.373 -19.930  12.458  1.00 98.63           C  
ATOM   2032  HD1 PHE A 140      -3.382 -20.218  12.775  1.00 98.63           H  
ATOM   2033  CD2 PHE A 140      -6.652 -20.536  11.878  1.00 98.63           C  
ATOM   2034  HD2 PHE A 140      -7.419 -21.287  11.767  1.00 98.63           H  
ATOM   2035  CE1 PHE A 140      -4.672 -18.580  12.218  1.00 98.63           C  
ATOM   2036  HE1 PHE A 140      -3.906 -17.832  12.360  1.00 98.63           H  
ATOM   2037  CE2 PHE A 140      -6.949 -19.189  11.619  1.00 98.63           C  
ATOM   2038  HE2 PHE A 140      -7.943 -18.912  11.302  1.00 98.63           H  
ATOM   2039  CZ  PHE A 140      -5.961 -18.206  11.797  1.00 98.63           C  
ATOM   2040  HZ  PHE A 140      -6.198 -17.167  11.622  1.00 98.63           H  
ATOM   2041  N   PRO A 141      -3.342 -25.069  10.685  1.00 98.38           N  
ATOM   2042  CA  PRO A 141      -2.571 -26.284  10.895  1.00 98.38           C  
ATOM   2043  HA  PRO A 141      -3.214 -27.044  11.339  1.00 98.38           H  
ATOM   2044  C   PRO A 141      -1.377 -26.034  11.838  1.00 98.38           C  
ATOM   2045  CB  PRO A 141      -2.165 -26.739   9.489  1.00 98.38           C  
ATOM   2046  HB2 PRO A 141      -2.953 -27.362   9.066  1.00 98.38           H  
ATOM   2047  HB3 PRO A 141      -1.215 -27.274   9.485  1.00 98.38           H  
ATOM   2048  O   PRO A 141      -0.981 -24.886  12.072  1.00 98.38           O  
ATOM   2049  CG  PRO A 141      -2.076 -25.437   8.702  1.00 98.38           C  
ATOM   2050  HG2 PRO A 141      -1.109 -24.970   8.889  1.00 98.38           H  
ATOM   2051  HG3 PRO A 141      -2.234 -25.594   7.635  1.00 98.38           H  
ATOM   2052  CD  PRO A 141      -3.187 -24.595   9.319  1.00 98.38           C  
ATOM   2053  HD2 PRO A 141      -4.124 -24.772   8.792  1.00 98.38           H  
ATOM   2054  HD3 PRO A 141      -2.916 -23.540   9.274  1.00 98.38           H  
ATOM   2055  N   PRO A 142      -0.777 -27.098  12.406  1.00 97.87           N  
ATOM   2056  CA  PRO A 142       0.420 -26.968  13.233  1.00 97.87           C  
ATOM   2057  HA  PRO A 142       0.204 -26.328  14.089  1.00 97.87           H  
ATOM   2058  C   PRO A 142       1.585 -26.361  12.442  1.00 97.87           C  
ATOM   2059  CB  PRO A 142       0.737 -28.386  13.719  1.00 97.87           C  
ATOM   2060  HB2 PRO A 142       0.220 -28.571  14.661  1.00 97.87           H  
ATOM   2061  HB3 PRO A 142       1.807 -28.559  13.834  1.00 97.87           H  
ATOM   2062  O   PRO A 142       1.650 -26.484  11.221  1.00 97.87           O  
ATOM   2063  CG  PRO A 142       0.136 -29.274  12.630  1.00 97.87           C  
ATOM   2064  HG2 PRO A 142      -0.110 -30.268  13.004  1.00 97.87           H  
ATOM   2065  HG3 PRO A 142       0.825 -29.340  11.787  1.00 97.87           H  
ATOM   2066  CD  PRO A 142      -1.112 -28.501  12.212  1.00 97.87           C  
ATOM   2067  HD2 PRO A 142      -1.357 -28.733  11.175  1.00 97.87           H  
ATOM   2068  HD3 PRO A 142      -1.947 -28.765  12.861  1.00 97.87           H  
ATOM   2069  N   ARG A 143       2.549 -25.755  13.148  1.00 96.63           N  
ATOM   2070  H   ARG A 143       2.446 -25.734  14.153  1.00 96.63           H  
ATOM   2071  CA  ARG A 143       3.704 -25.063  12.539  1.00 96.63           C  
ATOM   2072  HA  ARG A 143       3.341 -24.192  11.994  1.00 96.63           H  
ATOM   2073  C   ARG A 143       4.441 -25.914  11.498  1.00 96.63           C  
ATOM   2074  CB  ARG A 143       4.697 -24.616  13.625  1.00 96.63           C  
ATOM   2075  HB2 ARG A 143       5.021 -25.484  14.200  1.00 96.63           H  
ATOM   2076  HB3 ARG A 143       5.571 -24.196  13.128  1.00 96.63           H  
ATOM   2077  O   ARG A 143       4.807 -25.399  10.447  1.00 96.63           O  
ATOM   2078  CG  ARG A 143       4.109 -23.560  14.573  1.00 96.63           C  
ATOM   2079  HG2 ARG A 143       3.758 -22.714  13.981  1.00 96.63           H  
ATOM   2080  HG3 ARG A 143       3.259 -23.986  15.106  1.00 96.63           H  
ATOM   2081  CD  ARG A 143       5.129 -23.062  15.608  1.00 96.63           C  
ATOM   2082  HD2 ARG A 143       4.622 -22.421  16.328  1.00 96.63           H  
ATOM   2083  HD3 ARG A 143       5.516 -23.923  16.153  1.00 96.63           H  
ATOM   2084  NE  ARG A 143       6.258 -22.338  14.987  1.00 96.63           N  
ATOM   2085  HE  ARG A 143       7.055 -22.901  14.725  1.00 96.63           H  
ATOM   2086  NH1 ARG A 143       5.355 -20.220  14.958  1.00 96.63           N  
ATOM   2087 HH11 ARG A 143       4.508 -20.578  15.376  1.00 96.63           H  
ATOM   2088 HH12 ARG A 143       5.383 -19.271  14.613  1.00 96.63           H  
ATOM   2089  NH2 ARG A 143       7.386 -20.565  14.109  1.00 96.63           N  
ATOM   2090 HH21 ARG A 143       7.408 -19.593  13.837  1.00 96.63           H  
ATOM   2091 HH22 ARG A 143       8.142 -21.176  13.834  1.00 96.63           H  
ATOM   2092  CZ  ARG A 143       6.326 -21.050  14.692  1.00 96.63           C  
ATOM   2093  N   ASP A 144       4.588 -27.208  11.766  1.00 97.22           N  
ATOM   2094  H   ASP A 144       4.368 -27.525  12.700  1.00 97.22           H  
ATOM   2095  CA  ASP A 144       5.304 -28.156  10.905  1.00 97.22           C  
ATOM   2096  HA  ASP A 144       6.310 -27.776  10.727  1.00 97.22           H  
ATOM   2097  C   ASP A 144       4.641 -28.359   9.535  1.00 97.22           C  
ATOM   2098  CB  ASP A 144       5.429 -29.508  11.626  1.00 97.22           C  
ATOM   2099  HB2 ASP A 144       5.930 -30.212  10.961  1.00 97.22           H  
ATOM   2100  HB3 ASP A 144       4.429 -29.892  11.827  1.00 97.22           H  
ATOM   2101  O   ASP A 144       5.310 -28.778   8.596  1.00 97.22           O  
ATOM   2102  CG  ASP A 144       6.217 -29.453  12.940  1.00 97.22           C  
ATOM   2103  OD1 ASP A 144       6.806 -28.390  13.244  1.00 97.22           O  
ATOM   2104  OD2 ASP A 144       6.157 -30.463  13.671  1.00 97.22           O  
ATOM   2105  N   TYR A 145       3.352 -28.025   9.379  1.00 98.35           N  
ATOM   2106  H   TYR A 145       2.853 -27.629  10.163  1.00 98.35           H  
ATOM   2107  CA  TYR A 145       2.682 -28.045   8.075  1.00 98.35           C  
ATOM   2108  HA  TYR A 145       2.724 -29.054   7.664  1.00 98.35           H  
ATOM   2109  C   TYR A 145       3.365 -27.110   7.074  1.00 98.35           C  
ATOM   2110  CB  TYR A 145       1.215 -27.632   8.244  1.00 98.35           C  
ATOM   2111  HB2 TYR A 145       1.173 -26.682   8.776  1.00 98.35           H  
ATOM   2112  HB3 TYR A 145       0.710 -28.384   8.851  1.00 98.35           H  
ATOM   2113  O   TYR A 145       3.537 -27.472   5.912  1.00 98.35           O  
ATOM   2114  CG  TYR A 145       0.466 -27.459   6.936  1.00 98.35           C  
ATOM   2115  CD1 TYR A 145       0.293 -26.173   6.383  1.00 98.35           C  
ATOM   2116  HD1 TYR A 145       0.679 -25.305   6.896  1.00 98.35           H  
ATOM   2117  CD2 TYR A 145      -0.029 -28.587   6.255  1.00 98.35           C  
ATOM   2118  HD2 TYR A 145       0.105 -29.573   6.675  1.00 98.35           H  
ATOM   2119  CE1 TYR A 145      -0.375 -26.011   5.153  1.00 98.35           C  
ATOM   2120  HE1 TYR A 145      -0.494 -25.027   4.724  1.00 98.35           H  
ATOM   2121  CE2 TYR A 145      -0.696 -28.427   5.025  1.00 98.35           C  
ATOM   2122  HE2 TYR A 145      -1.079 -29.283   4.489  1.00 98.35           H  
ATOM   2123  OH  TYR A 145      -1.494 -27.030   3.266  1.00 98.35           O  
ATOM   2124  HH  TYR A 145      -1.574 -26.137   2.924  1.00 98.35           H  
ATOM   2125  CZ  TYR A 145      -0.868 -27.142   4.468  1.00 98.35           C  
ATOM   2126  N   PHE A 146       3.767 -25.923   7.536  1.00 98.26           N  
ATOM   2127  H   PHE A 146       3.640 -25.724   8.519  1.00 98.26           H  
ATOM   2128  CA  PHE A 146       4.372 -24.884   6.705  1.00 98.26           C  
ATOM   2129  HA  PHE A 146       3.860 -24.873   5.743  1.00 98.26           H  
ATOM   2130  C   PHE A 146       5.860 -25.121   6.440  1.00 98.26           C  
ATOM   2131  CB  PHE A 146       4.170 -23.524   7.382  1.00 98.26           C  
ATOM   2132  HB2 PHE A 146       4.711 -23.513   8.328  1.00 98.26           H  
ATOM   2133  HB3 PHE A 146       4.602 -22.749   6.748  1.00 98.26           H  
ATOM   2134  O   PHE A 146       6.416 -24.554   5.495  1.00 98.26           O  
ATOM   2135  CG  PHE A 146       2.722 -23.168   7.636  1.00 98.26           C  
ATOM   2136  CD1 PHE A 146       1.936 -22.672   6.584  1.00 98.26           C  
ATOM   2137  HD1 PHE A 146       2.373 -22.541   5.605  1.00 98.26           H  
ATOM   2138  CD2 PHE A 146       2.154 -23.347   8.910  1.00 98.26           C  
ATOM   2139  HD2 PHE A 146       2.748 -23.749   9.717  1.00 98.26           H  
ATOM   2140  CE1 PHE A 146       0.590 -22.337   6.797  1.00 98.26           C  
ATOM   2141  HE1 PHE A 146      -0.008 -21.944   5.989  1.00 98.26           H  
ATOM   2142  CE2 PHE A 146       0.805 -23.016   9.128  1.00 98.26           C  
ATOM   2143  HE2 PHE A 146       0.356 -23.165  10.099  1.00 98.26           H  
ATOM   2144  CZ  PHE A 146       0.028 -22.511   8.070  1.00 98.26           C  
ATOM   2145  HZ  PHE A 146      -1.012 -22.267   8.228  1.00 98.26           H  
ATOM   2146  N   PHE A 147       6.508 -25.929   7.280  1.00 97.73           N  
ATOM   2147  H   PHE A 147       5.969 -26.417   7.982  1.00 97.73           H  
ATOM   2148  CA  PHE A 147       7.933 -26.202   7.209  1.00 97.73           C  
ATOM   2149  HA  PHE A 147       8.456 -25.250   7.119  1.00 97.73           H  
ATOM   2150  C   PHE A 147       8.275 -27.054   5.984  1.00 97.73           C  
ATOM   2151  CB  PHE A 147       8.396 -26.878   8.508  1.00 97.73           C  
ATOM   2152  HB2 PHE A 147       8.196 -26.210   9.346  1.00 97.73           H  
ATOM   2153  HB3 PHE A 147       7.810 -27.784   8.664  1.00 97.73           H  
ATOM   2154  O   PHE A 147       7.634 -28.063   5.689  1.00 97.73           O  
ATOM   2155  CG  PHE A 147       9.866 -27.254   8.512  1.00 97.73           C  
ATOM   2156  CD1 PHE A 147      10.273 -28.512   8.025  1.00 97.73           C  
ATOM   2157  HD1 PHE A 147       9.534 -29.219   7.679  1.00 97.73           H  
ATOM   2158  CD2 PHE A 147      10.831 -26.345   8.983  1.00 97.73           C  
ATOM   2159  HD2 PHE A 147      10.527 -25.392   9.390  1.00 97.73           H  
ATOM   2160  CE1 PHE A 147      11.638 -28.849   7.989  1.00 97.73           C  
ATOM   2161  HE1 PHE A 147      11.955 -29.815   7.624  1.00 97.73           H  
ATOM   2162  CE2 PHE A 147      12.195 -26.685   8.950  1.00 97.73           C  
ATOM   2163  HE2 PHE A 147      12.933 -25.991   9.326  1.00 97.73           H  
ATOM   2164  CZ  PHE A 147      12.600 -27.932   8.446  1.00 97.73           C  
ATOM   2165  HZ  PHE A 147      13.648 -28.194   8.423  1.00 97.73           H  
ATOM   2166  N   THR A 148       9.359 -26.688   5.304  1.00 96.44           N  
ATOM   2167  H   THR A 148       9.869 -25.870   5.606  1.00 96.44           H  
ATOM   2168  CA  THR A 148      10.024 -27.564   4.338  1.00 96.44           C  
ATOM   2169  HA  THR A 148       9.720 -28.593   4.527  1.00 96.44           H  
ATOM   2170  C   THR A 148      11.531 -27.478   4.541  1.00 96.44           C  
ATOM   2171  CB  THR A 148       9.661 -27.237   2.880  1.00 96.44           C  
ATOM   2172  HB  THR A 148      10.155 -27.961   2.233  1.00 96.44           H  
ATOM   2173  O   THR A 148      12.078 -26.393   4.762  1.00 96.44           O  
ATOM   2174  CG2 THR A 148       8.164 -27.257   2.580  1.00 96.44           C  
ATOM   2175 HG21 THR A 148       7.632 -26.530   3.194  1.00 96.44           H  
ATOM   2176 HG22 THR A 148       7.763 -28.250   2.786  1.00 96.44           H  
ATOM   2177 HG23 THR A 148       8.001 -27.020   1.529  1.00 96.44           H  
ATOM   2178  OG1 THR A 148      10.121 -25.960   2.543  1.00 96.44           O  
ATOM   2179  HG1 THR A 148       9.438 -25.347   2.827  1.00 96.44           H  
ATOM   2180  N   GLN A 149      12.216 -28.619   4.431  1.00 96.78           N  
ATOM   2181  H   GLN A 149      11.716 -29.489   4.314  1.00 96.78           H  
ATOM   2182  CA  GLN A 149      13.670 -28.670   4.597  1.00 96.78           C  
ATOM   2183  HA  GLN A 149      13.911 -28.287   5.589  1.00 96.78           H  
ATOM   2184  C   GLN A 149      14.379 -27.776   3.570  1.00 96.78           C  
ATOM   2185  CB  GLN A 149      14.144 -30.128   4.494  1.00 96.78           C  
ATOM   2186  HB2 GLN A 149      14.009 -30.483   3.472  1.00 96.78           H  
ATOM   2187  HB3 GLN A 149      13.540 -30.752   5.153  1.00 96.78           H  
ATOM   2188  O   GLN A 149      15.277 -27.029   3.929  1.00 96.78           O  
ATOM   2189  CG  GLN A 149      15.621 -30.285   4.887  1.00 96.78           C  
ATOM   2190  HG2 GLN A 149      16.243 -29.674   4.233  1.00 96.78           H  
ATOM   2191  HG3 GLN A 149      15.921 -31.324   4.750  1.00 96.78           H  
ATOM   2192  CD  GLN A 149      15.876 -29.907   6.342  1.00 96.78           C  
ATOM   2193  NE2 GLN A 149      16.828 -29.059   6.639  1.00 96.78           N  
ATOM   2194 HE21 GLN A 149      16.989 -28.867   7.618  1.00 96.78           H  
ATOM   2195 HE22 GLN A 149      17.414 -28.646   5.928  1.00 96.78           H  
ATOM   2196  OE1 GLN A 149      15.193 -30.360   7.247  1.00 96.78           O  
ATOM   2197  N   ALA A 150      13.906 -27.761   2.320  1.00 92.37           N  
ATOM   2198  H   ALA A 150      13.150 -28.387   2.082  1.00 92.37           H  
ATOM   2199  CA  ALA A 150      14.490 -26.942   1.259  1.00 92.37           C  
ATOM   2200  HA  ALA A 150      15.527 -27.247   1.118  1.00 92.37           H  
ATOM   2201  C   ALA A 150      14.498 -25.437   1.591  1.00 92.37           C  
ATOM   2202  CB  ALA A 150      13.711 -27.218  -0.033  1.00 92.37           C  
ATOM   2203  HB1 ALA A 150      14.145 -26.637  -0.847  1.00 92.37           H  
ATOM   2204  HB2 ALA A 150      13.774 -28.277  -0.286  1.00 92.37           H  
ATOM   2205  HB3 ALA A 150      12.666 -26.935   0.087  1.00 92.37           H  
ATOM   2206  O   ALA A 150      15.475 -24.746   1.311  1.00 92.37           O  
ATOM   2207  N   ARG A 151      13.428 -24.914   2.209  1.00 94.79           N  
ATOM   2208  H   ARG A 151      12.661 -25.526   2.449  1.00 94.79           H  
ATOM   2209  CA  ARG A 151      13.351 -23.499   2.616  1.00 94.79           C  
ATOM   2210  HA  ARG A 151      13.763 -22.871   1.826  1.00 94.79           H  
ATOM   2211  C   ARG A 151      14.200 -23.210   3.846  1.00 94.79           C  
ATOM   2212  CB  ARG A 151      11.889 -23.112   2.874  1.00 94.79           C  
ATOM   2213  HB2 ARG A 151      11.470 -23.785   3.622  1.00 94.79           H  
ATOM   2214  HB3 ARG A 151      11.843 -22.099   3.274  1.00 94.79           H  
ATOM   2215  O   ARG A 151      14.772 -22.127   3.950  1.00 94.79           O  
ATOM   2216  CG  ARG A 151      11.017 -23.185   1.616  1.00 94.79           C  
ATOM   2217  HG2 ARG A 151      11.134 -24.151   1.126  1.00 94.79           H  
ATOM   2218  HG3 ARG A 151       9.979 -23.082   1.932  1.00 94.79           H  
ATOM   2219  CD  ARG A 151      11.345 -22.096   0.598  1.00 94.79           C  
ATOM   2220  HD2 ARG A 151      11.222 -21.132   1.091  1.00 94.79           H  
ATOM   2221  HD3 ARG A 151      12.375 -22.212   0.260  1.00 94.79           H  
ATOM   2222  NE  ARG A 151      10.423 -22.170  -0.545  1.00 94.79           N  
ATOM   2223  HE  ARG A 151       9.487 -22.486  -0.334  1.00 94.79           H  
ATOM   2224  NH1 ARG A 151      11.701 -21.077  -2.112  1.00 94.79           N  
ATOM   2225 HH11 ARG A 151      11.812 -20.710  -3.046  1.00 94.79           H  
ATOM   2226 HH12 ARG A 151      12.358 -20.819  -1.389  1.00 94.79           H  
ATOM   2227  NH2 ARG A 151       9.734 -21.984  -2.691  1.00 94.79           N  
ATOM   2228 HH21 ARG A 151       9.877 -21.727  -3.657  1.00 94.79           H  
ATOM   2229 HH22 ARG A 151       8.917 -22.533  -2.463  1.00 94.79           H  
ATOM   2230  CZ  ARG A 151      10.628 -21.746  -1.776  1.00 94.79           C  
ATOM   2231  N   TRP A 152      14.292 -24.176   4.755  1.00 96.70           N  
ATOM   2232  H   TRP A 152      13.794 -25.040   4.595  1.00 96.70           H  
ATOM   2233  CA  TRP A 152      15.162 -24.087   5.919  1.00 96.70           C  
ATOM   2234  HA  TRP A 152      14.945 -23.163   6.454  1.00 96.70           H  
ATOM   2235  C   TRP A 152      16.637 -24.045   5.508  1.00 96.70           C  
ATOM   2236  CB  TRP A 152      14.865 -25.264   6.847  1.00 96.70           C  
ATOM   2237  HB2 TRP A 152      15.199 -26.194   6.386  1.00 96.70           H  
ATOM   2238  HB3 TRP A 152      13.786 -25.334   6.985  1.00 96.70           H  
ATOM   2239  O   TRP A 152      17.367 -23.159   5.948  1.00 96.70           O  
ATOM   2240  CG  TRP A 152      15.488 -25.138   8.194  1.00 96.70           C  
ATOM   2241  CD1 TRP A 152      16.565 -25.823   8.636  1.00 96.70           C  
ATOM   2242  HD1 TRP A 152      17.116 -26.542   8.048  1.00 96.70           H  
ATOM   2243  CD2 TRP A 152      15.114 -24.231   9.271  1.00 96.70           C  
ATOM   2244  CE2 TRP A 152      15.974 -24.473  10.381  1.00 96.70           C  
ATOM   2245  CE3 TRP A 152      14.148 -23.212   9.412  1.00 96.70           C  
ATOM   2246  HE3 TRP A 152      13.477 -23.004   8.591  1.00 96.70           H  
ATOM   2247  NE1 TRP A 152      16.842 -25.451   9.938  1.00 96.70           N  
ATOM   2248  HE1 TRP A 152      17.638 -25.798  10.453  1.00 96.70           H  
ATOM   2249  CH2 TRP A 152      14.929 -22.710  11.670  1.00 96.70           C  
ATOM   2250  HH2 TRP A 152      14.855 -22.120  12.571  1.00 96.70           H  
ATOM   2251  CZ2 TRP A 152      15.898 -23.723  11.564  1.00 96.70           C  
ATOM   2252  HZ2 TRP A 152      16.589 -23.910  12.373  1.00 96.70           H  
ATOM   2253  CZ3 TRP A 152      14.053 -22.461  10.597  1.00 96.70           C  
ATOM   2254  HZ3 TRP A 152      13.303 -21.689  10.684  1.00 96.70           H  
ATOM   2255  N   ASP A 153      17.055 -24.928   4.602  1.00 94.99           N  
ATOM   2256  H   ASP A 153      16.431 -25.675   4.334  1.00 94.99           H  
ATOM   2257  CA  ASP A 153      18.415 -24.965   4.056  1.00 94.99           C  
ATOM   2258  HA  ASP A 153      19.129 -25.059   4.874  1.00 94.99           H  
ATOM   2259  C   ASP A 153      18.739 -23.671   3.300  1.00 94.99           C  
ATOM   2260  CB  ASP A 153      18.579 -26.184   3.132  1.00 94.99           C  
ATOM   2261  HB2 ASP A 153      19.566 -26.137   2.672  1.00 94.99           H  
ATOM   2262  HB3 ASP A 153      17.836 -26.131   2.337  1.00 94.99           H  
ATOM   2263  O   ASP A 153      19.782 -23.063   3.535  1.00 94.99           O  
ATOM   2264  CG  ASP A 153      18.453 -27.536   3.846  1.00 94.99           C  
ATOM   2265  OD1 ASP A 153      18.557 -27.582   5.095  1.00 94.99           O  
ATOM   2266  OD2 ASP A 153      18.223 -28.542   3.141  1.00 94.99           O  
ATOM   2267  N   ALA A 154      17.804 -23.177   2.476  1.00 92.91           N  
ATOM   2268  H   ALA A 154      16.982 -23.735   2.291  1.00 92.91           H  
ATOM   2269  CA  ALA A 154      17.967 -21.908   1.770  1.00 92.91           C  
ATOM   2270  HA  ALA A 154      18.841 -21.992   1.123  1.00 92.91           H  
ATOM   2271  C   ALA A 154      18.225 -20.733   2.728  1.00 92.91           C  
ATOM   2272  CB  ALA A 154      16.736 -21.655   0.891  1.00 92.91           C  
ATOM   2273  HB1 ALA A 154      16.604 -22.483   0.195  1.00 92.91           H  
ATOM   2274  HB2 ALA A 154      16.879 -20.735   0.325  1.00 92.91           H  
ATOM   2275  HB3 ALA A 154      15.846 -21.558   1.512  1.00 92.91           H  
ATOM   2276  O   ALA A 154      19.108 -19.921   2.458  1.00 92.91           O  
ATOM   2277  N   LEU A 155      17.521 -20.655   3.869  1.00 95.18           N  
ATOM   2278  H   LEU A 155      16.814 -21.354   4.049  1.00 95.18           H  
ATOM   2279  CA  LEU A 155      17.802 -19.641   4.892  1.00 95.18           C  
ATOM   2280  HA  LEU A 155      17.712 -18.658   4.430  1.00 95.18           H  
ATOM   2281  C   LEU A 155      19.242 -19.757   5.407  1.00 95.18           C  
ATOM   2282  CB  LEU A 155      16.786 -19.739   6.051  1.00 95.18           C  
ATOM   2283  HB2 LEU A 155      16.777 -20.764   6.423  1.00 95.18           H  
ATOM   2284  HB3 LEU A 155      15.790 -19.512   5.672  1.00 95.18           H  
ATOM   2285  O   LEU A 155      19.947 -18.750   5.465  1.00 95.18           O  
ATOM   2286  CG  LEU A 155      17.117 -18.805   7.237  1.00 95.18           C  
ATOM   2287  HG  LEU A 155      18.144 -18.973   7.561  1.00 95.18           H  
ATOM   2288  CD1 LEU A 155      16.958 -17.330   6.858  1.00 95.18           C  
ATOM   2289 HD11 LEU A 155      17.661 -17.068   6.067  1.00 95.18           H  
ATOM   2290 HD12 LEU A 155      17.164 -16.710   7.731  1.00 95.18           H  
ATOM   2291 HD13 LEU A 155      15.939 -17.143   6.522  1.00 95.18           H  
ATOM   2292  CD2 LEU A 155      16.240 -19.095   8.451  1.00 95.18           C  
ATOM   2293 HD21 LEU A 155      16.232 -20.163   8.667  1.00 95.18           H  
ATOM   2294 HD22 LEU A 155      15.225 -18.740   8.273  1.00 95.18           H  
ATOM   2295 HD23 LEU A 155      16.638 -18.565   9.316  1.00 95.18           H  
ATOM   2296  N   HIS A 156      19.679 -20.959   5.786  1.00 95.12           N  
ATOM   2297  H   HIS A 156      19.086 -21.761   5.631  1.00 95.12           H  
ATOM   2298  CA  HIS A 156      21.013 -21.169   6.358  1.00 95.12           C  
ATOM   2299  HA  HIS A 156      21.136 -20.503   7.212  1.00 95.12           H  
ATOM   2300  C   HIS A 156      22.115 -20.819   5.362  1.00 95.12           C  
ATOM   2301  CB  HIS A 156      21.163 -22.614   6.850  1.00 95.12           C  
ATOM   2302  HB2 HIS A 156      22.214 -22.809   7.061  1.00 95.12           H  
ATOM   2303  HB3 HIS A 156      20.839 -23.309   6.076  1.00 95.12           H  
ATOM   2304  O   HIS A 156      23.076 -20.139   5.725  1.00 95.12           O  
ATOM   2305  CG  HIS A 156      20.374 -22.852   8.105  1.00 95.12           C  
ATOM   2306  CD2 HIS A 156      20.832 -22.749   9.390  1.00 95.12           C  
ATOM   2307  HD2 HIS A 156      21.854 -22.558   9.682  1.00 95.12           H  
ATOM   2308  ND1 HIS A 156      19.016 -23.014   8.174  1.00 95.12           N  
ATOM   2309  HD1 HIS A 156      18.384 -23.080   7.389  1.00 95.12           H  
ATOM   2310  CE1 HIS A 156      18.659 -22.944   9.459  1.00 95.12           C  
ATOM   2311  HE1 HIS A 156      17.638 -22.871   9.804  1.00 95.12           H  
ATOM   2312  NE2 HIS A 156      19.733 -22.820  10.251  1.00 95.12           N  
ATOM   2313  N   ASP A 157      21.945 -21.205   4.100  1.00 92.74           N  
ATOM   2314  H   ASP A 157      21.171 -21.814   3.879  1.00 92.74           H  
ATOM   2315  CA  ASP A 157      22.868 -20.844   3.034  1.00 92.74           C  
ATOM   2316  HA  ASP A 157      23.871 -21.190   3.286  1.00 92.74           H  
ATOM   2317  C   ASP A 157      22.918 -19.324   2.822  1.00 92.74           C  
ATOM   2318  CB  ASP A 157      22.429 -21.511   1.735  1.00 92.74           C  
ATOM   2319  HB2 ASP A 157      21.372 -21.299   1.579  1.00 92.74           H  
ATOM   2320  HB3 ASP A 157      23.008 -21.064   0.926  1.00 92.74           H  
ATOM   2321  O   ASP A 157      24.006 -18.750   2.756  1.00 92.74           O  
ATOM   2322  CG  ASP A 157      22.641 -23.014   1.633  1.00 92.74           C  
ATOM   2323  OD1 ASP A 157      23.393 -23.582   2.454  1.00 92.74           O  
ATOM   2324  OD2 ASP A 157      22.119 -23.526   0.615  1.00 92.74           O  
ATOM   2325  N   THR A 158      21.763 -18.648   2.757  1.00 91.15           N  
ATOM   2326  H   THR A 158      20.893 -19.161   2.778  1.00 91.15           H  
ATOM   2327  CA  THR A 158      21.699 -17.185   2.609  1.00 91.15           C  
ATOM   2328  HA  THR A 158      22.255 -16.900   1.715  1.00 91.15           H  
ATOM   2329  C   THR A 158      22.351 -16.475   3.802  1.00 91.15           C  
ATOM   2330  CB  THR A 158      20.245 -16.710   2.431  1.00 91.15           C  
ATOM   2331  HB  THR A 158      19.647 -17.074   3.267  1.00 91.15           H  
ATOM   2332  O   THR A 158      23.099 -15.515   3.612  1.00 91.15           O  
ATOM   2333  CG2 THR A 158      20.102 -15.189   2.363  1.00 91.15           C  
ATOM   2334 HG21 THR A 158      20.763 -14.792   1.591  1.00 91.15           H  
ATOM   2335 HG22 THR A 158      20.350 -14.745   3.327  1.00 91.15           H  
ATOM   2336 HG23 THR A 158      19.071 -14.935   2.117  1.00 91.15           H  
ATOM   2337  OG1 THR A 158      19.687 -17.202   1.235  1.00 91.15           O  
ATOM   2338  HG1 THR A 158      20.262 -17.000   0.492  1.00 91.15           H  
ATOM   2339  N   LEU A 159      22.131 -16.943   5.036  1.00 93.12           N  
ATOM   2340  H   LEU A 159      21.514 -17.735   5.143  1.00 93.12           H  
ATOM   2341  CA  LEU A 159      22.784 -16.389   6.229  1.00 93.12           C  
ATOM   2342  HA  LEU A 159      22.641 -15.308   6.238  1.00 93.12           H  
ATOM   2343  C   LEU A 159      24.303 -16.617   6.207  1.00 93.12           C  
ATOM   2344  CB  LEU A 159      22.160 -16.990   7.504  1.00 93.12           C  
ATOM   2345  HB2 LEU A 159      22.193 -18.076   7.427  1.00 93.12           H  
ATOM   2346  HB3 LEU A 159      22.780 -16.703   8.353  1.00 93.12           H  
ATOM   2347  O   LEU A 159      25.062 -15.707   6.545  1.00 93.12           O  
ATOM   2348  CG  LEU A 159      20.711 -16.560   7.807  1.00 93.12           C  
ATOM   2349  HG  LEU A 159      20.054 -16.839   6.983  1.00 93.12           H  
ATOM   2350  CD1 LEU A 159      20.232 -17.266   9.076  1.00 93.12           C  
ATOM   2351 HD11 LEU A 159      20.857 -16.989   9.925  1.00 93.12           H  
ATOM   2352 HD12 LEU A 159      20.277 -18.345   8.931  1.00 93.12           H  
ATOM   2353 HD13 LEU A 159      19.199 -16.992   9.289  1.00 93.12           H  
ATOM   2354  CD2 LEU A 159      20.567 -15.050   8.013  1.00 93.12           C  
ATOM   2355 HD21 LEU A 159      20.768 -14.525   7.079  1.00 93.12           H  
ATOM   2356 HD22 LEU A 159      19.547 -14.824   8.324  1.00 93.12           H  
ATOM   2357 HD23 LEU A 159      21.258 -14.712   8.785  1.00 93.12           H  
ATOM   2358  N   ALA A 160      24.761 -17.789   5.761  1.00 93.43           N  
ATOM   2359  H   ALA A 160      24.094 -18.509   5.520  1.00 93.43           H  
ATOM   2360  CA  ALA A 160      26.182 -18.095   5.622  1.00 93.43           C  
ATOM   2361  HA  ALA A 160      26.674 -17.879   6.570  1.00 93.43           H  
ATOM   2362  C   ALA A 160      26.866 -17.238   4.542  1.00 93.43           C  
ATOM   2363  CB  ALA A 160      26.335 -19.592   5.329  1.00 93.43           C  
ATOM   2364  HB1 ALA A 160      25.870 -20.173   6.126  1.00 93.43           H  
ATOM   2365  HB2 ALA A 160      27.393 -19.851   5.271  1.00 93.43           H  
ATOM   2366  HB3 ALA A 160      25.850 -19.843   4.386  1.00 93.43           H  
ATOM   2367  O   ALA A 160      28.012 -16.827   4.729  1.00 93.43           O  
ATOM   2368  N   MET A 161      26.177 -16.942   3.434  1.00 90.53           N  
ATOM   2369  H   MET A 161      25.273 -17.373   3.304  1.00 90.53           H  
ATOM   2370  CA  MET A 161      26.653 -16.005   2.409  1.00 90.53           C  
ATOM   2371  HA  MET A 161      27.662 -16.283   2.106  1.00 90.53           H  
ATOM   2372  C   MET A 161      26.731 -14.575   2.958  1.00 90.53           C  
ATOM   2373  CB  MET A 161      25.750 -16.063   1.169  1.00 90.53           C  
ATOM   2374  HB2 MET A 161      25.984 -15.222   0.518  1.00 90.53           H  
ATOM   2375  HB3 MET A 161      24.704 -15.982   1.465  1.00 90.53           H  
ATOM   2376  O   MET A 161      27.793 -13.954   2.876  1.00 90.53           O  
ATOM   2377  CG  MET A 161      25.954 -17.351   0.368  1.00 90.53           C  
ATOM   2378  HG2 MET A 161      25.743 -18.215   0.998  1.00 90.53           H  
ATOM   2379  HG3 MET A 161      26.995 -17.400   0.047  1.00 90.53           H  
ATOM   2380  SD  MET A 161      24.898 -17.429  -1.099  1.00 90.53           S  
ATOM   2381  CE  MET A 161      25.496 -18.960  -1.856  1.00 90.53           C  
ATOM   2382  HE1 MET A 161      24.922 -19.156  -2.761  1.00 90.53           H  
ATOM   2383  HE2 MET A 161      26.551 -18.857  -2.110  1.00 90.53           H  
ATOM   2384  HE3 MET A 161      25.361 -19.788  -1.160  1.00 90.53           H  
ATOM   2385  N   LYS A 162      25.671 -14.090   3.623  1.00 87.15           N  
ATOM   2386  H   LYS A 162      24.830 -14.650   3.641  1.00 87.15           H  
ATOM   2387  CA  LYS A 162      25.646 -12.758   4.257  1.00 87.15           C  
ATOM   2388  HA  LYS A 162      25.818 -12.006   3.487  1.00 87.15           H  
ATOM   2389  C   LYS A 162      26.773 -12.585   5.279  1.00 87.15           C  
ATOM   2390  CB  LYS A 162      24.278 -12.496   4.916  1.00 87.15           C  
ATOM   2391  HB2 LYS A 162      24.382 -11.653   5.599  1.00 87.15           H  
ATOM   2392  HB3 LYS A 162      23.982 -13.368   5.501  1.00 87.15           H  
ATOM   2393  O   LYS A 162      27.449 -11.560   5.272  1.00 87.15           O  
ATOM   2394  CG  LYS A 162      23.172 -12.148   3.906  1.00 87.15           C  
ATOM   2395  HG2 LYS A 162      23.034 -12.971   3.205  1.00 87.15           H  
ATOM   2396  HG3 LYS A 162      23.476 -11.266   3.342  1.00 87.15           H  
ATOM   2397  CD  LYS A 162      21.838 -11.851   4.616  1.00 87.15           C  
ATOM   2398  HD2 LYS A 162      21.984 -11.027   5.316  1.00 87.15           H  
ATOM   2399  HD3 LYS A 162      21.524 -12.737   5.168  1.00 87.15           H  
ATOM   2400  CE  LYS A 162      20.751 -11.469   3.597  1.00 87.15           C  
ATOM   2401  HE2 LYS A 162      21.121 -10.637   2.998  1.00 87.15           H  
ATOM   2402  HE3 LYS A 162      20.598 -12.311   2.923  1.00 87.15           H  
ATOM   2403  NZ  LYS A 162      19.457 -11.088   4.235  1.00 87.15           N  
ATOM   2404  HZ1 LYS A 162      19.562 -10.293   4.849  1.00 87.15           H  
ATOM   2405  HZ2 LYS A 162      19.044 -11.844   4.762  1.00 87.15           H  
ATOM   2406  HZ3 LYS A 162      18.771 -10.842   3.536  1.00 87.15           H  
ATOM   2407  N   ALA A 163      27.041 -13.597   6.108  1.00 90.69           N  
ATOM   2408  H   ALA A 163      26.425 -14.397   6.095  1.00 90.69           H  
ATOM   2409  CA  ALA A 163      28.136 -13.573   7.082  1.00 90.69           C  
ATOM   2410  HA  ALA A 163      28.013 -12.699   7.722  1.00 90.69           H  
ATOM   2411  C   ALA A 163      29.532 -13.466   6.435  1.00 90.69           C  
ATOM   2412  CB  ALA A 163      28.030 -14.829   7.953  1.00 90.69           C  
ATOM   2413  HB1 ALA A 163      28.144 -15.721   7.337  1.00 90.69           H  
ATOM   2414  HB2 ALA A 163      28.812 -14.815   8.712  1.00 90.69           H  
ATOM   2415  HB3 ALA A 163      27.058 -14.858   8.446  1.00 90.69           H  
ATOM   2416  O   ALA A 163      30.468 -12.974   7.062  1.00 90.69           O  
ATOM   2417  N   LYS A 164      29.677 -13.899   5.176  1.00 92.09           N  
ATOM   2418  H   LYS A 164      28.863 -14.283   4.716  1.00 92.09           H  
ATOM   2419  CA  LYS A 164      30.903 -13.762   4.372  1.00 92.09           C  
ATOM   2420  HA  LYS A 164      31.763 -13.711   5.040  1.00 92.09           H  
ATOM   2421  C   LYS A 164      30.944 -12.464   3.555  1.00 92.09           C  
ATOM   2422  CB  LYS A 164      31.058 -14.993   3.464  1.00 92.09           C  
ATOM   2423  HB2 LYS A 164      31.908 -14.850   2.797  1.00 92.09           H  
ATOM   2424  HB3 LYS A 164      30.163 -15.093   2.850  1.00 92.09           H  
ATOM   2425  O   LYS A 164      31.862 -12.294   2.757  1.00 92.09           O  
ATOM   2426  CG  LYS A 164      31.291 -16.287   4.256  1.00 92.09           C  
ATOM   2427  HG2 LYS A 164      32.269 -16.250   4.736  1.00 92.09           H  
ATOM   2428  HG3 LYS A 164      30.530 -16.400   5.028  1.00 92.09           H  
ATOM   2429  CD  LYS A 164      31.224 -17.484   3.305  1.00 92.09           C  
ATOM   2430  HD2 LYS A 164      30.278 -17.447   2.765  1.00 92.09           H  
ATOM   2431  HD3 LYS A 164      32.043 -17.424   2.588  1.00 92.09           H  
ATOM   2432  CE  LYS A 164      31.300 -18.789   4.097  1.00 92.09           C  
ATOM   2433  HE2 LYS A 164      32.263 -18.839   4.606  1.00 92.09           H  
ATOM   2434  HE3 LYS A 164      30.516 -18.767   4.854  1.00 92.09           H  
ATOM   2435  NZ  LYS A 164      31.110 -19.955   3.203  1.00 92.09           N  
ATOM   2436  HZ1 LYS A 164      30.214 -19.879   2.742  1.00 92.09           H  
ATOM   2437  HZ2 LYS A 164      31.120 -20.818   3.727  1.00 92.09           H  
ATOM   2438  HZ3 LYS A 164      31.824 -19.979   2.489  1.00 92.09           H  
ATOM   2439  N   GLY A 165      29.958 -11.575   3.711  1.00 87.06           N  
ATOM   2440  H   GLY A 165      29.234 -11.767   4.388  1.00 87.06           H  
ATOM   2441  CA  GLY A 165      29.814 -10.367   2.894  1.00 87.06           C  
ATOM   2442  HA2 GLY A 165      29.019  -9.752   3.315  1.00 87.06           H  
ATOM   2443  HA3 GLY A 165      30.744  -9.798   2.914  1.00 87.06           H  
ATOM   2444  C   GLY A 165      29.460 -10.658   1.433  1.00 87.06           C  
ATOM   2445  O   GLY A 165      29.721  -9.830   0.567  1.00 87.06           O  
ATOM   2446  N   GLN A 166      28.918 -11.845   1.146  1.00 82.66           N  
ATOM   2447  H   GLN A 166      28.657 -12.455   1.908  1.00 82.66           H  
ATOM   2448  CA  GLN A 166      28.490 -12.241  -0.190  1.00 82.66           C  
ATOM   2449  HA  GLN A 166      29.012 -11.636  -0.931  1.00 82.66           H  
ATOM   2450  C   GLN A 166      26.995 -11.986  -0.352  1.00 82.66           C  
ATOM   2451  CB  GLN A 166      28.833 -13.716  -0.456  1.00 82.66           C  
ATOM   2452  HB2 GLN A 166      28.427 -14.004  -1.425  1.00 82.66           H  
ATOM   2453  HB3 GLN A 166      28.373 -14.341   0.309  1.00 82.66           H  
ATOM   2454  O   GLN A 166      26.198 -12.297   0.537  1.00 82.66           O  
ATOM   2455  CG  GLN A 166      30.350 -13.948  -0.468  1.00 82.66           C  
ATOM   2456  HG2 GLN A 166      30.780 -13.654   0.490  1.00 82.66           H  
ATOM   2457  HG3 GLN A 166      30.791 -13.319  -1.242  1.00 82.66           H  
ATOM   2458  CD  GLN A 166      30.738 -15.400  -0.728  1.00 82.66           C  
ATOM   2459  NE2 GLN A 166      31.902 -15.633  -1.293  1.00 82.66           N  
ATOM   2460 HE21 GLN A 166      32.091 -16.595  -1.537  1.00 82.66           H  
ATOM   2461 HE22 GLN A 166      32.474 -14.858  -1.595  1.00 82.66           H  
ATOM   2462  OE1 GLN A 166      30.050 -16.356  -0.403  1.00 82.66           O  
ATOM   2463  N   GLU A 167      26.614 -11.457  -1.510  1.00 73.25           N  
ATOM   2464  H   GLU A 167      27.307 -11.213  -2.203  1.00 73.25           H  
ATOM   2465  CA  GLU A 167      25.217 -11.411  -1.909  1.00 73.25           C  
ATOM   2466  HA  GLU A 167      24.603 -11.272  -1.020  1.00 73.25           H  
ATOM   2467  C   GLU A 167      24.788 -12.726  -2.547  1.00 73.25           C  
ATOM   2468  CB  GLU A 167      24.938 -10.250  -2.862  1.00 73.25           C  
ATOM   2469  HB2 GLU A 167      24.137 -10.567  -3.529  1.00 73.25           H  
ATOM   2470  HB3 GLU A 167      25.817 -10.025  -3.466  1.00 73.25           H  
ATOM   2471  O   GLU A 167      25.472 -13.291  -3.401  1.00 73.25           O  
ATOM   2472  CG  GLU A 167      24.485  -9.006  -2.087  1.00 73.25           C  
ATOM   2473  HG2 GLU A 167      23.721  -9.297  -1.366  1.00 73.25           H  
ATOM   2474  HG3 GLU A 167      25.337  -8.603  -1.539  1.00 73.25           H  
ATOM   2475  CD  GLU A 167      23.887  -7.939  -3.008  1.00 73.25           C  
ATOM   2476  OE1 GLU A 167      23.828  -6.779  -2.555  1.00 73.25           O  
ATOM   2477  OE2 GLU A 167      23.420  -8.318  -4.113  1.00 73.25           O  
ATOM   2478  N   ASP A 168      23.609 -13.183  -2.148  1.00 67.81           N  
ATOM   2479  H   ASP A 168      23.100 -12.678  -1.437  1.00 67.81           H  
ATOM   2480  CA  ASP A 168      22.982 -14.353  -2.730  1.00 67.81           C  
ATOM   2481  HA  ASP A 168      23.734 -15.125  -2.898  1.00 67.81           H  
ATOM   2482  C   ASP A 168      22.347 -13.971  -4.067  1.00 67.81           C  
ATOM   2483  CB  ASP A 168      21.963 -14.884  -1.727  1.00 67.81           C  
ATOM   2484  HB2 ASP A 168      22.424 -14.904  -0.739  1.00 67.81           H  
ATOM   2485  HB3 ASP A 168      21.094 -14.228  -1.675  1.00 67.81           H  
ATOM   2486  O   ASP A 168      21.318 -13.296  -4.092  1.00 67.81           O  
ATOM   2487  CG  ASP A 168      21.525 -16.294  -2.071  1.00 67.81           C  
ATOM   2488  OD1 ASP A 168      21.597 -16.682  -3.259  1.00 67.81           O  
ATOM   2489  OD2 ASP A 168      21.133 -16.978  -1.093  1.00 67.81           O  
ATOM   2490  N   ALA A 169      22.999 -14.319  -5.174  1.00 66.66           N  
ATOM   2491  H   ALA A 169      23.874 -14.812  -5.071  1.00 66.66           H  
ATOM   2492  CA  ALA A 169      22.550 -13.964  -6.518  1.00 66.66           C  
ATOM   2493  HA  ALA A 169      22.116 -12.965  -6.485  1.00 66.66           H  
ATOM   2494  C   ALA A 169      21.452 -14.896  -7.062  1.00 66.66           C  
ATOM   2495  CB  ALA A 169      23.776 -13.903  -7.439  1.00 66.66           C  
ATOM   2496  HB1 ALA A 169      24.507 -13.202  -7.035  1.00 66.66           H  
ATOM   2497  HB2 ALA A 169      24.226 -14.892  -7.524  1.00 66.66           H  
ATOM   2498  HB3 ALA A 169      23.472 -13.563  -8.429  1.00 66.66           H  
ATOM   2499  O   ALA A 169      21.003 -14.683  -8.186  1.00 66.66           O  
ATOM   2500  N   ASP A 170      21.026 -15.921  -6.311  1.00 73.59           N  
ATOM   2501  H   ASP A 170      21.372 -16.032  -5.368  1.00 73.59           H  
ATOM   2502  CA  ASP A 170      20.000 -16.862  -6.763  1.00 73.59           C  
ATOM   2503  HA  ASP A 170      20.271 -17.200  -7.763  1.00 73.59           H  
ATOM   2504  C   ASP A 170      18.611 -16.188  -6.796  1.00 73.59           C  
ATOM   2505  CB  ASP A 170      20.006 -18.122  -5.882  1.00 73.59           C  
ATOM   2506  HB2 ASP A 170      21.020 -18.519  -5.844  1.00 73.59           H  
ATOM   2507  HB3 ASP A 170      19.709 -17.844  -4.871  1.00 73.59           H  
ATOM   2508  O   ASP A 170      18.039 -15.879  -5.738  1.00 73.59           O  
ATOM   2509  CG  ASP A 170      19.066 -19.229  -6.383  1.00 73.59           C  
ATOM   2510  OD1 ASP A 170      18.288 -18.979  -7.335  1.00 73.59           O  
ATOM   2511  OD2 ASP A 170      19.110 -20.332  -5.791  1.00 73.59           O  
ATOM   2512  N   PRO A 171      18.008 -15.985  -7.986  1.00 73.33           N  
ATOM   2513  CA  PRO A 171      16.690 -15.371  -8.097  1.00 73.33           C  
ATOM   2514  HA  PRO A 171      16.740 -14.362  -7.688  1.00 73.33           H  
ATOM   2515  C   PRO A 171      15.607 -16.162  -7.358  1.00 73.33           C  
ATOM   2516  CB  PRO A 171      16.386 -15.301  -9.600  1.00 73.33           C  
ATOM   2517  HB2 PRO A 171      15.872 -14.377  -9.863  1.00 73.33           H  
ATOM   2518  HB3 PRO A 171      15.794 -16.164  -9.906  1.00 73.33           H  
ATOM   2519  O   PRO A 171      14.638 -15.559  -6.895  1.00 73.33           O  
ATOM   2520  CG  PRO A 171      17.760 -15.386 -10.259  1.00 73.33           C  
ATOM   2521  HG2 PRO A 171      17.705 -15.797 -11.267  1.00 73.33           H  
ATOM   2522  HG3 PRO A 171      18.230 -14.403 -10.265  1.00 73.33           H  
ATOM   2523  CD  PRO A 171      18.516 -16.308  -9.313  1.00 73.33           C  
ATOM   2524  HD2 PRO A 171      18.281 -17.347  -9.543  1.00 73.33           H  
ATOM   2525  HD3 PRO A 171      19.587 -16.140  -9.421  1.00 73.33           H  
ATOM   2526  N   ALA A 172      15.768 -17.483  -7.206  1.00 70.59           N  
ATOM   2527  H   ALA A 172      16.622 -17.914  -7.530  1.00 70.59           H  
ATOM   2528  CA  ALA A 172      14.818 -18.345  -6.502  1.00 70.59           C  
ATOM   2529  HA  ALA A 172      13.814 -18.114  -6.858  1.00 70.59           H  
ATOM   2530  C   ALA A 172      14.779 -18.112  -4.986  1.00 70.59           C  
ATOM   2531  CB  ALA A 172      15.143 -19.806  -6.836  1.00 70.59           C  
ATOM   2532  HB1 ALA A 172      16.100 -20.086  -6.397  1.00 70.59           H  
ATOM   2533  HB2 ALA A 172      15.195 -19.936  -7.917  1.00 70.59           H  
ATOM   2534  HB3 ALA A 172      14.362 -20.454  -6.437  1.00 70.59           H  
ATOM   2535  O   ALA A 172      13.845 -18.552  -4.311  1.00 70.59           O  
ATOM   2536  N   ARG A 173      15.778 -17.409  -4.441  1.00 71.97           N  
ATOM   2537  H   ARG A 173      16.539 -17.129  -5.043  1.00 71.97           H  
ATOM   2538  CA  ARG A 173      15.828 -17.018  -3.027  1.00 71.97           C  
ATOM   2539  HA  ARG A 173      15.181 -17.678  -2.450  1.00 71.97           H  
ATOM   2540  C   ARG A 173      15.301 -15.607  -2.786  1.00 71.97           C  
ATOM   2541  CB  ARG A 173      17.264 -17.180  -2.522  1.00 71.97           C  
ATOM   2542  HB2 ARG A 173      17.314 -16.849  -1.484  1.00 71.97           H  
ATOM   2543  HB3 ARG A 173      17.934 -16.556  -3.113  1.00 71.97           H  
ATOM   2544  O   ARG A 173      14.862 -15.314  -1.672  1.00 71.97           O  
ATOM   2545  CG  ARG A 173      17.714 -18.647  -2.602  1.00 71.97           C  
ATOM   2546  HG2 ARG A 173      17.702 -19.002  -3.633  1.00 71.97           H  
ATOM   2547  HG3 ARG A 173      17.061 -19.270  -1.992  1.00 71.97           H  
ATOM   2548  CD  ARG A 173      19.131 -18.720  -2.072  1.00 71.97           C  
ATOM   2549  HD2 ARG A 173      19.124 -18.320  -1.058  1.00 71.97           H  
ATOM   2550  HD3 ARG A 173      19.754 -18.099  -2.716  1.00 71.97           H  
ATOM   2551  NE  ARG A 173      19.688 -20.078  -2.068  1.00 71.97           N  
ATOM   2552  HE  ARG A 173      19.394 -20.695  -2.811  1.00 71.97           H  
ATOM   2553  NH1 ARG A 173      21.252 -19.652  -0.464  1.00 71.97           N  
ATOM   2554 HH11 ARG A 173      21.126 -18.668  -0.655  1.00 71.97           H  
ATOM   2555 HH12 ARG A 173      21.979 -19.967   0.162  1.00 71.97           H  
ATOM   2556  NH2 ARG A 173      20.945 -21.754  -1.205  1.00 71.97           N  
ATOM   2557 HH21 ARG A 173      21.521 -22.160  -0.481  1.00 71.97           H  
ATOM   2558 HH22 ARG A 173      20.461 -22.406  -1.805  1.00 71.97           H  
ATOM   2559  CZ  ARG A 173      20.631 -20.488  -1.241  1.00 71.97           C  
ATOM   2560  N   ARG A 174      15.316 -14.758  -3.820  1.00 67.79           N  
ATOM   2561  H   ARG A 174      15.712 -15.100  -4.684  1.00 67.79           H  
ATOM   2562  CA  ARG A 174      14.855 -13.361  -3.766  1.00 67.79           C  
ATOM   2563  HA  ARG A 174      14.890 -13.006  -2.736  1.00 67.79           H  
ATOM   2564  C   ARG A 174      13.405 -13.167  -4.204  1.00 67.79           C  
ATOM   2565  CB  ARG A 174      15.775 -12.462  -4.605  1.00 67.79           C  
ATOM   2566  HB2 ARG A 174      15.372 -11.449  -4.583  1.00 67.79           H  
ATOM   2567  HB3 ARG A 174      15.767 -12.803  -5.640  1.00 67.79           H  
ATOM   2568  O   ARG A 174      12.803 -12.168  -3.840  1.00 67.79           O  
ATOM   2569  CG  ARG A 174      17.225 -12.416  -4.096  1.00 67.79           C  
ATOM   2570  HG2 ARG A 174      17.704 -13.378  -4.275  1.00 67.79           H  
ATOM   2571  HG3 ARG A 174      17.237 -12.200  -3.028  1.00 67.79           H  
ATOM   2572  CD  ARG A 174      17.993 -11.313  -4.841  1.00 67.79           C  
ATOM   2573  HD2 ARG A 174      17.853 -11.449  -5.913  1.00 67.79           H  
ATOM   2574  HD3 ARG A 174      17.576 -10.346  -4.559  1.00 67.79           H  
ATOM   2575  NE  ARG A 174      19.440 -11.339  -4.549  1.00 67.79           N  
ATOM   2576  HE  ARG A 174      19.829 -12.195  -4.182  1.00 67.79           H  
ATOM   2577  NH1 ARG A 174      20.043  -9.305  -5.458  1.00 67.79           N  
ATOM   2578 HH11 ARG A 174      19.099  -9.114  -5.759  1.00 67.79           H  
ATOM   2579 HH12 ARG A 174      20.762  -8.605  -5.568  1.00 67.79           H  
ATOM   2580  NH2 ARG A 174      21.574 -10.546  -4.465  1.00 67.79           N  
ATOM   2581 HH21 ARG A 174      22.219  -9.769  -4.514  1.00 67.79           H  
ATOM   2582 HH22 ARG A 174      21.857 -11.444  -4.101  1.00 67.79           H  
ATOM   2583  CZ  ARG A 174      20.335 -10.402  -4.826  1.00 67.79           C  
ATOM   2584  N   HIS A 175      12.824 -14.096  -4.957  1.00 66.78           N  
ATOM   2585  H   HIS A 175      13.371 -14.884  -5.271  1.00 66.78           H  
ATOM   2586  CA  HIS A 175      11.452 -13.965  -5.450  1.00 66.78           C  
ATOM   2587  HA  HIS A 175      10.946 -13.164  -4.911  1.00 66.78           H  
ATOM   2588  C   HIS A 175      10.656 -15.248  -5.205  1.00 66.78           C  
ATOM   2589  CB  HIS A 175      11.459 -13.588  -6.935  1.00 66.78           C  
ATOM   2590  HB2 HIS A 175      11.654 -14.496  -7.505  1.00 66.78           H  
ATOM   2591  HB3 HIS A 175      10.475 -13.216  -7.220  1.00 66.78           H  
ATOM   2592  O   HIS A 175      11.226 -16.325  -5.043  1.00 66.78           O  
ATOM   2593  CG  HIS A 175      12.500 -12.578  -7.335  1.00 66.78           C  
ATOM   2594  CD2 HIS A 175      12.533 -11.261  -6.977  1.00 66.78           C  
ATOM   2595  HD2 HIS A 175      11.827 -10.764  -6.328  1.00 66.78           H  
ATOM   2596  ND1 HIS A 175      13.644 -12.835  -8.053  1.00 66.78           N  
ATOM   2597  HD1 HIS A 175      13.953 -13.743  -8.370  1.00 66.78           H  
ATOM   2598  CE1 HIS A 175      14.330 -11.685  -8.160  1.00 66.78           C  
ATOM   2599  HE1 HIS A 175      15.269 -11.561  -8.679  1.00 66.78           H  
ATOM   2600  NE2 HIS A 175      13.690 -10.699  -7.514  1.00 66.78           N  
ATOM   2601  N   GLY A 176       9.327 -15.148  -5.188  1.00 81.36           N  
ATOM   2602  H   GLY A 176       8.899 -14.250  -5.365  1.00 81.36           H  
ATOM   2603  CA  GLY A 176       8.489 -16.334  -4.995  1.00 81.36           C  
ATOM   2604  HA2 GLY A 176       8.520 -16.933  -5.906  1.00 81.36           H  
ATOM   2605  HA3 GLY A 176       8.916 -16.938  -4.195  1.00 81.36           H  
ATOM   2606  C   GLY A 176       7.021 -16.090  -4.663  1.00 81.36           C  
ATOM   2607  O   GLY A 176       6.313 -17.055  -4.403  1.00 81.36           O  
ATOM   2608  N   THR A 177       6.558 -14.838  -4.685  1.00 96.55           N  
ATOM   2609  H   THR A 177       7.185 -14.060  -4.833  1.00 96.55           H  
ATOM   2610  CA  THR A 177       5.128 -14.527  -4.601  1.00 96.55           C  
ATOM   2611  HA  THR A 177       4.750 -14.806  -3.618  1.00 96.55           H  
ATOM   2612  C   THR A 177       4.365 -15.314  -5.659  1.00 96.55           C  
ATOM   2613  CB  THR A 177       4.913 -13.025  -4.820  1.00 96.55           C  
ATOM   2614  HB  THR A 177       5.309 -12.745  -5.796  1.00 96.55           H  
ATOM   2615  O   THR A 177       4.811 -15.362  -6.808  1.00 96.55           O  
ATOM   2616  CG2 THR A 177       3.460 -12.589  -4.762  1.00 96.55           C  
ATOM   2617 HG21 THR A 177       3.404 -11.514  -4.930  1.00 96.55           H  
ATOM   2618 HG22 THR A 177       3.013 -12.833  -3.798  1.00 96.55           H  
ATOM   2619 HG23 THR A 177       2.888 -13.076  -5.552  1.00 96.55           H  
ATOM   2620  OG1 THR A 177       5.619 -12.307  -3.832  1.00 96.55           O  
ATOM   2621  HG1 THR A 177       5.236 -11.427  -3.826  1.00 96.55           H  
ATOM   2622  N   VAL A 178       3.238 -15.895  -5.262  1.00 98.71           N  
ATOM   2623  H   VAL A 178       2.942 -15.744  -4.308  1.00 98.71           H  
ATOM   2624  CA  VAL A 178       2.288 -16.598  -6.125  1.00 98.71           C  
ATOM   2625  HA  VAL A 178       2.757 -16.776  -7.092  1.00 98.71           H  
ATOM   2626  C   VAL A 178       1.060 -15.726  -6.355  1.00 98.71           C  
ATOM   2627  CB  VAL A 178       1.883 -17.967  -5.543  1.00 98.71           C  
ATOM   2628  HB  VAL A 178       1.391 -18.529  -6.336  1.00 98.71           H  
ATOM   2629  O   VAL A 178       0.769 -14.823  -5.566  1.00 98.71           O  
ATOM   2630  CG1 VAL A 178       3.091 -18.791  -5.100  1.00 98.71           C  
ATOM   2631 HG11 VAL A 178       2.745 -19.788  -4.828  1.00 98.71           H  
ATOM   2632 HG12 VAL A 178       3.819 -18.858  -5.909  1.00 98.71           H  
ATOM   2633 HG13 VAL A 178       3.567 -18.337  -4.231  1.00 98.71           H  
ATOM   2634  CG2 VAL A 178       0.907 -17.881  -4.362  1.00 98.71           C  
ATOM   2635 HG21 VAL A 178       0.714 -18.875  -3.958  1.00 98.71           H  
ATOM   2636 HG22 VAL A 178      -0.044 -17.460  -4.688  1.00 98.71           H  
ATOM   2637 HG23 VAL A 178       1.327 -17.255  -3.574  1.00 98.71           H  
ATOM   2638  N   GLY A 179       0.304 -15.994  -7.410  1.00 98.92           N  
ATOM   2639  H   GLY A 179       0.589 -16.707  -8.066  1.00 98.92           H  
ATOM   2640  CA  GLY A 179      -0.909 -15.233  -7.664  1.00 98.92           C  
ATOM   2641  HA2 GLY A 179      -1.527 -15.244  -6.766  1.00 98.92           H  
ATOM   2642  HA3 GLY A 179      -0.642 -14.196  -7.868  1.00 98.92           H  
ATOM   2643  C   GLY A 179      -1.743 -15.748  -8.817  1.00 98.92           C  
ATOM   2644  O   GLY A 179      -1.332 -16.630  -9.569  1.00 98.92           O  
ATOM   2645  N   ALA A 180      -2.934 -15.176  -8.938  1.00 98.98           N  
ATOM   2646  H   ALA A 180      -3.176 -14.448  -8.282  1.00 98.98           H  
ATOM   2647  CA  ALA A 180      -3.899 -15.477  -9.978  1.00 98.98           C  
ATOM   2648  HA  ALA A 180      -3.372 -15.871 -10.847  1.00 98.98           H  
ATOM   2649  C   ALA A 180      -4.642 -14.208 -10.400  1.00 98.98           C  
ATOM   2650  CB  ALA A 180      -4.864 -16.554  -9.474  1.00 98.98           C  
ATOM   2651  HB1 ALA A 180      -5.542 -16.846 -10.275  1.00 98.98           H  
ATOM   2652  HB2 ALA A 180      -4.302 -17.428  -9.144  1.00 98.98           H  
ATOM   2653  HB3 ALA A 180      -5.442 -16.167  -8.634  1.00 98.98           H  
ATOM   2654  O   ALA A 180      -4.915 -13.330  -9.580  1.00 98.98           O  
ATOM   2655  N   VAL A 181      -5.007 -14.142 -11.676  1.00 98.98           N  
ATOM   2656  H   VAL A 181      -4.758 -14.914 -12.278  1.00 98.98           H  
ATOM   2657  CA  VAL A 181      -5.953 -13.160 -12.215  1.00 98.98           C  
ATOM   2658  HA  VAL A 181      -6.481 -12.692 -11.384  1.00 98.98           H  
ATOM   2659  C   VAL A 181      -6.983 -13.888 -13.062  1.00 98.98           C  
ATOM   2660  CB  VAL A 181      -5.278 -12.036 -13.020  1.00 98.98           C  
ATOM   2661  HB  VAL A 181      -6.062 -11.360 -13.361  1.00 98.98           H  
ATOM   2662  O   VAL A 181      -6.636 -14.829 -13.776  1.00 98.98           O  
ATOM   2663  CG1 VAL A 181      -4.338 -11.204 -12.146  1.00 98.98           C  
ATOM   2664 HG11 VAL A 181      -3.892 -10.407 -12.741  1.00 98.98           H  
ATOM   2665 HG12 VAL A 181      -4.906 -10.758 -11.329  1.00 98.98           H  
ATOM   2666 HG13 VAL A 181      -3.550 -11.828 -11.724  1.00 98.98           H  
ATOM   2667  CG2 VAL A 181      -4.524 -12.548 -14.255  1.00 98.98           C  
ATOM   2668 HG21 VAL A 181      -3.811 -13.321 -13.967  1.00 98.98           H  
ATOM   2669 HG22 VAL A 181      -5.225 -12.968 -14.976  1.00 98.98           H  
ATOM   2670 HG23 VAL A 181      -3.993 -11.724 -14.732  1.00 98.98           H  
ATOM   2671  N   ALA A 182      -8.240 -13.464 -13.000  1.00 98.97           N  
ATOM   2672  H   ALA A 182      -8.468 -12.686 -12.398  1.00 98.97           H  
ATOM   2673  CA  ALA A 182      -9.313 -14.073 -13.776  1.00 98.97           C  
ATOM   2674  HA  ALA A 182      -8.880 -14.610 -14.621  1.00 98.97           H  
ATOM   2675  C   ALA A 182     -10.264 -13.025 -14.352  1.00 98.97           C  
ATOM   2676  CB  ALA A 182     -10.058 -15.090 -12.905  1.00 98.97           C  
ATOM   2677  HB1 ALA A 182      -9.368 -15.854 -12.547  1.00 98.97           H  
ATOM   2678  HB2 ALA A 182     -10.516 -14.584 -12.055  1.00 98.97           H  
ATOM   2679  HB3 ALA A 182     -10.843 -15.564 -13.493  1.00 98.97           H  
ATOM   2680  O   ALA A 182     -10.449 -11.967 -13.757  1.00 98.97           O  
ATOM   2681  N   CYS A 183     -10.870 -13.353 -15.492  1.00 98.85           N  
ATOM   2682  H   CYS A 183     -10.624 -14.247 -15.892  1.00 98.85           H  
ATOM   2683  CA  CYS A 183     -12.065 -12.728 -16.042  1.00 98.85           C  
ATOM   2684  HA  CYS A 183     -12.386 -11.923 -15.380  1.00 98.85           H  
ATOM   2685  C   CYS A 183     -13.161 -13.797 -16.122  1.00 98.85           C  
ATOM   2686  CB  CYS A 183     -11.759 -12.129 -17.422  1.00 98.85           C  
ATOM   2687  HB2 CYS A 183     -11.401 -12.918 -18.083  1.00 98.85           H  
ATOM   2688  HB3 CYS A 183     -10.986 -11.368 -17.322  1.00 98.85           H  
ATOM   2689  O   CYS A 183     -12.934 -14.856 -16.712  1.00 98.85           O  
ATOM   2690  SG  CYS A 183     -13.248 -11.371 -18.147  1.00 98.85           S  
ATOM   2691  HG  CYS A 183     -14.078 -12.409 -18.003  1.00 98.85           H  
ATOM   2692  N   ASP A 184     -14.336 -13.531 -15.557  1.00 98.53           N  
ATOM   2693  H   ASP A 184     -14.472 -12.629 -15.125  1.00 98.53           H  
ATOM   2694  CA  ASP A 184     -15.482 -14.447 -15.618  1.00 98.53           C  
ATOM   2695  HA  ASP A 184     -15.102 -15.459 -15.757  1.00 98.53           H  
ATOM   2696  C   ASP A 184     -16.395 -14.197 -16.830  1.00 98.53           C  
ATOM   2697  CB  ASP A 184     -16.231 -14.462 -14.276  1.00 98.53           C  
ATOM   2698  HB2 ASP A 184     -17.003 -15.231 -14.307  1.00 98.53           H  
ATOM   2699  HB3 ASP A 184     -15.516 -14.761 -13.510  1.00 98.53           H  
ATOM   2700  O   ASP A 184     -16.162 -13.296 -17.644  1.00 98.53           O  
ATOM   2701  CG  ASP A 184     -16.885 -13.134 -13.886  1.00 98.53           C  
ATOM   2702  OD1 ASP A 184     -17.278 -12.373 -14.801  1.00 98.53           O  
ATOM   2703  OD2 ASP A 184     -17.006 -12.891 -12.663  1.00 98.53           O  
ATOM   2704  N   ARG A 185     -17.444 -15.023 -16.966  1.00 96.84           N  
ATOM   2705  H   ARG A 185     -17.589 -15.716 -16.247  1.00 96.84           H  
ATOM   2706  CA  ARG A 185     -18.407 -14.956 -18.081  1.00 96.84           C  
ATOM   2707  HA  ARG A 185     -17.845 -14.934 -19.015  1.00 96.84           H  
ATOM   2708  C   ARG A 185     -19.270 -13.692 -18.083  1.00 96.84           C  
ATOM   2709  CB  ARG A 185     -19.324 -16.187 -18.076  1.00 96.84           C  
ATOM   2710  HB2 ARG A 185     -19.794 -16.277 -17.097  1.00 96.84           H  
ATOM   2711  HB3 ARG A 185     -20.113 -16.029 -18.812  1.00 96.84           H  
ATOM   2712  O   ARG A 185     -19.830 -13.330 -19.123  1.00 96.84           O  
ATOM   2713  CG  ARG A 185     -18.620 -17.504 -18.428  1.00 96.84           C  
ATOM   2714  HG2 ARG A 185     -17.849 -17.725 -17.690  1.00 96.84           H  
ATOM   2715  HG3 ARG A 185     -18.166 -17.430 -19.416  1.00 96.84           H  
ATOM   2716  CD  ARG A 185     -19.673 -18.623 -18.425  1.00 96.84           C  
ATOM   2717  HD2 ARG A 185     -20.131 -18.674 -17.438  1.00 96.84           H  
ATOM   2718  HD3 ARG A 185     -20.458 -18.380 -19.141  1.00 96.84           H  
ATOM   2719  NE  ARG A 185     -19.078 -19.930 -18.734  1.00 96.84           N  
ATOM   2720  HE  ARG A 185     -18.508 -20.348 -18.012  1.00 96.84           H  
ATOM   2721  NH1 ARG A 185     -19.893 -20.197 -20.891  1.00 96.84           N  
ATOM   2722 HH11 ARG A 185     -20.666 -19.557 -20.780  1.00 96.84           H  
ATOM   2723 HH12 ARG A 185     -19.635 -20.526 -21.811  1.00 96.84           H  
ATOM   2724  NH2 ARG A 185     -18.340 -21.554 -20.109  1.00 96.84           N  
ATOM   2725 HH21 ARG A 185     -17.741 -21.869 -19.359  1.00 96.84           H  
ATOM   2726 HH22 ARG A 185     -18.034 -21.631 -21.068  1.00 96.84           H  
ATOM   2727  CZ  ARG A 185     -19.125 -20.544 -19.899  1.00 96.84           C  
ATOM   2728  N   GLU A 186     -19.368 -13.009 -16.947  1.00 96.94           N  
ATOM   2729  H   GLU A 186     -18.838 -13.321 -16.146  1.00 96.94           H  
ATOM   2730  CA  GLU A 186     -20.043 -11.715 -16.824  1.00 96.94           C  
ATOM   2731  HA  GLU A 186     -20.900 -11.687 -17.498  1.00 96.94           H  
ATOM   2732  C   GLU A 186     -19.113 -10.555 -17.225  1.00 96.94           C  
ATOM   2733  CB  GLU A 186     -20.569 -11.543 -15.396  1.00 96.94           C  
ATOM   2734  HB2 GLU A 186     -19.725 -11.588 -14.707  1.00 96.94           H  
ATOM   2735  HB3 GLU A 186     -21.034 -10.560 -15.320  1.00 96.94           H  
ATOM   2736  O   GLU A 186     -19.562  -9.444 -17.516  1.00 96.94           O  
ATOM   2737  CG  GLU A 186     -21.595 -12.615 -14.992  1.00 96.94           C  
ATOM   2738  HG2 GLU A 186     -22.397 -12.618 -15.730  1.00 96.94           H  
ATOM   2739  HG3 GLU A 186     -21.118 -13.595 -15.005  1.00 96.94           H  
ATOM   2740  CD  GLU A 186     -22.194 -12.369 -13.596  1.00 96.94           C  
ATOM   2741  OE1 GLU A 186     -23.121 -13.129 -13.237  1.00 96.94           O  
ATOM   2742  OE2 GLU A 186     -21.766 -11.401 -12.917  1.00 96.94           O  
ATOM   2743  N   GLY A 187     -17.811 -10.826 -17.344  1.00 97.31           N  
ATOM   2744  H   GLY A 187     -17.496 -11.737 -17.043  1.00 97.31           H  
ATOM   2745  CA  GLY A 187     -16.787  -9.842 -17.664  1.00 97.31           C  
ATOM   2746  HA2 GLY A 187     -17.187  -9.099 -18.353  1.00 97.31           H  
ATOM   2747  HA3 GLY A 187     -15.944 -10.356 -18.127  1.00 97.31           H  
ATOM   2748  C   GLY A 187     -16.272  -9.091 -16.450  1.00 97.31           C  
ATOM   2749  O   GLY A 187     -15.774  -7.978 -16.622  1.00 97.31           O  
ATOM   2750  N   ASN A 188     -16.415  -9.664 -15.257  1.00 98.75           N  
ATOM   2751  H   ASN A 188     -16.819 -10.587 -15.197  1.00 98.75           H  
ATOM   2752  CA  ASN A 188     -15.766  -9.149 -14.066  1.00 98.75           C  
ATOM   2753  HA  ASN A 188     -15.734  -8.062 -14.133  1.00 98.75           H  
ATOM   2754  C   ASN A 188     -14.342  -9.679 -13.997  1.00 98.75           C  
ATOM   2755  CB  ASN A 188     -16.541  -9.538 -12.808  1.00 98.75           C  
ATOM   2756  HB2 ASN A 188     -16.374 -10.595 -12.604  1.00 98.75           H  
ATOM   2757  HB3 ASN A 188     -16.141  -8.987 -11.957  1.00 98.75           H  
ATOM   2758  O   ASN A 188     -14.095 -10.832 -14.353  1.00 98.75           O  
ATOM   2759  CG  ASN A 188     -18.025  -9.269 -12.922  1.00 98.75           C  
ATOM   2760  ND2 ASN A 188     -18.827 -10.280 -12.681  1.00 98.75           N  
ATOM   2761 HD21 ASN A 188     -18.411 -11.199 -12.622  1.00 98.75           H  
ATOM   2762 HD22 ASN A 188     -19.823 -10.214 -12.835  1.00 98.75           H  
ATOM   2763  OD1 ASN A 188     -18.436  -8.148 -13.196  1.00 98.75           O  
ATOM   2764  N   VAL A 189     -13.420  -8.853 -13.512  1.00 98.94           N  
ATOM   2765  H   VAL A 189     -13.710  -7.938 -13.197  1.00 98.94           H  
ATOM   2766  CA  VAL A 189     -12.034  -9.252 -13.275  1.00 98.94           C  
ATOM   2767  HA  VAL A 189     -11.921 -10.267 -13.655  1.00 98.94           H  
ATOM   2768  C   VAL A 189     -11.732  -9.307 -11.785  1.00 98.94           C  
ATOM   2769  CB  VAL A 189     -11.019  -8.386 -14.040  1.00 98.94           C  
ATOM   2770  HB  VAL A 189     -10.028  -8.811 -13.881  1.00 98.94           H  
ATOM   2771  O   VAL A 189     -12.294  -8.544 -11.007  1.00 98.94           O  
ATOM   2772  CG1 VAL A 189     -11.283  -8.416 -15.549  1.00 98.94           C  
ATOM   2773 HG11 VAL A 189     -11.324  -9.450 -15.892  1.00 98.94           H  
ATOM   2774 HG12 VAL A 189     -10.470  -7.906 -16.065  1.00 98.94           H  
ATOM   2775 HG13 VAL A 189     -12.228  -7.923 -15.778  1.00 98.94           H  
ATOM   2776  CG2 VAL A 189     -10.996  -6.927 -13.569  1.00 98.94           C  
ATOM   2777 HG21 VAL A 189     -10.668  -6.871 -12.531  1.00 98.94           H  
ATOM   2778 HG22 VAL A 189     -11.994  -6.494 -13.645  1.00 98.94           H  
ATOM   2779 HG23 VAL A 189     -10.308  -6.346 -14.183  1.00 98.94           H  
ATOM   2780  N   ALA A 190     -10.822 -10.183 -11.378  1.00 98.97           N  
ATOM   2781  H   ALA A 190     -10.415 -10.808 -12.059  1.00 98.97           H  
ATOM   2782  CA  ALA A 190     -10.320 -10.236 -10.008  1.00 98.97           C  
ATOM   2783  HA  ALA A 190     -10.412  -9.250  -9.552  1.00 98.97           H  
ATOM   2784  C   ALA A 190      -8.840 -10.620  -9.992  1.00 98.97           C  
ATOM   2785  CB  ALA A 190     -11.163 -11.220  -9.192  1.00 98.97           C  
ATOM   2786  HB1 ALA A 190     -12.215 -10.938  -9.241  1.00 98.97           H  
ATOM   2787  HB2 ALA A 190     -11.032 -12.227  -9.588  1.00 98.97           H  
ATOM   2788  HB3 ALA A 190     -10.846 -11.199  -8.150  1.00 98.97           H  
ATOM   2789  O   ALA A 190      -8.352 -11.269 -10.922  1.00 98.97           O  
ATOM   2790  N   ALA A 191      -8.141 -10.238  -8.925  1.00 98.98           N  
ATOM   2791  H   ALA A 191      -8.621  -9.718  -8.204  1.00 98.98           H  
ATOM   2792  CA  ALA A 191      -6.755 -10.617  -8.673  1.00 98.98           C  
ATOM   2793  HA  ALA A 191      -6.459 -11.405  -9.365  1.00 98.98           H  
ATOM   2794  C   ALA A 191      -6.596 -11.146  -7.249  1.00 98.98           C  
ATOM   2795  CB  ALA A 191      -5.830  -9.413  -8.890  1.00 98.98           C  
ATOM   2796  HB1 ALA A 191      -4.797  -9.704  -8.699  1.00 98.98           H  
ATOM   2797  HB2 ALA A 191      -6.102  -8.605  -8.210  1.00 98.98           H  
ATOM   2798  HB3 ALA A 191      -5.897  -9.047  -9.915  1.00 98.98           H  
ATOM   2799  O   ALA A 191      -7.129 -10.567  -6.305  1.00 98.98           O  
ATOM   2800  N   ALA A 192      -5.781 -12.181  -7.074  1.00 98.98           N  
ATOM   2801  H   ALA A 192      -5.363 -12.602  -7.891  1.00 98.98           H  
ATOM   2802  CA  ALA A 192      -5.296 -12.626  -5.774  1.00 98.98           C  
ATOM   2803  HA  ALA A 192      -5.507 -11.857  -5.030  1.00 98.98           H  
ATOM   2804  C   ALA A 192      -3.777 -12.819  -5.819  1.00 98.98           C  
ATOM   2805  CB  ALA A 192      -6.036 -13.895  -5.349  1.00 98.98           C  
ATOM   2806  HB1 ALA A 192      -5.662 -14.213  -4.376  1.00 98.98           H  
ATOM   2807  HB2 ALA A 192      -7.104 -13.696  -5.270  1.00 98.98           H  
ATOM   2808  HB3 ALA A 192      -5.867 -14.689  -6.076  1.00 98.98           H  
ATOM   2809  O   ALA A 192      -3.232 -13.281  -6.821  1.00 98.98           O  
ATOM   2810  N   THR A 193      -3.093 -12.468  -4.736  1.00 98.97           N  
ATOM   2811  H   THR A 193      -3.605 -12.112  -3.941  1.00 98.97           H  
ATOM   2812  CA  THR A 193      -1.632 -12.555  -4.618  1.00 98.97           C  
ATOM   2813  HA  THR A 193      -1.250 -13.292  -5.325  1.00 98.97           H  
ATOM   2814  C   THR A 193      -1.281 -13.019  -3.202  1.00 98.97           C  
ATOM   2815  CB  THR A 193      -0.974 -11.194  -4.929  1.00 98.97           C  
ATOM   2816  HB  THR A 193      -1.193 -10.495  -4.121  1.00 98.97           H  
ATOM   2817  O   THR A 193      -1.899 -12.558  -2.246  1.00 98.97           O  
ATOM   2818  CG2 THR A 193       0.531 -11.318  -5.100  1.00 98.97           C  
ATOM   2819 HG21 THR A 193       0.972 -11.699  -4.179  1.00 98.97           H  
ATOM   2820 HG22 THR A 193       0.758 -12.000  -5.920  1.00 98.97           H  
ATOM   2821 HG23 THR A 193       0.968 -10.342  -5.313  1.00 98.97           H  
ATOM   2822  OG1 THR A 193      -1.423 -10.621  -6.144  1.00 98.97           O  
ATOM   2823  HG1 THR A 193      -0.865  -9.856  -6.303  1.00 98.97           H  
ATOM   2824  N   SER A 194      -0.311 -13.922  -3.043  1.00 98.91           N  
ATOM   2825  H   SER A 194       0.175 -14.263  -3.860  1.00 98.91           H  
ATOM   2826  CA  SER A 194       0.121 -14.445  -1.736  1.00 98.91           C  
ATOM   2827  HA  SER A 194      -0.085 -13.702  -0.966  1.00 98.91           H  
ATOM   2828  C   SER A 194       1.623 -14.728  -1.718  1.00 98.91           C  
ATOM   2829  CB  SER A 194      -0.674 -15.704  -1.385  1.00 98.91           C  
ATOM   2830  HB2 SER A 194      -0.440 -16.503  -2.089  1.00 98.91           H  
ATOM   2831  HB3 SER A 194      -1.738 -15.478  -1.449  1.00 98.91           H  
ATOM   2832  O   SER A 194       2.211 -15.071  -2.744  1.00 98.91           O  
ATOM   2833  OG  SER A 194      -0.387 -16.128  -0.070  1.00 98.91           O  
ATOM   2834  HG  SER A 194      -1.116 -16.695   0.189  1.00 98.91           H  
ATOM   2835  N   THR A 195       2.282 -14.555  -0.573  1.00 98.53           N  
ATOM   2836  H   THR A 195       1.765 -14.249   0.239  1.00 98.53           H  
ATOM   2837  CA  THR A 195       3.736 -14.723  -0.471  1.00 98.53           C  
ATOM   2838  HA  THR A 195       4.026 -15.555  -1.112  1.00 98.53           H  
ATOM   2839  C   THR A 195       4.204 -15.046   0.944  1.00 98.53           C  
ATOM   2840  CB  THR A 195       4.442 -13.467  -1.008  1.00 98.53           C  
ATOM   2841  HB  THR A 195       3.996 -13.235  -1.975  1.00 98.53           H  
ATOM   2842  O   THR A 195       3.659 -14.551   1.927  1.00 98.53           O  
ATOM   2843  CG2 THR A 195       4.305 -12.218  -0.142  1.00 98.53           C  
ATOM   2844 HG21 THR A 195       4.765 -11.369  -0.647  1.00 98.53           H  
ATOM   2845 HG22 THR A 195       3.245 -12.008  -0.001  1.00 98.53           H  
ATOM   2846 HG23 THR A 195       4.776 -12.357   0.832  1.00 98.53           H  
ATOM   2847  OG1 THR A 195       5.814 -13.691  -1.232  1.00 98.53           O  
ATOM   2848  HG1 THR A 195       5.990 -13.256  -2.069  1.00 98.53           H  
ATOM   2849  N   GLY A 196       5.281 -15.826   1.056  1.00 97.18           N  
ATOM   2850  H   GLY A 196       5.618 -16.276   0.217  1.00 97.18           H  
ATOM   2851  CA  GLY A 196       6.112 -15.902   2.265  1.00 97.18           C  
ATOM   2852  HA2 GLY A 196       5.478 -15.887   3.152  1.00 97.18           H  
ATOM   2853  HA3 GLY A 196       6.668 -16.840   2.248  1.00 97.18           H  
ATOM   2854  C   GLY A 196       7.127 -14.755   2.379  1.00 97.18           C  
ATOM   2855  O   GLY A 196       7.855 -14.640   3.366  1.00 97.18           O  
ATOM   2856  N   GLY A 197       7.210 -13.885   1.371  1.00 94.20           N  
ATOM   2857  H   GLY A 197       6.603 -14.022   0.574  1.00 94.20           H  
ATOM   2858  CA  GLY A 197       8.230 -12.850   1.261  1.00 94.20           C  
ATOM   2859  HA2 GLY A 197       8.408 -12.402   2.238  1.00 94.20           H  
ATOM   2860  HA3 GLY A 197       7.877 -12.073   0.584  1.00 94.20           H  
ATOM   2861  C   GLY A 197       9.536 -13.411   0.706  1.00 94.20           C  
ATOM   2862  O   GLY A 197       9.525 -14.179  -0.254  1.00 94.20           O  
ATOM   2863  N   TRP A 198      10.672 -13.008   1.274  1.00 89.90           N  
ATOM   2864  H   TRP A 198      10.632 -12.423   2.097  1.00 89.90           H  
ATOM   2865  CA  TRP A 198      12.001 -13.377   0.778  1.00 89.90           C  
ATOM   2866  HA  TRP A 198      11.912 -14.000  -0.113  1.00 89.90           H  
ATOM   2867  C   TRP A 198      12.808 -14.157   1.808  1.00 89.90           C  
ATOM   2868  CB  TRP A 198      12.778 -12.131   0.389  1.00 89.90           C  
ATOM   2869  HB2 TRP A 198      12.981 -11.551   1.290  1.00 89.90           H  
ATOM   2870  HB3 TRP A 198      13.742 -12.444  -0.012  1.00 89.90           H  
ATOM   2871  O   TRP A 198      12.672 -13.932   3.014  1.00 89.90           O  
ATOM   2872  CG  TRP A 198      12.165 -11.211  -0.609  1.00 89.90           C  
ATOM   2873  CD1 TRP A 198      11.124 -11.428  -1.450  1.00 89.90           C  
ATOM   2874  HD1 TRP A 198      10.570 -12.352  -1.534  1.00 89.90           H  
ATOM   2875  CD2 TRP A 198      12.693  -9.914  -0.956  1.00 89.90           C  
ATOM   2876  CE2 TRP A 198      11.946  -9.400  -2.050  1.00 89.90           C  
ATOM   2877  CE3 TRP A 198      13.780  -9.163  -0.467  1.00 89.90           C  
ATOM   2878  HE3 TRP A 198      14.367  -9.545   0.355  1.00 89.90           H  
ATOM   2879  NE1 TRP A 198      10.962 -10.337  -2.283  1.00 89.90           N  
ATOM   2880  HE1 TRP A 198      10.389 -10.355  -3.115  1.00 89.90           H  
ATOM   2881  CH2 TRP A 198      13.379  -7.467  -2.141  1.00 89.90           C  
ATOM   2882  HH2 TRP A 198      13.657  -6.501  -2.535  1.00 89.90           H  
ATOM   2883  CZ2 TRP A 198      12.282  -8.186  -2.645  1.00 89.90           C  
ATOM   2884  HZ2 TRP A 198      11.702  -7.788  -3.465  1.00 89.90           H  
ATOM   2885  CZ3 TRP A 198      14.116  -7.939  -1.054  1.00 89.90           C  
ATOM   2886  HZ3 TRP A 198      14.942  -7.351  -0.682  1.00 89.90           H  
ATOM   2887  N   THR A 199      13.686 -15.037   1.326  1.00 92.89           N  
ATOM   2888  H   THR A 199      13.792 -15.144   0.327  1.00 92.89           H  
ATOM   2889  CA  THR A 199      14.583 -15.803   2.191  1.00 92.89           C  
ATOM   2890  HA  THR A 199      13.985 -16.374   2.902  1.00 92.89           H  
ATOM   2891  C   THR A 199      15.492 -14.859   2.969  1.00 92.89           C  
ATOM   2892  CB  THR A 199      15.427 -16.789   1.378  1.00 92.89           C  
ATOM   2893  HB  THR A 199      16.044 -16.242   0.665  1.00 92.89           H  
ATOM   2894  O   THR A 199      16.226 -14.052   2.398  1.00 92.89           O  
ATOM   2895  CG2 THR A 199      16.318 -17.657   2.260  1.00 92.89           C  
ATOM   2896 HG21 THR A 199      16.851 -18.375   1.636  1.00 92.89           H  
ATOM   2897 HG22 THR A 199      17.062 -17.043   2.767  1.00 92.89           H  
ATOM   2898 HG23 THR A 199      15.715 -18.193   2.994  1.00 92.89           H  
ATOM   2899  OG1 THR A 199      14.581 -17.671   0.677  1.00 92.89           O  
ATOM   2900  HG1 THR A 199      14.979 -17.786  -0.189  1.00 92.89           H  
ATOM   2901  N   GLY A 200      15.446 -14.947   4.296  1.00 92.66           N  
ATOM   2902  H   GLY A 200      14.777 -15.575   4.718  1.00 92.66           H  
ATOM   2903  CA  GLY A 200      16.226 -14.082   5.169  1.00 92.66           C  
ATOM   2904  HA2 GLY A 200      17.283 -14.175   4.917  1.00 92.66           H  
ATOM   2905  HA3 GLY A 200      16.083 -14.409   6.198  1.00 92.66           H  
ATOM   2906  C   GLY A 200      15.825 -12.606   5.080  1.00 92.66           C  
ATOM   2907  O   GLY A 200      16.706 -11.750   5.230  1.00 92.66           O  
ATOM   2908  N   LYS A 201      14.538 -12.303   4.826  1.00 92.99           N  
ATOM   2909  H   LYS A 201      13.910 -13.055   4.582  1.00 92.99           H  
ATOM   2910  CA  LYS A 201      13.964 -10.965   5.066  1.00 92.99           C  
ATOM   2911  HA  LYS A 201      14.570 -10.239   4.524  1.00 92.99           H  
ATOM   2912  C   LYS A 201      14.053 -10.601   6.550  1.00 92.99           C  
ATOM   2913  CB  LYS A 201      12.514 -10.850   4.537  1.00 92.99           C  
ATOM   2914  HB2 LYS A 201      12.239  -9.795   4.552  1.00 92.99           H  
ATOM   2915  HB3 LYS A 201      12.493 -11.176   3.497  1.00 92.99           H  
ATOM   2916  O   LYS A 201      14.038 -11.497   7.402  1.00 92.99           O  
ATOM   2917  CG  LYS A 201      11.441 -11.632   5.327  1.00 92.99           C  
ATOM   2918  HG2 LYS A 201      11.467 -11.324   6.372  1.00 92.99           H  
ATOM   2919  HG3 LYS A 201      11.659 -12.699   5.271  1.00 92.99           H  
ATOM   2920  CD  LYS A 201      10.020 -11.373   4.788  1.00 92.99           C  
ATOM   2921  HD2 LYS A 201       9.790 -10.312   4.892  1.00 92.99           H  
ATOM   2922  HD3 LYS A 201       9.987 -11.639   3.731  1.00 92.99           H  
ATOM   2923  CE  LYS A 201       8.952 -12.179   5.548  1.00 92.99           C  
ATOM   2924  HE2 LYS A 201       9.178 -13.241   5.452  1.00 92.99           H  
ATOM   2925  HE3 LYS A 201       9.001 -11.914   6.604  1.00 92.99           H  
ATOM   2926  NZ  LYS A 201       7.573 -11.929   5.050  1.00 92.99           N  
ATOM   2927  HZ1 LYS A 201       7.459 -12.182   4.079  1.00 92.99           H  
ATOM   2928  HZ2 LYS A 201       7.276 -10.975   5.203  1.00 92.99           H  
ATOM   2929  HZ3 LYS A 201       6.914 -12.527   5.528  1.00 92.99           H  
ATOM   2930  N   LEU A 202      14.125  -9.306   6.862  1.00 95.56           N  
ATOM   2931  H   LEU A 202      14.091  -8.610   6.131  1.00 95.56           H  
ATOM   2932  CA  LEU A 202      14.007  -8.859   8.251  1.00 95.56           C  
ATOM   2933  HA  LEU A 202      14.738  -9.415   8.837  1.00 95.56           H  
ATOM   2934  C   LEU A 202      12.602  -9.187   8.792  1.00 95.56           C  
ATOM   2935  CB  LEU A 202      14.310  -7.357   8.383  1.00 95.56           C  
ATOM   2936  HB2 LEU A 202      14.112  -7.062   9.413  1.00 95.56           H  
ATOM   2937  HB3 LEU A 202      13.623  -6.804   7.742  1.00 95.56           H  
ATOM   2938  O   LEU A 202      11.636  -9.112   8.026  1.00 95.56           O  
ATOM   2939  CG  LEU A 202      15.753  -6.946   8.037  1.00 95.56           C  
ATOM   2940  HG  LEU A 202      15.947  -7.154   6.985  1.00 95.56           H  
ATOM   2941  CD1 LEU A 202      15.932  -5.448   8.282  1.00 95.56           C  
ATOM   2942 HD11 LEU A 202      15.191  -4.885   7.715  1.00 95.56           H  
ATOM   2943 HD12 LEU A 202      16.926  -5.134   7.962  1.00 95.56           H  
ATOM   2944 HD13 LEU A 202      15.808  -5.224   9.341  1.00 95.56           H  
ATOM   2945  CD2 LEU A 202      16.796  -7.684   8.883  1.00 95.56           C  
ATOM   2946 HD21 LEU A 202      16.573  -7.552   9.942  1.00 95.56           H  
ATOM   2947 HD22 LEU A 202      17.786  -7.278   8.675  1.00 95.56           H  
ATOM   2948 HD23 LEU A 202      16.800  -8.746   8.640  1.00 95.56           H  
ATOM   2949  N   PRO A 203      12.469  -9.547  10.082  1.00 97.63           N  
ATOM   2950  CA  PRO A 203      11.163  -9.735  10.700  1.00 97.63           C  
ATOM   2951  HA  PRO A 203      10.646 -10.560  10.209  1.00 97.63           H  
ATOM   2952  C   PRO A 203      10.328  -8.461  10.576  1.00 97.63           C  
ATOM   2953  CB  PRO A 203      11.424 -10.097  12.165  1.00 97.63           C  
ATOM   2954  HB2 PRO A 203      11.330  -9.214  12.796  1.00 97.63           H  
ATOM   2955  HB3 PRO A 203      10.746 -10.878  12.511  1.00 97.63           H  
ATOM   2956  O   PRO A 203      10.833  -7.359  10.803  1.00 97.63           O  
ATOM   2957  CG  PRO A 203      12.875 -10.569  12.173  1.00 97.63           C  
ATOM   2958  HG2 PRO A 203      12.916 -11.628  11.921  1.00 97.63           H  
ATOM   2959  HG3 PRO A 203      13.353 -10.370  13.132  1.00 97.63           H  
ATOM   2960  CD  PRO A 203      13.520  -9.751  11.062  1.00 97.63           C  
ATOM   2961  HD2 PRO A 203      13.850  -8.787  11.448  1.00 97.63           H  
ATOM   2962  HD3 PRO A 203      14.361 -10.306  10.646  1.00 97.63           H  
ATOM   2963  N   GLY A 204       9.065  -8.615  10.196  1.00 98.36           N  
ATOM   2964  H   GLY A 204       8.723  -9.548  10.017  1.00 98.36           H  
ATOM   2965  CA  GLY A 204       8.148  -7.505   9.967  1.00 98.36           C  
ATOM   2966  HA2 GLY A 204       7.128  -7.889   9.993  1.00 98.36           H  
ATOM   2967  HA3 GLY A 204       8.266  -6.781  10.773  1.00 98.36           H  
ATOM   2968  C   GLY A 204       8.339  -6.771   8.637  1.00 98.36           C  
ATOM   2969  O   GLY A 204       7.693  -5.750   8.427  1.00 98.36           O  
ATOM   2970  N   ARG A 205       9.189  -7.248   7.717  1.00 98.10           N  
ATOM   2971  H   ARG A 205       9.732  -8.069   7.943  1.00 98.10           H  
ATOM   2972  CA  ARG A 205       9.253  -6.689   6.356  1.00 98.10           C  
ATOM   2973  HA  ARG A 205       9.300  -5.602   6.433  1.00 98.10           H  
ATOM   2974  C   ARG A 205       7.982  -7.037   5.587  1.00 98.10           C  
ATOM   2975  CB  ARG A 205      10.526  -7.166   5.642  1.00 98.10           C  
ATOM   2976  HB2 ARG A 205      10.563  -8.256   5.652  1.00 98.10           H  
ATOM   2977  HB3 ARG A 205      11.380  -6.807   6.216  1.00 98.10           H  
ATOM   2978  O   ARG A 205       7.698  -8.221   5.375  1.00 98.10           O  
ATOM   2979  CG  ARG A 205      10.695  -6.669   4.193  1.00 98.10           C  
ATOM   2980  HG2 ARG A 205      10.477  -5.602   4.135  1.00 98.10           H  
ATOM   2981  HG3 ARG A 205      11.743  -6.829   3.938  1.00 98.10           H  
ATOM   2982  CD  ARG A 205       9.874  -7.435   3.147  1.00 98.10           C  
ATOM   2983  HD2 ARG A 205       8.813  -7.217   3.273  1.00 98.10           H  
ATOM   2984  HD3 ARG A 205      10.036  -8.502   3.298  1.00 98.10           H  
ATOM   2985  NE  ARG A 205      10.226  -7.080   1.763  1.00 98.10           N  
ATOM   2986  HE  ARG A 205      10.794  -6.263   1.586  1.00 98.10           H  
ATOM   2987  NH1 ARG A 205       8.960  -8.710   0.756  1.00 98.10           N  
ATOM   2988 HH11 ARG A 205       8.490  -8.860   1.637  1.00 98.10           H  
ATOM   2989 HH12 ARG A 205       8.607  -9.107  -0.103  1.00 98.10           H  
ATOM   2990  NH2 ARG A 205      10.186  -7.343  -0.488  1.00 98.10           N  
ATOM   2991 HH21 ARG A 205      10.037  -7.914  -1.307  1.00 98.10           H  
ATOM   2992 HH22 ARG A 205      10.844  -6.582  -0.582  1.00 98.10           H  
ATOM   2993  CZ  ARG A 205       9.797  -7.708   0.689  1.00 98.10           C  
ATOM   2994  N   VAL A 206       7.315  -6.013   5.056  1.00 98.66           N  
ATOM   2995  H   VAL A 206       7.650  -5.080   5.248  1.00 98.66           H  
ATOM   2996  CA  VAL A 206       6.123  -6.140   4.203  1.00 98.66           C  
ATOM   2997  HA  VAL A 206       5.764  -7.169   4.241  1.00 98.66           H  
ATOM   2998  C   VAL A 206       6.471  -5.814   2.748  1.00 98.66           C  
ATOM   2999  CB  VAL A 206       4.986  -5.250   4.730  1.00 98.66           C  
ATOM   3000  HB  VAL A 206       5.300  -4.207   4.701  1.00 98.66           H  
ATOM   3001  O   VAL A 206       7.083  -4.786   2.464  1.00 98.66           O  
ATOM   3002  CG1 VAL A 206       3.730  -5.410   3.876  1.00 98.66           C  
ATOM   3003 HG11 VAL A 206       2.902  -4.856   4.318  1.00 98.66           H  
ATOM   3004 HG12 VAL A 206       3.901  -5.022   2.871  1.00 98.66           H  
ATOM   3005 HG13 VAL A 206       3.478  -6.469   3.823  1.00 98.66           H  
ATOM   3006  CG2 VAL A 206       4.623  -5.617   6.175  1.00 98.66           C  
ATOM   3007 HG21 VAL A 206       3.766  -5.030   6.505  1.00 98.66           H  
ATOM   3008 HG22 VAL A 206       4.384  -6.678   6.246  1.00 98.66           H  
ATOM   3009 HG23 VAL A 206       5.459  -5.393   6.837  1.00 98.66           H  
ATOM   3010  N   GLY A 207       6.125  -6.724   1.832  1.00 97.83           N  
ATOM   3011  H   GLY A 207       5.571  -7.511   2.139  1.00 97.83           H  
ATOM   3012  CA  GLY A 207       6.360  -6.560   0.392  1.00 97.83           C  
ATOM   3013  HA2 GLY A 207       7.287  -6.011   0.228  1.00 97.83           H  
ATOM   3014  HA3 GLY A 207       6.465  -7.547  -0.059  1.00 97.83           H  
ATOM   3015  C   GLY A 207       5.241  -5.823  -0.349  1.00 97.83           C  
ATOM   3016  O   GLY A 207       4.387  -5.179   0.249  1.00 97.83           O  
ATOM   3017  N   ASP A 208       5.239  -5.951  -1.675  1.00 98.36           N  
ATOM   3018  H   ASP A 208       5.924  -6.544  -2.120  1.00 98.36           H  
ATOM   3019  CA  ASP A 208       4.238  -5.380  -2.587  1.00 98.36           C  
ATOM   3020  HA  ASP A 208       4.056  -4.339  -2.321  1.00 98.36           H  
ATOM   3021  C   ASP A 208       2.889  -6.106  -2.546  1.00 98.36           C  
ATOM   3022  CB  ASP A 208       4.797  -5.445  -4.018  1.00 98.36           C  
ATOM   3023  HB2 ASP A 208       4.092  -4.962  -4.696  1.00 98.36           H  
ATOM   3024  HB3 ASP A 208       5.731  -4.885  -4.062  1.00 98.36           H  
ATOM   3025  O   ASP A 208       1.857  -5.523  -2.870  1.00 98.36           O  
ATOM   3026  CG  ASP A 208       5.065  -6.881  -4.493  1.00 98.36           C  
ATOM   3027  OD1 ASP A 208       5.813  -7.603  -3.786  1.00 98.36           O  
ATOM   3028  OD2 ASP A 208       4.489  -7.275  -5.527  1.00 98.36           O  
ATOM   3029  N   THR A 209       2.894  -7.380  -2.152  1.00 98.64           N  
ATOM   3030  H   THR A 209       3.793  -7.780  -1.925  1.00 98.64           H  
ATOM   3031  CA  THR A 209       1.715  -8.254  -2.172  1.00 98.64           C  
ATOM   3032  HA  THR A 209       1.397  -8.361  -3.209  1.00 98.64           H  
ATOM   3033  C   THR A 209       0.506  -7.677  -1.425  1.00 98.64           C  
ATOM   3034  CB  THR A 209       2.094  -9.650  -1.663  1.00 98.64           C  
ATOM   3035  HB  THR A 209       2.625  -9.570  -0.714  1.00 98.64           H  
ATOM   3036  O   THR A 209      -0.547  -7.579  -2.050  1.00 98.64           O  
ATOM   3037  CG2 THR A 209       0.899 -10.581  -1.470  1.00 98.64           C  
ATOM   3038 HG21 THR A 209       0.214 -10.499  -2.313  1.00 98.64           H  
ATOM   3039 HG22 THR A 209       0.370 -10.309  -0.557  1.00 98.64           H  
ATOM   3040 HG23 THR A 209       1.244 -11.611  -1.374  1.00 98.64           H  
ATOM   3041  OG1 THR A 209       2.985 -10.227  -2.591  1.00 98.64           O  
ATOM   3042  HG1 THR A 209       3.298  -9.528  -3.169  1.00 98.64           H  
ATOM   3043  N   PRO A 210       0.603  -7.254  -0.149  1.00 98.89           N  
ATOM   3044  CA  PRO A 210      -0.541  -6.737   0.600  1.00 98.89           C  
ATOM   3045  HA  PRO A 210      -1.449  -7.262   0.304  1.00 98.89           H  
ATOM   3046  C   PRO A 210      -0.778  -5.232   0.395  1.00 98.89           C  
ATOM   3047  CB  PRO A 210      -0.235  -7.096   2.050  1.00 98.89           C  
ATOM   3048  HB2 PRO A 210      -0.787  -6.494   2.772  1.00 98.89           H  
ATOM   3049  HB3 PRO A 210      -0.436  -8.156   2.204  1.00 98.89           H  
ATOM   3050  O   PRO A 210      -1.510  -4.629   1.182  1.00 98.89           O  
ATOM   3051  CG  PRO A 210       1.264  -6.841   2.107  1.00 98.89           C  
ATOM   3052  HG2 PRO A 210       1.726  -7.397   2.923  1.00 98.89           H  
ATOM   3053  HG3 PRO A 210       1.449  -5.771   2.210  1.00 98.89           H  
ATOM   3054  CD  PRO A 210       1.755  -7.320   0.741  1.00 98.89           C  
ATOM   3055  HD2 PRO A 210       2.556  -6.671   0.388  1.00 98.89           H  
ATOM   3056  HD3 PRO A 210       2.115  -8.346   0.824  1.00 98.89           H  
ATOM   3057  N   MET A 211      -0.160  -4.618  -0.622  1.00 98.75           N  
ATOM   3058  H   MET A 211       0.403  -5.173  -1.251  1.00 98.75           H  
ATOM   3059  CA  MET A 211      -0.326  -3.206  -0.970  1.00 98.75           C  
ATOM   3060  HA  MET A 211      -0.858  -2.685  -0.174  1.00 98.75           H  
ATOM   3061  C   MET A 211      -1.134  -3.075  -2.270  1.00 98.75           C  
ATOM   3062  CB  MET A 211       1.040  -2.523  -1.101  1.00 98.75           C  
ATOM   3063  HB2 MET A 211       0.880  -1.502  -1.447  1.00 98.75           H  
ATOM   3064  HB3 MET A 211       1.658  -3.046  -1.831  1.00 98.75           H  
ATOM   3065  O   MET A 211      -0.572  -3.246  -3.359  1.00 98.75           O  
ATOM   3066  CG  MET A 211       1.795  -2.472   0.225  1.00 98.75           C  
ATOM   3067  HG2 MET A 211       2.179  -3.465   0.459  1.00 98.75           H  
ATOM   3068  HG3 MET A 211       1.110  -2.164   1.015  1.00 98.75           H  
ATOM   3069  SD  MET A 211       3.164  -1.296   0.171  1.00 98.75           S  
ATOM   3070  CE  MET A 211       3.831  -1.531   1.825  1.00 98.75           C  
ATOM   3071  HE1 MET A 211       3.048  -1.369   2.566  1.00 98.75           H  
ATOM   3072  HE2 MET A 211       4.622  -0.794   1.968  1.00 98.75           H  
ATOM   3073  HE3 MET A 211       4.236  -2.538   1.921  1.00 98.75           H  
ATOM   3074  N   PRO A 212      -2.447  -2.780  -2.190  1.00 98.74           N  
ATOM   3075  CA  PRO A 212      -3.277  -2.597  -3.375  1.00 98.74           C  
ATOM   3076  HA  PRO A 212      -3.322  -3.547  -3.908  1.00 98.74           H  
ATOM   3077  C   PRO A 212      -2.707  -1.514  -4.293  1.00 98.74           C  
ATOM   3078  CB  PRO A 212      -4.678  -2.252  -2.865  1.00 98.74           C  
ATOM   3079  HB2 PRO A 212      -5.454  -2.650  -3.518  1.00 98.74           H  
ATOM   3080  HB3 PRO A 212      -4.786  -1.172  -2.756  1.00 98.74           H  
ATOM   3081  O   PRO A 212      -2.328  -0.435  -3.845  1.00 98.74           O  
ATOM   3082  CG  PRO A 212      -4.691  -2.916  -1.489  1.00 98.74           C  
ATOM   3083  HG2 PRO A 212      -4.851  -3.988  -1.602  1.00 98.74           H  
ATOM   3084  HG3 PRO A 212      -5.439  -2.483  -0.824  1.00 98.74           H  
ATOM   3085  CD  PRO A 212      -3.272  -2.671  -0.996  1.00 98.74           C  
ATOM   3086  HD2 PRO A 212      -3.187  -1.665  -0.585  1.00 98.74           H  
ATOM   3087  HD3 PRO A 212      -3.013  -3.415  -0.243  1.00 98.74           H  
ATOM   3088  N   GLY A 213      -2.611  -1.827  -5.582  1.00 98.82           N  
ATOM   3089  H   GLY A 213      -2.919  -2.748  -5.859  1.00 98.82           H  
ATOM   3090  CA  GLY A 213      -1.954  -0.991  -6.583  1.00 98.82           C  
ATOM   3091  HA2 GLY A 213      -2.024   0.052  -6.275  1.00 98.82           H  
ATOM   3092  HA3 GLY A 213      -2.468  -1.111  -7.536  1.00 98.82           H  
ATOM   3093  C   GLY A 213      -0.469  -1.284  -6.802  1.00 98.82           C  
ATOM   3094  O   GLY A 213       0.053  -0.901  -7.843  1.00 98.82           O  
ATOM   3095  N   ALA A 214       0.210  -1.998  -5.901  1.00 98.78           N  
ATOM   3096  H   ALA A 214      -0.251  -2.267  -5.044  1.00 98.78           H  
ATOM   3097  CA  ALA A 214       1.575  -2.478  -6.121  1.00 98.78           C  
ATOM   3098  HA  ALA A 214       2.058  -1.849  -6.870  1.00 98.78           H  
ATOM   3099  C   ALA A 214       1.562  -3.901  -6.704  1.00 98.78           C  
ATOM   3100  CB  ALA A 214       2.398  -2.318  -4.838  1.00 98.78           C  
ATOM   3101  HB1 ALA A 214       2.385  -1.275  -4.522  1.00 98.78           H  
ATOM   3102  HB2 ALA A 214       3.428  -2.624  -5.025  1.00 98.78           H  
ATOM   3103  HB3 ALA A 214       1.983  -2.936  -4.042  1.00 98.78           H  
ATOM   3104  O   ALA A 214       1.554  -4.061  -7.925  1.00 98.78           O  
ATOM   3105  N   GLY A 215       1.516  -4.929  -5.848  1.00 98.57           N  
ATOM   3106  H   GLY A 215       1.507  -4.729  -4.858  1.00 98.57           H  
ATOM   3107  CA  GLY A 215       1.565  -6.343  -6.245  1.00 98.57           C  
ATOM   3108  HA2 GLY A 215       2.216  -6.460  -7.112  1.00 98.57           H  
ATOM   3109  HA3 GLY A 215       2.003  -6.911  -5.423  1.00 98.57           H  
ATOM   3110  C   GLY A 215       0.208  -6.979  -6.563  1.00 98.57           C  
ATOM   3111  O   GLY A 215       0.145  -8.116  -7.041  1.00 98.57           O  
ATOM   3112  N   ASN A 216      -0.891  -6.278  -6.285  1.00 98.94           N  
ATOM   3113  H   ASN A 216      -0.782  -5.366  -5.865  1.00 98.94           H  
ATOM   3114  CA  ASN A 216      -2.252  -6.742  -6.537  1.00 98.94           C  
ATOM   3115  HA  ASN A 216      -2.248  -7.443  -7.372  1.00 98.94           H  
ATOM   3116  C   ASN A 216      -3.152  -5.557  -6.908  1.00 98.94           C  
ATOM   3117  CB  ASN A 216      -2.764  -7.464  -5.281  1.00 98.94           C  
ATOM   3118  HB2 ASN A 216      -2.040  -8.211  -4.957  1.00 98.94           H  
ATOM   3119  HB3 ASN A 216      -2.886  -6.745  -4.470  1.00 98.94           H  
ATOM   3120  O   ASN A 216      -3.110  -4.521  -6.245  1.00 98.94           O  
ATOM   3121  CG  ASN A 216      -4.099  -8.138  -5.524  1.00 98.94           C  
ATOM   3122  ND2 ASN A 216      -4.116  -9.403  -5.864  1.00 98.94           N  
ATOM   3123 HD21 ASN A 216      -5.039  -9.796  -5.979  1.00 98.94           H  
ATOM   3124 HD22 ASN A 216      -3.260  -9.928  -5.961  1.00 98.94           H  
ATOM   3125  OD1 ASN A 216      -5.149  -7.534  -5.439  1.00 98.94           O  
ATOM   3126  N   PHE A 217      -3.944  -5.690  -7.968  1.00 98.96           N  
ATOM   3127  H   PHE A 217      -3.907  -6.545  -8.505  1.00 98.96           H  
ATOM   3128  CA  PHE A 217      -4.917  -4.679  -8.379  1.00 98.96           C  
ATOM   3129  HA  PHE A 217      -5.355  -4.220  -7.493  1.00 98.96           H  
ATOM   3130  C   PHE A 217      -6.039  -5.325  -9.198  1.00 98.96           C  
ATOM   3131  CB  PHE A 217      -4.197  -3.596  -9.202  1.00 98.96           C  
ATOM   3132  HB2 PHE A 217      -3.760  -4.053 -10.089  1.00 98.96           H  
ATOM   3133  HB3 PHE A 217      -3.379  -3.182  -8.613  1.00 98.96           H  
ATOM   3134  O   PHE A 217      -5.765  -6.239  -9.973  1.00 98.96           O  
ATOM   3135  CG  PHE A 217      -5.098  -2.457  -9.628  1.00 98.96           C  
ATOM   3136  CD1 PHE A 217      -5.728  -2.490 -10.886  1.00 98.96           C  
ATOM   3137  HD1 PHE A 217      -5.553  -3.314 -11.563  1.00 98.96           H  
ATOM   3138  CD2 PHE A 217      -5.346  -1.385  -8.750  1.00 98.96           C  
ATOM   3139  HD2 PHE A 217      -4.880  -1.362  -7.776  1.00 98.96           H  
ATOM   3140  CE1 PHE A 217      -6.612  -1.464 -11.256  1.00 98.96           C  
ATOM   3141  HE1 PHE A 217      -7.107  -1.508 -12.215  1.00 98.96           H  
ATOM   3142  CE2 PHE A 217      -6.217  -0.348  -9.129  1.00 98.96           C  
ATOM   3143  HE2 PHE A 217      -6.406   0.467  -8.446  1.00 98.96           H  
ATOM   3144  CZ  PHE A 217      -6.855  -0.391 -10.382  1.00 98.96           C  
ATOM   3145  HZ  PHE A 217      -7.546   0.387 -10.671  1.00 98.96           H  
ATOM   3146  N   ALA A 218      -7.278  -4.844  -9.084  1.00 98.97           N  
ATOM   3147  H   ALA A 218      -7.469  -4.123  -8.404  1.00 98.97           H  
ATOM   3148  CA  ALA A 218      -8.361  -5.215  -9.993  1.00 98.97           C  
ATOM   3149  HA  ALA A 218      -7.927  -5.392 -10.977  1.00 98.97           H  
ATOM   3150  C   ALA A 218      -9.392  -4.094 -10.170  1.00 98.97           C  
ATOM   3151  CB  ALA A 218      -9.020  -6.521  -9.531  1.00 98.97           C  
ATOM   3152  HB1 ALA A 218      -9.515  -6.373  -8.571  1.00 98.97           H  
ATOM   3153  HB2 ALA A 218      -9.769  -6.833 -10.259  1.00 98.97           H  
ATOM   3154  HB3 ALA A 218      -8.271  -7.307  -9.433  1.00 98.97           H  
ATOM   3155  O   ALA A 218      -9.861  -3.489  -9.209  1.00 98.97           O  
ATOM   3156  N   GLU A 219      -9.776  -3.855 -11.421  1.00 98.73           N  
ATOM   3157  H   GLU A 219      -9.257  -4.301 -12.164  1.00 98.73           H  
ATOM   3158  CA  GLU A 219     -10.829  -2.925 -11.820  1.00 98.73           C  
ATOM   3159  HA  GLU A 219     -11.616  -2.903 -11.066  1.00 98.73           H  
ATOM   3160  C   GLU A 219     -11.428  -3.371 -13.165  1.00 98.73           C  
ATOM   3161  CB  GLU A 219     -10.221  -1.518 -11.942  1.00 98.73           C  
ATOM   3162  HB2 GLU A 219      -9.917  -1.163 -10.958  1.00 98.73           H  
ATOM   3163  HB3 GLU A 219      -9.336  -1.591 -12.575  1.00 98.73           H  
ATOM   3164  O   GLU A 219     -10.724  -3.450 -14.170  1.00 98.73           O  
ATOM   3165  CG  GLU A 219     -11.187  -0.501 -12.565  1.00 98.73           C  
ATOM   3166  HG2 GLU A 219     -11.577  -0.891 -13.506  1.00 98.73           H  
ATOM   3167  HG3 GLU A 219     -12.027  -0.352 -11.888  1.00 98.73           H  
ATOM   3168  CD  GLU A 219     -10.539   0.839 -12.902  1.00 98.73           C  
ATOM   3169  OE1 GLU A 219     -11.258   1.862 -12.866  1.00 98.73           O  
ATOM   3170  OE2 GLU A 219      -9.334   0.894 -13.237  1.00 98.73           O  
ATOM   3171  N   ASN A 220     -12.749  -3.558 -13.233  1.00 98.62           N  
ATOM   3172  H   ASN A 220     -13.283  -3.518 -12.377  1.00 98.62           H  
ATOM   3173  CA  ASN A 220     -13.455  -3.962 -14.456  1.00 98.62           C  
ATOM   3174  HA  ASN A 220     -13.075  -4.927 -14.791  1.00 98.62           H  
ATOM   3175  C   ASN A 220     -13.255  -2.990 -15.631  1.00 98.62           C  
ATOM   3176  CB  ASN A 220     -14.960  -4.089 -14.145  1.00 98.62           C  
ATOM   3177  HB2 ASN A 220     -15.285  -3.270 -13.503  1.00 98.62           H  
ATOM   3178  HB3 ASN A 220     -15.515  -4.028 -15.081  1.00 98.62           H  
ATOM   3179  O   ASN A 220     -13.262  -3.403 -16.790  1.00 98.62           O  
ATOM   3180  CG  ASN A 220     -15.352  -5.404 -13.496  1.00 98.62           C  
ATOM   3181  ND2 ASN A 220     -16.638  -5.657 -13.391  1.00 98.62           N  
ATOM   3182 HD21 ASN A 220     -16.927  -6.567 -13.062  1.00 98.62           H  
ATOM   3183 HD22 ASN A 220     -17.327  -4.981 -13.687  1.00 98.62           H  
ATOM   3184  OD1 ASN A 220     -14.529  -6.222 -13.124  1.00 98.62           O  
ATOM   3185  N   ALA A 221     -13.092  -1.695 -15.353  1.00 98.34           N  
ATOM   3186  H   ALA A 221     -13.076  -1.417 -14.382  1.00 98.34           H  
ATOM   3187  CA  ALA A 221     -12.867  -0.679 -16.377  1.00 98.34           C  
ATOM   3188  HA  ALA A 221     -13.614  -0.814 -17.160  1.00 98.34           H  
ATOM   3189  C   ALA A 221     -11.489  -0.784 -17.054  1.00 98.34           C  
ATOM   3190  CB  ALA A 221     -13.078   0.705 -15.754  1.00 98.34           C  
ATOM   3191  HB1 ALA A 221     -14.051   0.755 -15.264  1.00 98.34           H  
ATOM   3192  HB2 ALA A 221     -13.035   1.466 -16.534  1.00 98.34           H  
ATOM   3193  HB3 ALA A 221     -12.295   0.912 -15.025  1.00 98.34           H  
ATOM   3194  O   ALA A 221     -11.310  -0.227 -18.139  1.00 98.34           O  
ATOM   3195  N   THR A 222     -10.525  -1.479 -16.443  1.00 98.67           N  
ATOM   3196  H   THR A 222     -10.738  -1.962 -15.581  1.00 98.67           H  
ATOM   3197  CA  THR A 222      -9.170  -1.636 -16.977  1.00 98.67           C  
ATOM   3198  HA  THR A 222      -9.165  -1.342 -18.027  1.00 98.67           H  
ATOM   3199  C   THR A 222      -8.753  -3.104 -16.973  1.00 98.67           C  
ATOM   3200  CB  THR A 222      -8.152  -0.726 -16.261  1.00 98.67           C  
ATOM   3201  HB  THR A 222      -7.162  -0.939 -16.662  1.00 98.67           H  
ATOM   3202  O   THR A 222      -8.888  -3.780 -17.995  1.00 98.67           O  
ATOM   3203  CG2 THR A 222      -8.439   0.760 -16.465  1.00 98.67           C  
ATOM   3204 HG21 THR A 222      -7.694   1.342 -15.922  1.00 98.67           H  
ATOM   3205 HG22 THR A 222      -8.381   1.002 -17.526  1.00 98.67           H  
ATOM   3206 HG23 THR A 222      -9.429   1.014 -16.087  1.00 98.67           H  
ATOM   3207  OG1 THR A 222      -8.128  -0.956 -14.870  1.00 98.67           O  
ATOM   3208  HG1 THR A 222      -8.597  -0.256 -14.410  1.00 98.67           H  
ATOM   3209  N   CYS A 223      -8.243  -3.602 -15.850  1.00 98.90           N  
ATOM   3210  H   CYS A 223      -8.252  -3.020 -15.024  1.00 98.90           H  
ATOM   3211  CA  CYS A 223      -7.669  -4.931 -15.728  1.00 98.90           C  
ATOM   3212  HA  CYS A 223      -8.305  -5.637 -16.263  1.00 98.90           H  
ATOM   3213  C   CYS A 223      -7.583  -5.411 -14.276  1.00 98.90           C  
ATOM   3214  CB  CYS A 223      -6.280  -4.910 -16.389  1.00 98.90           C  
ATOM   3215  HB2 CYS A 223      -5.854  -5.913 -16.396  1.00 98.90           H  
ATOM   3216  HB3 CYS A 223      -6.396  -4.576 -17.420  1.00 98.90           H  
ATOM   3217  O   CYS A 223      -7.750  -4.643 -13.329  1.00 98.90           O  
ATOM   3218  SG  CYS A 223      -5.138  -3.789 -15.530  1.00 98.90           S  
ATOM   3219  HG  CYS A 223      -6.005  -2.789 -15.347  1.00 98.90           H  
ATOM   3220  N   ALA A 224      -7.273  -6.694 -14.123  1.00 98.97           N  
ATOM   3221  H   ALA A 224      -7.186  -7.252 -14.961  1.00 98.97           H  
ATOM   3222  CA  ALA A 224      -6.718  -7.270 -12.911  1.00 98.97           C  
ATOM   3223  HA  ALA A 224      -6.742  -6.522 -12.119  1.00 98.97           H  
ATOM   3224  C   ALA A 224      -5.245  -7.633 -13.128  1.00 98.97           C  
ATOM   3225  CB  ALA A 224      -7.583  -8.452 -12.476  1.00 98.97           C  
ATOM   3226  HB1 ALA A 224      -8.551  -8.089 -12.130  1.00 98.97           H  
ATOM   3227  HB2 ALA A 224      -7.733  -9.145 -13.304  1.00 98.97           H  
ATOM   3228  HB3 ALA A 224      -7.097  -8.988 -11.660  1.00 98.97           H  
ATOM   3229  O   ALA A 224      -4.875  -8.096 -14.208  1.00 98.97           O  
ATOM   3230  N   VAL A 225      -4.417  -7.421 -12.105  1.00 98.98           N  
ATOM   3231  H   VAL A 225      -4.820  -7.063 -11.251  1.00 98.98           H  
ATOM   3232  CA  VAL A 225      -2.963  -7.611 -12.115  1.00 98.98           C  
ATOM   3233  HA  VAL A 225      -2.693  -8.233 -12.969  1.00 98.98           H  
ATOM   3234  C   VAL A 225      -2.525  -8.316 -10.833  1.00 98.98           C  
ATOM   3235  CB  VAL A 225      -2.206  -6.270 -12.243  1.00 98.98           C  
ATOM   3236  HB  VAL A 225      -2.382  -5.673 -11.349  1.00 98.98           H  
ATOM   3237  O   VAL A 225      -2.914  -7.922  -9.733  1.00 98.98           O  
ATOM   3238  CG1 VAL A 225      -0.695  -6.505 -12.378  1.00 98.98           C  
ATOM   3239 HG11 VAL A 225      -0.298  -6.995 -11.488  1.00 98.98           H  
ATOM   3240 HG12 VAL A 225      -0.180  -5.549 -12.474  1.00 98.98           H  
ATOM   3241 HG13 VAL A 225      -0.490  -7.117 -13.256  1.00 98.98           H  
ATOM   3242  CG2 VAL A 225      -2.655  -5.448 -13.458  1.00 98.98           C  
ATOM   3243 HG21 VAL A 225      -2.067  -4.532 -13.525  1.00 98.98           H  
ATOM   3244 HG22 VAL A 225      -2.534  -6.026 -14.374  1.00 98.98           H  
ATOM   3245 HG23 VAL A 225      -3.701  -5.163 -13.345  1.00 98.98           H  
ATOM   3246  N   SER A 226      -1.654  -9.315 -10.972  1.00 98.96           N  
ATOM   3247  H   SER A 226      -1.392  -9.584 -11.909  1.00 98.96           H  
ATOM   3248  CA  SER A 226      -0.900  -9.908  -9.865  1.00 98.96           C  
ATOM   3249  HA  SER A 226      -1.035  -9.300  -8.970  1.00 98.96           H  
ATOM   3250  C   SER A 226       0.588  -9.929 -10.209  1.00 98.96           C  
ATOM   3251  CB  SER A 226      -1.421 -11.310  -9.553  1.00 98.96           C  
ATOM   3252  HB2 SER A 226      -2.473 -11.261  -9.271  1.00 98.96           H  
ATOM   3253  HB3 SER A 226      -1.319 -11.941 -10.435  1.00 98.96           H  
ATOM   3254  O   SER A 226       0.970 -10.388 -11.288  1.00 98.96           O  
ATOM   3255  OG  SER A 226      -0.670 -11.864  -8.495  1.00 98.96           O  
ATOM   3256  HG  SER A 226      -1.072 -11.582  -7.670  1.00 98.96           H  
ATOM   3257  N   GLY A 227       1.421  -9.407  -9.309  1.00 98.58           N  
ATOM   3258  H   GLY A 227       1.033  -9.074  -8.437  1.00 98.58           H  
ATOM   3259  CA  GLY A 227       2.862  -9.256  -9.497  1.00 98.58           C  
ATOM   3260  HA2 GLY A 227       3.155  -8.249  -9.200  1.00 98.58           H  
ATOM   3261  HA3 GLY A 227       3.111  -9.383 -10.550  1.00 98.58           H  
ATOM   3262  C   GLY A 227       3.705 -10.243  -8.694  1.00 98.58           C  
ATOM   3263  O   GLY A 227       3.278 -10.791  -7.678  1.00 98.58           O  
ATOM   3264  N   THR A 228       4.932 -10.465  -9.160  1.00 97.71           N  
ATOM   3265  H   THR A 228       5.189 -10.057 -10.048  1.00 97.71           H  
ATOM   3266  CA  THR A 228       5.967 -11.199  -8.427  1.00 97.71           C  
ATOM   3267  HA  THR A 228       5.832 -11.000  -7.364  1.00 97.71           H  
ATOM   3268  C   THR A 228       7.350 -10.707  -8.827  1.00 97.71           C  
ATOM   3269  CB  THR A 228       5.813 -12.710  -8.635  1.00 97.71           C  
ATOM   3270  HB  THR A 228       4.828 -12.973  -8.250  1.00 97.71           H  
ATOM   3271  O   THR A 228       7.699 -10.676 -10.007  1.00 97.71           O  
ATOM   3272  CG2 THR A 228       5.886 -13.188 -10.087  1.00 97.71           C  
ATOM   3273 HG21 THR A 228       5.699 -14.261 -10.130  1.00 97.71           H  
ATOM   3274 HG22 THR A 228       6.863 -12.968 -10.517  1.00 97.71           H  
ATOM   3275 HG23 THR A 228       5.118 -12.691 -10.680  1.00 97.71           H  
ATOM   3276  OG1 THR A 228       6.745 -13.432  -7.861  1.00 97.71           O  
ATOM   3277  HG1 THR A 228       6.211 -14.144  -7.500  1.00 97.71           H  
ATOM   3278  N   GLY A 229       8.158 -10.301  -7.851  1.00 95.17           N  
ATOM   3279  H   GLY A 229       7.818 -10.271  -6.901  1.00 95.17           H  
ATOM   3280  CA  GLY A 229       9.463  -9.714  -8.130  1.00 95.17           C  
ATOM   3281  HA2 GLY A 229      10.163 -10.484  -8.455  1.00 95.17           H  
ATOM   3282  HA3 GLY A 229       9.350  -8.994  -8.940  1.00 95.17           H  
ATOM   3283  C   GLY A 229      10.058  -8.975  -6.943  1.00 95.17           C  
ATOM   3284  O   GLY A 229       9.799  -9.310  -5.782  1.00 95.17           O  
ATOM   3285  N   HIS A 230      10.881  -7.977  -7.252  1.00 94.11           N  
ATOM   3286  H   HIS A 230      11.117  -7.845  -8.225  1.00 94.11           H  
ATOM   3287  CA  HIS A 230      11.490  -7.088  -6.276  1.00 94.11           C  
ATOM   3288  HA  HIS A 230      11.939  -7.710  -5.501  1.00 94.11           H  
ATOM   3289  C   HIS A 230      10.420  -6.174  -5.651  1.00 94.11           C  
ATOM   3290  CB  HIS A 230      12.634  -6.310  -6.944  1.00 94.11           C  
ATOM   3291  HB2 HIS A 230      12.219  -5.580  -7.639  1.00 94.11           H  
ATOM   3292  HB3 HIS A 230      13.239  -7.009  -7.520  1.00 94.11           H  
ATOM   3293  O   HIS A 230      10.188  -5.061  -6.122  1.00 94.11           O  
ATOM   3294  CG  HIS A 230      13.561  -5.600  -5.987  1.00 94.11           C  
ATOM   3295  CD2 HIS A 230      13.363  -5.345  -4.657  1.00 94.11           C  
ATOM   3296  HD2 HIS A 230      12.482  -5.583  -4.080  1.00 94.11           H  
ATOM   3297  ND1 HIS A 230      14.791  -5.074  -6.309  1.00 94.11           N  
ATOM   3298  HD1 HIS A 230      15.196  -5.004  -7.231  1.00 94.11           H  
ATOM   3299  CE1 HIS A 230      15.336  -4.560  -5.195  1.00 94.11           C  
ATOM   3300  HE1 HIS A 230      16.300  -4.074  -5.154  1.00 94.11           H  
ATOM   3301  NE2 HIS A 230      14.500  -4.709  -4.156  1.00 94.11           N  
ATOM   3302  N   GLY A 231       9.757  -6.658  -4.597  1.00 96.19           N  
ATOM   3303  H   GLY A 231       9.898  -7.638  -4.395  1.00 96.19           H  
ATOM   3304  CA  GLY A 231       8.612  -6.001  -3.960  1.00 96.19           C  
ATOM   3305  HA2 GLY A 231       7.746  -6.116  -4.613  1.00 96.19           H  
ATOM   3306  HA3 GLY A 231       8.393  -6.498  -3.014  1.00 96.19           H  
ATOM   3307  C   GLY A 231       8.803  -4.509  -3.679  1.00 96.19           C  
ATOM   3308  O   GLY A 231       7.931  -3.712  -3.995  1.00 96.19           O  
ATOM   3309  N   GLU A 232       9.964  -4.089  -3.186  1.00 97.03           N  
ATOM   3310  H   GLU A 232      10.641  -4.771  -2.876  1.00 97.03           H  
ATOM   3311  CA  GLU A 232      10.275  -2.683  -2.928  1.00 97.03           C  
ATOM   3312  HA  GLU A 232       9.562  -2.284  -2.208  1.00 97.03           H  
ATOM   3313  C   GLU A 232      10.153  -1.811  -4.186  1.00 97.03           C  
ATOM   3314  CB  GLU A 232      11.689  -2.564  -2.334  1.00 97.03           C  
ATOM   3315  HB2 GLU A 232      12.403  -3.131  -2.932  1.00 97.03           H  
ATOM   3316  HB3 GLU A 232      11.983  -1.516  -2.386  1.00 97.03           H  
ATOM   3317  O   GLU A 232       9.610  -0.710  -4.115  1.00 97.03           O  
ATOM   3318  CG  GLU A 232      11.771  -2.985  -0.855  1.00 97.03           C  
ATOM   3319  HG2 GLU A 232      12.684  -2.547  -0.454  1.00 97.03           H  
ATOM   3320  HG3 GLU A 232      10.934  -2.534  -0.322  1.00 97.03           H  
ATOM   3321  CD  GLU A 232      11.766  -4.498  -0.572  1.00 97.03           C  
ATOM   3322  OE1 GLU A 232      11.710  -4.912   0.614  1.00 97.03           O  
ATOM   3323  OE2 GLU A 232      11.671  -5.307  -1.516  1.00 97.03           O  
ATOM   3324  N   VAL A 233      10.587  -2.302  -5.349  1.00 97.47           N  
ATOM   3325  H   VAL A 233      10.940  -3.248  -5.370  1.00 97.47           H  
ATOM   3326  CA  VAL A 233      10.450  -1.577  -6.622  1.00 97.47           C  
ATOM   3327  HA  VAL A 233      10.710  -0.533  -6.449  1.00 97.47           H  
ATOM   3328  C   VAL A 233       8.998  -1.604  -7.104  1.00 97.47           C  
ATOM   3329  CB  VAL A 233      11.414  -2.121  -7.695  1.00 97.47           C  
ATOM   3330  HB  VAL A 233      11.124  -3.136  -7.966  1.00 97.47           H  
ATOM   3331  O   VAL A 233       8.479  -0.574  -7.529  1.00 97.47           O  
ATOM   3332  CG1 VAL A 233      11.385  -1.240  -8.950  1.00 97.47           C  
ATOM   3333 HG11 VAL A 233      11.655  -0.217  -8.690  1.00 97.47           H  
ATOM   3334 HG12 VAL A 233      10.395  -1.249  -9.406  1.00 97.47           H  
ATOM   3335 HG13 VAL A 233      12.110  -1.599  -9.681  1.00 97.47           H  
ATOM   3336  CG2 VAL A 233      12.863  -2.135  -7.189  1.00 97.47           C  
ATOM   3337 HG21 VAL A 233      13.528  -2.496  -7.973  1.00 97.47           H  
ATOM   3338 HG22 VAL A 233      13.175  -1.130  -6.907  1.00 97.47           H  
ATOM   3339 HG23 VAL A 233      12.966  -2.798  -6.330  1.00 97.47           H  
ATOM   3340  N   PHE A 234       8.300  -2.736  -6.964  1.00 98.41           N  
ATOM   3341  H   PHE A 234       8.761  -3.534  -6.551  1.00 98.41           H  
ATOM   3342  CA  PHE A 234       6.871  -2.839  -7.295  1.00 98.41           C  
ATOM   3343  HA  PHE A 234       6.731  -2.575  -8.343  1.00 98.41           H  
ATOM   3344  C   PHE A 234       6.016  -1.855  -6.476  1.00 98.41           C  
ATOM   3345  CB  PHE A 234       6.380  -4.281  -7.091  1.00 98.41           C  
ATOM   3346  HB2 PHE A 234       6.825  -4.693  -6.185  1.00 98.41           H  
ATOM   3347  HB3 PHE A 234       5.303  -4.252  -6.927  1.00 98.41           H  
ATOM   3348  O   PHE A 234       5.075  -1.277  -7.022  1.00 98.41           O  
ATOM   3349  CG  PHE A 234       6.652  -5.238  -8.239  1.00 98.41           C  
ATOM   3350  CD1 PHE A 234       5.574  -5.850  -8.908  1.00 98.41           C  
ATOM   3351  HD1 PHE A 234       4.559  -5.634  -8.609  1.00 98.41           H  
ATOM   3352  CD2 PHE A 234       7.970  -5.553  -8.625  1.00 98.41           C  
ATOM   3353  HD2 PHE A 234       8.809  -5.085  -8.131  1.00 98.41           H  
ATOM   3354  CE1 PHE A 234       5.815  -6.763  -9.950  1.00 98.41           C  
ATOM   3355  HE1 PHE A 234       4.987  -7.232 -10.460  1.00 98.41           H  
ATOM   3356  CE2 PHE A 234       8.212  -6.479  -9.655  1.00 98.41           C  
ATOM   3357  HE2 PHE A 234       9.225  -6.710  -9.948  1.00 98.41           H  
ATOM   3358  CZ  PHE A 234       7.131  -7.083 -10.320  1.00 98.41           C  
ATOM   3359  HZ  PHE A 234       7.309  -7.791 -11.116  1.00 98.41           H  
ATOM   3360  N   ILE A 235       6.369  -1.618  -5.204  1.00 98.77           N  
ATOM   3361  H   ILE A 235       7.105  -2.188  -4.811  1.00 98.77           H  
ATOM   3362  CA  ILE A 235       5.747  -0.601  -4.342  1.00 98.77           C  
ATOM   3363  HA  ILE A 235       4.664  -0.717  -4.386  1.00 98.77           H  
ATOM   3364  C   ILE A 235       6.059   0.809  -4.854  1.00 98.77           C  
ATOM   3365  CB  ILE A 235       6.183  -0.762  -2.866  1.00 98.77           C  
ATOM   3366  HB  ILE A 235       7.271  -0.716  -2.817  1.00 98.77           H  
ATOM   3367  O   ILE A 235       5.140   1.570  -5.146  1.00 98.77           O  
ATOM   3368  CG1 ILE A 235       5.721  -2.101  -2.259  1.00 98.77           C  
ATOM   3369 HG12 ILE A 235       4.651  -2.060  -2.055  1.00 98.77           H  
ATOM   3370 HG13 ILE A 235       5.871  -2.906  -2.978  1.00 98.77           H  
ATOM   3371  CG2 ILE A 235       5.603   0.390  -2.027  1.00 98.77           C  
ATOM   3372 HG21 ILE A 235       4.531   0.475  -2.201  1.00 98.77           H  
ATOM   3373 HG22 ILE A 235       5.761   0.223  -0.962  1.00 98.77           H  
ATOM   3374 HG23 ILE A 235       6.085   1.331  -2.293  1.00 98.77           H  
ATOM   3375  CD1 ILE A 235       6.490  -2.462  -0.979  1.00 98.77           C  
ATOM   3376 HD11 ILE A 235       6.145  -3.426  -0.604  1.00 98.77           H  
ATOM   3377 HD12 ILE A 235       6.329  -1.722  -0.195  1.00 98.77           H  
ATOM   3378 HD13 ILE A 235       7.556  -2.535  -1.193  1.00 98.77           H  
ATOM   3379  N   LYS A 236       7.344   1.158  -5.010  1.00 98.65           N  
ATOM   3380  H   LYS A 236       8.048   0.472  -4.777  1.00 98.65           H  
ATOM   3381  CA  LYS A 236       7.791   2.510  -5.418  1.00 98.65           C  
ATOM   3382  HA  LYS A 236       7.448   3.243  -4.689  1.00 98.65           H  
ATOM   3383  C   LYS A 236       7.236   2.958  -6.776  1.00 98.65           C  
ATOM   3384  CB  LYS A 236       9.325   2.530  -5.479  1.00 98.65           C  
ATOM   3385  HB2 LYS A 236       9.667   1.681  -6.071  1.00 98.65           H  
ATOM   3386  HB3 LYS A 236       9.648   3.442  -5.981  1.00 98.65           H  
ATOM   3387  O   LYS A 236       7.083   4.156  -7.030  1.00 98.65           O  
ATOM   3388  CG  LYS A 236       9.986   2.495  -4.094  1.00 98.65           C  
ATOM   3389  HG2 LYS A 236       9.748   3.417  -3.564  1.00 98.65           H  
ATOM   3390  HG3 LYS A 236       9.601   1.664  -3.503  1.00 98.65           H  
ATOM   3391  CD  LYS A 236      11.508   2.360  -4.253  1.00 98.65           C  
ATOM   3392  HD2 LYS A 236      11.875   3.198  -4.845  1.00 98.65           H  
ATOM   3393  HD3 LYS A 236      11.731   1.430  -4.777  1.00 98.65           H  
ATOM   3394  CE  LYS A 236      12.202   2.355  -2.889  1.00 98.65           C  
ATOM   3395  HE2 LYS A 236      11.869   3.235  -2.339  1.00 98.65           H  
ATOM   3396  HE3 LYS A 236      11.884   1.471  -2.338  1.00 98.65           H  
ATOM   3397  NZ  LYS A 236      13.682   2.376  -3.029  1.00 98.65           N  
ATOM   3398  HZ1 LYS A 236      13.980   3.211  -3.513  1.00 98.65           H  
ATOM   3399  HZ2 LYS A 236      14.007   1.574  -3.551  1.00 98.65           H  
ATOM   3400  HZ3 LYS A 236      14.132   2.369  -2.125  1.00 98.65           H  
ATOM   3401  N   TYR A 237       6.962   2.002  -7.660  1.00 98.76           N  
ATOM   3402  H   TYR A 237       7.205   1.053  -7.411  1.00 98.76           H  
ATOM   3403  CA  TYR A 237       6.403   2.239  -8.991  1.00 98.76           C  
ATOM   3404  HA  TYR A 237       6.496   3.298  -9.232  1.00 98.76           H  
ATOM   3405  C   TYR A 237       4.907   1.947  -9.095  1.00 98.76           C  
ATOM   3406  CB  TYR A 237       7.229   1.477 -10.034  1.00 98.76           C  
ATOM   3407  HB2 TYR A 237       7.406   0.456  -9.695  1.00 98.76           H  
ATOM   3408  HB3 TYR A 237       6.672   1.412 -10.969  1.00 98.76           H  
ATOM   3409  O   TYR A 237       4.347   2.135 -10.173  1.00 98.76           O  
ATOM   3410  CG  TYR A 237       8.544   2.168 -10.324  1.00 98.76           C  
ATOM   3411  CD1 TYR A 237       8.597   3.140 -11.340  1.00 98.76           C  
ATOM   3412  HD1 TYR A 237       7.724   3.339 -11.944  1.00 98.76           H  
ATOM   3413  CD2 TYR A 237       9.688   1.893  -9.552  1.00 98.76           C  
ATOM   3414  HD2 TYR A 237       9.643   1.149  -8.770  1.00 98.76           H  
ATOM   3415  CE1 TYR A 237       9.789   3.848 -11.569  1.00 98.76           C  
ATOM   3416  HE1 TYR A 237       9.841   4.598 -12.345  1.00 98.76           H  
ATOM   3417  CE2 TYR A 237      10.888   2.592  -9.784  1.00 98.76           C  
ATOM   3418  HE2 TYR A 237      11.763   2.390  -9.185  1.00 98.76           H  
ATOM   3419  OH  TYR A 237      12.040   4.338 -10.979  1.00 98.76           O  
ATOM   3420  HH  TYR A 237      12.802   4.048 -10.472  1.00 98.76           H  
ATOM   3421  CZ  TYR A 237      10.930   3.582 -10.788  1.00 98.76           C  
ATOM   3422  N   THR A 238       4.255   1.520  -8.005  1.00 98.75           N  
ATOM   3423  H   THR A 238       4.762   1.444  -7.134  1.00 98.75           H  
ATOM   3424  CA  THR A 238       2.821   1.188  -7.974  1.00 98.75           C  
ATOM   3425  HA  THR A 238       2.643   0.577  -7.088  1.00 98.75           H  
ATOM   3426  C   THR A 238       2.418   0.325  -9.169  1.00 98.75           C  
ATOM   3427  CB  THR A 238       1.948   2.447  -7.833  1.00 98.75           C  
ATOM   3428  HB  THR A 238       0.897   2.162  -7.880  1.00 98.75           H  
ATOM   3429  O   THR A 238       1.541   0.692  -9.949  1.00 98.75           O  
ATOM   3430  CG2 THR A 238       2.204   3.117  -6.488  1.00 98.75           C  
ATOM   3431 HG21 THR A 238       1.989   2.423  -5.676  1.00 98.75           H  
ATOM   3432 HG22 THR A 238       3.238   3.452  -6.413  1.00 98.75           H  
ATOM   3433 HG23 THR A 238       1.544   3.980  -6.403  1.00 98.75           H  
ATOM   3434  OG1 THR A 238       2.217   3.411  -8.830  1.00 98.75           O  
ATOM   3435  HG1 THR A 238       2.427   2.924  -9.631  1.00 98.75           H  
ATOM   3436  N   ALA A 239       3.147  -0.779  -9.371  1.00 98.86           N  
ATOM   3437  H   ALA A 239       3.846  -1.004  -8.678  1.00 98.86           H  
ATOM   3438  CA  ALA A 239       3.180  -1.501 -10.643  1.00 98.86           C  
ATOM   3439  HA  ALA A 239       3.657  -0.859 -11.383  1.00 98.86           H  
ATOM   3440  C   ALA A 239       1.782  -1.855 -11.185  1.00 98.86           C  
ATOM   3441  CB  ALA A 239       4.044  -2.754 -10.457  1.00 98.86           C  
ATOM   3442  HB1 ALA A 239       3.609  -3.402  -9.695  1.00 98.86           H  
ATOM   3443  HB2 ALA A 239       4.100  -3.300 -11.399  1.00 98.86           H  
ATOM   3444  HB3 ALA A 239       5.049  -2.468 -10.148  1.00 98.86           H  
ATOM   3445  O   ALA A 239       1.472  -1.548 -12.336  1.00 98.86           O  
ATOM   3446  N   GLY A 240       0.918  -2.461 -10.365  1.00 98.91           N  
ATOM   3447  H   GLY A 240       1.215  -2.684  -9.425  1.00 98.91           H  
ATOM   3448  CA  GLY A 240      -0.439  -2.831 -10.771  1.00 98.91           C  
ATOM   3449  HA2 GLY A 240      -0.920  -3.362  -9.949  1.00 98.91           H  
ATOM   3450  HA3 GLY A 240      -0.387  -3.494 -11.635  1.00 98.91           H  
ATOM   3451  C   GLY A 240      -1.316  -1.632 -11.145  1.00 98.91           C  
ATOM   3452  O   GLY A 240      -1.982  -1.653 -12.182  1.00 98.91           O  
ATOM   3453  N   ALA A 241      -1.284  -0.568 -10.342  1.00 98.87           N  
ATOM   3454  H   ALA A 241      -0.650  -0.575  -9.556  1.00 98.87           H  
ATOM   3455  CA  ALA A 241      -2.060   0.643 -10.593  1.00 98.87           C  
ATOM   3456  HA  ALA A 241      -3.093   0.362 -10.794  1.00 98.87           H  
ATOM   3457  C   ALA A 241      -1.548   1.416 -11.811  1.00 98.87           C  
ATOM   3458  CB  ALA A 241      -2.036   1.516  -9.341  1.00 98.87           C  
ATOM   3459  HB1 ALA A 241      -2.612   2.425  -9.511  1.00 98.87           H  
ATOM   3460  HB2 ALA A 241      -2.491   0.959  -8.522  1.00 98.87           H  
ATOM   3461  HB3 ALA A 241      -1.011   1.782  -9.083  1.00 98.87           H  
ATOM   3462  O   ALA A 241      -2.354   1.946 -12.572  1.00 98.87           O  
ATOM   3463  N   GLU A 242      -0.235   1.437 -12.047  1.00 98.92           N  
ATOM   3464  H   GLU A 242       0.385   1.021 -11.367  1.00 98.92           H  
ATOM   3465  CA  GLU A 242       0.352   2.075 -13.224  1.00 98.92           C  
ATOM   3466  HA  GLU A 242      -0.014   3.101 -13.271  1.00 98.92           H  
ATOM   3467  C   GLU A 242      -0.091   1.369 -14.511  1.00 98.92           C  
ATOM   3468  CB  GLU A 242       1.882   2.123 -13.081  1.00 98.92           C  
ATOM   3469  HB2 GLU A 242       2.259   1.104 -12.991  1.00 98.92           H  
ATOM   3470  HB3 GLU A 242       2.138   2.655 -12.165  1.00 98.92           H  
ATOM   3471  O   GLU A 242      -0.472   2.042 -15.467  1.00 98.92           O  
ATOM   3472  CG  GLU A 242       2.601   2.797 -14.264  1.00 98.92           C  
ATOM   3473  HG2 GLU A 242       3.674   2.715 -14.093  1.00 98.92           H  
ATOM   3474  HG3 GLU A 242       2.373   2.246 -15.176  1.00 98.92           H  
ATOM   3475  CD  GLU A 242       2.259   4.279 -14.488  1.00 98.92           C  
ATOM   3476  OE1 GLU A 242       2.619   4.818 -15.561  1.00 98.92           O  
ATOM   3477  OE2 GLU A 242       1.643   4.948 -13.628  1.00 98.92           O  
ATOM   3478  N   ILE A 243      -0.148   0.029 -14.540  1.00 98.96           N  
ATOM   3479  H   ILE A 243       0.169  -0.480 -13.727  1.00 98.96           H  
ATOM   3480  CA  ILE A 243      -0.685  -0.717 -15.696  1.00 98.96           C  
ATOM   3481  HA  ILE A 243      -0.084  -0.473 -16.572  1.00 98.96           H  
ATOM   3482  C   ILE A 243      -2.120  -0.268 -15.997  1.00 98.96           C  
ATOM   3483  CB  ILE A 243      -0.605  -2.246 -15.462  1.00 98.96           C  
ATOM   3484  HB  ILE A 243      -1.063  -2.480 -14.501  1.00 98.96           H  
ATOM   3485  O   ILE A 243      -2.432   0.114 -17.130  1.00 98.96           O  
ATOM   3486  CG1 ILE A 243       0.874  -2.675 -15.429  1.00 98.96           C  
ATOM   3487 HG12 ILE A 243       1.316  -2.501 -16.410  1.00 98.96           H  
ATOM   3488 HG13 ILE A 243       1.415  -2.046 -14.722  1.00 98.96           H  
ATOM   3489  CG2 ILE A 243      -1.356  -3.030 -16.560  1.00 98.96           C  
ATOM   3490 HG21 ILE A 243      -0.916  -2.831 -17.538  1.00 98.96           H  
ATOM   3491 HG22 ILE A 243      -2.411  -2.758 -16.582  1.00 98.96           H  
ATOM   3492 HG23 ILE A 243      -1.320  -4.100 -16.358  1.00 98.96           H  
ATOM   3493  CD1 ILE A 243       1.122  -4.121 -14.990  1.00 98.96           C  
ATOM   3494 HD11 ILE A 243       0.739  -4.255 -13.978  1.00 98.96           H  
ATOM   3495 HD12 ILE A 243       0.642  -4.827 -15.667  1.00 98.96           H  
ATOM   3496 HD13 ILE A 243       2.195  -4.314 -14.987  1.00 98.96           H  
ATOM   3497  N   ALA A 244      -2.981  -0.246 -14.979  1.00 98.93           N  
ATOM   3498  H   ALA A 244      -2.664  -0.556 -14.071  1.00 98.93           H  
ATOM   3499  CA  ALA A 244      -4.360   0.206 -15.120  1.00 98.93           C  
ATOM   3500  HA  ALA A 244      -4.851  -0.398 -15.884  1.00 98.93           H  
ATOM   3501  C   ALA A 244      -4.452   1.679 -15.557  1.00 98.93           C  
ATOM   3502  CB  ALA A 244      -5.067  -0.033 -13.786  1.00 98.93           C  
ATOM   3503  HB1 ALA A 244      -5.063  -1.100 -13.564  1.00 98.93           H  
ATOM   3504  HB2 ALA A 244      -4.555   0.496 -12.982  1.00 98.93           H  
ATOM   3505  HB3 ALA A 244      -6.097   0.320 -13.841  1.00 98.93           H  
ATOM   3506  O   ALA A 244      -5.234   2.017 -16.448  1.00 98.93           O  
ATOM   3507  N   ALA A 245      -3.631   2.560 -14.986  1.00 98.91           N  
ATOM   3508  H   ALA A 245      -3.016   2.238 -14.253  1.00 98.91           H  
ATOM   3509  CA  ALA A 245      -3.621   3.983 -15.304  1.00 98.91           C  
ATOM   3510  HA  ALA A 245      -4.634   4.371 -15.196  1.00 98.91           H  
ATOM   3511  C   ALA A 245      -3.171   4.249 -16.746  1.00 98.91           C  
ATOM   3512  CB  ALA A 245      -2.726   4.701 -14.294  1.00 98.91           C  
ATOM   3513  HB1 ALA A 245      -1.685   4.401 -14.419  1.00 98.91           H  
ATOM   3514  HB2 ALA A 245      -3.046   4.471 -13.278  1.00 98.91           H  
ATOM   3515  HB3 ALA A 245      -2.820   5.777 -14.441  1.00 98.91           H  
ATOM   3516  O   ALA A 245      -3.747   5.095 -17.431  1.00 98.91           O  
ATOM   3517  N   ARG A 246      -2.197   3.492 -17.258  1.00 98.87           N  
ATOM   3518  H   ARG A 246      -1.736   2.837 -16.643  1.00 98.87           H  
ATOM   3519  CA  ARG A 246      -1.774   3.571 -18.661  1.00 98.87           C  
ATOM   3520  HA  ARG A 246      -1.512   4.601 -18.903  1.00 98.87           H  
ATOM   3521  C   ARG A 246      -2.887   3.157 -19.617  1.00 98.87           C  
ATOM   3522  CB  ARG A 246      -0.555   2.682 -18.863  1.00 98.87           C  
ATOM   3523  HB2 ARG A 246      -0.766   1.684 -18.478  1.00 98.87           H  
ATOM   3524  HB3 ARG A 246      -0.367   2.608 -19.934  1.00 98.87           H  
ATOM   3525  O   ARG A 246      -3.130   3.859 -20.599  1.00 98.87           O  
ATOM   3526  CG  ARG A 246       0.690   3.247 -18.172  1.00 98.87           C  
ATOM   3527  HG2 ARG A 246       0.935   4.220 -18.599  1.00 98.87           H  
ATOM   3528  HG3 ARG A 246       0.529   3.395 -17.104  1.00 98.87           H  
ATOM   3529  CD  ARG A 246       1.844   2.276 -18.388  1.00 98.87           C  
ATOM   3530  HD2 ARG A 246       2.630   2.483 -17.662  1.00 98.87           H  
ATOM   3531  HD3 ARG A 246       1.507   1.253 -18.225  1.00 98.87           H  
ATOM   3532  NE  ARG A 246       2.325   2.446 -19.764  1.00 98.87           N  
ATOM   3533  HE  ARG A 246       1.786   2.020 -20.505  1.00 98.87           H  
ATOM   3534  NH1 ARG A 246       3.963   3.977 -19.280  1.00 98.87           N  
ATOM   3535 HH11 ARG A 246       3.773   3.805 -18.303  1.00 98.87           H  
ATOM   3536 HH12 ARG A 246       4.946   4.099 -19.476  1.00 98.87           H  
ATOM   3537  NH2 ARG A 246       3.495   3.436 -21.404  1.00 98.87           N  
ATOM   3538 HH21 ARG A 246       2.805   3.094 -22.057  1.00 98.87           H  
ATOM   3539 HH22 ARG A 246       4.299   3.973 -21.696  1.00 98.87           H  
ATOM   3540  CZ  ARG A 246       3.263   3.279 -20.137  1.00 98.87           C  
ATOM   3541  N   MET A 247      -3.619   2.087 -19.305  1.00 98.88           N  
ATOM   3542  H   MET A 247      -3.359   1.543 -18.495  1.00 98.88           H  
ATOM   3543  CA  MET A 247      -4.812   1.713 -20.072  1.00 98.88           C  
ATOM   3544  HA  MET A 247      -4.536   1.572 -21.117  1.00 98.88           H  
ATOM   3545  C   MET A 247      -5.872   2.823 -20.023  1.00 98.88           C  
ATOM   3546  CB  MET A 247      -5.404   0.396 -19.551  1.00 98.88           C  
ATOM   3547  HB2 MET A 247      -6.335   0.207 -20.085  1.00 98.88           H  
ATOM   3548  HB3 MET A 247      -5.632   0.486 -18.489  1.00 98.88           H  
ATOM   3549  O   MET A 247      -6.362   3.256 -21.067  1.00 98.88           O  
ATOM   3550  CG  MET A 247      -4.475  -0.803 -19.753  1.00 98.88           C  
ATOM   3551  HG2 MET A 247      -3.519  -0.595 -19.273  1.00 98.88           H  
ATOM   3552  HG3 MET A 247      -4.292  -0.946 -20.818  1.00 98.88           H  
ATOM   3553  SD  MET A 247      -5.116  -2.346 -19.052  1.00 98.88           S  
ATOM   3554  CE  MET A 247      -6.537  -2.661 -20.130  1.00 98.88           C  
ATOM   3555  HE1 MET A 247      -6.216  -2.650 -21.171  1.00 98.88           H  
ATOM   3556  HE2 MET A 247      -6.959  -3.638 -19.892  1.00 98.88           H  
ATOM   3557  HE3 MET A 247      -7.301  -1.901 -19.968  1.00 98.88           H  
ATOM   3558  N   ARG A 248      -6.179   3.335 -18.823  1.00 98.44           N  
ATOM   3559  H   ARG A 248      -5.730   2.924 -18.017  1.00 98.44           H  
ATOM   3560  CA  ARG A 248      -7.227   4.343 -18.586  1.00 98.44           C  
ATOM   3561  HA  ARG A 248      -8.163   3.968 -19.002  1.00 98.44           H  
ATOM   3562  C   ARG A 248      -6.944   5.676 -19.275  1.00 98.44           C  
ATOM   3563  CB  ARG A 248      -7.394   4.540 -17.067  1.00 98.44           C  
ATOM   3564  HB2 ARG A 248      -7.393   3.559 -16.592  1.00 98.44           H  
ATOM   3565  HB3 ARG A 248      -6.552   5.109 -16.673  1.00 98.44           H  
ATOM   3566  O   ARG A 248      -7.844   6.267 -19.866  1.00 98.44           O  
ATOM   3567  CG  ARG A 248      -8.711   5.248 -16.705  1.00 98.44           C  
ATOM   3568  HG2 ARG A 248      -9.542   4.636 -17.055  1.00 98.44           H  
ATOM   3569  HG3 ARG A 248      -8.758   6.212 -17.213  1.00 98.44           H  
ATOM   3570  CD  ARG A 248      -8.885   5.492 -15.196  1.00 98.44           C  
ATOM   3571  HD2 ARG A 248      -8.190   6.274 -14.891  1.00 98.44           H  
ATOM   3572  HD3 ARG A 248      -9.892   5.870 -15.019  1.00 98.44           H  
ATOM   3573  NE  ARG A 248      -8.686   4.269 -14.383  1.00 98.44           N  
ATOM   3574  HE  ARG A 248      -9.385   3.541 -14.424  1.00 98.44           H  
ATOM   3575  NH1 ARG A 248      -6.739   4.918 -13.343  1.00 98.44           N  
ATOM   3576 HH11 ARG A 248      -6.911   5.891 -13.550  1.00 98.44           H  
ATOM   3577 HH12 ARG A 248      -6.030   4.817 -12.631  1.00 98.44           H  
ATOM   3578  NH2 ARG A 248      -7.523   2.871 -13.012  1.00 98.44           N  
ATOM   3579 HH21 ARG A 248      -6.681   2.670 -12.491  1.00 98.44           H  
ATOM   3580 HH22 ARG A 248      -8.199   2.137 -13.169  1.00 98.44           H  
ATOM   3581  CZ  ARG A 248      -7.655   4.025 -13.590  1.00 98.44           C  
ATOM   3582  N   HIS A 249      -5.702   6.150 -19.195  1.00 98.63           N  
ATOM   3583  H   HIS A 249      -5.049   5.621 -18.636  1.00 98.63           H  
ATOM   3584  CA  HIS A 249      -5.340   7.522 -19.563  1.00 98.63           C  
ATOM   3585  HA  HIS A 249      -6.242   8.131 -19.622  1.00 98.63           H  
ATOM   3586  C   HIS A 249      -4.653   7.640 -20.917  1.00 98.63           C  
ATOM   3587  CB  HIS A 249      -4.457   8.110 -18.464  1.00 98.63           C  
ATOM   3588  HB2 HIS A 249      -3.559   7.500 -18.363  1.00 98.63           H  
ATOM   3589  HB3 HIS A 249      -4.141   9.109 -18.763  1.00 98.63           H  
ATOM   3590  O   HIS A 249      -4.812   8.664 -21.577  1.00 98.63           O  
ATOM   3591  CG  HIS A 249      -5.150   8.192 -17.130  1.00 98.63           C  
ATOM   3592  CD2 HIS A 249      -4.604   7.815 -15.942  1.00 98.63           C  
ATOM   3593  HD2 HIS A 249      -3.610   7.421 -15.784  1.00 98.63           H  
ATOM   3594  ND1 HIS A 249      -6.463   8.631 -16.918  1.00 98.63           N  
ATOM   3595  CE1 HIS A 249      -6.669   8.502 -15.599  1.00 98.63           C  
ATOM   3596  HE1 HIS A 249      -7.580   8.752 -15.076  1.00 98.63           H  
ATOM   3597  NE2 HIS A 249      -5.576   8.014 -14.999  1.00 98.63           N  
ATOM   3598  HE2 HIS A 249      -5.521   7.857 -14.003  1.00 98.63           H  
ATOM   3599  N   ARG A 250      -3.912   6.612 -21.352  1.00 97.84           N  
ATOM   3600  H   ARG A 250      -3.818   5.799 -20.760  1.00 97.84           H  
ATOM   3601  CA  ARG A 250      -3.265   6.590 -22.677  1.00 97.84           C  
ATOM   3602  HA  ARG A 250      -3.211   7.609 -23.061  1.00 97.84           H  
ATOM   3603  C   ARG A 250      -4.058   5.805 -23.718  1.00 97.84           C  
ATOM   3604  CB  ARG A 250      -1.830   6.047 -22.595  1.00 97.84           C  
ATOM   3605  HB2 ARG A 250      -1.852   4.988 -22.338  1.00 97.84           H  
ATOM   3606  HB3 ARG A 250      -1.385   6.134 -23.586  1.00 97.84           H  
ATOM   3607  O   ARG A 250      -3.705   5.857 -24.893  1.00 97.84           O  
ATOM   3608  CG  ARG A 250      -0.944   6.782 -21.585  1.00 97.84           C  
ATOM   3609  HG2 ARG A 250      -0.931   7.849 -21.806  1.00 97.84           H  
ATOM   3610  HG3 ARG A 250      -1.351   6.622 -20.587  1.00 97.84           H  
ATOM   3611  CD  ARG A 250       0.483   6.232 -21.593  1.00 97.84           C  
ATOM   3612  HD2 ARG A 250       0.456   5.163 -21.379  1.00 97.84           H  
ATOM   3613  HD3 ARG A 250       1.034   6.726 -20.793  1.00 97.84           H  
ATOM   3614  NE  ARG A 250       1.168   6.460 -22.877  1.00 97.84           N  
ATOM   3615  HE  ARG A 250       0.595   6.381 -23.706  1.00 97.84           H  
ATOM   3616  NH1 ARG A 250       3.305   6.526 -22.048  1.00 97.84           N  
ATOM   3617 HH11 ARG A 250       2.905   6.407 -21.128  1.00 97.84           H  
ATOM   3618 HH12 ARG A 250       4.281   6.762 -22.156  1.00 97.84           H  
ATOM   3619  NH2 ARG A 250       2.960   6.742 -24.245  1.00 97.84           N  
ATOM   3620 HH21 ARG A 250       2.327   6.699 -25.031  1.00 97.84           H  
ATOM   3621 HH22 ARG A 250       3.961   6.787 -24.376  1.00 97.84           H  
ATOM   3622  CZ  ARG A 250       2.470   6.566 -23.050  1.00 97.84           C  
ATOM   3623  N   GLY A 251      -5.088   5.061 -23.307  1.00 98.17           N  
ATOM   3624  H   GLY A 251      -5.311   5.037 -22.322  1.00 98.17           H  
ATOM   3625  CA  GLY A 251      -5.803   4.137 -24.189  1.00 98.17           C  
ATOM   3626  HA2 GLY A 251      -6.664   3.736 -23.654  1.00 98.17           H  
ATOM   3627  HA3 GLY A 251      -6.152   4.669 -25.073  1.00 98.17           H  
ATOM   3628  C   GLY A 251      -4.939   2.956 -24.643  1.00 98.17           C  
ATOM   3629  O   GLY A 251      -5.200   2.378 -25.697  1.00 98.17           O  
ATOM   3630  N   GLU A 252      -3.886   2.624 -23.888  1.00 98.69           N  
ATOM   3631  H   GLU A 252      -3.760   3.096 -23.004  1.00 98.69           H  
ATOM   3632  CA  GLU A 252      -3.030   1.475 -24.183  1.00 98.69           C  
ATOM   3633  HA  GLU A 252      -2.726   1.533 -25.228  1.00 98.69           H  
ATOM   3634  C   GLU A 252      -3.809   0.163 -24.019  1.00 98.69           C  
ATOM   3635  CB  GLU A 252      -1.755   1.493 -23.313  1.00 98.69           C  
ATOM   3636  HB2 GLU A 252      -2.019   1.735 -22.283  1.00 98.69           H  
ATOM   3637  HB3 GLU A 252      -1.303   0.501 -23.328  1.00 98.69           H  
ATOM   3638  O   GLU A 252      -4.669   0.019 -23.149  1.00 98.69           O  
ATOM   3639  CG  GLU A 252      -0.715   2.500 -23.842  1.00 98.69           C  
ATOM   3640  HG2 GLU A 252      -0.455   2.211 -24.861  1.00 98.69           H  
ATOM   3641  HG3 GLU A 252      -1.170   3.489 -23.894  1.00 98.69           H  
ATOM   3642  CD  GLU A 252       0.585   2.589 -23.017  1.00 98.69           C  
ATOM   3643  OE1 GLU A 252       1.482   3.384 -23.390  1.00 98.69           O  
ATOM   3644  OE2 GLU A 252       0.750   1.887 -21.999  1.00 98.69           O  
ATOM   3645  N   THR A 253      -3.491  -0.820 -24.859  1.00 98.74           N  
ATOM   3646  H   THR A 253      -2.784  -0.641 -25.558  1.00 98.74           H  
ATOM   3647  CA  THR A 253      -3.941  -2.200 -24.636  1.00 98.74           C  
ATOM   3648  HA  THR A 253      -5.019  -2.189 -24.471  1.00 98.74           H  
ATOM   3649  C   THR A 253      -3.285  -2.779 -23.382  1.00 98.74           C  
ATOM   3650  CB  THR A 253      -3.643  -3.111 -25.834  1.00 98.74           C  
ATOM   3651  HB  THR A 253      -3.995  -4.118 -25.610  1.00 98.74           H  
ATOM   3652  O   THR A 253      -2.207  -2.336 -22.981  1.00 98.74           O  
ATOM   3653  CG2 THR A 253      -4.319  -2.635 -27.119  1.00 98.74           C  
ATOM   3654 HG21 THR A 253      -4.105  -3.340 -27.922  1.00 98.74           H  
ATOM   3655 HG22 THR A 253      -5.397  -2.589 -26.966  1.00 98.74           H  
ATOM   3656 HG23 THR A 253      -3.957  -1.647 -27.403  1.00 98.74           H  
ATOM   3657  OG1 THR A 253      -2.263  -3.161 -26.088  1.00 98.74           O  
ATOM   3658  HG1 THR A 253      -2.019  -2.276 -26.372  1.00 98.74           H  
ATOM   3659  N   LEU A 254      -3.897  -3.818 -22.807  1.00 98.82           N  
ATOM   3660  H   LEU A 254      -4.804  -4.106 -23.145  1.00 98.82           H  
ATOM   3661  CA  LEU A 254      -3.351  -4.540 -21.656  1.00 98.82           C  
ATOM   3662  HA  LEU A 254      -3.380  -3.887 -20.784  1.00 98.82           H  
ATOM   3663  C   LEU A 254      -1.889  -4.966 -21.874  1.00 98.82           C  
ATOM   3664  CB  LEU A 254      -4.245  -5.767 -21.415  1.00 98.82           C  
ATOM   3665  HB2 LEU A 254      -5.278  -5.444 -21.285  1.00 98.82           H  
ATOM   3666  HB3 LEU A 254      -4.204  -6.410 -22.294  1.00 98.82           H  
ATOM   3667  O   LEU A 254      -1.035  -4.707 -21.032  1.00 98.82           O  
ATOM   3668  CG  LEU A 254      -3.823  -6.589 -20.188  1.00 98.82           C  
ATOM   3669  HG  LEU A 254      -2.759  -6.822 -20.241  1.00 98.82           H  
ATOM   3670  CD1 LEU A 254      -4.096  -5.827 -18.899  1.00 98.82           C  
ATOM   3671 HD11 LEU A 254      -3.975  -6.488 -18.041  1.00 98.82           H  
ATOM   3672 HD12 LEU A 254      -5.122  -5.458 -18.913  1.00 98.82           H  
ATOM   3673 HD13 LEU A 254      -3.406  -4.990 -18.795  1.00 98.82           H  
ATOM   3674  CD2 LEU A 254      -4.597  -7.899 -20.182  1.00 98.82           C  
ATOM   3675 HD21 LEU A 254      -4.322  -8.482 -19.303  1.00 98.82           H  
ATOM   3676 HD22 LEU A 254      -4.352  -8.484 -21.068  1.00 98.82           H  
ATOM   3677 HD23 LEU A 254      -5.669  -7.704 -20.165  1.00 98.82           H  
ATOM   3678  N   GLU A 255      -1.597  -5.559 -23.034  1.00 98.82           N  
ATOM   3679  H   GLU A 255      -2.357  -5.759 -23.669  1.00 98.82           H  
ATOM   3680  CA  GLU A 255      -0.249  -5.991 -23.420  1.00 98.82           C  
ATOM   3681  HA  GLU A 255       0.120  -6.721 -22.699  1.00 98.82           H  
ATOM   3682  C   GLU A 255       0.741  -4.819 -23.451  1.00 98.82           C  
ATOM   3683  CB  GLU A 255      -0.338  -6.655 -24.807  1.00 98.82           C  
ATOM   3684  HB2 GLU A 255      -1.016  -7.507 -24.749  1.00 98.82           H  
ATOM   3685  HB3 GLU A 255      -0.774  -5.943 -25.507  1.00 98.82           H  
ATOM   3686  O   GLU A 255       1.841  -4.915 -22.913  1.00 98.82           O  
ATOM   3687  CG  GLU A 255       1.010  -7.120 -25.386  1.00 98.82           C  
ATOM   3688  HG2 GLU A 255       0.826  -7.551 -26.369  1.00 98.82           H  
ATOM   3689  HG3 GLU A 255       1.654  -6.253 -25.536  1.00 98.82           H  
ATOM   3690  CD  GLU A 255       1.724  -8.159 -24.515  1.00 98.82           C  
ATOM   3691  OE1 GLU A 255       2.975  -8.168 -24.525  1.00 98.82           O  
ATOM   3692  OE2 GLU A 255       1.009  -8.935 -23.848  1.00 98.82           O  
ATOM   3693  N   GLN A 256       0.359  -3.690 -24.058  1.00 98.87           N  
ATOM   3694  H   GLN A 256      -0.592  -3.624 -24.394  1.00 98.87           H  
ATOM   3695  CA  GLN A 256       1.225  -2.510 -24.132  1.00 98.87           C  
ATOM   3696  HA  GLN A 256       2.178  -2.798 -24.576  1.00 98.87           H  
ATOM   3697  C   GLN A 256       1.534  -1.949 -22.742  1.00 98.87           C  
ATOM   3698  CB  GLN A 256       0.572  -1.428 -25.001  1.00 98.87           C  
ATOM   3699  HB2 GLN A 256      -0.463  -1.308 -24.684  1.00 98.87           H  
ATOM   3700  HB3 GLN A 256       1.084  -0.479 -24.843  1.00 98.87           H  
ATOM   3701  O   GLN A 256       2.703  -1.696 -22.446  1.00 98.87           O  
ATOM   3702  CG  GLN A 256       0.633  -1.761 -26.499  1.00 98.87           C  
ATOM   3703  HG2 GLN A 256       1.659  -1.636 -26.846  1.00 98.87           H  
ATOM   3704  HG3 GLN A 256       0.343  -2.798 -26.668  1.00 98.87           H  
ATOM   3705  CD  GLN A 256      -0.298  -0.869 -27.311  1.00 98.87           C  
ATOM   3706  NE2 GLN A 256       0.100  -0.420 -28.480  1.00 98.87           N  
ATOM   3707 HE21 GLN A 256      -0.561   0.165 -28.971  1.00 98.87           H  
ATOM   3708 HE22 GLN A 256       1.016  -0.646 -28.842  1.00 98.87           H  
ATOM   3709  OE1 GLN A 256      -1.425  -0.591 -26.928  1.00 98.87           O  
ATOM   3710  N   ALA A 257       0.509  -1.798 -21.902  1.00 98.94           N  
ATOM   3711  H   ALA A 257      -0.418  -2.053 -22.212  1.00 98.94           H  
ATOM   3712  CA  ALA A 257       0.645  -1.250 -20.560  1.00 98.94           C  
ATOM   3713  HA  ALA A 257       1.163  -0.293 -20.622  1.00 98.94           H  
ATOM   3714  C   ALA A 257       1.480  -2.169 -19.654  1.00 98.94           C  
ATOM   3715  CB  ALA A 257      -0.759  -1.000 -20.001  1.00 98.94           C  
ATOM   3716  HB1 ALA A 257      -1.336  -1.925 -19.990  1.00 98.94           H  
ATOM   3717  HB2 ALA A 257      -0.680  -0.620 -18.982  1.00 98.94           H  
ATOM   3718  HB3 ALA A 257      -1.275  -0.263 -20.616  1.00 98.94           H  
ATOM   3719  O   ALA A 257       2.483  -1.730 -19.091  1.00 98.94           O  
ATOM   3720  N   ALA A 258       1.126  -3.457 -19.570  1.00 98.94           N  
ATOM   3721  H   ALA A 258       0.314  -3.773 -20.081  1.00 98.94           H  
ATOM   3722  CA  ALA A 258       1.816  -4.428 -18.723  1.00 98.94           C  
ATOM   3723  HA  ALA A 258       1.827  -4.064 -17.696  1.00 98.94           H  
ATOM   3724  C   ALA A 258       3.276  -4.624 -19.140  1.00 98.94           C  
ATOM   3725  CB  ALA A 258       1.040  -5.747 -18.747  1.00 98.94           C  
ATOM   3726  HB1 ALA A 258       1.063  -6.170 -19.751  1.00 98.94           H  
ATOM   3727  HB2 ALA A 258       1.492  -6.453 -18.049  1.00 98.94           H  
ATOM   3728  HB3 ALA A 258       0.005  -5.577 -18.451  1.00 98.94           H  
ATOM   3729  O   ALA A 258       4.175  -4.611 -18.297  1.00 98.94           O  
ATOM   3730  N   ARG A 259       3.541  -4.743 -20.447  1.00 98.84           N  
ATOM   3731  H   ARG A 259       2.771  -4.767 -21.101  1.00 98.84           H  
ATOM   3732  CA  ARG A 259       4.908  -4.889 -20.951  1.00 98.84           C  
ATOM   3733  HA  ARG A 259       5.386  -5.698 -20.397  1.00 98.84           H  
ATOM   3734  C   ARG A 259       5.741  -3.637 -20.696  1.00 98.84           C  
ATOM   3735  CB  ARG A 259       4.866  -5.262 -22.435  1.00 98.84           C  
ATOM   3736  HB2 ARG A 259       4.186  -6.103 -22.570  1.00 98.84           H  
ATOM   3737  HB3 ARG A 259       4.486  -4.411 -23.001  1.00 98.84           H  
ATOM   3738  O   ARG A 259       6.915  -3.776 -20.376  1.00 98.84           O  
ATOM   3739  CG  ARG A 259       6.246  -5.676 -22.964  1.00 98.84           C  
ATOM   3740  HG2 ARG A 259       6.589  -6.549 -22.409  1.00 98.84           H  
ATOM   3741  HG3 ARG A 259       6.964  -4.868 -22.817  1.00 98.84           H  
ATOM   3742  CD  ARG A 259       6.180  -6.035 -24.453  1.00 98.84           C  
ATOM   3743  HD2 ARG A 259       7.146  -6.426 -24.774  1.00 98.84           H  
ATOM   3744  HD3 ARG A 259       5.443  -6.827 -24.584  1.00 98.84           H  
ATOM   3745  NE  ARG A 259       5.796  -4.877 -25.286  1.00 98.84           N  
ATOM   3746  HE  ARG A 259       4.827  -4.869 -25.569  1.00 98.84           H  
ATOM   3747  NH1 ARG A 259       7.810  -3.765 -25.267  1.00 98.84           N  
ATOM   3748 HH11 ARG A 259       8.361  -2.933 -25.425  1.00 98.84           H  
ATOM   3749 HH12 ARG A 259       8.193  -4.504 -24.694  1.00 98.84           H  
ATOM   3750  NH2 ARG A 259       6.053  -2.859 -26.303  1.00 98.84           N  
ATOM   3751 HH21 ARG A 259       5.072  -2.878 -26.542  1.00 98.84           H  
ATOM   3752 HH22 ARG A 259       6.634  -2.062 -26.522  1.00 98.84           H  
ATOM   3753  CZ  ARG A 259       6.555  -3.846 -25.616  1.00 98.84           C  
ATOM   3754  N   HIS A 260       5.170  -2.437 -20.824  1.00 98.87           N  
ATOM   3755  H   HIS A 260       4.193  -2.374 -21.073  1.00 98.87           H  
ATOM   3756  CA  HIS A 260       5.902  -1.210 -20.512  1.00 98.87           C  
ATOM   3757  HA  HIS A 260       6.827  -1.198 -21.089  1.00 98.87           H  
ATOM   3758  C   HIS A 260       6.295  -1.156 -19.036  1.00 98.87           C  
ATOM   3759  CB  HIS A 260       5.083   0.022 -20.895  1.00 98.87           C  
ATOM   3760  HB2 HIS A 260       4.763  -0.073 -21.933  1.00 98.87           H  
ATOM   3761  HB3 HIS A 260       4.191   0.081 -20.272  1.00 98.87           H  
ATOM   3762  O   HIS A 260       7.468  -0.963 -18.739  1.00 98.87           O  
ATOM   3763  CG  HIS A 260       5.871   1.299 -20.755  1.00 98.87           C  
ATOM   3764  CD2 HIS A 260       6.088   2.026 -19.614  1.00 98.87           C  
ATOM   3765  HD2 HIS A 260       5.752   1.777 -18.618  1.00 98.87           H  
ATOM   3766  ND1 HIS A 260       6.484   1.971 -21.787  1.00 98.87           N  
ATOM   3767  HD1 HIS A 260       6.611   1.612 -22.722  1.00 98.87           H  
ATOM   3768  CE1 HIS A 260       7.023   3.094 -21.293  1.00 98.87           C  
ATOM   3769  HE1 HIS A 260       7.613   3.806 -21.852  1.00 98.87           H  
ATOM   3770  NE2 HIS A 260       6.733   3.213 -19.996  1.00 98.87           N  
ATOM   3771  N   VAL A 261       5.349  -1.395 -18.124  1.00 98.91           N  
ATOM   3772  H   VAL A 261       4.395  -1.545 -18.421  1.00 98.91           H  
ATOM   3773  CA  VAL A 261       5.637  -1.359 -16.685  1.00 98.91           C  
ATOM   3774  HA  VAL A 261       6.064  -0.385 -16.447  1.00 98.91           H  
ATOM   3775  C   VAL A 261       6.691  -2.402 -16.314  1.00 98.91           C  
ATOM   3776  CB  VAL A 261       4.348  -1.514 -15.858  1.00 98.91           C  
ATOM   3777  HB  VAL A 261       3.811  -2.401 -16.192  1.00 98.91           H  
ATOM   3778  O   VAL A 261       7.678  -2.076 -15.665  1.00 98.91           O  
ATOM   3779  CG1 VAL A 261       4.629  -1.655 -14.357  1.00 98.91           C  
ATOM   3780 HG11 VAL A 261       5.215  -0.805 -14.008  1.00 98.91           H  
ATOM   3781 HG12 VAL A 261       3.688  -1.684 -13.809  1.00 98.91           H  
ATOM   3782 HG13 VAL A 261       5.169  -2.579 -14.150  1.00 98.91           H  
ATOM   3783  CG2 VAL A 261       3.463  -0.278 -16.066  1.00 98.91           C  
ATOM   3784 HG21 VAL A 261       3.129  -0.215 -17.102  1.00 98.91           H  
ATOM   3785 HG22 VAL A 261       2.589  -0.316 -15.415  1.00 98.91           H  
ATOM   3786 HG23 VAL A 261       4.028   0.620 -15.820  1.00 98.91           H  
ATOM   3787  N   VAL A 262       6.558  -3.647 -16.781  1.00 98.68           N  
ATOM   3788  H   VAL A 262       5.729  -3.881 -17.308  1.00 98.68           H  
ATOM   3789  CA  VAL A 262       7.514  -4.710 -16.432  1.00 98.68           C  
ATOM   3790  HA  VAL A 262       7.674  -4.687 -15.354  1.00 98.68           H  
ATOM   3791  C   VAL A 262       8.895  -4.501 -17.055  1.00 98.68           C  
ATOM   3792  CB  VAL A 262       6.942  -6.093 -16.787  1.00 98.68           C  
ATOM   3793  HB  VAL A 262       6.594  -6.091 -17.820  1.00 98.68           H  
ATOM   3794  O   VAL A 262       9.909  -4.674 -16.377  1.00 98.68           O  
ATOM   3795  CG1 VAL A 262       7.967  -7.221 -16.631  1.00 98.68           C  
ATOM   3796 HG11 VAL A 262       8.774  -7.113 -17.356  1.00 98.68           H  
ATOM   3797 HG12 VAL A 262       7.475  -8.176 -16.816  1.00 98.68           H  
ATOM   3798 HG13 VAL A 262       8.382  -7.218 -15.622  1.00 98.68           H  
ATOM   3799  CG2 VAL A 262       5.767  -6.417 -15.859  1.00 98.68           C  
ATOM   3800 HG21 VAL A 262       6.075  -6.324 -14.818  1.00 98.68           H  
ATOM   3801 HG22 VAL A 262       4.933  -5.740 -16.044  1.00 98.68           H  
ATOM   3802 HG23 VAL A 262       5.439  -7.443 -16.029  1.00 98.68           H  
ATOM   3803  N   MET A 263       8.967  -4.164 -18.342  1.00 98.33           N  
ATOM   3804  H   MET A 263       8.115  -3.978 -18.852  1.00 98.33           H  
ATOM   3805  CA  MET A 263      10.246  -4.121 -19.061  1.00 98.33           C  
ATOM   3806  HA  MET A 263      10.911  -4.882 -18.654  1.00 98.33           H  
ATOM   3807  C   MET A 263      10.966  -2.783 -18.899  1.00 98.33           C  
ATOM   3808  CB  MET A 263      10.039  -4.429 -20.550  1.00 98.33           C  
ATOM   3809  HB2 MET A 263      11.008  -4.420 -21.049  1.00 98.33           H  
ATOM   3810  HB3 MET A 263       9.427  -3.646 -21.000  1.00 98.33           H  
ATOM   3811  O   MET A 263      12.192  -2.759 -18.836  1.00 98.33           O  
ATOM   3812  CG  MET A 263       9.377  -5.790 -20.794  1.00 98.33           C  
ATOM   3813  HG2 MET A 263       9.204  -5.890 -21.866  1.00 98.33           H  
ATOM   3814  HG3 MET A 263       8.407  -5.817 -20.297  1.00 98.33           H  
ATOM   3815  SD  MET A 263      10.338  -7.224 -20.245  1.00 98.33           S  
ATOM   3816  CE  MET A 263       9.184  -8.533 -20.724  1.00 98.33           C  
ATOM   3817  HE1 MET A 263       8.819  -8.353 -21.736  1.00 98.33           H  
ATOM   3818  HE2 MET A 263       9.697  -9.495 -20.704  1.00 98.33           H  
ATOM   3819  HE3 MET A 263       8.344  -8.551 -20.030  1.00 98.33           H  
ATOM   3820  N   GLU A 264      10.219  -1.681 -18.838  1.00 98.58           N  
ATOM   3821  H   GLU A 264       9.213  -1.762 -18.816  1.00 98.58           H  
ATOM   3822  CA  GLU A 264      10.778  -0.332 -18.793  1.00 98.58           C  
ATOM   3823  HA  GLU A 264      11.822  -0.375 -19.102  1.00 98.58           H  
ATOM   3824  C   GLU A 264      10.778   0.208 -17.362  1.00 98.58           C  
ATOM   3825  CB  GLU A 264      10.065   0.613 -19.780  1.00 98.58           C  
ATOM   3826  HB2 GLU A 264       9.075   0.864 -19.398  1.00 98.58           H  
ATOM   3827  HB3 GLU A 264      10.627   1.546 -19.830  1.00 98.58           H  
ATOM   3828  O   GLU A 264      11.855   0.405 -16.805  1.00 98.58           O  
ATOM   3829  CG  GLU A 264       9.894   0.058 -21.208  1.00 98.58           C  
ATOM   3830  HG2 GLU A 264       9.272  -0.837 -21.179  1.00 98.58           H  
ATOM   3831  HG3 GLU A 264       9.348   0.800 -21.792  1.00 98.58           H  
ATOM   3832  CD  GLU A 264      11.209  -0.251 -21.937  1.00 98.58           C  
ATOM   3833  OE1 GLU A 264      11.174  -1.018 -22.923  1.00 98.58           O  
ATOM   3834  OE2 GLU A 264      12.250   0.354 -21.606  1.00 98.58           O  
ATOM   3835  N   ASP A 265       9.606   0.397 -16.747  1.00 98.32           N  
ATOM   3836  H   ASP A 265       8.751   0.193 -17.244  1.00 98.32           H  
ATOM   3837  CA  ASP A 265       9.512   1.065 -15.439  1.00 98.32           C  
ATOM   3838  HA  ASP A 265      10.033   2.021 -15.506  1.00 98.32           H  
ATOM   3839  C   ASP A 265      10.207   0.249 -14.341  1.00 98.32           C  
ATOM   3840  CB  ASP A 265       8.050   1.364 -15.056  1.00 98.32           C  
ATOM   3841  HB2 ASP A 265       7.503   0.426 -14.955  1.00 98.32           H  
ATOM   3842  HB3 ASP A 265       8.046   1.847 -14.078  1.00 98.32           H  
ATOM   3843  O   ASP A 265      11.055   0.769 -13.622  1.00 98.32           O  
ATOM   3844  CG  ASP A 265       7.320   2.286 -16.041  1.00 98.32           C  
ATOM   3845  OD1 ASP A 265       7.989   3.127 -16.681  1.00 98.32           O  
ATOM   3846  OD2 ASP A 265       6.083   2.144 -16.170  1.00 98.32           O  
ATOM   3847  N   LEU A 266       9.915  -1.048 -14.242  1.00 97.76           N  
ATOM   3848  H   LEU A 266       9.188  -1.412 -14.843  1.00 97.76           H  
ATOM   3849  CA  LEU A 266      10.546  -1.939 -13.269  1.00 97.76           C  
ATOM   3850  HA  LEU A 266      10.699  -1.394 -12.337  1.00 97.76           H  
ATOM   3851  C   LEU A 266      11.935  -2.382 -13.746  1.00 97.76           C  
ATOM   3852  CB  LEU A 266       9.618  -3.136 -12.990  1.00 97.76           C  
ATOM   3853  HB2 LEU A 266      10.103  -3.781 -12.256  1.00 97.76           H  
ATOM   3854  HB3 LEU A 266       9.499  -3.708 -13.910  1.00 97.76           H  
ATOM   3855  O   LEU A 266      12.921  -2.215 -13.030  1.00 97.76           O  
ATOM   3856  CG  LEU A 266       8.219  -2.777 -12.455  1.00 97.76           C  
ATOM   3857  HG  LEU A 266       7.693  -2.135 -13.161  1.00 97.76           H  
ATOM   3858  CD1 LEU A 266       7.410  -4.061 -12.277  1.00 97.76           C  
ATOM   3859 HD11 LEU A 266       7.925  -4.719 -11.578  1.00 97.76           H  
ATOM   3860 HD12 LEU A 266       6.421  -3.826 -11.885  1.00 97.76           H  
ATOM   3861 HD13 LEU A 266       7.297  -4.571 -13.234  1.00 97.76           H  
ATOM   3862  CD2 LEU A 266       8.268  -2.060 -11.108  1.00 97.76           C  
ATOM   3863 HD21 LEU A 266       8.796  -1.113 -11.212  1.00 97.76           H  
ATOM   3864 HD22 LEU A 266       8.762  -2.686 -10.365  1.00 97.76           H  
ATOM   3865 HD23 LEU A 266       7.253  -1.840 -10.776  1.00 97.76           H  
ATOM   3866  N   GLY A 267      12.035  -2.901 -14.974  1.00 96.54           N  
ATOM   3867  H   GLY A 267      11.185  -3.004 -15.510  1.00 96.54           H  
ATOM   3868  CA  GLY A 267      13.266  -3.498 -15.503  1.00 96.54           C  
ATOM   3869  HA2 GLY A 267      13.530  -4.362 -14.893  1.00 96.54           H  
ATOM   3870  HA3 GLY A 267      13.077  -3.837 -16.521  1.00 96.54           H  
ATOM   3871  C   GLY A 267      14.474  -2.555 -15.540  1.00 96.54           C  
ATOM   3872  O   GLY A 267      15.598  -3.001 -15.318  1.00 96.54           O  
ATOM   3873  N   ARG A 268      14.268  -1.248 -15.759  1.00 96.97           N  
ATOM   3874  H   ARG A 268      13.325  -0.930 -15.930  1.00 96.97           H  
ATOM   3875  CA  ARG A 268      15.357  -0.251 -15.749  1.00 96.97           C  
ATOM   3876  HA  ARG A 268      16.263  -0.713 -16.143  1.00 96.97           H  
ATOM   3877  C   ARG A 268      15.737   0.245 -14.354  1.00 96.97           C  
ATOM   3878  CB  ARG A 268      14.994   0.944 -16.632  1.00 96.97           C  
ATOM   3879  HB2 ARG A 268      14.092   1.416 -16.245  1.00 96.97           H  
ATOM   3880  HB3 ARG A 268      15.800   1.677 -16.575  1.00 96.97           H  
ATOM   3881  O   ARG A 268      16.730   0.954 -14.229  1.00 96.97           O  
ATOM   3882  CG  ARG A 268      14.805   0.558 -18.102  1.00 96.97           C  
ATOM   3883  HG2 ARG A 268      14.012  -0.182 -18.210  1.00 96.97           H  
ATOM   3884  HG3 ARG A 268      15.735   0.144 -18.492  1.00 96.97           H  
ATOM   3885  CD  ARG A 268      14.438   1.821 -18.877  1.00 96.97           C  
ATOM   3886  HD2 ARG A 268      15.223   2.562 -18.721  1.00 96.97           H  
ATOM   3887  HD3 ARG A 268      13.499   2.209 -18.481  1.00 96.97           H  
ATOM   3888  NE  ARG A 268      14.282   1.543 -20.308  1.00 96.97           N  
ATOM   3889  HE  ARG A 268      13.807   0.686 -20.554  1.00 96.97           H  
ATOM   3890  NH1 ARG A 268      14.602   3.660 -21.111  1.00 96.97           N  
ATOM   3891 HH11 ARG A 268      14.631   4.308 -21.886  1.00 96.97           H  
ATOM   3892 HH12 ARG A 268      14.706   3.963 -20.153  1.00 96.97           H  
ATOM   3893  NH2 ARG A 268      14.125   1.989 -22.516  1.00 96.97           N  
ATOM   3894 HH21 ARG A 268      14.058   2.635 -23.289  1.00 96.97           H  
ATOM   3895 HH22 ARG A 268      13.583   1.137 -22.526  1.00 96.97           H  
ATOM   3896  CZ  ARG A 268      14.351   2.397 -21.304  1.00 96.97           C  
ATOM   3897  N   ASN A 269      14.967  -0.114 -13.331  1.00 96.77           N  
ATOM   3898  H   ASN A 269      14.188  -0.728 -13.515  1.00 96.77           H  
ATOM   3899  CA  ASN A 269      15.118   0.372 -11.960  1.00 96.77           C  
ATOM   3900  HA  ASN A 269      16.008   0.998 -11.894  1.00 96.77           H  
ATOM   3901  C   ASN A 269      15.353  -0.777 -10.969  1.00 96.77           C  
ATOM   3902  CB  ASN A 269      13.908   1.253 -11.612  1.00 96.77           C  
ATOM   3903  HB2 ASN A 269      13.962   1.546 -10.564  1.00 96.77           H  
ATOM   3904  HB3 ASN A 269      12.983   0.697 -11.764  1.00 96.77           H  
ATOM   3905  O   ASN A 269      14.861  -0.740  -9.845  1.00 96.77           O  
ATOM   3906  CG  ASN A 269      13.903   2.524 -12.433  1.00 96.77           C  
ATOM   3907  ND2 ASN A 269      13.056   2.638 -13.423  1.00 96.77           N  
ATOM   3908 HD21 ASN A 269      12.353   1.923 -13.552  1.00 96.77           H  
ATOM   3909 HD22 ASN A 269      12.985   3.548 -13.855  1.00 96.77           H  
ATOM   3910  OD1 ASN A 269      14.658   3.447 -12.183  1.00 96.77           O  
ATOM   3911  N   ASP A 270      16.074  -1.816 -11.409  1.00 91.46           N  
ATOM   3912  H   ASP A 270      16.442  -1.767 -12.349  1.00 91.46           H  
ATOM   3913  CA  ASP A 270      16.395  -3.019 -10.620  1.00 91.46           C  
ATOM   3914  HA  ASP A 270      16.891  -3.705 -11.306  1.00 91.46           H  
ATOM   3915  C   ASP A 270      15.152  -3.787 -10.107  1.00 91.46           C  
ATOM   3916  CB  ASP A 270      17.425  -2.658  -9.535  1.00 91.46           C  
ATOM   3917  HB2 ASP A 270      18.181  -2.002  -9.967  1.00 91.46           H  
ATOM   3918  HB3 ASP A 270      16.927  -2.118  -8.730  1.00 91.46           H  
ATOM   3919  O   ASP A 270      15.190  -4.589  -9.170  1.00 91.46           O  
ATOM   3920  CG  ASP A 270      18.141  -3.884  -8.966  1.00 91.46           C  
ATOM   3921  OD1 ASP A 270      18.444  -4.802  -9.764  1.00 91.46           O  
ATOM   3922  OD2 ASP A 270      18.409  -3.879  -7.744  1.00 91.46           O  
ATOM   3923  N   GLY A 271      14.009  -3.559 -10.758  1.00 93.45           N  
ATOM   3924  H   GLY A 271      14.024  -2.870 -11.496  1.00 93.45           H  
ATOM   3925  CA  GLY A 271      12.735  -4.218 -10.504  1.00 93.45           C  
ATOM   3926  HA2 GLY A 271      12.628  -4.406  -9.436  1.00 93.45           H  
ATOM   3927  HA3 GLY A 271      11.922  -3.568 -10.827  1.00 93.45           H  
ATOM   3928  C   GLY A 271      12.629  -5.535 -11.255  1.00 93.45           C  
ATOM   3929  O   GLY A 271      11.793  -5.680 -12.152  1.00 93.45           O  
ATOM   3930  N   SER A 272      13.488  -6.499 -10.921  1.00 94.09           N  
ATOM   3931  H   SER A 272      14.190  -6.302 -10.222  1.00 94.09           H  
ATOM   3932  CA  SER A 272      13.396  -7.821 -11.541  1.00 94.09           C  
ATOM   3933  HA  SER A 272      13.350  -7.643 -12.615  1.00 94.09           H  
ATOM   3934  C   SER A 272      12.101  -8.530 -11.119  1.00 94.09           C  
ATOM   3935  CB  SER A 272      14.656  -8.657 -11.315  1.00 94.09           C  
ATOM   3936  HB2 SER A 272      15.528  -8.004 -11.304  1.00 94.09           H  
ATOM   3937  HB3 SER A 272      14.764  -9.350 -12.150  1.00 94.09           H  
ATOM   3938  O   SER A 272      11.692  -8.442  -9.958  1.00 94.09           O  
ATOM   3939  OG  SER A 272      14.612  -9.412 -10.127  1.00 94.09           O  
ATOM   3940  HG  SER A 272      14.237  -8.891  -9.413  1.00 94.09           H  
ATOM   3941  N   GLY A 273      11.429  -9.204 -12.050  1.00 95.54           N  
ATOM   3942  H   GLY A 273      11.761  -9.162 -13.003  1.00 95.54           H  
ATOM   3943  CA  GLY A 273      10.149  -9.856 -11.797  1.00 95.54           C  
ATOM   3944  HA2 GLY A 273      10.321 -10.859 -11.405  1.00 95.54           H  
ATOM   3945  HA3 GLY A 273       9.607  -9.287 -11.042  1.00 95.54           H  
ATOM   3946  C   GLY A 273       9.250  -9.947 -13.024  1.00 95.54           C  
ATOM   3947  O   GLY A 273       9.704  -9.901 -14.168  1.00 95.54           O  
ATOM   3948  N   GLY A 274       7.952 -10.065 -12.774  1.00 97.50           N  
ATOM   3949  H   GLY A 274       7.655 -10.142 -11.811  1.00 97.50           H  
ATOM   3950  CA  GLY A 274       6.911 -10.066 -13.788  1.00 97.50           C  
ATOM   3951  HA2 GLY A 274       6.920 -11.019 -14.317  1.00 97.50           H  
ATOM   3952  HA3 GLY A 274       7.092  -9.265 -14.504  1.00 97.50           H  
ATOM   3953  C   GLY A 274       5.524  -9.871 -13.197  1.00 97.50           C  
ATOM   3954  O   GLY A 274       5.350  -9.770 -11.980  1.00 97.50           O  
ATOM   3955  N   VAL A 275       4.535  -9.822 -14.082  1.00 98.81           N  
ATOM   3956  H   VAL A 275       4.757  -9.965 -15.057  1.00 98.81           H  
ATOM   3957  CA  VAL A 275       3.119  -9.812 -13.714  1.00 98.81           C  
ATOM   3958  HA  VAL A 275       3.026 -10.159 -12.685  1.00 98.81           H  
ATOM   3959  C   VAL A 275       2.354 -10.800 -14.580  1.00 98.81           C  
ATOM   3960  CB  VAL A 275       2.477  -8.406 -13.786  1.00 98.81           C  
ATOM   3961  HB  VAL A 275       1.476  -8.480 -13.362  1.00 98.81           H  
ATOM   3962  O   VAL A 275       2.768 -11.143 -15.687  1.00 98.81           O  
ATOM   3963  CG1 VAL A 275       3.239  -7.360 -12.962  1.00 98.81           C  
ATOM   3964 HG11 VAL A 275       2.699  -6.414 -12.978  1.00 98.81           H  
ATOM   3965 HG12 VAL A 275       3.310  -7.696 -11.928  1.00 98.81           H  
ATOM   3966 HG13 VAL A 275       4.240  -7.206 -13.363  1.00 98.81           H  
ATOM   3967  CG2 VAL A 275       2.326  -7.878 -15.217  1.00 98.81           C  
ATOM   3968 HG21 VAL A 275       3.297  -7.868 -15.712  1.00 98.81           H  
ATOM   3969 HG22 VAL A 275       1.639  -8.510 -15.781  1.00 98.81           H  
ATOM   3970 HG23 VAL A 275       1.917  -6.868 -15.198  1.00 98.81           H  
ATOM   3971  N   ILE A 276       1.194 -11.208 -14.092  1.00 98.96           N  
ATOM   3972  H   ILE A 276       0.952 -10.908 -13.158  1.00 98.96           H  
ATOM   3973  CA  ILE A 276       0.099 -11.686 -14.933  1.00 98.96           C  
ATOM   3974  HA  ILE A 276       0.436 -11.759 -15.967  1.00 98.96           H  
ATOM   3975  C   ILE A 276      -1.007 -10.639 -14.891  1.00 98.96           C  
ATOM   3976  CB  ILE A 276      -0.390 -13.079 -14.503  1.00 98.96           C  
ATOM   3977  HB  ILE A 276      -1.177 -13.384 -15.194  1.00 98.96           H  
ATOM   3978  O   ILE A 276      -1.249 -10.031 -13.844  1.00 98.96           O  
ATOM   3979  CG1 ILE A 276      -0.990 -13.013 -13.085  1.00 98.96           C  
ATOM   3980 HG12 ILE A 276      -0.279 -12.555 -12.398  1.00 98.96           H  
ATOM   3981 HG13 ILE A 276      -1.867 -12.366 -13.107  1.00 98.96           H  
ATOM   3982  CG2 ILE A 276       0.763 -14.089 -14.628  1.00 98.96           C  
ATOM   3983 HG21 ILE A 276       0.387 -15.109 -14.543  1.00 98.96           H  
ATOM   3984 HG22 ILE A 276       1.502 -13.906 -13.848  1.00 98.96           H  
ATOM   3985 HG23 ILE A 276       1.252 -13.971 -15.596  1.00 98.96           H  
ATOM   3986  CD1 ILE A 276      -1.457 -14.353 -12.533  1.00 98.96           C  
ATOM   3987 HD11 ILE A 276      -1.885 -14.200 -11.542  1.00 98.96           H  
ATOM   3988 HD12 ILE A 276      -0.629 -15.058 -12.461  1.00 98.96           H  
ATOM   3989 HD13 ILE A 276      -2.214 -14.752 -13.208  1.00 98.96           H  
ATOM   3990  N   ALA A 277      -1.674 -10.427 -16.017  1.00 98.97           N  
ATOM   3991  H   ALA A 277      -1.404 -10.911 -16.861  1.00 98.97           H  
ATOM   3992  CA  ALA A 277      -2.787  -9.500 -16.087  1.00 98.97           C  
ATOM   3993  HA  ALA A 277      -3.231  -9.453 -15.092  1.00 98.97           H  
ATOM   3994  C   ALA A 277      -3.881  -9.988 -17.039  1.00 98.97           C  
ATOM   3995  CB  ALA A 277      -2.259  -8.104 -16.436  1.00 98.97           C  
ATOM   3996  HB1 ALA A 277      -3.055  -7.376 -16.281  1.00 98.97           H  
ATOM   3997  HB2 ALA A 277      -1.430  -7.844 -15.777  1.00 98.97           H  
ATOM   3998  HB3 ALA A 277      -1.921  -8.072 -17.471  1.00 98.97           H  
ATOM   3999  O   ALA A 277      -3.605 -10.680 -18.024  1.00 98.97           O  
ATOM   4000  N   VAL A 278      -5.122  -9.605 -16.738  1.00 98.93           N  
ATOM   4001  H   VAL A 278      -5.245  -9.026 -15.919  1.00 98.93           H  
ATOM   4002  CA  VAL A 278      -6.316  -9.901 -17.539  1.00 98.93           C  
ATOM   4003  HA  VAL A 278      -5.979 -10.147 -18.546  1.00 98.93           H  
ATOM   4004  C   VAL A 278      -7.217  -8.675 -17.622  1.00 98.93           C  
ATOM   4005  CB  VAL A 278      -7.073 -11.124 -16.986  1.00 98.93           C  
ATOM   4006  HB  VAL A 278      -6.342 -11.910 -16.796  1.00 98.93           H  
ATOM   4007  O   VAL A 278      -7.340  -7.939 -16.647  1.00 98.93           O  
ATOM   4008  CG1 VAL A 278      -7.753 -10.845 -15.650  1.00 98.93           C  
ATOM   4009 HG11 VAL A 278      -7.055 -10.317 -15.000  1.00 98.93           H  
ATOM   4010 HG12 VAL A 278      -8.026 -11.792 -15.184  1.00 98.93           H  
ATOM   4011 HG13 VAL A 278      -8.646 -10.236 -15.785  1.00 98.93           H  
ATOM   4012  CG2 VAL A 278      -8.118 -11.675 -17.964  1.00 98.93           C  
ATOM   4013 HG21 VAL A 278      -8.553 -12.587 -17.555  1.00 98.93           H  
ATOM   4014 HG22 VAL A 278      -7.655 -11.905 -18.923  1.00 98.93           H  
ATOM   4015 HG23 VAL A 278      -8.911 -10.943 -18.121  1.00 98.93           H  
ATOM   4016  N   ASP A 279      -7.867  -8.447 -18.760  1.00 98.50           N  
ATOM   4017  H   ASP A 279      -7.744  -9.100 -19.520  1.00 98.50           H  
ATOM   4018  CA  ASP A 279      -8.895  -7.410 -18.894  1.00 98.50           C  
ATOM   4019  HA  ASP A 279      -8.870  -6.774 -18.009  1.00 98.50           H  
ATOM   4020  C   ASP A 279     -10.316  -7.995 -18.934  1.00 98.50           C  
ATOM   4021  CB  ASP A 279      -8.577  -6.470 -20.072  1.00 98.50           C  
ATOM   4022  HB2 ASP A 279      -9.208  -5.586 -19.978  1.00 98.50           H  
ATOM   4023  HB3 ASP A 279      -7.543  -6.136 -19.986  1.00 98.50           H  
ATOM   4024  O   ASP A 279     -10.523  -9.201 -19.071  1.00 98.50           O  
ATOM   4025  CG  ASP A 279      -8.806  -7.041 -21.474  1.00 98.50           C  
ATOM   4026  OD1 ASP A 279      -9.450  -8.102 -21.631  1.00 98.50           O  
ATOM   4027  OD2 ASP A 279      -8.407  -6.370 -22.453  1.00 98.50           O  
ATOM   4028  N   ALA A 280     -11.326  -7.126 -18.866  1.00 96.45           N  
ATOM   4029  H   ALA A 280     -11.105  -6.156 -18.692  1.00 96.45           H  
ATOM   4030  CA  ALA A 280     -12.740  -7.514 -18.894  1.00 96.45           C  
ATOM   4031  HA  ALA A 280     -12.892  -8.297 -18.151  1.00 96.45           H  
ATOM   4032  C   ALA A 280     -13.226  -8.089 -20.247  1.00 96.45           C  
ATOM   4033  CB  ALA A 280     -13.557  -6.289 -18.469  1.00 96.45           C  
ATOM   4034  HB1 ALA A 280     -13.264  -5.994 -17.462  1.00 96.45           H  
ATOM   4035  HB2 ALA A 280     -13.383  -5.458 -19.152  1.00 96.45           H  
ATOM   4036  HB3 ALA A 280     -14.620  -6.532 -18.453  1.00 96.45           H  
ATOM   4037  O   ALA A 280     -14.430  -8.306 -20.438  1.00 96.45           O  
ATOM   4038  N   LYS A 281     -12.331  -8.266 -21.228  1.00 94.92           N  
ATOM   4039  H   LYS A 281     -11.361  -8.092 -21.007  1.00 94.92           H  
ATOM   4040  CA  LYS A 281     -12.589  -8.953 -22.503  1.00 94.92           C  
ATOM   4041  HA  LYS A 281     -13.659  -9.123 -22.622  1.00 94.92           H  
ATOM   4042  C   LYS A 281     -11.948 -10.347 -22.537  1.00 94.92           C  
ATOM   4043  CB  LYS A 281     -12.083  -8.102 -23.678  1.00 94.92           C  
ATOM   4044  HB2 LYS A 281     -12.273  -8.636 -24.609  1.00 94.92           H  
ATOM   4045  HB3 LYS A 281     -11.004  -7.983 -23.579  1.00 94.92           H  
ATOM   4046  O   LYS A 281     -12.101 -11.034 -23.544  1.00 94.92           O  
ATOM   4047  CG  LYS A 281     -12.735  -6.716 -23.770  1.00 94.92           C  
ATOM   4048  HG2 LYS A 281     -12.613  -6.184 -22.826  1.00 94.92           H  
ATOM   4049  HG3 LYS A 281     -13.798  -6.827 -23.984  1.00 94.92           H  
ATOM   4050  CD  LYS A 281     -12.057  -5.908 -24.880  1.00 94.92           C  
ATOM   4051  HD2 LYS A 281     -10.995  -5.828 -24.645  1.00 94.92           H  
ATOM   4052  HD3 LYS A 281     -12.174  -6.424 -25.832  1.00 94.92           H  
ATOM   4053  CE  LYS A 281     -12.668  -4.508 -24.959  1.00 94.92           C  
ATOM   4054  HE2 LYS A 281     -13.707  -4.593 -25.276  1.00 94.92           H  
ATOM   4055  HE3 LYS A 281     -12.653  -4.076 -23.958  1.00 94.92           H  
ATOM   4056  NZ  LYS A 281     -11.898  -3.648 -25.888  1.00 94.92           N  
ATOM   4057  HZ1 LYS A 281     -10.945  -3.579 -25.559  1.00 94.92           H  
ATOM   4058  HZ2 LYS A 281     -11.884  -4.043 -26.817  1.00 94.92           H  
ATOM   4059  HZ3 LYS A 281     -12.283  -2.715 -25.916  1.00 94.92           H  
ATOM   4060  N   GLY A 282     -11.253 -10.752 -21.473  1.00 96.72           N  
ATOM   4061  H   GLY A 282     -11.153 -10.122 -20.690  1.00 96.72           H  
ATOM   4062  CA  GLY A 282     -10.538 -12.022 -21.389  1.00 96.72           C  
ATOM   4063  HA2 GLY A 282     -11.148 -12.819 -21.815  1.00 96.72           H  
ATOM   4064  HA3 GLY A 282     -10.366 -12.244 -20.336  1.00 96.72           H  
ATOM   4065  C   GLY A 282      -9.178 -12.017 -22.093  1.00 96.72           C  
ATOM   4066  O   GLY A 282      -8.607 -13.087 -22.309  1.00 96.72           O  
ATOM   4067  N   ASN A 283      -8.640 -10.846 -22.461  1.00 97.40           N  
ATOM   4068  H   ASN A 283      -9.093  -9.987 -22.183  1.00 97.40           H  
ATOM   4069  CA  ASN A 283      -7.269 -10.773 -22.962  1.00 97.40           C  
ATOM   4070  HA  ASN A 283      -7.130 -11.543 -23.721  1.00 97.40           H  
ATOM   4071  C   ASN A 283      -6.309 -11.042 -21.804  1.00 97.40           C  
ATOM   4072  CB  ASN A 283      -6.976  -9.407 -23.596  1.00 97.40           C  
ATOM   4073  HB2 ASN A 283      -5.954  -9.398 -23.975  1.00 97.40           H  
ATOM   4074  HB3 ASN A 283      -7.051  -8.635 -22.830  1.00 97.40           H  
ATOM   4075  O   ASN A 283      -6.465 -10.448 -20.741  1.00 97.40           O  
ATOM   4076  CG  ASN A 283      -7.899  -9.079 -24.749  1.00 97.40           C  
ATOM   4077  ND2 ASN A 283      -8.555  -7.948 -24.717  1.00 97.40           N  
ATOM   4078 HD21 ASN A 283      -9.236  -7.814 -25.451  1.00 97.40           H  
ATOM   4079 HD22 ASN A 283      -8.521  -7.403 -23.867  1.00 97.40           H  
ATOM   4080  OD1 ASN A 283      -8.035  -9.810 -25.714  1.00 97.40           O  
ATOM   4081  N   LEU A 284      -5.313 -11.902 -22.022  1.00 98.32           N  
ATOM   4082  H   LEU A 284      -5.214 -12.299 -22.945  1.00 98.32           H  
ATOM   4083  CA  LEU A 284      -4.286 -12.239 -21.037  1.00 98.32           C  
ATOM   4084  HA  LEU A 284      -4.501 -11.730 -20.098  1.00 98.32           H  
ATOM   4085  C   LEU A 284      -2.918 -11.753 -21.497  1.00 98.32           C  
ATOM   4086  CB  LEU A 284      -4.249 -13.761 -20.794  1.00 98.32           C  
ATOM   4087  HB2 LEU A 284      -4.161 -14.259 -21.760  1.00 98.32           H  
ATOM   4088  HB3 LEU A 284      -3.353 -14.001 -20.221  1.00 98.32           H  
ATOM   4089  O   LEU A 284      -2.586 -11.843 -22.678  1.00 98.32           O  
ATOM   4090  CG  LEU A 284      -5.461 -14.334 -20.041  1.00 98.32           C  
ATOM   4091  HG  LEU A 284      -6.381 -14.032 -20.542  1.00 98.32           H  
ATOM   4092  CD1 LEU A 284      -5.378 -15.859 -20.025  1.00 98.32           C  
ATOM   4093 HD11 LEU A 284      -6.258 -16.281 -19.540  1.00 98.32           H  
ATOM   4094 HD12 LEU A 284      -5.310 -16.246 -21.042  1.00 98.32           H  
ATOM   4095 HD13 LEU A 284      -4.497 -16.169 -19.463  1.00 98.32           H  
ATOM   4096  CD2 LEU A 284      -5.485 -13.869 -18.590  1.00 98.32           C  
ATOM   4097 HD21 LEU A 284      -4.595 -14.211 -18.061  1.00 98.32           H  
ATOM   4098 HD22 LEU A 284      -5.496 -12.779 -18.566  1.00 98.32           H  
ATOM   4099 HD23 LEU A 284      -6.374 -14.252 -18.089  1.00 98.32           H  
ATOM   4100  N   THR A 285      -2.104 -11.314 -20.544  1.00 98.74           N  
ATOM   4101  H   THR A 285      -2.465 -11.232 -19.604  1.00 98.74           H  
ATOM   4102  CA  THR A 285      -0.671 -11.085 -20.740  1.00 98.74           C  
ATOM   4103  HA  THR A 285      -0.333 -11.703 -21.571  1.00 98.74           H  
ATOM   4104  C   THR A 285       0.107 -11.513 -19.500  1.00 98.74           C  
ATOM   4105  CB  THR A 285      -0.377  -9.633 -21.122  1.00 98.74           C  
ATOM   4106  HB  THR A 285      -0.958  -9.374 -22.007  1.00 98.74           H  
ATOM   4107  O   THR A 285      -0.393 -11.421 -18.378  1.00 98.74           O  
ATOM   4108  CG2 THR A 285      -0.689  -8.635 -20.012  1.00 98.74           C  
ATOM   4109 HG21 THR A 285      -1.711  -8.785 -19.663  1.00 98.74           H  
ATOM   4110 HG22 THR A 285      -0.002  -8.762 -19.176  1.00 98.74           H  
ATOM   4111 HG23 THR A 285      -0.590  -7.625 -20.410  1.00 98.74           H  
ATOM   4112  OG1 THR A 285       0.987  -9.525 -21.414  1.00 98.74           O  
ATOM   4113  HG1 THR A 285       1.048  -9.327 -22.351  1.00 98.74           H  
ATOM   4114  N   LEU A 286       1.312 -12.046 -19.702  1.00 98.54           N  
ATOM   4115  H   LEU A 286       1.686 -12.002 -20.640  1.00 98.54           H  
ATOM   4116  CA  LEU A 286       2.151 -12.610 -18.643  1.00 98.54           C  
ATOM   4117  HA  LEU A 286       1.808 -12.227 -17.681  1.00 98.54           H  
ATOM   4118  C   LEU A 286       3.622 -12.152 -18.783  1.00 98.54           C  
ATOM   4119  CB  LEU A 286       2.009 -14.152 -18.608  1.00 98.54           C  
ATOM   4120  HB2 LEU A 286       2.423 -14.573 -19.524  1.00 98.54           H  
ATOM   4121  HB3 LEU A 286       2.635 -14.491 -17.782  1.00 98.54           H  
ATOM   4122  O   LEU A 286       4.510 -13.004 -18.909  1.00 98.54           O  
ATOM   4123  CG  LEU A 286       0.591 -14.729 -18.390  1.00 98.54           C  
ATOM   4124  HG  LEU A 286       0.028 -14.093 -17.707  1.00 98.54           H  
ATOM   4125  CD1 LEU A 286      -0.206 -14.926 -19.686  1.00 98.54           C  
ATOM   4126 HD11 LEU A 286      -0.380 -13.980 -20.199  1.00 98.54           H  
ATOM   4127 HD12 LEU A 286      -1.179 -15.358 -19.452  1.00 98.54           H  
ATOM   4128 HD13 LEU A 286       0.326 -15.599 -20.359  1.00 98.54           H  
ATOM   4129  CD2 LEU A 286       0.708 -16.125 -17.770  1.00 98.54           C  
ATOM   4130 HD21 LEU A 286       1.281 -16.784 -18.422  1.00 98.54           H  
ATOM   4131 HD22 LEU A 286       1.189 -16.052 -16.795  1.00 98.54           H  
ATOM   4132 HD23 LEU A 286      -0.284 -16.552 -17.621  1.00 98.54           H  
ATOM   4133  N   PRO A 287       3.916 -10.837 -18.855  1.00 98.55           N  
ATOM   4134  CA  PRO A 287       5.267 -10.355 -19.110  1.00 98.55           C  
ATOM   4135  HA  PRO A 287       5.711 -10.920 -19.930  1.00 98.55           H  
ATOM   4136  C   PRO A 287       6.155 -10.498 -17.868  1.00 98.55           C  
ATOM   4137  CB  PRO A 287       5.100  -8.896 -19.544  1.00 98.55           C  
ATOM   4138  HB2 PRO A 287       5.975  -8.289 -19.311  1.00 98.55           H  
ATOM   4139  HB3 PRO A 287       4.880  -8.855 -20.611  1.00 98.55           H  
ATOM   4140  O   PRO A 287       5.736 -10.240 -16.741  1.00 98.55           O  
ATOM   4141  CG  PRO A 287       3.873  -8.441 -18.758  1.00 98.55           C  
ATOM   4142  HG2 PRO A 287       4.176  -8.125 -17.760  1.00 98.55           H  
ATOM   4143  HG3 PRO A 287       3.346  -7.638 -19.273  1.00 98.55           H  
ATOM   4144  CD  PRO A 287       3.016  -9.703 -18.662  1.00 98.55           C  
ATOM   4145  HD2 PRO A 287       2.275  -9.678 -19.461  1.00 98.55           H  
ATOM   4146  HD3 PRO A 287       2.510  -9.748 -17.697  1.00 98.55           H  
ATOM   4147  N   PHE A 288       7.423 -10.845 -18.085  1.00 97.47           N  
ATOM   4148  H   PHE A 288       7.714 -11.079 -19.023  1.00 97.47           H  
ATOM   4149  CA  PHE A 288       8.451 -10.905 -17.045  1.00 97.47           C  
ATOM   4150  HA  PHE A 288       8.224 -10.167 -16.276  1.00 97.47           H  
ATOM   4151  C   PHE A 288       9.824 -10.556 -17.627  1.00 97.47           C  
ATOM   4152  CB  PHE A 288       8.451 -12.283 -16.370  1.00 97.47           C  
ATOM   4153  HB2 PHE A 288       9.148 -12.264 -15.532  1.00 97.47           H  
ATOM   4154  HB3 PHE A 288       7.460 -12.473 -15.958  1.00 97.47           H  
ATOM   4155  O   PHE A 288      10.131 -10.889 -18.774  1.00 97.47           O  
ATOM   4156  CG  PHE A 288       8.812 -13.432 -17.286  1.00 97.47           C  
ATOM   4157  CD1 PHE A 288       7.838 -13.996 -18.129  1.00 97.47           C  
ATOM   4158  HD1 PHE A 288       6.829 -13.611 -18.117  1.00 97.47           H  
ATOM   4159  CD2 PHE A 288      10.123 -13.935 -17.298  1.00 97.47           C  
ATOM   4160  HD2 PHE A 288      10.870 -13.514 -16.641  1.00 97.47           H  
ATOM   4161  CE1 PHE A 288       8.177 -15.049 -18.994  1.00 97.47           C  
ATOM   4162  HE1 PHE A 288       7.427 -15.459 -19.654  1.00 97.47           H  
ATOM   4163  CE2 PHE A 288      10.456 -15.004 -18.142  1.00 97.47           C  
ATOM   4164  HE2 PHE A 288      11.460 -15.401 -18.108  1.00 97.47           H  
ATOM   4165  CZ  PHE A 288       9.485 -15.561 -18.994  1.00 97.47           C  
ATOM   4166  HZ  PHE A 288       9.743 -16.387 -19.641  1.00 97.47           H  
ATOM   4167  N   ASN A 289      10.653  -9.880 -16.837  1.00 95.44           N  
ATOM   4168  H   ASN A 289      10.349  -9.674 -15.896  1.00 95.44           H  
ATOM   4169  CA  ASN A 289      11.996  -9.455 -17.230  1.00 95.44           C  
ATOM   4170  HA  ASN A 289      12.072  -9.513 -18.316  1.00 95.44           H  
ATOM   4171  C   ASN A 289      13.099 -10.397 -16.691  1.00 95.44           C  
ATOM   4172  CB  ASN A 289      12.159  -7.962 -16.874  1.00 95.44           C  
ATOM   4173  HB2 ASN A 289      13.130  -7.609 -17.221  1.00 95.44           H  
ATOM   4174  HB3 ASN A 289      11.390  -7.386 -17.390  1.00 95.44           H  
ATOM   4175  O   ASN A 289      14.183 -10.441 -17.276  1.00 95.44           O  
ATOM   4176  CG  ASN A 289      12.065  -7.674 -15.388  1.00 95.44           C  
ATOM   4177  ND2 ASN A 289      11.551  -6.537 -14.982  1.00 95.44           N  
ATOM   4178 HD21 ASN A 289      11.144  -5.870 -15.622  1.00 95.44           H  
ATOM   4179 HD22 ASN A 289      11.552  -6.341 -13.991  1.00 95.44           H  
ATOM   4180  OD1 ASN A 289      12.457  -8.487 -14.572  1.00 95.44           O  
ATOM   4181  N   SER A 290      12.798 -11.225 -15.683  1.00 91.91           N  
ATOM   4182  H   SER A 290      11.883 -11.140 -15.266  1.00 91.91           H  
ATOM   4183  CA  SER A 290      13.682 -12.258 -15.114  1.00 91.91           C  
ATOM   4184  HA  SER A 290      14.631 -11.791 -14.849  1.00 91.91           H  
ATOM   4185  C   SER A 290      13.985 -13.410 -16.092  1.00 91.91           C  
ATOM   4186  CB  SER A 290      13.042 -12.803 -13.826  1.00 91.91           C  
ATOM   4187  HB2 SER A 290      13.686 -13.562 -13.381  1.00 91.91           H  
ATOM   4188  HB3 SER A 290      12.912 -11.991 -13.111  1.00 91.91           H  
ATOM   4189  O   SER A 290      13.445 -13.472 -17.196  1.00 91.91           O  
ATOM   4190  OG  SER A 290      11.782 -13.367 -14.128  1.00 91.91           O  
ATOM   4191  HG  SER A 290      11.647 -14.164 -13.611  1.00 91.91           H  
ATOM   4192  N   GLU A 291      14.855 -14.351 -15.706  1.00 89.31           N  
ATOM   4193  H   GLU A 291      15.339 -14.231 -14.828  1.00 89.31           H  
ATOM   4194  CA  GLU A 291      15.187 -15.547 -16.512  1.00 89.31           C  
ATOM   4195  HA  GLU A 291      15.539 -15.244 -17.498  1.00 89.31           H  
ATOM   4196  C   GLU A 291      13.986 -16.484 -16.739  1.00 89.31           C  
ATOM   4197  CB  GLU A 291      16.302 -16.334 -15.799  1.00 89.31           C  
ATOM   4198  HB2 GLU A 291      16.341 -17.347 -16.199  1.00 89.31           H  
ATOM   4199  HB3 GLU A 291      16.065 -16.412 -14.738  1.00 89.31           H  
ATOM   4200  O   GLU A 291      13.863 -17.140 -17.778  1.00 89.31           O  
ATOM   4201  CG  GLU A 291      17.686 -15.689 -15.960  1.00 89.31           C  
ATOM   4202  HG2 GLU A 291      18.406 -16.264 -15.378  1.00 89.31           H  
ATOM   4203  HG3 GLU A 291      17.659 -14.678 -15.551  1.00 89.31           H  
ATOM   4204  CD  GLU A 291      18.126 -15.667 -17.431  1.00 89.31           C  
ATOM   4205  OE1 GLU A 291      18.428 -14.563 -17.933  1.00 89.31           O  
ATOM   4206  OE2 GLU A 291      18.095 -16.749 -18.059  1.00 89.31           O  
ATOM   4207  N   GLY A 292      13.071 -16.529 -15.777  1.00 93.02           N  
ATOM   4208  H   GLY A 292      13.186 -15.939 -14.965  1.00 93.02           H  
ATOM   4209  CA  GLY A 292      11.881 -17.359 -15.826  1.00 93.02           C  
ATOM   4210  HA2 GLY A 292      12.136 -18.381 -15.546  1.00 93.02           H  
ATOM   4211  HA3 GLY A 292      11.479 -17.372 -16.840  1.00 93.02           H  
ATOM   4212  C   GLY A 292      10.802 -16.849 -14.884  1.00 93.02           C  
ATOM   4213  O   GLY A 292      11.056 -16.064 -13.975  1.00 93.02           O  
ATOM   4214  N   MET A 293       9.589 -17.330 -15.105  1.00 96.39           N  
ATOM   4215  H   MET A 293       9.485 -17.998 -15.855  1.00 96.39           H  
ATOM   4216  CA  MET A 293       8.451 -17.161 -14.220  1.00 96.39           C  
ATOM   4217  HA  MET A 293       8.807 -17.089 -13.192  1.00 96.39           H  
ATOM   4218  C   MET A 293       7.577 -18.403 -14.337  1.00 96.39           C  
ATOM   4219  CB  MET A 293       7.695 -15.875 -14.593  1.00 96.39           C  
ATOM   4220  HB2 MET A 293       8.387 -15.034 -14.546  1.00 96.39           H  
ATOM   4221  HB3 MET A 293       7.322 -15.953 -15.614  1.00 96.39           H  
ATOM   4222  O   MET A 293       7.080 -18.698 -15.429  1.00 96.39           O  
ATOM   4223  CG  MET A 293       6.528 -15.587 -13.643  1.00 96.39           C  
ATOM   4224  HG2 MET A 293       6.910 -15.581 -12.622  1.00 96.39           H  
ATOM   4225  HG3 MET A 293       5.786 -16.381 -13.721  1.00 96.39           H  
ATOM   4226  SD  MET A 293       5.712 -13.993 -13.933  1.00 96.39           S  
ATOM   4227  CE  MET A 293       4.781 -14.333 -15.451  1.00 96.39           C  
ATOM   4228  HE1 MET A 293       4.076 -15.146 -15.276  1.00 96.39           H  
ATOM   4229  HE2 MET A 293       4.228 -13.439 -15.737  1.00 96.39           H  
ATOM   4230  HE3 MET A 293       5.466 -14.595 -16.258  1.00 96.39           H  
ATOM   4231  N   TYR A 294       7.393 -19.116 -13.224  1.00 96.89           N  
ATOM   4232  H   TYR A 294       7.792 -18.778 -12.360  1.00 96.89           H  
ATOM   4233  CA  TYR A 294       6.427 -20.210 -13.148  1.00 96.89           C  
ATOM   4234  HA  TYR A 294       6.666 -20.970 -13.892  1.00 96.89           H  
ATOM   4235  C   TYR A 294       5.050 -19.627 -13.439  1.00 96.89           C  
ATOM   4236  CB  TYR A 294       6.437 -20.839 -11.748  1.00 96.89           C  
ATOM   4237  HB2 TYR A 294       5.708 -21.649 -11.712  1.00 96.89           H  
ATOM   4238  HB3 TYR A 294       6.120 -20.087 -11.026  1.00 96.89           H  
ATOM   4239  O   TYR A 294       4.607 -18.736 -12.716  1.00 96.89           O  
ATOM   4240  CG  TYR A 294       7.764 -21.405 -11.300  1.00 96.89           C  
ATOM   4241  CD1 TYR A 294       8.282 -22.565 -11.903  1.00 96.89           C  
ATOM   4242  HD1 TYR A 294       7.720 -23.070 -12.675  1.00 96.89           H  
ATOM   4243  CD2 TYR A 294       8.460 -20.786 -10.247  1.00 96.89           C  
ATOM   4244  HD2 TYR A 294       8.057 -19.903  -9.773  1.00 96.89           H  
ATOM   4245  CE1 TYR A 294       9.522 -23.081 -11.479  1.00 96.89           C  
ATOM   4246  HE1 TYR A 294       9.931 -23.981 -11.914  1.00 96.89           H  
ATOM   4247  CE2 TYR A 294       9.678 -21.320  -9.795  1.00 96.89           C  
ATOM   4248  HE2 TYR A 294      10.199 -20.841  -8.979  1.00 96.89           H  
ATOM   4249  OH  TYR A 294      11.408 -22.957  -9.997  1.00 96.89           O  
ATOM   4250  HH  TYR A 294      11.597 -22.626  -9.115  1.00 96.89           H  
ATOM   4251  CZ  TYR A 294      10.218 -22.461 -10.423  1.00 96.89           C  
ATOM   4252  N   ARG A 295       4.390 -20.071 -14.506  1.00 98.44           N  
ATOM   4253  H   ARG A 295       4.824 -20.763 -15.100  1.00 98.44           H  
ATOM   4254  CA  ARG A 295       3.116 -19.491 -14.934  1.00 98.44           C  
ATOM   4255  HA  ARG A 295       2.567 -19.176 -14.047  1.00 98.44           H  
ATOM   4256  C   ARG A 295       2.236 -20.503 -15.639  1.00 98.44           C  
ATOM   4257  CB  ARG A 295       3.370 -18.241 -15.795  1.00 98.44           C  
ATOM   4258  HB2 ARG A 295       4.023 -17.566 -15.242  1.00 98.44           H  
ATOM   4259  HB3 ARG A 295       2.422 -17.730 -15.957  1.00 98.44           H  
ATOM   4260  O   ARG A 295       2.731 -21.415 -16.296  1.00 98.44           O  
ATOM   4261  CG  ARG A 295       4.006 -18.564 -17.156  1.00 98.44           C  
ATOM   4262  HG2 ARG A 295       4.839 -19.251 -17.013  1.00 98.44           H  
ATOM   4263  HG3 ARG A 295       3.267 -19.042 -17.799  1.00 98.44           H  
ATOM   4264  CD  ARG A 295       4.532 -17.300 -17.844  1.00 98.44           C  
ATOM   4265  HD2 ARG A 295       3.701 -16.615 -18.011  1.00 98.44           H  
ATOM   4266  HD3 ARG A 295       5.250 -16.807 -17.188  1.00 98.44           H  
ATOM   4267  NE  ARG A 295       5.170 -17.617 -19.136  1.00 98.44           N  
ATOM   4268  HE  ARG A 295       4.624 -17.428 -19.964  1.00 98.44           H  
ATOM   4269  NH1 ARG A 295       7.188 -18.392 -18.317  1.00 98.44           N  
ATOM   4270 HH11 ARG A 295       6.867 -18.340 -17.361  1.00 98.44           H  
ATOM   4271 HH12 ARG A 295       8.124 -18.733 -18.479  1.00 98.44           H  
ATOM   4272  NH2 ARG A 295       6.859 -18.319 -20.506  1.00 98.44           N  
ATOM   4273 HH21 ARG A 295       7.778 -18.724 -20.606  1.00 98.44           H  
ATOM   4274 HH22 ARG A 295       6.282 -18.154 -21.319  1.00 98.44           H  
ATOM   4275  CZ  ARG A 295       6.392 -18.100 -19.308  1.00 98.44           C  
ATOM   4276  N   GLY A 296       0.936 -20.291 -15.535  1.00 98.73           N  
ATOM   4277  H   GLY A 296       0.627 -19.487 -15.008  1.00 98.73           H  
ATOM   4278  CA  GLY A 296      -0.078 -21.035 -16.267  1.00 98.73           C  
ATOM   4279  HA2 GLY A 296       0.378 -21.529 -17.125  1.00 98.73           H  
ATOM   4280  HA3 GLY A 296      -0.532 -21.790 -15.625  1.00 98.73           H  
ATOM   4281  C   GLY A 296      -1.161 -20.096 -16.769  1.00 98.73           C  
ATOM   4282  O   GLY A 296      -1.383 -19.037 -16.185  1.00 98.73           O  
ATOM   4283  N   TRP A 297      -1.823 -20.462 -17.857  1.00 98.84           N  
ATOM   4284  H   TRP A 297      -1.567 -21.322 -18.320  1.00 98.84           H  
ATOM   4285  CA  TRP A 297      -2.966 -19.727 -18.386  1.00 98.84           C  
ATOM   4286  HA  TRP A 297      -3.461 -19.210 -17.564  1.00 98.84           H  
ATOM   4287  C   TRP A 297      -3.982 -20.679 -18.997  1.00 98.84           C  
ATOM   4288  CB  TRP A 297      -2.521 -18.681 -19.416  1.00 98.84           C  
ATOM   4289  HB2 TRP A 297      -1.810 -18.001 -18.946  1.00 98.84           H  
ATOM   4290  HB3 TRP A 297      -3.394 -18.094 -19.701  1.00 98.84           H  
ATOM   4291  O   TRP A 297      -3.625 -21.746 -19.495  1.00 98.84           O  
ATOM   4292  CG  TRP A 297      -1.907 -19.232 -20.667  1.00 98.84           C  
ATOM   4293  CD1 TRP A 297      -2.558 -19.486 -21.827  1.00 98.84           C  
ATOM   4294  HD1 TRP A 297      -3.610 -19.320 -22.005  1.00 98.84           H  
ATOM   4295  CD2 TRP A 297      -0.530 -19.663 -20.880  1.00 98.84           C  
ATOM   4296  CE2 TRP A 297      -0.420 -20.171 -22.210  1.00 98.84           C  
ATOM   4297  CE3 TRP A 297       0.628 -19.698 -20.069  1.00 98.84           C  
ATOM   4298  HE3 TRP A 297       0.563 -19.336 -19.054  1.00 98.84           H  
ATOM   4299  NE1 TRP A 297      -1.682 -20.022 -22.750  1.00 98.84           N  
ATOM   4300  HE1 TRP A 297      -1.968 -20.278 -23.684  1.00 98.84           H  
ATOM   4301  CH2 TRP A 297       1.915 -20.731 -21.868  1.00 98.84           C  
ATOM   4302  HH2 TRP A 297       2.836 -21.163 -22.230  1.00 98.84           H  
ATOM   4303  CZ2 TRP A 297       0.784 -20.692 -22.705  1.00 98.84           C  
ATOM   4304  HZ2 TRP A 297       0.823 -21.081 -23.712  1.00 98.84           H  
ATOM   4305  CZ3 TRP A 297       1.835 -20.236 -20.553  1.00 98.84           C  
ATOM   4306  HZ3 TRP A 297       2.695 -20.297 -19.902  1.00 98.84           H  
ATOM   4307  N   ALA A 298      -5.245 -20.276 -18.968  1.00 98.51           N  
ATOM   4308  H   ALA A 298      -5.464 -19.408 -18.500  1.00 98.51           H  
ATOM   4309  CA  ALA A 298      -6.332 -20.942 -19.661  1.00 98.51           C  
ATOM   4310  HA  ALA A 298      -5.938 -21.448 -20.542  1.00 98.51           H  
ATOM   4311  C   ALA A 298      -7.361 -19.905 -20.116  1.00 98.51           C  
ATOM   4312  CB  ALA A 298      -6.963 -21.997 -18.744  1.00 98.51           C  
ATOM   4313  HB1 ALA A 298      -7.434 -21.519 -17.885  1.00 98.51           H  
ATOM   4314  HB2 ALA A 298      -7.720 -22.552 -19.297  1.00 98.51           H  
ATOM   4315  HB3 ALA A 298      -6.201 -22.691 -18.388  1.00 98.51           H  
ATOM   4316  O   ALA A 298      -7.722 -18.991 -19.371  1.00 98.51           O  
ATOM   4317  N   ARG A 299      -7.857 -20.059 -21.337  1.00 97.15           N  
ATOM   4318  H   ARG A 299      -7.446 -20.769 -21.927  1.00 97.15           H  
ATOM   4319  CA  ARG A 299      -9.006 -19.331 -21.871  1.00 97.15           C  
ATOM   4320  HA  ARG A 299      -9.478 -18.745 -21.082  1.00 97.15           H  
ATOM   4321  C   ARG A 299     -10.042 -20.324 -22.365  1.00 97.15           C  
ATOM   4322  CB  ARG A 299      -8.570 -18.388 -23.000  1.00 97.15           C  
ATOM   4323  HB2 ARG A 299      -8.078 -18.976 -23.775  1.00 97.15           H  
ATOM   4324  HB3 ARG A 299      -9.461 -17.925 -23.423  1.00 97.15           H  
ATOM   4325  O   ARG A 299      -9.707 -21.404 -22.845  1.00 97.15           O  
ATOM   4326  CG  ARG A 299      -7.608 -17.287 -22.536  1.00 97.15           C  
ATOM   4327  HG2 ARG A 299      -7.954 -16.889 -21.582  1.00 97.15           H  
ATOM   4328  HG3 ARG A 299      -6.615 -17.714 -22.396  1.00 97.15           H  
ATOM   4329  CD  ARG A 299      -7.537 -16.127 -23.541  1.00 97.15           C  
ATOM   4330  HD2 ARG A 299      -8.527 -15.680 -23.622  1.00 97.15           H  
ATOM   4331  HD3 ARG A 299      -6.873 -15.356 -23.149  1.00 97.15           H  
ATOM   4332  NE  ARG A 299      -7.099 -16.561 -24.882  1.00 97.15           N  
ATOM   4333  HE  ARG A 299      -7.798 -16.991 -25.470  1.00 97.15           H  
ATOM   4334  NH1 ARG A 299      -4.839 -16.149 -24.679  1.00 97.15           N  
ATOM   4335 HH11 ARG A 299      -3.982 -16.610 -24.948  1.00 97.15           H  
ATOM   4336 HH12 ARG A 299      -4.974 -15.871 -23.718  1.00 97.15           H  
ATOM   4337  NH2 ARG A 299      -5.643 -17.058 -26.527  1.00 97.15           N  
ATOM   4338 HH21 ARG A 299      -4.716 -17.450 -26.613  1.00 97.15           H  
ATOM   4339 HH22 ARG A 299      -6.414 -17.519 -26.988  1.00 97.15           H  
ATOM   4340  CZ  ARG A 299      -5.871 -16.563 -25.354  1.00 97.15           C  
ATOM   4341  N   GLU A 300     -11.307 -19.925 -22.314  1.00 93.58           N  
ATOM   4342  H   GLU A 300     -11.521 -19.060 -21.839  1.00 93.58           H  
ATOM   4343  CA  GLU A 300     -12.418 -20.765 -22.775  1.00 93.58           C  
ATOM   4344  HA  GLU A 300     -12.435 -21.683 -22.188  1.00 93.58           H  
ATOM   4345  C   GLU A 300     -12.316 -21.162 -24.260  1.00 93.58           C  
ATOM   4346  CB  GLU A 300     -13.715 -19.993 -22.528  1.00 93.58           C  
ATOM   4347  HB2 GLU A 300     -13.701 -19.619 -21.504  1.00 93.58           H  
ATOM   4348  HB3 GLU A 300     -13.761 -19.140 -23.205  1.00 93.58           H  
ATOM   4349  O   GLU A 300     -12.872 -22.173 -24.681  1.00 93.58           O  
ATOM   4350  CG  GLU A 300     -14.956 -20.869 -22.740  1.00 93.58           C  
ATOM   4351  HG2 GLU A 300     -14.833 -21.804 -22.194  1.00 93.58           H  
ATOM   4352  HG3 GLU A 300     -15.048 -21.102 -23.801  1.00 93.58           H  
ATOM   4353  CD  GLU A 300     -16.253 -20.196 -22.293  1.00 93.58           C  
ATOM   4354  OE1 GLU A 300     -17.312 -20.849 -22.453  1.00 93.58           O  
ATOM   4355  OE2 GLU A 300     -16.206 -19.051 -21.793  1.00 93.58           O  
ATOM   4356  N   ASP A 301     -11.591 -20.385 -25.070  1.00 89.33           N  
ATOM   4357  H   ASP A 301     -11.031 -19.660 -24.645  1.00 89.33           H  
ATOM   4358  CA  ASP A 301     -11.363 -20.685 -26.488  1.00 89.33           C  
ATOM   4359  HA  ASP A 301     -12.316 -21.008 -26.907  1.00 89.33           H  
ATOM   4360  C   ASP A 301     -10.389 -21.846 -26.750  1.00 89.33           C  
ATOM   4361  CB  ASP A 301     -10.954 -19.402 -27.226  1.00 89.33           C  
ATOM   4362  HB2 ASP A 301     -10.950 -19.597 -28.298  1.00 89.33           H  
ATOM   4363  HB3 ASP A 301     -11.723 -18.655 -27.029  1.00 89.33           H  
ATOM   4364  O   ASP A 301     -10.206 -22.232 -27.906  1.00 89.33           O  
ATOM   4365  CG  ASP A 301      -9.599 -18.799 -26.830  1.00 89.33           C  
ATOM   4366  OD1 ASP A 301      -8.814 -19.433 -26.099  1.00 89.33           O  
ATOM   4367  OD2 ASP A 301      -9.368 -17.636 -27.233  1.00 89.33           O  
ATOM   4368  N   GLY A 302      -9.803 -22.417 -25.695  1.00 88.51           N  
ATOM   4369  H   GLY A 302      -9.982 -22.019 -24.784  1.00 88.51           H  
ATOM   4370  CA  GLY A 302      -8.900 -23.560 -25.755  1.00 88.51           C  
ATOM   4371  HA2 GLY A 302      -9.074 -24.120 -26.674  1.00 88.51           H  
ATOM   4372  HA3 GLY A 302      -9.116 -24.213 -24.909  1.00 88.51           H  
ATOM   4373  C   GLY A 302      -7.416 -23.201 -25.695  1.00 88.51           C  
ATOM   4374  O   GLY A 302      -6.601 -24.120 -25.630  1.00 88.51           O  
ATOM   4375  N   ASP A 303      -7.035 -21.915 -25.685  1.00 92.29           N  
ATOM   4376  H   ASP A 303      -7.733 -21.187 -25.732  1.00 92.29           H  
ATOM   4377  CA  ASP A 303      -5.647 -21.543 -25.387  1.00 92.29           C  
ATOM   4378  HA  ASP A 303      -4.986 -22.168 -25.987  1.00 92.29           H  
ATOM   4379  C   ASP A 303      -5.341 -21.807 -23.910  1.00 92.29           C  
ATOM   4380  CB  ASP A 303      -5.348 -20.088 -25.760  1.00 92.29           C  
ATOM   4381  HB2 ASP A 303      -5.996 -19.439 -25.171  1.00 92.29           H  
ATOM   4382  HB3 ASP A 303      -5.582 -19.942 -26.814  1.00 92.29           H  
ATOM   4383  O   ASP A 303      -5.868 -21.142 -23.013  1.00 92.29           O  
ATOM   4384  CG  ASP A 303      -3.877 -19.686 -25.520  1.00 92.29           C  
ATOM   4385  OD1 ASP A 303      -3.022 -20.568 -25.295  1.00 92.29           O  
ATOM   4386  OD2 ASP A 303      -3.590 -18.466 -25.585  1.00 92.29           O  
ATOM   4387  N   ARG A 304      -4.480 -22.793 -23.667  1.00 96.41           N  
ATOM   4388  H   ARG A 304      -4.067 -23.261 -24.461  1.00 96.41           H  
ATOM   4389  CA  ARG A 304      -4.056 -23.223 -22.341  1.00 96.41           C  
ATOM   4390  HA  ARG A 304      -4.156 -22.377 -21.661  1.00 96.41           H  
ATOM   4391  C   ARG A 304      -2.594 -23.642 -22.369  1.00 96.41           C  
ATOM   4392  CB  ARG A 304      -4.958 -24.379 -21.872  1.00 96.41           C  
ATOM   4393  HB2 ARG A 304      -4.841 -25.216 -22.560  1.00 96.41           H  
ATOM   4394  HB3 ARG A 304      -5.999 -24.056 -21.898  1.00 96.41           H  
ATOM   4395  O   ARG A 304      -2.153 -24.294 -23.315  1.00 96.41           O  
ATOM   4396  CG  ARG A 304      -4.620 -24.842 -20.447  1.00 96.41           C  
ATOM   4397  HG2 ARG A 304      -3.552 -25.030 -20.341  1.00 96.41           H  
ATOM   4398  HG3 ARG A 304      -4.908 -24.062 -19.743  1.00 96.41           H  
ATOM   4399  CD  ARG A 304      -5.323 -26.145 -20.081  1.00 96.41           C  
ATOM   4400  HD2 ARG A 304      -6.398 -26.037 -20.225  1.00 96.41           H  
ATOM   4401  HD3 ARG A 304      -4.973 -26.933 -20.748  1.00 96.41           H  
ATOM   4402  NE  ARG A 304      -5.003 -26.517 -18.688  1.00 96.41           N  
ATOM   4403  HE  ARG A 304      -4.138 -27.003 -18.500  1.00 96.41           H  
ATOM   4404  NH1 ARG A 304      -6.780 -25.477 -17.736  1.00 96.41           N  
ATOM   4405 HH11 ARG A 304      -7.531 -25.529 -17.062  1.00 96.41           H  
ATOM   4406 HH12 ARG A 304      -7.087 -25.160 -18.645  1.00 96.41           H  
ATOM   4407  NH2 ARG A 304      -5.359 -26.639 -16.456  1.00 96.41           N  
ATOM   4408 HH21 ARG A 304      -4.459 -27.091 -16.377  1.00 96.41           H  
ATOM   4409 HH22 ARG A 304      -5.863 -26.351 -15.629  1.00 96.41           H  
ATOM   4410  CZ  ARG A 304      -5.718 -26.211 -17.628  1.00 96.41           C  
ATOM   4411  N   GLY A 305      -1.872 -23.365 -21.290  1.00 97.47           N  
ATOM   4412  H   GLY A 305      -2.284 -22.805 -20.558  1.00 97.47           H  
ATOM   4413  CA  GLY A 305      -0.563 -23.960 -21.063  1.00 97.47           C  
ATOM   4414  HA2 GLY A 305       0.129 -23.608 -21.828  1.00 97.47           H  
ATOM   4415  HA3 GLY A 305      -0.647 -25.043 -21.149  1.00 97.47           H  
ATOM   4416  C   GLY A 305       0.027 -23.635 -19.700  1.00 97.47           C  
ATOM   4417  O   GLY A 305      -0.461 -22.767 -18.975  1.00 97.47           O  
ATOM   4418  N   VAL A 306       1.121 -24.323 -19.389  1.00 98.01           N  
ATOM   4419  H   VAL A 306       1.427 -25.046 -20.026  1.00 98.01           H  
ATOM   4420  CA  VAL A 306       2.039 -23.991 -18.299  1.00 98.01           C  
ATOM   4421  HA  VAL A 306       1.740 -23.032 -17.877  1.00 98.01           H  
ATOM   4422  C   VAL A 306       3.444 -23.808 -18.859  1.00 98.01           C  
ATOM   4423  CB  VAL A 306       2.010 -25.019 -17.152  1.00 98.01           C  
ATOM   4424  HB  VAL A 306       2.752 -24.714 -16.413  1.00 98.01           H  
ATOM   4425  O   VAL A 306       3.835 -24.461 -19.826  1.00 98.01           O  
ATOM   4426  CG1 VAL A 306       0.644 -25.011 -16.459  1.00 98.01           C  
ATOM   4427 HG11 VAL A 306       0.405 -24.004 -16.117  1.00 98.01           H  
ATOM   4428 HG12 VAL A 306       0.666 -25.678 -15.597  1.00 98.01           H  
ATOM   4429 HG13 VAL A 306      -0.132 -25.348 -17.146  1.00 98.01           H  
ATOM   4430  CG2 VAL A 306       2.351 -26.446 -17.597  1.00 98.01           C  
ATOM   4431 HG21 VAL A 306       1.598 -26.813 -18.294  1.00 98.01           H  
ATOM   4432 HG22 VAL A 306       3.334 -26.478 -18.067  1.00 98.01           H  
ATOM   4433 HG23 VAL A 306       2.359 -27.102 -16.726  1.00 98.01           H  
ATOM   4434  N   ALA A 307       4.206 -22.889 -18.275  1.00 97.00           N  
ATOM   4435  H   ALA A 307       3.831 -22.387 -17.483  1.00 97.00           H  
ATOM   4436  CA  ALA A 307       5.569 -22.594 -18.691  1.00 97.00           C  
ATOM   4437  HA  ALA A 307       6.031 -23.512 -19.054  1.00 97.00           H  
ATOM   4438  C   ALA A 307       6.411 -22.078 -17.518  1.00 97.00           C  
ATOM   4439  CB  ALA A 307       5.529 -21.578 -19.842  1.00 97.00           C  
ATOM   4440  HB1 ALA A 307       4.956 -21.990 -20.673  1.00 97.00           H  
ATOM   4441  HB2 ALA A 307       5.055 -20.659 -19.500  1.00 97.00           H  
ATOM   4442  HB3 ALA A 307       6.541 -21.364 -20.186  1.00 97.00           H  
ATOM   4443  O   ALA A 307       5.891 -21.561 -16.530  1.00 97.00           O  
ATOM   4444  N   ILE A 308       7.733 -22.189 -17.656  1.00 95.52           N  
ATOM   4445  H   ILE A 308       8.076 -22.673 -18.474  1.00 95.52           H  
ATOM   4446  CA  ILE A 308       8.699 -21.743 -16.642  1.00 95.52           C  
ATOM   4447  HA  ILE A 308       8.170 -21.247 -15.828  1.00 95.52           H  
ATOM   4448  C   ILE A 308       9.639 -20.700 -17.242  1.00 95.52           C  
ATOM   4449  CB  ILE A 308       9.454 -22.950 -16.035  1.00 95.52           C  
ATOM   4450  HB  ILE A 308      10.045 -23.424 -16.818  1.00 95.52           H  
ATOM   4451  O   ILE A 308       9.694 -19.564 -16.784  1.00 95.52           O  
ATOM   4452  CG1 ILE A 308       8.450 -24.001 -15.500  1.00 95.52           C  
ATOM   4453 HG12 ILE A 308       7.744 -23.529 -14.817  1.00 95.52           H  
ATOM   4454 HG13 ILE A 308       7.879 -24.401 -16.338  1.00 95.52           H  
ATOM   4455  CG2 ILE A 308      10.422 -22.458 -14.943  1.00 95.52           C  
ATOM   4456 HG21 ILE A 308      11.150 -21.760 -15.357  1.00 95.52           H  
ATOM   4457 HG22 ILE A 308      10.984 -23.294 -14.526  1.00 95.52           H  
ATOM   4458 HG23 ILE A 308       9.866 -21.964 -14.147  1.00 95.52           H  
ATOM   4459  CD1 ILE A 308       9.099 -25.205 -14.811  1.00 95.52           C  
ATOM   4460 HD11 ILE A 308       9.463 -24.929 -13.822  1.00 95.52           H  
ATOM   4461 HD12 ILE A 308       8.365 -26.002 -14.702  1.00 95.52           H  
ATOM   4462 HD13 ILE A 308       9.936 -25.559 -15.414  1.00 95.52           H  
ATOM   4463  N   TYR A 309      10.338 -21.039 -18.320  1.00 93.81           N  
ATOM   4464  H   TYR A 309      10.260 -21.984 -18.669  1.00 93.81           H  
ATOM   4465  CA  TYR A 309      11.357 -20.168 -18.910  1.00 93.81           C  
ATOM   4466  HA  TYR A 309      11.716 -19.479 -18.146  1.00 93.81           H  
ATOM   4467  C   TYR A 309      10.815 -19.293 -20.048  1.00 93.81           C  
ATOM   4468  CB  TYR A 309      12.559 -21.033 -19.311  1.00 93.81           C  
ATOM   4469  HB2 TYR A 309      13.340 -20.397 -19.728  1.00 93.81           H  
ATOM   4470  HB3 TYR A 309      12.253 -21.740 -20.082  1.00 93.81           H  
ATOM   4471  O   TYR A 309       9.660 -19.434 -20.477  1.00 93.81           O  
ATOM   4472  CG  TYR A 309      13.135 -21.778 -18.122  1.00 93.81           C  
ATOM   4473  CD1 TYR A 309      13.796 -21.053 -17.110  1.00 93.81           C  
ATOM   4474  HD1 TYR A 309      13.932 -19.986 -17.203  1.00 93.81           H  
ATOM   4475  CD2 TYR A 309      12.931 -23.167 -17.979  1.00 93.81           C  
ATOM   4476  HD2 TYR A 309      12.397 -23.730 -18.730  1.00 93.81           H  
ATOM   4477  CE1 TYR A 309      14.241 -21.710 -15.949  1.00 93.81           C  
ATOM   4478  HE1 TYR A 309      14.713 -21.149 -15.156  1.00 93.81           H  
ATOM   4479  CE2 TYR A 309      13.395 -23.828 -16.827  1.00 93.81           C  
ATOM   4480  HE2 TYR A 309      13.233 -24.889 -16.702  1.00 93.81           H  
ATOM   4481  OH  TYR A 309      14.471 -23.734 -14.698  1.00 93.81           O  
ATOM   4482  HH  TYR A 309      14.812 -23.122 -14.041  1.00 93.81           H  
ATOM   4483  CZ  TYR A 309      14.041 -23.098 -15.810  1.00 93.81           C  
ATOM   4484  N   LYS A 310      11.654 -18.359 -20.517  1.00 86.64           N  
ATOM   4485  H   LYS A 310      12.553 -18.259 -20.069  1.00 86.64           H  
ATOM   4486  CA  LYS A 310      11.460 -17.685 -21.811  1.00 86.64           C  
ATOM   4487  HA  LYS A 310      10.466 -17.237 -21.832  1.00 86.64           H  
ATOM   4488  C   LYS A 310      11.508 -18.723 -22.944  1.00 86.64           C  
ATOM   4489  CB  LYS A 310      12.504 -16.566 -22.014  1.00 86.64           C  
ATOM   4490  HB2 LYS A 310      13.506 -16.978 -21.895  1.00 86.64           H  
ATOM   4491  HB3 LYS A 310      12.413 -16.175 -23.027  1.00 86.64           H  
ATOM   4492  O   LYS A 310      12.246 -19.708 -22.840  1.00 86.64           O  
ATOM   4493  CG  LYS A 310      12.296 -15.413 -21.018  1.00 86.64           C  
ATOM   4494  HG2 LYS A 310      12.385 -15.822 -20.012  1.00 86.64           H  
ATOM   4495  HG3 LYS A 310      11.292 -15.011 -21.155  1.00 86.64           H  
ATOM   4496  CD  LYS A 310      13.310 -14.265 -21.142  1.00 86.64           C  
ATOM   4497  HD2 LYS A 310      14.304 -14.659 -20.930  1.00 86.64           H  
ATOM   4498  HD3 LYS A 310      13.289 -13.852 -22.150  1.00 86.64           H  
ATOM   4499  CE  LYS A 310      12.946 -13.177 -20.117  1.00 86.64           C  
ATOM   4500  HE2 LYS A 310      12.628 -13.682 -19.204  1.00 86.64           H  
ATOM   4501  HE3 LYS A 310      12.087 -12.606 -20.470  1.00 86.64           H  
ATOM   4502  NZ  LYS A 310      14.080 -12.275 -19.784  1.00 86.64           N  
ATOM   4503  HZ1 LYS A 310      14.343 -11.675 -20.552  1.00 86.64           H  
ATOM   4504  HZ2 LYS A 310      13.850 -11.712 -18.978  1.00 86.64           H  
ATOM   4505  HZ3 LYS A 310      14.875 -12.820 -19.479  1.00 86.64           H  
ATOM   4506  N   GLY A 311      10.664 -18.513 -23.956  1.00 69.07           N  
ATOM   4507  H   GLY A 311      10.189 -17.623 -23.989  1.00 69.07           H  
ATOM   4508  CA  GLY A 311      10.628 -19.318 -25.186  1.00 69.07           C  
ATOM   4509  HA2 GLY A 311      10.702 -20.378 -24.945  1.00 69.07           H  
ATOM   4510  HA3 GLY A 311       9.699 -19.143 -25.727  1.00 69.07           H  
ATOM   4511  C   GLY A 311      11.769 -18.995 -26.140  1.00 69.07           C  
ATOM   4512  O   GLY A 311      12.392 -17.926 -25.955  1.00 69.07           O  
ATOM   4513  OXT GLY A 311      11.963 -19.835 -27.042  1.00 69.07           O  
TER    4514      GLY A 311                                                       
ATOM   4514  N   MET B   1      21.909  28.070 -13.018  1.00 37.31           N  
ATOM   4515  H   MET B   1      22.482  27.382 -13.487  1.00 37.31           H  
ATOM   4516  H2  MET B   1      21.956  28.958 -13.496  1.00 37.31           H  
ATOM   4517  H3  MET B   1      22.256  28.203 -12.079  1.00 37.31           H  
ATOM   4518  CA  MET B   1      20.511  27.608 -12.919  1.00 37.31           C  
ATOM   4519  HA  MET B   1      20.044  27.553 -13.902  1.00 37.31           H  
ATOM   4520  C   MET B   1      19.788  28.645 -12.087  1.00 37.31           C  
ATOM   4521  CB  MET B   1      20.450  26.228 -12.246  1.00 37.31           C  
ATOM   4522  HB2 MET B   1      21.051  26.238 -11.337  1.00 37.31           H  
ATOM   4523  HB3 MET B   1      19.418  26.008 -11.970  1.00 37.31           H  
ATOM   4524  O   MET B   1      20.326  29.007 -11.053  1.00 37.31           O  
ATOM   4525  CG  MET B   1      20.948  25.114 -13.175  1.00 37.31           C  
ATOM   4526  HG2 MET B   1      20.239  24.995 -13.994  1.00 37.31           H  
ATOM   4527  HG3 MET B   1      21.919  25.385 -13.591  1.00 37.31           H  
ATOM   4528  SD  MET B   1      21.132  23.528 -12.330  1.00 37.31           S  
ATOM   4529  CE  MET B   1      21.465  22.414 -13.720  1.00 37.31           C  
ATOM   4530  HE1 MET B   1      21.604  21.402 -13.340  1.00 37.31           H  
ATOM   4531  HE2 MET B   1      20.622  22.421 -14.410  1.00 37.31           H  
ATOM   4532  HE3 MET B   1      22.371  22.728 -14.239  1.00 37.31           H  
ATOM   4533  N   THR B   2      18.680  29.220 -12.553  1.00 44.47           N  
ATOM   4534  H   THR B   2      18.227  28.893 -13.394  1.00 44.47           H  
ATOM   4535  CA  THR B   2      17.852  30.066 -11.678  1.00 44.47           C  
ATOM   4536  HA  THR B   2      18.437  30.884 -11.258  1.00 44.47           H  
ATOM   4537  C   THR B   2      17.359  29.182 -10.541  1.00 44.47           C  
ATOM   4538  CB  THR B   2      16.646  30.638 -12.445  1.00 44.47           C  
ATOM   4539  HB  THR B   2      15.883  30.965 -11.738  1.00 44.47           H  
ATOM   4540  O   THR B   2      16.679  28.199 -10.840  1.00 44.47           O  
ATOM   4541  CG2 THR B   2      17.047  31.826 -13.318  1.00 44.47           C  
ATOM   4542 HG21 THR B   2      17.795  31.522 -14.050  1.00 44.47           H  
ATOM   4543 HG22 THR B   2      16.167  32.202 -13.838  1.00 44.47           H  
ATOM   4544 HG23 THR B   2      17.451  32.621 -12.691  1.00 44.47           H  
ATOM   4545  OG1 THR B   2      16.112  29.647 -13.300  1.00 44.47           O  
ATOM   4546  HG1 THR B   2      15.762  28.973 -12.713  1.00 44.47           H  
ATOM   4547  N   GLU B   3      17.748  29.472  -9.295  1.00 56.74           N  
ATOM   4548  H   GLU B   3      18.361  30.254  -9.113  1.00 56.74           H  
ATOM   4549  CA  GLU B   3      17.208  28.767  -8.125  1.00 56.74           C  
ATOM   4550  HA  GLU B   3      17.560  27.735  -8.117  1.00 56.74           H  
ATOM   4551  C   GLU B   3      15.683  28.748  -8.244  1.00 56.74           C  
ATOM   4552  CB  GLU B   3      17.638  29.436  -6.809  1.00 56.74           C  
ATOM   4553  HB2 GLU B   3      17.008  29.047  -6.009  1.00 56.74           H  
ATOM   4554  HB3 GLU B   3      17.484  30.513  -6.882  1.00 56.74           H  
ATOM   4555  O   GLU B   3      15.057  29.788  -8.489  1.00 56.74           O  
ATOM   4556  CG  GLU B   3      19.103  29.137  -6.456  1.00 56.74           C  
ATOM   4557  HG2 GLU B   3      19.739  29.544  -7.243  1.00 56.74           H  
ATOM   4558  HG3 GLU B   3      19.241  28.056  -6.438  1.00 56.74           H  
ATOM   4559  CD  GLU B   3      19.535  29.724  -5.101  1.00 56.74           C  
ATOM   4560  OE1 GLU B   3      20.700  29.480  -4.727  1.00 56.74           O  
ATOM   4561  OE2 GLU B   3      18.721  30.432  -4.461  1.00 56.74           O  
ATOM   4562  N   LYS B   4      15.096  27.548  -8.197  1.00 68.21           N  
ATOM   4563  H   LYS B   4      15.636  26.751  -7.892  1.00 68.21           H  
ATOM   4564  CA  LYS B   4      13.642  27.428  -8.207  1.00 68.21           C  
ATOM   4565  HA  LYS B   4      13.238  28.065  -8.994  1.00 68.21           H  
ATOM   4566  C   LYS B   4      13.127  27.959  -6.879  1.00 68.21           C  
ATOM   4567  CB  LYS B   4      13.201  25.983  -8.444  1.00 68.21           C  
ATOM   4568  HB2 LYS B   4      12.145  25.895  -8.192  1.00 68.21           H  
ATOM   4569  HB3 LYS B   4      13.755  25.322  -7.777  1.00 68.21           H  
ATOM   4570  O   LYS B   4      13.809  27.889  -5.862  1.00 68.21           O  
ATOM   4571  CG  LYS B   4      13.392  25.548  -9.905  1.00 68.21           C  
ATOM   4572  HG2 LYS B   4      14.433  25.670 -10.207  1.00 68.21           H  
ATOM   4573  HG3 LYS B   4      12.747  26.142 -10.553  1.00 68.21           H  
ATOM   4574  CD  LYS B   4      13.003  24.074  -9.988  1.00 68.21           C  
ATOM   4575  HD2 LYS B   4      12.024  23.944  -9.527  1.00 68.21           H  
ATOM   4576  HD3 LYS B   4      13.738  23.520  -9.403  1.00 68.21           H  
ATOM   4577  CE  LYS B   4      12.969  23.498 -11.402  1.00 68.21           C  
ATOM   4578  HE2 LYS B   4      12.289  24.097 -12.007  1.00 68.21           H  
ATOM   4579  HE3 LYS B   4      13.972  23.548 -11.827  1.00 68.21           H  
ATOM   4580  NZ  LYS B   4      12.498  22.094 -11.327  1.00 68.21           N  
ATOM   4581  HZ1 LYS B   4      11.612  22.058 -10.843  1.00 68.21           H  
ATOM   4582  HZ2 LYS B   4      13.128  21.543 -10.762  1.00 68.21           H  
ATOM   4583  HZ3 LYS B   4      12.402  21.654 -12.232  1.00 68.21           H  
ATOM   4584  N   ARG B   5      11.914  28.497  -6.904  1.00 90.56           N  
ATOM   4585  H   ARG B   5      11.372  28.426  -7.753  1.00 90.56           H  
ATOM   4586  CA  ARG B   5      11.253  28.934  -5.679  1.00 90.56           C  
ATOM   4587  HA  ARG B   5      11.962  29.501  -5.076  1.00 90.56           H  
ATOM   4588  C   ARG B   5      10.854  27.712  -4.877  1.00 90.56           C  
ATOM   4589  CB  ARG B   5      10.044  29.809  -5.999  1.00 90.56           C  
ATOM   4590  HB2 ARG B   5       9.484  29.993  -5.082  1.00 90.56           H  
ATOM   4591  HB3 ARG B   5       9.391  29.290  -6.701  1.00 90.56           H  
ATOM   4592  O   ARG B   5      10.254  26.797  -5.444  1.00 90.56           O  
ATOM   4593  CG  ARG B   5      10.507  31.141  -6.591  1.00 90.56           C  
ATOM   4594  HG2 ARG B   5      11.162  31.648  -5.883  1.00 90.56           H  
ATOM   4595  HG3 ARG B   5      11.048  30.965  -7.521  1.00 90.56           H  
ATOM   4596  CD  ARG B   5       9.290  32.015  -6.876  1.00 90.56           C  
ATOM   4597  HD2 ARG B   5       8.812  32.259  -5.927  1.00 90.56           H  
ATOM   4598  HD3 ARG B   5       8.587  31.454  -7.492  1.00 90.56           H  
ATOM   4599  NE  ARG B   5       9.686  33.249  -7.572  1.00 90.56           N  
ATOM   4600  HE  ARG B   5      10.679  33.417  -7.648  1.00 90.56           H  
ATOM   4601  NH1 ARG B   5       7.566  34.075  -7.897  1.00 90.56           N  
ATOM   4602 HH11 ARG B   5       6.938  34.821  -8.163  1.00 90.56           H  
ATOM   4603 HH12 ARG B   5       7.182  33.303  -7.371  1.00 90.56           H  
ATOM   4604  NH2 ARG B   5       9.335  35.234  -8.615  1.00 90.56           N  
ATOM   4605 HH21 ARG B   5      10.335  35.366  -8.666  1.00 90.56           H  
ATOM   4606 HH22 ARG B   5       8.697  35.961  -8.906  1.00 90.56           H  
ATOM   4607  CZ  ARG B   5       8.861  34.174  -8.023  1.00 90.56           C  
ATOM   4608  N   TYR B   6      11.158  27.713  -3.586  1.00 97.62           N  
ATOM   4609  H   TYR B   6      11.660  28.499  -3.196  1.00 97.62           H  
ATOM   4610  CA  TYR B   6      10.642  26.665  -2.717  1.00 97.62           C  
ATOM   4611  HA  TYR B   6      10.782  25.716  -3.236  1.00 97.62           H  
ATOM   4612  C   TYR B   6       9.136  26.843  -2.487  1.00 97.62           C  
ATOM   4613  CB  TYR B   6      11.435  26.569  -1.411  1.00 97.62           C  
ATOM   4614  HB2 TYR B   6      11.159  25.638  -0.917  1.00 97.62           H  
ATOM   4615  HB3 TYR B   6      12.497  26.498  -1.645  1.00 97.62           H  
ATOM   4616  O   TYR B   6       8.584  27.950  -2.561  1.00 97.62           O  
ATOM   4617  CG  TYR B   6      11.204  27.711  -0.441  1.00 97.62           C  
ATOM   4618  CD1 TYR B   6      12.146  28.753  -0.355  1.00 97.62           C  
ATOM   4619  HD1 TYR B   6      13.024  28.736  -0.984  1.00 97.62           H  
ATOM   4620  CD2 TYR B   6      10.042  27.743   0.357  1.00 97.62           C  
ATOM   4621  HD2 TYR B   6       9.323  26.939   0.310  1.00 97.62           H  
ATOM   4622  CE1 TYR B   6      11.918  29.838   0.510  1.00 97.62           C  
ATOM   4623  HE1 TYR B   6      12.628  30.651   0.555  1.00 97.62           H  
ATOM   4624  CE2 TYR B   6       9.798  28.841   1.201  1.00 97.62           C  
ATOM   4625  HE2 TYR B   6       8.890  28.904   1.783  1.00 97.62           H  
ATOM   4626  OH  TYR B   6      10.489  30.964   2.068  1.00 97.62           O  
ATOM   4627  HH  TYR B   6      11.148  31.653   1.954  1.00 97.62           H  
ATOM   4628  CZ  TYR B   6      10.735  29.888   1.278  1.00 97.62           C  
ATOM   4629  N   ALA B   7       8.474  25.736  -2.174  1.00 98.75           N  
ATOM   4630  H   ALA B   7       8.992  24.870  -2.128  1.00 98.75           H  
ATOM   4631  CA  ALA B   7       7.074  25.703  -1.786  1.00 98.75           C  
ATOM   4632  HA  ALA B   7       6.805  26.647  -1.312  1.00 98.75           H  
ATOM   4633  C   ALA B   7       6.841  24.579  -0.777  1.00 98.75           C  
ATOM   4634  CB  ALA B   7       6.219  25.516  -3.043  1.00 98.75           C  
ATOM   4635  HB1 ALA B   7       5.163  25.495  -2.773  1.00 98.75           H  
ATOM   4636  HB2 ALA B   7       6.392  26.340  -3.736  1.00 98.75           H  
ATOM   4637  HB3 ALA B   7       6.477  24.575  -3.529  1.00 98.75           H  
ATOM   4638  O   ALA B   7       7.464  23.524  -0.867  1.00 98.75           O  
ATOM   4639  N   ILE B   8       5.928  24.784   0.164  1.00 98.93           N  
ATOM   4640  H   ILE B   8       5.486  25.691   0.224  1.00 98.93           H  
ATOM   4641  CA  ILE B   8       5.521  23.780   1.143  1.00 98.93           C  
ATOM   4642  HA  ILE B   8       5.681  22.797   0.700  1.00 98.93           H  
ATOM   4643  C   ILE B   8       4.030  23.906   1.430  1.00 98.93           C  
ATOM   4644  CB  ILE B   8       6.393  23.860   2.418  1.00 98.93           C  
ATOM   4645  HB  ILE B   8       7.420  23.687   2.096  1.00 98.93           H  
ATOM   4646  O   ILE B   8       3.486  25.006   1.522  1.00 98.93           O  
ATOM   4647  CG1 ILE B   8       6.042  22.734   3.416  1.00 98.93           C  
ATOM   4648 HG12 ILE B   8       6.021  21.785   2.881  1.00 98.93           H  
ATOM   4649 HG13 ILE B   8       5.055  22.909   3.845  1.00 98.93           H  
ATOM   4650  CG2 ILE B   8       6.348  25.247   3.083  1.00 98.93           C  
ATOM   4651 HG21 ILE B   8       6.659  26.015   2.375  1.00 98.93           H  
ATOM   4652 HG22 ILE B   8       7.030  25.287   3.931  1.00 98.93           H  
ATOM   4653 HG23 ILE B   8       5.337  25.468   3.425  1.00 98.93           H  
ATOM   4654  CD1 ILE B   8       7.047  22.579   4.560  1.00 98.93           C  
ATOM   4655 HD11 ILE B   8       8.058  22.494   4.161  1.00 98.93           H  
ATOM   4656 HD12 ILE B   8       6.987  23.433   5.234  1.00 98.93           H  
ATOM   4657 HD13 ILE B   8       6.811  21.676   5.123  1.00 98.93           H  
ATOM   4658  N   ALA B   9       3.372  22.768   1.600  1.00 98.96           N  
ATOM   4659  H   ALA B   9       3.886  21.904   1.502  1.00 98.96           H  
ATOM   4660  CA  ALA B   9       2.056  22.687   2.206  1.00 98.96           C  
ATOM   4661  HA  ALA B   9       1.816  23.643   2.669  1.00 98.96           H  
ATOM   4662  C   ALA B   9       2.070  21.649   3.325  1.00 98.96           C  
ATOM   4663  CB  ALA B   9       0.997  22.403   1.136  1.00 98.96           C  
ATOM   4664  HB1 ALA B   9       0.037  22.206   1.614  1.00 98.96           H  
ATOM   4665  HB2 ALA B   9       0.893  23.275   0.489  1.00 98.96           H  
ATOM   4666  HB3 ALA B   9       1.285  21.537   0.540  1.00 98.96           H  
ATOM   4667  O   ALA B   9       2.850  20.696   3.302  1.00 98.96           O  
ATOM   4668  N   ILE B  10       1.176  21.833   4.289  1.00 98.95           N  
ATOM   4669  H   ILE B  10       0.573  22.641   4.220  1.00 98.95           H  
ATOM   4670  CA  ILE B  10       0.910  20.898   5.377  1.00 98.95           C  
ATOM   4671  HA  ILE B  10       1.344  19.932   5.120  1.00 98.95           H  
ATOM   4672  C   ILE B  10      -0.596  20.690   5.533  1.00 98.95           C  
ATOM   4673  CB  ILE B  10       1.548  21.360   6.704  1.00 98.95           C  
ATOM   4674  HB  ILE B  10       1.340  20.582   7.438  1.00 98.95           H  
ATOM   4675  O   ILE B  10      -1.394  21.570   5.192  1.00 98.95           O  
ATOM   4676  CG1 ILE B  10       0.935  22.680   7.215  1.00 98.95           C  
ATOM   4677 HG12 ILE B  10       1.331  23.523   6.649  1.00 98.95           H  
ATOM   4678 HG13 ILE B  10      -0.148  22.669   7.093  1.00 98.95           H  
ATOM   4679  CG2 ILE B  10       3.076  21.487   6.580  1.00 98.95           C  
ATOM   4680 HG21 ILE B  10       3.516  21.666   7.561  1.00 98.95           H  
ATOM   4681 HG22 ILE B  10       3.488  20.564   6.173  1.00 98.95           H  
ATOM   4682 HG23 ILE B  10       3.342  22.313   5.921  1.00 98.95           H  
ATOM   4683  CD1 ILE B  10       1.175  22.904   8.703  1.00 98.95           C  
ATOM   4684 HD11 ILE B  10       2.241  23.011   8.901  1.00 98.95           H  
ATOM   4685 HD12 ILE B  10       0.778  22.065   9.274  1.00 98.95           H  
ATOM   4686 HD13 ILE B  10       0.649  23.812   9.000  1.00 98.95           H  
ATOM   4687  N   HIS B  11      -0.990  19.559   6.109  1.00 98.72           N  
ATOM   4688  H   HIS B  11      -0.288  18.874   6.351  1.00 98.72           H  
ATOM   4689  CA  HIS B  11      -2.342  19.343   6.613  1.00 98.72           C  
ATOM   4690  HA  HIS B  11      -2.795  20.324   6.758  1.00 98.72           H  
ATOM   4691  C   HIS B  11      -2.326  18.667   7.984  1.00 98.72           C  
ATOM   4692  CB  HIS B  11      -3.210  18.587   5.596  1.00 98.72           C  
ATOM   4693  HB2 HIS B  11      -3.148  19.088   4.629  1.00 98.72           H  
ATOM   4694  HB3 HIS B  11      -4.249  18.627   5.921  1.00 98.72           H  
ATOM   4695  O   HIS B  11      -1.415  17.912   8.314  1.00 98.72           O  
ATOM   4696  CG  HIS B  11      -2.831  17.140   5.442  1.00 98.72           C  
ATOM   4697  CD2 HIS B  11      -2.087  16.610   4.437  1.00 98.72           C  
ATOM   4698  HD2 HIS B  11      -1.700  17.152   3.587  1.00 98.72           H  
ATOM   4699  ND1 HIS B  11      -3.168  16.125   6.332  1.00 98.72           N  
ATOM   4700  CE1 HIS B  11      -2.593  15.013   5.845  1.00 98.72           C  
ATOM   4701  HE1 HIS B  11      -2.639  14.039   6.308  1.00 98.72           H  
ATOM   4702  NE2 HIS B  11      -1.941  15.273   4.705  1.00 98.72           N  
ATOM   4703  HE2 HIS B  11      -1.404  14.606   4.171  1.00 98.72           H  
ATOM   4704  N   GLY B  12      -3.350  18.961   8.782  1.00 97.09           N  
ATOM   4705  H   GLY B  12      -4.042  19.596   8.411  1.00 97.09           H  
ATOM   4706  CA  GLY B  12      -3.603  18.384  10.103  1.00 97.09           C  
ATOM   4707  HA2 GLY B  12      -2.756  17.766  10.403  1.00 97.09           H  
ATOM   4708  HA3 GLY B  12      -3.709  19.189  10.831  1.00 97.09           H  
ATOM   4709  C   GLY B  12      -4.869  17.522  10.143  1.00 97.09           C  
ATOM   4710  O   GLY B  12      -5.454  17.340  11.209  1.00 97.09           O  
ATOM   4711  N   GLY B  13      -5.343  17.059   8.983  1.00 94.07           N  
ATOM   4712  H   GLY B  13      -4.757  17.166   8.168  1.00 94.07           H  
ATOM   4713  CA  GLY B  13      -6.551  16.249   8.854  1.00 94.07           C  
ATOM   4714  HA2 GLY B  13      -6.284  15.385   8.245  1.00 94.07           H  
ATOM   4715  HA3 GLY B  13      -6.859  15.873   9.830  1.00 94.07           H  
ATOM   4716  C   GLY B  13      -7.754  16.947   8.213  1.00 94.07           C  
ATOM   4717  O   GLY B  13      -8.026  18.122   8.463  1.00 94.07           O  
ATOM   4718  N   ALA B  14      -8.518  16.185   7.420  1.00 87.45           N  
ATOM   4719  H   ALA B  14      -8.168  15.268   7.178  1.00 87.45           H  
ATOM   4720  CA  ALA B  14      -9.792  16.597   6.805  1.00 87.45           C  
ATOM   4721  HA  ALA B  14      -9.768  17.672   6.628  1.00 87.45           H  
ATOM   4722  C   ALA B  14     -11.037  16.340   7.688  1.00 87.45           C  
ATOM   4723  CB  ALA B  14      -9.902  15.925   5.433  1.00 87.45           C  
ATOM   4724  HB1 ALA B  14      -9.144  16.328   4.762  1.00 87.45           H  
ATOM   4725  HB2 ALA B  14     -10.878  16.127   4.992  1.00 87.45           H  
ATOM   4726  HB3 ALA B  14      -9.777  14.847   5.531  1.00 87.45           H  
ATOM   4727  O   ALA B  14     -12.171  16.611   7.296  1.00 87.45           O  
ATOM   4728  N   GLY B  15     -10.835  15.802   8.891  1.00 75.97           N  
ATOM   4729  H   GLY B  15      -9.879  15.621   9.161  1.00 75.97           H  
ATOM   4730  CA  GLY B  15     -11.860  15.638   9.921  1.00 75.97           C  
ATOM   4731  HA2 GLY B  15     -11.665  14.743  10.512  1.00 75.97           H  
ATOM   4732  HA3 GLY B  15     -12.854  15.569   9.479  1.00 75.97           H  
ATOM   4733  C   GLY B  15     -11.808  16.809  10.875  1.00 75.97           C  
ATOM   4734  O   GLY B  15     -11.246  16.700  11.960  1.00 75.97           O  
ATOM   4735  N   THR B  16     -12.320  17.958  10.450  1.00 72.91           N  
ATOM   4736  H   THR B  16     -12.732  18.022   9.531  1.00 72.91           H  
ATOM   4737  CA  THR B  16     -12.333  19.133  11.318  1.00 72.91           C  
ATOM   4738  HA  THR B  16     -11.406  19.157  11.891  1.00 72.91           H  
ATOM   4739  C   THR B  16     -13.476  19.045  12.308  1.00 72.91           C  
ATOM   4740  CB  THR B  16     -12.407  20.444  10.530  1.00 72.91           C  
ATOM   4741  HB  THR B  16     -12.465  21.279  11.229  1.00 72.91           H  
ATOM   4742  O   THR B  16     -14.563  18.570  11.975  1.00 72.91           O  
ATOM   4743  CG2 THR B  16     -11.173  20.628   9.650  1.00 72.91           C  
ATOM   4744 HG21 THR B  16     -11.275  21.546   9.071  1.00 72.91           H  
ATOM   4745 HG22 THR B  16     -10.283  20.712  10.274  1.00 72.91           H  
ATOM   4746 HG23 THR B  16     -11.054  19.783   8.973  1.00 72.91           H  
ATOM   4747  OG1 THR B  16     -13.547  20.462   9.703  1.00 72.91           O  
ATOM   4748  HG1 THR B  16     -14.300  20.237  10.255  1.00 72.91           H  
ATOM   4749  N   ILE B  17     -13.259  19.611  13.494  1.00 77.03           N  
ATOM   4750  H   ILE B  17     -12.329  19.941  13.706  1.00 77.03           H  
ATOM   4751  CA  ILE B  17     -14.366  20.029  14.354  1.00 77.03           C  
ATOM   4752  HA  ILE B  17     -14.883  19.145  14.726  1.00 77.03           H  
ATOM   4753  C   ILE B  17     -15.344  20.847  13.502  1.00 77.03           C  
ATOM   4754  CB  ILE B  17     -13.819  20.842  15.544  1.00 77.03           C  
ATOM   4755  HB  ILE B  17     -13.166  21.617  15.143  1.00 77.03           H  
ATOM   4756  O   ILE B  17     -14.928  21.670  12.685  1.00 77.03           O  
ATOM   4757  CG1 ILE B  17     -12.975  19.933  16.462  1.00 77.03           C  
ATOM   4758 HG12 ILE B  17     -13.618  19.194  16.941  1.00 77.03           H  
ATOM   4759 HG13 ILE B  17     -12.233  19.397  15.869  1.00 77.03           H  
ATOM   4760  CG2 ILE B  17     -14.934  21.526  16.352  1.00 77.03           C  
ATOM   4761 HG21 ILE B  17     -14.519  22.126  17.162  1.00 77.03           H  
ATOM   4762 HG22 ILE B  17     -15.607  20.775  16.763  1.00 77.03           H  
ATOM   4763 HG23 ILE B  17     -15.491  22.216  15.717  1.00 77.03           H  
ATOM   4764  CD1 ILE B  17     -12.218  20.717  17.536  1.00 77.03           C  
ATOM   4765 HD11 ILE B  17     -11.682  21.538  17.061  1.00 77.03           H  
ATOM   4766 HD12 ILE B  17     -11.509  20.054  18.031  1.00 77.03           H  
ATOM   4767 HD13 ILE B  17     -12.905  21.110  18.286  1.00 77.03           H  
ATOM   4768  N   LEU B  18     -16.643  20.608  13.665  1.00 81.12           N  
ATOM   4769  H   LEU B  18     -16.930  19.891  14.316  1.00 81.12           H  
ATOM   4770  CA  LEU B  18     -17.654  21.332  12.904  1.00 81.12           C  
ATOM   4771  HA  LEU B  18     -17.449  21.198  11.842  1.00 81.12           H  
ATOM   4772  C   LEU B  18     -17.578  22.828  13.213  1.00 81.12           C  
ATOM   4773  CB  LEU B  18     -19.053  20.784  13.227  1.00 81.12           C  
ATOM   4774  HB2 LEU B  18     -19.799  21.418  12.747  1.00 81.12           H  
ATOM   4775  HB3 LEU B  18     -19.210  20.848  14.304  1.00 81.12           H  
ATOM   4776  O   LEU B  18     -17.487  23.220  14.380  1.00 81.12           O  
ATOM   4777  CG  LEU B  18     -19.289  19.332  12.777  1.00 81.12           C  
ATOM   4778  HG  LEU B  18     -18.527  18.683  13.208  1.00 81.12           H  
ATOM   4779  CD1 LEU B  18     -20.655  18.874  13.287  1.00 81.12           C  
ATOM   4780 HD11 LEU B  18     -20.816  17.835  13.001  1.00 81.12           H  
ATOM   4781 HD12 LEU B  18     -21.446  19.491  12.860  1.00 81.12           H  
ATOM   4782 HD13 LEU B  18     -20.682  18.937  14.374  1.00 81.12           H  
ATOM   4783  CD2 LEU B  18     -19.267  19.192  11.253  1.00 81.12           C  
ATOM   4784 HD21 LEU B  18     -19.521  18.168  10.980  1.00 81.12           H  
ATOM   4785 HD22 LEU B  18     -18.267  19.395  10.869  1.00 81.12           H  
ATOM   4786 HD23 LEU B  18     -19.984  19.871  10.792  1.00 81.12           H  
ATOM   4787  N   LYS B  19     -17.716  23.667  12.180  1.00 84.33           N  
ATOM   4788  H   LYS B  19     -17.739  23.264  11.254  1.00 84.33           H  
ATOM   4789  CA  LYS B  19     -17.659  25.133  12.303  1.00 84.33           C  
ATOM   4790  HA  LYS B  19     -16.662  25.408  12.648  1.00 84.33           H  
ATOM   4791  C   LYS B  19     -18.629  25.686  13.349  1.00 84.33           C  
ATOM   4792  CB  LYS B  19     -17.890  25.755  10.917  1.00 84.33           C  
ATOM   4793  HB2 LYS B  19     -18.929  25.614  10.619  1.00 84.33           H  
ATOM   4794  HB3 LYS B  19     -17.259  25.238  10.195  1.00 84.33           H  
ATOM   4795  O   LYS B  19     -18.289  26.620  14.062  1.00 84.33           O  
ATOM   4796  CG  LYS B  19     -17.542  27.252  10.882  1.00 84.33           C  
ATOM   4797  HG2 LYS B  19     -18.250  27.811  11.493  1.00 84.33           H  
ATOM   4798  HG3 LYS B  19     -16.539  27.395  11.283  1.00 84.33           H  
ATOM   4799  CD  LYS B  19     -17.585  27.778   9.441  1.00 84.33           C  
ATOM   4800  HD2 LYS B  19     -18.596  27.675   9.049  1.00 84.33           H  
ATOM   4801  HD3 LYS B  19     -16.908  27.178   8.831  1.00 84.33           H  
ATOM   4802  CE  LYS B  19     -17.147  29.246   9.383  1.00 84.33           C  
ATOM   4803  HE2 LYS B  19     -17.856  29.849   9.950  1.00 84.33           H  
ATOM   4804  HE3 LYS B  19     -16.176  29.333   9.870  1.00 84.33           H  
ATOM   4805  NZ  LYS B  19     -17.052  29.730   7.980  1.00 84.33           N  
ATOM   4806  HZ1 LYS B  19     -16.736  30.688   7.948  1.00 84.33           H  
ATOM   4807  HZ2 LYS B  19     -17.941  29.663   7.506  1.00 84.33           H  
ATOM   4808  HZ3 LYS B  19     -16.387  29.178   7.457  1.00 84.33           H  
ATOM   4809  N   SER B  20     -19.802  25.070  13.494  1.00 84.77           N  
ATOM   4810  H   SER B  20     -19.984  24.257  12.923  1.00 84.77           H  
ATOM   4811  CA  SER B  20     -20.815  25.420  14.502  1.00 84.77           C  
ATOM   4812  HA  SER B  20     -21.037  26.484  14.429  1.00 84.77           H  
ATOM   4813  C   SER B  20     -20.391  25.147  15.952  1.00 84.77           C  
ATOM   4814  CB  SER B  20     -22.097  24.633  14.210  1.00 84.77           C  
ATOM   4815  HB2 SER B  20     -22.818  24.798  15.010  1.00 84.77           H  
ATOM   4816  HB3 SER B  20     -22.526  24.981  13.271  1.00 84.77           H  
ATOM   4817  O   SER B  20     -20.973  25.714  16.871  1.00 84.77           O  
ATOM   4818  OG  SER B  20     -21.802  23.250  14.106  1.00 84.77           O  
ATOM   4819  HG  SER B  20     -22.622  22.757  14.030  1.00 84.77           H  
ATOM   4820  N   THR B  21     -19.392  24.288  16.162  1.00 84.59           N  
ATOM   4821  H   THR B  21     -18.965  23.873  15.347  1.00 84.59           H  
ATOM   4822  CA  THR B  21     -18.869  23.887  17.482  1.00 84.59           C  
ATOM   4823  HA  THR B  21     -19.514  24.297  18.259  1.00 84.59           H  
ATOM   4824  C   THR B  21     -17.465  24.429  17.763  1.00 84.59           C  
ATOM   4825  CB  THR B  21     -18.880  22.360  17.638  1.00 84.59           C  
ATOM   4826  HB  THR B  21     -18.549  22.109  18.645  1.00 84.59           H  
ATOM   4827  O   THR B  21     -16.924  24.238  18.856  1.00 84.59           O  
ATOM   4828  CG2 THR B  21     -20.268  21.753  17.434  1.00 84.59           C  
ATOM   4829 HG21 THR B  21     -20.979  22.225  18.112  1.00 84.59           H  
ATOM   4830 HG22 THR B  21     -20.601  21.890  16.406  1.00 84.59           H  
ATOM   4831 HG23 THR B  21     -20.226  20.685  17.650  1.00 84.59           H  
ATOM   4832  OG1 THR B  21     -18.017  21.737  16.716  1.00 84.59           O  
ATOM   4833  HG1 THR B  21     -17.923  22.282  15.932  1.00 84.59           H  
ATOM   4834  N   MET B  22     -16.862  25.108  16.785  1.00 88.41           N  
ATOM   4835  H   MET B  22     -17.374  25.280  15.931  1.00 88.41           H  
ATOM   4836  CA  MET B  22     -15.546  25.712  16.913  1.00 88.41           C  
ATOM   4837  HA  MET B  22     -14.891  25.003  17.420  1.00 88.41           H  
ATOM   4838  C   MET B  22     -15.636  26.988  17.749  1.00 88.41           C  
ATOM   4839  CB  MET B  22     -14.974  25.977  15.517  1.00 88.41           C  
ATOM   4840  HB2 MET B  22     -15.575  26.734  15.013  1.00 88.41           H  
ATOM   4841  HB3 MET B  22     -15.032  25.049  14.948  1.00 88.41           H  
ATOM   4842  O   MET B  22     -16.393  27.904  17.433  1.00 88.41           O  
ATOM   4843  CG  MET B  22     -13.517  26.447  15.569  1.00 88.41           C  
ATOM   4844  HG2 MET B  22     -13.204  26.744  14.568  1.00 88.41           H  
ATOM   4845  HG3 MET B  22     -13.465  27.339  16.195  1.00 88.41           H  
ATOM   4846  SD  MET B  22     -12.331  25.227  16.210  1.00 88.41           S  
ATOM   4847  CE  MET B  22     -12.113  24.170  14.757  1.00 88.41           C  
ATOM   4848  HE1 MET B  22     -11.781  24.769  13.910  1.00 88.41           H  
ATOM   4849  HE2 MET B  22     -11.360  23.412  14.975  1.00 88.41           H  
ATOM   4850  HE3 MET B  22     -13.056  23.678  14.518  1.00 88.41           H  
ATOM   4851  N   THR B  23     -14.848  27.055  18.820  1.00 92.90           N  
ATOM   4852  H   THR B  23     -14.203  26.299  19.001  1.00 92.90           H  
ATOM   4853  CA  THR B  23     -14.678  28.287  19.593  1.00 92.90           C  
ATOM   4854  HA  THR B  23     -15.580  28.887  19.474  1.00 92.90           H  
ATOM   4855  C   THR B  23     -13.487  29.078  19.048  1.00 92.90           C  
ATOM   4856  CB  THR B  23     -14.509  28.024  21.097  1.00 92.90           C  
ATOM   4857  HB  THR B  23     -14.452  28.984  21.610  1.00 92.90           H  
ATOM   4858  O   THR B  23     -12.544  28.464  18.545  1.00 92.90           O  
ATOM   4859  CG2 THR B  23     -15.678  27.232  21.681  1.00 92.90           C  
ATOM   4860 HG21 THR B  23     -15.715  26.233  21.246  1.00 92.90           H  
ATOM   4861 HG22 THR B  23     -16.613  27.748  21.464  1.00 92.90           H  
ATOM   4862 HG23 THR B  23     -15.561  27.151  22.761  1.00 92.90           H  
ATOM   4863  OG1 THR B  23     -13.328  27.306  21.370  1.00 92.90           O  
ATOM   4864  HG1 THR B  23     -13.142  27.396  22.307  1.00 92.90           H  
ATOM   4865  N   PRO B  24     -13.463  30.416  19.203  1.00 94.71           N  
ATOM   4866  CA  PRO B  24     -12.319  31.227  18.780  1.00 94.71           C  
ATOM   4867  HA  PRO B  24     -12.234  31.179  17.694  1.00 94.71           H  
ATOM   4868  C   PRO B  24     -10.992  30.774  19.403  1.00 94.71           C  
ATOM   4869  CB  PRO B  24     -12.665  32.658  19.203  1.00 94.71           C  
ATOM   4870  HB2 PRO B  24     -12.251  33.391  18.510  1.00 94.71           H  
ATOM   4871  HB3 PRO B  24     -12.310  32.852  20.216  1.00 94.71           H  
ATOM   4872  O   PRO B  24      -9.955  30.801  18.752  1.00 94.71           O  
ATOM   4873  CG  PRO B  24     -14.192  32.673  19.195  1.00 94.71           C  
ATOM   4874  HG2 PRO B  24     -14.549  32.818  18.176  1.00 94.71           H  
ATOM   4875  HG3 PRO B  24     -14.595  33.438  19.858  1.00 94.71           H  
ATOM   4876  CD  PRO B  24     -14.551  31.267  19.667  1.00 94.71           C  
ATOM   4877  HD2 PRO B  24     -15.509  30.975  19.235  1.00 94.71           H  
ATOM   4878  HD3 PRO B  24     -14.598  31.242  20.756  1.00 94.71           H  
ATOM   4879  N   GLU B  25     -11.028  30.314  20.656  1.00 95.32           N  
ATOM   4880  H   GLU B  25     -11.906  30.337  21.154  1.00 95.32           H  
ATOM   4881  CA  GLU B  25      -9.853  29.791  21.357  1.00 95.32           C  
ATOM   4882  HA  GLU B  25      -9.045  30.520  21.301  1.00 95.32           H  
ATOM   4883  C   GLU B  25      -9.337  28.488  20.729  1.00 95.32           C  
ATOM   4884  CB  GLU B  25     -10.232  29.592  22.828  1.00 95.32           C  
ATOM   4885  HB2 GLU B  25     -10.986  28.807  22.890  1.00 95.32           H  
ATOM   4886  HB3 GLU B  25     -10.668  30.520  23.199  1.00 95.32           H  
ATOM   4887  O   GLU B  25      -8.139  28.358  20.483  1.00 95.32           O  
ATOM   4888  CG  GLU B  25      -9.033  29.230  23.715  1.00 95.32           C  
ATOM   4889  HG2 GLU B  25      -8.588  28.304  23.351  1.00 95.32           H  
ATOM   4890  HG3 GLU B  25      -8.290  30.023  23.636  1.00 95.32           H  
ATOM   4891  CD  GLU B  25      -9.432  29.041  25.187  1.00 95.32           C  
ATOM   4892  OE1 GLU B  25      -8.509  28.919  26.021  1.00 95.32           O  
ATOM   4893  OE2 GLU B  25     -10.654  29.004  25.468  1.00 95.32           O  
ATOM   4894  N   LYS B  26     -10.233  27.543  20.400  1.00 92.61           N  
ATOM   4895  H   LYS B  26     -11.214  27.733  20.549  1.00 92.61           H  
ATOM   4896  CA  LYS B  26      -9.849  26.311  19.697  1.00 92.61           C  
ATOM   4897  HA  LYS B  26      -9.032  25.832  20.237  1.00 92.61           H  
ATOM   4898  C   LYS B  26      -9.300  26.620  18.309  1.00 92.61           C  
ATOM   4899  CB  LYS B  26     -11.032  25.340  19.591  1.00 92.61           C  
ATOM   4900  HB2 LYS B  26     -11.921  25.880  19.266  1.00 92.61           H  
ATOM   4901  HB3 LYS B  26     -10.792  24.595  18.832  1.00 92.61           H  
ATOM   4902  O   LYS B  26      -8.266  26.079  17.936  1.00 92.61           O  
ATOM   4903  CG  LYS B  26     -11.318  24.600  20.903  1.00 92.61           C  
ATOM   4904  HG2 LYS B  26     -10.429  24.045  21.202  1.00 92.61           H  
ATOM   4905  HG3 LYS B  26     -11.571  25.311  21.689  1.00 92.61           H  
ATOM   4906  CD  LYS B  26     -12.480  23.621  20.692  1.00 92.61           C  
ATOM   4907  HD2 LYS B  26     -13.370  24.182  20.406  1.00 92.61           H  
ATOM   4908  HD3 LYS B  26     -12.219  22.935  19.886  1.00 92.61           H  
ATOM   4909  CE  LYS B  26     -12.759  22.825  21.969  1.00 92.61           C  
ATOM   4910  HE2 LYS B  26     -13.039  23.523  22.758  1.00 92.61           H  
ATOM   4911  HE3 LYS B  26     -11.839  22.326  22.274  1.00 92.61           H  
ATOM   4912  NZ  LYS B  26     -13.837  21.828  21.749  1.00 92.61           N  
ATOM   4913  HZ1 LYS B  26     -14.683  22.285  21.440  1.00 92.61           H  
ATOM   4914  HZ2 LYS B  26     -13.563  21.166  21.037  1.00 92.61           H  
ATOM   4915  HZ3 LYS B  26     -14.033  21.318  22.599  1.00 92.61           H  
ATOM   4916  N   GLU B  27      -9.962  27.493  17.555  1.00 94.52           N  
ATOM   4917  H   GLU B  27     -10.809  27.903  17.921  1.00 94.52           H  
ATOM   4918  CA  GLU B  27      -9.516  27.897  16.219  1.00 94.52           C  
ATOM   4919  HA  GLU B  27      -9.444  27.014  15.585  1.00 94.52           H  
ATOM   4920  C   GLU B  27      -8.126  28.542  16.250  1.00 94.52           C  
ATOM   4921  CB  GLU B  27     -10.567  28.835  15.615  1.00 94.52           C  
ATOM   4922  HB2 GLU B  27     -10.704  29.703  16.259  1.00 94.52           H  
ATOM   4923  HB3 GLU B  27     -11.505  28.282  15.574  1.00 94.52           H  
ATOM   4924  O   GLU B  27      -7.272  28.192  15.433  1.00 94.52           O  
ATOM   4925  CG  GLU B  27     -10.210  29.308  14.197  1.00 94.52           C  
ATOM   4926  HG2 GLU B  27      -9.438  30.075  14.264  1.00 94.52           H  
ATOM   4927  HG3 GLU B  27      -9.795  28.464  13.647  1.00 94.52           H  
ATOM   4928  CD  GLU B  27     -11.421  29.861  13.426  1.00 94.52           C  
ATOM   4929  OE1 GLU B  27     -11.316  29.969  12.183  1.00 94.52           O  
ATOM   4930  OE2 GLU B  27     -12.472  30.121  14.056  1.00 94.52           O  
ATOM   4931  N   ALA B  28      -7.865  29.413  17.230  1.00 96.52           N  
ATOM   4932  H   ALA B  28      -8.613  29.691  17.849  1.00 96.52           H  
ATOM   4933  CA  ALA B  28      -6.548  30.002  17.444  1.00 96.52           C  
ATOM   4934  HA  ALA B  28      -6.233  30.493  16.524  1.00 96.52           H  
ATOM   4935  C   ALA B  28      -5.493  28.938  17.785  1.00 96.52           C  
ATOM   4936  CB  ALA B  28      -6.659  31.062  18.545  1.00 96.52           C  
ATOM   4937  HB1 ALA B  28      -5.688  31.532  18.698  1.00 96.52           H
[truncated: 331,299 more chars]
