# Supplementary material for: The effects of nature‐inspired amino acid substitutions on structural and biochemical properties of the E. coli L‐asparaginase EcAIII
Source: Protein Sci. 2023 Jun 1;32(6):e4647. doi: 10.1002/pro.4647 (PMC10204187; doi:10.1002/pro.4647)
Supplement: Supplementary file 6 — DATA S3. Supporting Information. [file PRO-32-e4647-s004.zip › predicted_structures_of_orthologs_PDB_files/W/NZ_CP010803.1_539_post.pdb]

ATOM      1  N   MET A   1      16.292 -25.614  85.570  1.00 62.78           N  
ATOM      2  CA  MET A   1      15.840 -24.981  84.312  1.00 62.78           C  
ATOM      3  C   MET A   1      16.109 -23.498  84.434  1.00 62.78           C  
ATOM      4  O   MET A   1      15.795 -22.966  85.491  1.00 62.78           O  
ATOM      5  CB  MET A   1      14.346 -25.243  84.074  1.00 62.78           C  
ATOM      6  CG  MET A   1      14.142 -26.518  83.255  1.00 62.78           C  
ATOM      7  SD  MET A   1      12.451 -27.157  83.320  1.00 62.78           S  
ATOM      8  CE  MET A   1      12.449 -28.169  81.811  1.00 62.78           C  
ATOM      9  H   MET A   1      16.065 -26.598  85.577  1.00 62.78           H  
ATOM     10  HA  MET A   1      16.408 -25.359  83.462  1.00 62.78           H  
ATOM     11  HB2 MET A   1      13.910 -24.413  83.520  1.00 62.78           H  
ATOM     12  HB3 MET A   1      13.827 -25.323  85.030  1.00 62.78           H  
ATOM     13  HG2 MET A   1      14.401 -26.304  82.218  1.00 62.78           H  
ATOM     14  HG3 MET A   1      14.808 -27.301  83.619  1.00 62.78           H  
ATOM     15  HE1 MET A   1      13.217 -28.940  81.877  1.00 62.78           H  
ATOM     16  HE2 MET A   1      12.645 -27.541  80.941  1.00 62.78           H  
ATOM     17  HE3 MET A   1      11.476 -28.645  81.688  1.00 62.78           H  
ATOM     18  H2  MET A   1      15.827 -25.152  86.340  1.00 62.78           H  
ATOM     19  H3  MET A   1      17.286 -25.485  85.686  1.00 62.78           H  
ATOM     20  N   ARG A   2      16.750 -22.874  83.442  1.00 89.94           N  
ATOM     21  CA  ARG A   2      17.063 -21.439  83.466  1.00 89.94           C  
ATOM     22  C   ARG A   2      16.030 -20.700  82.628  1.00 89.94           C  
ATOM     23  O   ARG A   2      15.767 -21.120  81.517  1.00 89.94           O  
ATOM     24  CB  ARG A   2      18.480 -21.167  82.928  1.00 89.94           C  
ATOM     25  CG  ARG A   2      19.568 -21.509  83.954  1.00 89.94           C  
ATOM     26  CD  ARG A   2      20.950 -21.142  83.404  1.00 89.94           C  
ATOM     27  NE  ARG A   2      22.017 -21.425  84.384  1.00 89.94           N  
ATOM     28  CZ  ARG A   2      23.313 -21.440  84.122  1.00 89.94           C  
ATOM     29  NH1 ARG A   2      23.778 -21.223  82.923  1.00 89.94           N1+
ATOM     30  NH2 ARG A   2      24.174 -21.667  85.076  1.00 89.94           N  
ATOM     31  H   ARG A   2      16.869 -23.327  82.547  1.00 89.94           H  
ATOM     32  HA  ARG A   2      16.997 -21.043  84.480  1.00 89.94           H  
ATOM     33  HB2 ARG A   2      18.561 -20.106  82.691  1.00 89.94           H  
ATOM     34  HB3 ARG A   2      18.641 -21.727  82.007  1.00 89.94           H  
ATOM     35  HG2 ARG A   2      19.388 -20.943  84.869  1.00 89.94           H  
ATOM     36  HG3 ARG A   2      19.537 -22.574  84.180  1.00 89.94           H  
ATOM     37  HD2 ARG A   2      21.122 -21.705  82.486  1.00 89.94           H  
ATOM     38  HD3 ARG A   2      20.963 -20.080  83.158  1.00 89.94           H  
ATOM     39  HE  ARG A   2      21.744 -21.477  85.356  1.00 89.94           H  
ATOM     40 HH11 ARG A   2      24.766 -21.120  82.743  1.00 89.94           H  
ATOM     41 HH12 ARG A   2      23.140 -20.916  82.202  1.00 89.94           H  
ATOM     42 HH21 ARG A   2      25.159 -21.590  84.865  1.00 89.94           H  
ATOM     43 HH22 ARG A   2      23.862 -21.755  86.033  1.00 89.94           H  
ATOM     44  N   TYR A   3      15.447 -19.659  83.193  1.00 98.30           N  
ATOM     45  CA  TYR A   3      14.696 -18.637  82.480  1.00 98.30           C  
ATOM     46  C   TYR A   3      15.026 -17.302  83.141  1.00 98.30           C  
ATOM     47  O   TYR A   3      15.457 -17.263  84.304  1.00 98.30           O  
ATOM     48  CB  TYR A   3      13.179 -18.918  82.485  1.00 98.30           C  
ATOM     49  CG  TYR A   3      12.500 -18.894  83.848  1.00 98.30           C  
ATOM     50  CD1 TYR A   3      12.068 -20.100  84.433  1.00 98.30           C  
ATOM     51  CD2 TYR A   3      12.292 -17.676  84.532  1.00 98.30           C  
ATOM     52  CE1 TYR A   3      11.491 -20.095  85.718  1.00 98.30           C  
ATOM     53  CE2 TYR A   3      11.741 -17.671  85.827  1.00 98.30           C  
ATOM     54  CZ  TYR A   3      11.342 -18.884  86.422  1.00 98.30           C  
ATOM     55  OH  TYR A   3      10.884 -18.916  87.699  1.00 98.30           O  
ATOM     56  H   TYR A   3      15.731 -19.393  84.125  1.00 98.30           H  
ATOM     57  HA  TYR A   3      15.033 -18.597  81.445  1.00 98.30           H  
ATOM     58  HB2 TYR A   3      13.008 -19.883  82.010  1.00 98.30           H  
ATOM     59  HB3 TYR A   3      12.690 -18.175  81.855  1.00 98.30           H  
ATOM     60  HD1 TYR A   3      12.190 -21.028  83.891  1.00 98.30           H  
ATOM     61  HD2 TYR A   3      12.572 -16.738  84.077  1.00 98.30           H  
ATOM     62  HE1 TYR A   3      11.168 -21.015  86.184  1.00 98.30           H  
ATOM     63  HE2 TYR A   3      11.640 -16.745  86.374  1.00 98.30           H  
ATOM     64  HH  TYR A   3      10.746 -18.042  88.070  1.00 98.30           H  
ATOM     65  N   SER A   4      14.777 -16.222  82.426  1.00 98.86           N  
ATOM     66  CA  SER A   4      14.894 -14.864  82.942  1.00 98.86           C  
ATOM     67  C   SER A   4      13.847 -13.975  82.296  1.00 98.86           C  
ATOM     68  O   SER A   4      13.557 -14.115  81.114  1.00 98.86           O  
ATOM     69  CB  SER A   4      16.296 -14.304  82.702  1.00 98.86           C  
ATOM     70  OG  SER A   4      16.712 -14.539  81.383  1.00 98.86           O  
ATOM     71  H   SER A   4      14.454 -16.336  81.475  1.00 98.86           H  
ATOM     72  HA  SER A   4      14.712 -14.870  84.017  1.00 98.86           H  
ATOM     73  HB2 SER A   4      16.999 -14.789  83.381  1.00 98.86           H  
ATOM     74  HB3 SER A   4      16.297 -13.230  82.886  1.00 98.86           H  
ATOM     75  HG  SER A   4      16.180 -14.015  80.779  1.00 98.86           H  
ATOM     76  N   LEU A   5      13.302 -13.051  83.074  1.00 98.95           N  
ATOM     77  CA  LEU A   5      12.314 -12.075  82.636  1.00 98.95           C  
ATOM     78  C   LEU A   5      12.697 -10.721  83.221  1.00 98.95           C  
ATOM     79  O   LEU A   5      12.998 -10.629  84.411  1.00 98.95           O  
ATOM     80  CB  LEU A   5      10.927 -12.541  83.114  1.00 98.95           C  
ATOM     81  CG  LEU A   5       9.772 -11.543  82.909  1.00 98.95           C  
ATOM     82  CD1 LEU A   5       9.399 -11.364  81.439  1.00 98.95           C  
ATOM     83  CD2 LEU A   5       8.535 -12.057  83.640  1.00 98.95           C  
ATOM     84  H   LEU A   5      13.585 -13.009  84.043  1.00 98.95           H  
ATOM     85  HA  LEU A   5      12.310 -12.001  81.549  1.00 98.95           H  
ATOM     86  HB2 LEU A   5      10.998 -12.764  84.179  1.00 98.95           H  
ATOM     87  HB3 LEU A   5      10.681 -13.471  82.601  1.00 98.95           H  
ATOM     88  HG  LEU A   5      10.035 -10.574  83.332  1.00 98.95           H  
ATOM     89 HD11 LEU A   5       9.111 -12.322  81.006  1.00 98.95           H  
ATOM     90 HD12 LEU A   5       8.563 -10.670  81.355  1.00 98.95           H  
ATOM     91 HD13 LEU A   5      10.241 -10.950  80.887  1.00 98.95           H  
ATOM     92 HD21 LEU A   5       7.709 -11.357  83.514  1.00 98.95           H  
ATOM     93 HD22 LEU A   5       8.743 -12.159  84.706  1.00 98.95           H  
ATOM     94 HD23 LEU A   5       8.251 -13.030  83.240  1.00 98.95           H  
ATOM     95  N   ALA A   6      12.647  -9.675  82.407  1.00 98.97           N  
ATOM     96  CA  ALA A   6      12.713  -8.296  82.864  1.00 98.97           C  
ATOM     97  C   ALA A   6      11.516  -7.513  82.331  1.00 98.97           C  
ATOM     98  O   ALA A   6      11.000  -7.816  81.256  1.00 98.97           O  
ATOM     99  CB  ALA A   6      14.057  -7.683  82.468  1.00 98.97           C  
ATOM    100  H   ALA A   6      12.411  -9.830  81.437  1.00 98.97           H  
ATOM    101  HA  ALA A   6      12.649  -8.276  83.951  1.00 98.97           H  
ATOM    102  HB1 ALA A   6      14.126  -6.662  82.843  1.00 98.97           H  
ATOM    103  HB2 ALA A   6      14.165  -7.679  81.383  1.00 98.97           H  
ATOM    104  HB3 ALA A   6      14.858  -8.282  82.903  1.00 98.97           H  
ATOM    105  N   VAL A   7      11.090  -6.501  83.083  1.00 98.97           N  
ATOM    106  CA  VAL A   7      10.010  -5.578  82.717  1.00 98.97           C  
ATOM    107  C   VAL A   7      10.409  -4.137  83.018  1.00 98.97           C  
ATOM    108  O   VAL A   7      11.159  -3.882  83.967  1.00 98.97           O  
ATOM    109  CB  VAL A   7       8.673  -5.923  83.407  1.00 98.97           C  
ATOM    110  CG1 VAL A   7       8.198  -7.340  83.072  1.00 98.97           C  
ATOM    111  CG2 VAL A   7       8.715  -5.769  84.934  1.00 98.97           C  
ATOM    112  H   VAL A   7      11.582  -6.319  83.946  1.00 98.97           H  
ATOM    113  HA  VAL A   7       9.850  -5.654  81.642  1.00 98.97           H  
ATOM    114  HB  VAL A   7       7.921  -5.227  83.032  1.00 98.97           H  
ATOM    115 HG11 VAL A   7       8.892  -8.082  83.466  1.00 98.97           H  
ATOM    116 HG12 VAL A   7       7.211  -7.511  83.500  1.00 98.97           H  
ATOM    117 HG13 VAL A   7       8.140  -7.455  81.989  1.00 98.97           H  
ATOM    118 HG21 VAL A   7       7.761  -6.076  85.362  1.00 98.97           H  
ATOM    119 HG22 VAL A   7       8.890  -4.726  85.200  1.00 98.97           H  
ATOM    120 HG23 VAL A   7       9.512  -6.386  85.352  1.00 98.97           H  
ATOM    121  N   HIS A   8       9.867  -3.182  82.262  1.00 98.78           N  
ATOM    122  CA  HIS A   8       9.902  -1.763  82.609  1.00 98.78           C  
ATOM    123  C   HIS A   8       8.518  -1.125  82.533  1.00 98.78           C  
ATOM    124  O   HIS A   8       7.696  -1.462  81.689  1.00 98.78           O  
ATOM    125  CB  HIS A   8      10.928  -0.974  81.782  1.00 98.78           C  
ATOM    126  CG  HIS A   8      10.610  -0.857  80.312  1.00 98.78           C  
ATOM    127  CD2 HIS A   8      11.305  -1.465  79.310  1.00 98.78           C  
ATOM    128  ND1 HIS A   8       9.657  -0.069  79.698  1.00 98.78           N  
ATOM    129  CE1 HIS A   8       9.766  -0.238  78.370  1.00 98.78           C  
ATOM    130  NE2 HIS A   8      10.759  -1.085  78.090  1.00 98.78           N  
ATOM    131  H   HIS A   8       9.281  -3.463  81.489  1.00 98.78           H  
ATOM    132  HA  HIS A   8      10.218  -1.693  83.649  1.00 98.78           H  
ATOM    133  HB2 HIS A   8      11.903  -1.444  81.901  1.00 98.78           H  
ATOM    134  HB3 HIS A   8      11.008   0.034  82.190  1.00 98.78           H  
ATOM    135  HD1 HIS A   8       8.949   0.518  80.115  1.00 98.78           H  
ATOM    136  HD2 HIS A   8      12.187  -2.074  79.448  1.00 98.78           H  
ATOM    137  HE1 HIS A   8       9.149   0.235  77.621  1.00 98.78           H  
ATOM    138  N   GLY A   9       8.293  -0.149  83.409  1.00 97.26           N  
ATOM    139  CA  GLY A   9       7.106   0.706  83.455  1.00 97.26           C  
ATOM    140  C   GLY A   9       7.355   2.124  82.932  1.00 97.26           C  
ATOM    141  O   GLY A   9       6.557   3.023  83.188  1.00 97.26           O  
ATOM    142  H   GLY A   9       9.041   0.056  84.056  1.00 97.26           H  
ATOM    143  HA2 GLY A   9       6.305   0.251  82.871  1.00 97.26           H  
ATOM    144  HA3 GLY A   9       6.769   0.776  84.490  1.00 97.26           H  
ATOM    145  N   GLY A  10       8.493   2.345  82.273  1.00 94.63           N  
ATOM    146  CA  GLY A  10       8.900   3.636  81.732  1.00 94.63           C  
ATOM    147  C   GLY A  10      10.095   4.257  82.453  1.00 94.63           C  
ATOM    148  O   GLY A  10      10.230   4.174  83.679  1.00 94.63           O  
ATOM    149  H   GLY A  10       9.110   1.558  82.126  1.00 94.63           H  
ATOM    150  HA2 GLY A  10       9.148   3.495  80.680  1.00 94.63           H  
ATOM    151  HA3 GLY A  10       8.076   4.347  81.783  1.00 94.63           H  
ATOM    152  N   ALA A  11      10.961   4.891  81.666  1.00 91.67           N  
ATOM    153  CA  ALA A  11      11.992   5.817  82.131  1.00 91.67           C  
ATOM    154  C   ALA A  11      11.394   7.210  82.402  1.00 91.67           C  
ATOM    155  O   ALA A  11      10.247   7.468  82.042  1.00 91.67           O  
ATOM    156  CB  ALA A  11      13.119   5.845  81.095  1.00 91.67           C  
ATOM    157  H   ALA A  11      10.783   4.855  80.672  1.00 91.67           H  
ATOM    158  HA  ALA A  11      12.412   5.455  83.070  1.00 91.67           H  
ATOM    159  HB1 ALA A  11      13.573   4.857  81.016  1.00 91.67           H  
ATOM    160  HB2 ALA A  11      12.725   6.145  80.124  1.00 91.67           H  
ATOM    161  HB3 ALA A  11      13.889   6.555  81.398  1.00 91.67           H  
ATOM    162  N   GLY A  12      12.154   8.108  83.037  1.00 79.98           N  
ATOM    163  CA  GLY A  12      11.660   9.444  83.390  1.00 79.98           C  
ATOM    164  C   GLY A  12      10.623   9.390  84.511  1.00 79.98           C  
ATOM    165  O   GLY A  12       9.490   9.820  84.349  1.00 79.98           O  
ATOM    166  H   GLY A  12      13.069   7.822  83.351  1.00 79.98           H  
ATOM    167  HA2 GLY A  12      12.497  10.061  83.719  1.00 79.98           H  
ATOM    168  HA3 GLY A  12      11.200   9.906  82.517  1.00 79.98           H  
ATOM    169  N   THR A  13      10.983   8.809  85.653  1.00 72.74           N  
ATOM    170  CA  THR A  13      10.054   8.604  86.772  1.00 72.74           C  
ATOM    171  C   THR A  13       9.615   9.917  87.415  1.00 72.74           C  
ATOM    172  O   THR A  13      10.263  10.955  87.280  1.00 72.74           O  
ATOM    173  CB  THR A  13      10.679   7.698  87.844  1.00 72.74           C  
ATOM    174  CG2 THR A  13      11.005   6.308  87.300  1.00 72.74           C  
ATOM    175  OG1 THR A  13      11.870   8.262  88.345  1.00 72.74           O  
ATOM    176  H   THR A  13      11.921   8.442  85.738  1.00 72.74           H  
ATOM    177  HA  THR A  13       9.164   8.107  86.387  1.00 72.74           H  
ATOM    178  HB  THR A  13       9.983   7.582  88.676  1.00 72.74           H  
ATOM    179  HG1 THR A  13      11.666   9.133  88.693  1.00 72.74           H  
ATOM    180 HG21 THR A  13      10.097   5.706  87.255  1.00 72.74           H  
ATOM    181 HG22 THR A  13      11.423   6.361  86.295  1.00 72.74           H  
ATOM    182 HG23 THR A  13      11.720   5.811  87.955  1.00 72.74           H  
ATOM    183  N   ILE A  14       8.567   9.843  88.239  1.00 72.41           N  
ATOM    184  CA  ILE A  14       8.308  10.903  89.215  1.00 72.41           C  
ATOM    185  C   ILE A  14       9.579  11.078  90.047  1.00 72.41           C  
ATOM    186  O   ILE A  14      10.140  10.098  90.551  1.00 72.41           O  
ATOM    187  CB  ILE A  14       7.100  10.566  90.108  1.00 72.41           C  
ATOM    188  CG1 ILE A  14       5.836  10.420  89.236  1.00 72.41           C  
ATOM    189  CG2 ILE A  14       6.897  11.631  91.206  1.00 72.41           C  
ATOM    190  CD1 ILE A  14       4.641   9.896  90.024  1.00 72.41           C  
ATOM    191  H   ILE A  14       8.117   8.948  88.372  1.00 72.41           H  
ATOM    192  HA  ILE A  14       8.106  11.829  88.677  1.00 72.41           H  
ATOM    193  HB  ILE A  14       7.294   9.609  90.592  1.00 72.41           H  
ATOM    194 HG12 ILE A  14       5.582  11.382  88.791  1.00 72.41           H  
ATOM    195 HG13 ILE A  14       6.019   9.713  88.428  1.00 72.41           H  
ATOM    196 HG21 ILE A  14       6.704  12.605  90.758  1.00 72.41           H  
ATOM    197 HG22 ILE A  14       7.781  11.690  91.842  1.00 72.41           H  
ATOM    198 HG23 ILE A  14       6.072  11.358  91.866  1.00 72.41           H  
ATOM    199 HD11 ILE A  14       4.315  10.650  90.740  1.00 72.41           H  
ATOM    200 HD12 ILE A  14       4.920   8.982  90.551  1.00 72.41           H  
ATOM    201 HD13 ILE A  14       3.826   9.680  89.334  1.00 72.41           H  
ATOM    202  N   LEU A  15      10.033  12.325  90.168  1.00 77.22           N  
ATOM    203  CA  LEU A  15      11.217  12.657  90.951  1.00 77.22           C  
ATOM    204  C   LEU A  15      11.097  12.066  92.355  1.00 77.22           C  
ATOM    205  O   LEU A  15      10.042  12.162  92.983  1.00 77.22           O  
ATOM    206  CB  LEU A  15      11.386  14.183  91.035  1.00 77.22           C  
ATOM    207  CG  LEU A  15      11.650  14.872  89.685  1.00 77.22           C  
ATOM    208  CD1 LEU A  15      11.685  16.385  89.903  1.00 77.22           C  
ATOM    209  CD2 LEU A  15      12.974  14.431  89.062  1.00 77.22           C  
ATOM    210  H   LEU A  15       9.591  13.048  89.618  1.00 77.22           H  
ATOM    211  HA  LEU A  15      12.089  12.217  90.469  1.00 77.22           H  
ATOM    212  HB2 LEU A  15      10.485  14.606  91.479  1.00 77.22           H  
ATOM    213  HB3 LEU A  15      12.220  14.404  91.701  1.00 77.22           H  
ATOM    214  HG  LEU A  15      10.837  14.647  88.996  1.00 77.22           H  
ATOM    215 HD11 LEU A  15      12.519  16.649  90.553  1.00 77.22           H  
ATOM    216 HD12 LEU A  15      11.819  16.881  88.941  1.00 77.22           H  
ATOM    217 HD13 LEU A  15      10.747  16.720  90.347  1.00 77.22           H  
ATOM    218 HD21 LEU A  15      13.167  15.008  88.157  1.00 77.22           H  
ATOM    219 HD22 LEU A  15      12.931  13.380  88.774  1.00 77.22           H  
ATOM    220 HD23 LEU A  15      13.802  14.583  89.753  1.00 77.22           H  
ATOM    221  N   LYS A  16      12.194  11.505  92.873  1.00 81.78           N  
ATOM    222  CA  LYS A  16      12.232  10.901  94.214  1.00 81.78           C  
ATOM    223  C   LYS A  16      11.714  11.851  95.301  1.00 81.78           C  
ATOM    224  O   LYS A  16      11.021  11.424  96.213  1.00 81.78           O  
ATOM    225  CB  LYS A  16      13.668  10.434  94.490  1.00 81.78           C  
ATOM    226  CG  LYS A  16      13.760   9.550  95.741  1.00 81.78           C  
ATOM    227  CD  LYS A  16      15.166   8.950  95.862  1.00 81.78           C  
ATOM    228  CE  LYS A  16      15.235   8.003  97.064  1.00 81.78           C  
ATOM    229  NZ  LYS A  16      16.560   7.336  97.149  1.00 81.78           N1+
ATOM    230  H   LYS A  16      13.010  11.430  92.284  1.00 81.78           H  
ATOM    231  HA  LYS A  16      11.573  10.033  94.228  1.00 81.78           H  
ATOM    232  HB2 LYS A  16      14.320  11.300  94.608  1.00 81.78           H  
ATOM    233  HB3 LYS A  16      14.018   9.860  93.633  1.00 81.78           H  
ATOM    234  HG2 LYS A  16      13.033   8.742  95.666  1.00 81.78           H  
ATOM    235  HG3 LYS A  16      13.541  10.141  96.629  1.00 81.78           H  
ATOM    236  HD2 LYS A  16      15.391   8.392  94.953  1.00 81.78           H  
ATOM    237  HD3 LYS A  16      15.894   9.753  95.976  1.00 81.78           H  
ATOM    238  HE2 LYS A  16      15.030   8.568  97.973  1.00 81.78           H  
ATOM    239  HE3 LYS A  16      14.449   7.256  96.955  1.00 81.78           H  
ATOM    240  HZ1 LYS A  16      17.306   8.008  97.260  1.00 81.78           H  
ATOM    241  HZ2 LYS A  16      16.740   6.808  96.306  1.00 81.78           H  
ATOM    242  HZ3 LYS A  16      16.581   6.687  97.922  1.00 81.78           H  
ATOM    243  N   SER A  17      11.965  13.152  95.155  1.00 81.98           N  
ATOM    244  CA  SER A  17      11.471  14.206  96.054  1.00 81.98           C  
ATOM    245  C   SER A  17       9.951  14.422  96.026  1.00 81.98           C  
ATOM    246  O   SER A  17       9.406  15.005  96.960  1.00 81.98           O  
ATOM    247  CB  SER A  17      12.164  15.525  95.699  1.00 81.98           C  
ATOM    248  OG  SER A  17      11.953  15.843  94.332  1.00 81.98           O  
ATOM    249  H   SER A  17      12.489  13.445  94.343  1.00 81.98           H  
ATOM    250  HA  SER A  17      11.734  13.945  97.079  1.00 81.98           H  
ATOM    251  HB2 SER A  17      11.775  16.324  96.330  1.00 81.98           H  
ATOM    252  HB3 SER A  17      13.234  15.424  95.882  1.00 81.98           H  
ATOM    253  HG  SER A  17      12.474  16.621  94.119  1.00 81.98           H  
ATOM    254  N   LYS A  18       9.263  13.974  94.969  1.00 83.37           N  
ATOM    255  CA  LYS A  18       7.803  14.044  94.795  1.00 83.37           C  
ATOM    256  C   LYS A  18       7.115  12.685  94.991  1.00 83.37           C  
ATOM    257  O   LYS A  18       5.894  12.604  94.863  1.00 83.37           O  
ATOM    258  CB  LYS A  18       7.471  14.619  93.406  1.00 83.37           C  
ATOM    259  CG  LYS A  18       7.908  16.077  93.189  1.00 83.37           C  
ATOM    260  CD  LYS A  18       7.398  16.558  91.819  1.00 83.37           C  
ATOM    261  CE  LYS A  18       7.784  18.012  91.515  1.00 83.37           C  
ATOM    262  NZ  LYS A  18       7.305  18.430  90.166  1.00 83.37           N1+
ATOM    263  H   LYS A  18       9.786  13.486  94.255  1.00 83.37           H  
ATOM    264  HA  LYS A  18       7.380  14.698  95.557  1.00 83.37           H  
ATOM    265  HB2 LYS A  18       6.391  14.568  93.265  1.00 83.37           H  
ATOM    266  HB3 LYS A  18       7.938  13.994  92.645  1.00 83.37           H  
ATOM    267  HG2 LYS A  18       8.995  16.146  93.219  1.00 83.37           H  
ATOM    268  HG3 LYS A  18       7.486  16.704  93.974  1.00 83.37           H  
ATOM    269  HD2 LYS A  18       7.814  15.912  91.047  1.00 83.37           H  
ATOM    270  HD3 LYS A  18       6.312  16.468  91.795  1.00 83.37           H  
ATOM    271  HE2 LYS A  18       8.870  18.098  91.566  1.00 83.37           H  
ATOM    272  HE3 LYS A  18       7.359  18.657  92.284  1.00 83.37           H  
ATOM    273  HZ1 LYS A  18       7.589  19.373  89.943  1.00 83.37           H  
ATOM    274  HZ2 LYS A  18       6.299  18.381  90.094  1.00 83.37           H  
ATOM    275  HZ3 LYS A  18       7.673  17.831  89.441  1.00 83.37           H  
ATOM    276  N   MET A  19       7.870  11.619  95.254  1.00 88.26           N  
ATOM    277  CA  MET A  19       7.317  10.285  95.464  1.00 88.26           C  
ATOM    278  C   MET A  19       6.879  10.120  96.920  1.00 88.26           C  
ATOM    279  O   MET A  19       7.656  10.380  97.836  1.00 88.26           O  
ATOM    280  CB  MET A  19       8.342   9.220  95.053  1.00 88.26           C  
ATOM    281  CG  MET A  19       7.677   7.842  94.938  1.00 88.26           C  
ATOM    282  SD  MET A  19       6.513   7.666  93.551  1.00 88.26           S  
ATOM    283  CE  MET A  19       7.695   7.419  92.197  1.00 88.26           C  
ATOM    284  H   MET A  19       8.860  11.746  95.412  1.00 88.26           H  
ATOM    285  HA  MET A  19       6.440  10.172  94.825  1.00 88.26           H  
ATOM    286  HB2 MET A  19       9.139   9.175  95.794  1.00 88.26           H  
ATOM    287  HB3 MET A  19       8.776   9.487  94.091  1.00 88.26           H  
ATOM    288  HG2 MET A  19       8.449   7.078  94.845  1.00 88.26           H  
ATOM    289  HG3 MET A  19       7.143   7.637  95.866  1.00 88.26           H  
ATOM    290  HE1 MET A  19       8.299   6.536  92.402  1.00 88.26           H  
ATOM    291  HE2 MET A  19       7.155   7.269  91.263  1.00 88.26           H  
ATOM    292  HE3 MET A  19       8.349   8.286  92.106  1.00 88.26           H  
ATOM    293  N   THR A  20       5.638   9.680  97.139  1.00 92.44           N  
ATOM    294  CA  THR A  20       5.197   9.250  98.473  1.00 92.44           C  
ATOM    295  C   THR A  20       5.455   7.756  98.648  1.00 92.44           C  
ATOM    296  O   THR A  20       5.407   7.020  97.656  1.00 92.44           O  
ATOM    297  CB  THR A  20       3.731   9.582  98.798  1.00 92.44           C  
ATOM    298  CG2 THR A  20       3.349  11.010  98.412  1.00 92.44           C  
ATOM    299  OG1 THR A  20       2.818   8.694  98.192  1.00 92.44           O  
ATOM    300  H   THR A  20       5.054   9.432  96.354  1.00 92.44           H  
ATOM    301  HA  THR A  20       5.796   9.792  99.206  1.00 92.44           H  
ATOM    302  HB  THR A  20       3.606   9.486  99.876  1.00 92.44           H  
ATOM    303  HG1 THR A  20       2.248   8.406  98.909  1.00 92.44           H  
ATOM    304 HG21 THR A  20       3.357  11.125  97.327  1.00 92.44           H  
ATOM    305 HG22 THR A  20       2.348  11.227  98.786  1.00 92.44           H  
ATOM    306 HG23 THR A  20       4.054  11.712  98.857  1.00 92.44           H  
ATOM    307  N   PRO A  21       5.661   7.272  99.885  1.00 94.86           N  
ATOM    308  CA  PRO A  21       5.837   5.846 100.142  1.00 94.86           C  
ATOM    309  C   PRO A  21       4.682   4.987  99.617  1.00 94.86           C  
ATOM    310  O   PRO A  21       4.924   3.909  99.077  1.00 94.86           O  
ATOM    311  CB  PRO A  21       5.975   5.723 101.663  1.00 94.86           C  
ATOM    312  CG  PRO A  21       6.536   7.080 102.077  1.00 94.86           C  
ATOM    313  CD  PRO A  21       5.844   8.037 101.111  1.00 94.86           C  
ATOM    314  HA  PRO A  21       6.763   5.518  99.668  1.00 94.86           H  
ATOM    315  HB2 PRO A  21       4.996   5.584 102.121  1.00 94.86           H  
ATOM    316  HB3 PRO A  21       6.643   4.907 101.941  1.00 94.86           H  
ATOM    317  HG2 PRO A  21       7.612   7.101 101.906  1.00 94.86           H  
ATOM    318  HG3 PRO A  21       6.303   7.316 103.116  1.00 94.86           H  
ATOM    319  HD2 PRO A  21       4.871   8.326 101.510  1.00 94.86           H  
ATOM    320  HD3 PRO A  21       6.475   8.913 100.959  1.00 94.86           H  
ATOM    321  N   GLU A  22       3.428   5.458  99.707  1.00 95.60           N  
ATOM    322  CA  GLU A  22       2.290   4.705  99.162  1.00 95.60           C  
ATOM    323  C   GLU A  22       2.356   4.604  97.638  1.00 95.60           C  
ATOM    324  O   GLU A  22       2.086   3.545  97.070  1.00 95.60           O  
ATOM    325  CB  GLU A  22       0.933   5.322  99.541  1.00 95.60           C  
ATOM    326  CG  GLU A  22       0.674   5.474 101.049  1.00 95.60           C  
ATOM    327  CD  GLU A  22       1.187   6.794 101.643  1.00 95.60           C  
ATOM    328  OE1 GLU A  22       1.050   6.946 102.875  1.00 95.60           O  
ATOM    329  OE2 GLU A  22       1.732   7.629 100.872  1.00 95.60           O1-
ATOM    330  H   GLU A  22       3.242   6.334 100.175  1.00 95.60           H  
ATOM    331  HA  GLU A  22       2.322   3.688  99.555  1.00 95.60           H  
ATOM    332  HB2 GLU A  22       0.791   6.272  99.029  1.00 95.60           H  
ATOM    333  HB3 GLU A  22       0.166   4.648  99.155  1.00 95.60           H  
ATOM    334  HG2 GLU A  22       1.114   4.628 101.575  1.00 95.60           H  
ATOM    335  HG3 GLU A  22      -0.404   5.433 101.204  1.00 95.60           H  
ATOM    336  N   LYS A  23       2.734   5.696  96.962  1.00 92.81           N  
ATOM    337  CA  LYS A  23       2.829   5.726  95.502  1.00 92.81           C  
ATOM    338  C   LYS A  23       3.987   4.862  95.005  1.00 92.81           C  
ATOM    339  O   LYS A  23       3.817   4.111  94.049  1.00 92.81           O  
ATOM    340  CB  LYS A  23       2.925   7.186  95.039  1.00 92.81           C  
ATOM    341  CG  LYS A  23       2.542   7.307  93.563  1.00 92.81           C  
ATOM    342  CD  LYS A  23       2.531   8.771  93.111  1.00 92.81           C  
ATOM    343  CE  LYS A  23       1.961   8.853  91.691  1.00 92.81           C  
ATOM    344  NZ  LYS A  23       1.743  10.260  91.274  1.00 92.81           N1+
ATOM    345  H   LYS A  23       3.003   6.515  97.487  1.00 92.81           H  
ATOM    346  HA  LYS A  23       1.919   5.282  95.099  1.00 92.81           H  
ATOM    347  HB2 LYS A  23       2.227   7.786  95.623  1.00 92.81           H  
ATOM    348  HB3 LYS A  23       3.933   7.566  95.206  1.00 92.81           H  
ATOM    349  HG2 LYS A  23       1.547   6.885  93.421  1.00 92.81           H  
ATOM    350  HG3 LYS A  23       3.251   6.740  92.960  1.00 92.81           H  
ATOM    351  HD2 LYS A  23       1.903   9.345  93.792  1.00 92.81           H  
ATOM    352  HD3 LYS A  23       3.546   9.166  93.136  1.00 92.81           H  
ATOM    353  HE2 LYS A  23       1.017   8.308  91.666  1.00 92.81           H  
ATOM    354  HE3 LYS A  23       2.643   8.349  91.008  1.00 92.81           H  
ATOM    355  HZ1 LYS A  23       1.387  10.286  90.329  1.00 92.81           H  
ATOM    356  HZ2 LYS A  23       1.078  10.711  91.887  1.00 92.81           H  
ATOM    357  HZ3 LYS A  23       2.614  10.770  91.302  1.00 92.81           H  
ATOM    358  N   GLU A  24       5.126   4.911  95.690  1.00 95.32           N  
ATOM    359  CA  GLU A  24       6.278   4.046  95.423  1.00 95.32           C  
ATOM    360  C   GLU A  24       5.898   2.566  95.568  1.00 95.32           C  
ATOM    361  O   GLU A  24       6.114   1.768  94.654  1.00 95.32           O  
ATOM    362  CB  GLU A  24       7.422   4.423  96.382  1.00 95.32           C  
ATOM    363  CG  GLU A  24       8.775   3.950  95.840  1.00 95.32           C  
ATOM    364  CD  GLU A  24       9.977   4.370  96.700  1.00 95.32           C  
ATOM    365  OE1 GLU A  24      11.016   3.675  96.642  1.00 95.32           O  
ATOM    366  OE2 GLU A  24       9.890   5.430  97.359  1.00 95.32           O1-
ATOM    367  H   GLU A  24       5.190   5.557  96.462  1.00 95.32           H  
ATOM    368  HA  GLU A  24       6.610   4.209  94.397  1.00 95.32           H  
ATOM    369  HB2 GLU A  24       7.451   5.508  96.482  1.00 95.32           H  
ATOM    370  HB3 GLU A  24       7.246   3.995  97.368  1.00 95.32           H  
ATOM    371  HG2 GLU A  24       8.897   4.400  94.854  1.00 95.32           H  
ATOM    372  HG3 GLU A  24       8.758   2.866  95.734  1.00 95.32           H  
ATOM    373  N   ALA A  25       5.239   2.207  96.676  1.00 97.27           N  
ATOM    374  CA  ALA A  25       4.763   0.849  96.917  1.00 97.27           C  
ATOM    375  C   ALA A  25       3.779   0.371  95.836  1.00 97.27           C  
ATOM    376  O   ALA A  25       3.829  -0.798  95.443  1.00 97.27           O  
ATOM    377  CB  ALA A  25       4.128   0.794  98.311  1.00 97.27           C  
ATOM    378  H   ALA A  25       5.093   2.897  97.398  1.00 97.27           H  
ATOM    379  HA  ALA A  25       5.623   0.178  96.903  1.00 97.27           H  
ATOM    380  HB1 ALA A  25       4.860   1.093  99.061  1.00 97.27           H  
ATOM    381  HB2 ALA A  25       3.794  -0.221  98.525  1.00 97.27           H  
ATOM    382  HB3 ALA A  25       3.274   1.469  98.361  1.00 97.27           H  
ATOM    383  N   ALA A  26       2.922   1.261  95.327  1.00 97.15           N  
ATOM    384  CA  ALA A  26       1.986   0.952  94.251  1.00 97.15           C  
ATOM    385  C   ALA A  26       2.703   0.665  92.920  1.00 97.15           C  
ATOM    386  O   ALA A  26       2.393  -0.336  92.276  1.00 97.15           O  
ATOM    387  CB  ALA A  26       0.968   2.092  94.138  1.00 97.15           C  
ATOM    388  H   ALA A  26       2.897   2.187  95.729  1.00 97.15           H  
ATOM    389  HA  ALA A  26       1.441   0.049  94.525  1.00 97.15           H  
ATOM    390  HB1 ALA A  26       0.543   2.311  95.118  1.00 97.15           H  
ATOM    391  HB2 ALA A  26       0.160   1.785  93.474  1.00 97.15           H  
ATOM    392  HB3 ALA A  26       1.444   2.990  93.741  1.00 97.15           H  
ATOM    393  N   TYR A  27       3.718   1.460  92.552  1.00 96.68           N  
ATOM    394  CA  TYR A  27       4.558   1.176  91.380  1.00 96.68           C  
ATOM    395  C   TYR A  27       5.286  -0.164  91.510  1.00 96.68           C  
ATOM    396  O   TYR A  27       5.258  -0.976  90.586  1.00 96.68           O  
ATOM    397  CB  TYR A  27       5.577   2.303  91.156  1.00 96.68           C  
ATOM    398  CG  TYR A  27       4.996   3.536  90.499  1.00 96.68           C  
ATOM    399  CD1 TYR A  27       4.524   3.454  89.177  1.00 96.68           C  
ATOM    400  CD2 TYR A  27       4.959   4.766  91.181  1.00 96.68           C  
ATOM    401  CE1 TYR A  27       3.995   4.588  88.538  1.00 96.68           C  
ATOM    402  CE2 TYR A  27       4.417   5.901  90.550  1.00 96.68           C  
ATOM    403  CZ  TYR A  27       3.915   5.810  89.235  1.00 96.68           C  
ATOM    404  OH  TYR A  27       3.347   6.891  88.637  1.00 96.68           O  
ATOM    405  H   TYR A  27       3.927   2.273  93.114  1.00 96.68           H  
ATOM    406  HA  TYR A  27       3.919   1.104  90.499  1.00 96.68           H  
ATOM    407  HB2 TYR A  27       6.365   1.933  90.501  1.00 96.68           H  
ATOM    408  HB3 TYR A  27       6.046   2.570  92.103  1.00 96.68           H  
ATOM    409  HD1 TYR A  27       4.560   2.512  88.649  1.00 96.68           H  
ATOM    410  HD2 TYR A  27       5.350   4.838  92.184  1.00 96.68           H  
ATOM    411  HE1 TYR A  27       3.638   4.510  87.522  1.00 96.68           H  
ATOM    412  HE2 TYR A  27       4.401   6.849  91.067  1.00 96.68           H  
ATOM    413  HH  TYR A  27       3.016   6.631  87.773  1.00 96.68           H  
ATOM    414  N   HIS A  28       5.879  -0.442  92.674  1.00 98.10           N  
ATOM    415  CA  HIS A  28       6.506  -1.735  92.942  1.00 98.10           C  
ATOM    416  C   HIS A  28       5.512  -2.901  92.856  1.00 98.10           C  
ATOM    417  O   HIS A  28       5.854  -3.963  92.342  1.00 98.10           O  
ATOM    418  CB  HIS A  28       7.171  -1.699  94.322  1.00 98.10           C  
ATOM    419  CG  HIS A  28       8.505  -1.011  94.313  1.00 98.10           C  
ATOM    420  CD2 HIS A  28       8.837   0.172  94.911  1.00 98.10           C  
ATOM    421  ND1 HIS A  28       9.657  -1.517  93.765  1.00 98.10           N  
ATOM    422  CE1 HIS A  28      10.657  -0.663  94.014  1.00 98.10           C  
ATOM    423  NE2 HIS A  28      10.200   0.388  94.700  1.00 98.10           N  
ATOM    424  H   HIS A  28       5.909   0.276  93.384  1.00 98.10           H  
ATOM    425  HA  HIS A  28       7.275  -1.920  92.191  1.00 98.10           H  
ATOM    426  HB2 HIS A  28       6.510  -1.225  95.048  1.00 98.10           H  
ATOM    427  HB3 HIS A  28       7.352  -2.725  94.642  1.00 98.10           H  
ATOM    428  HD1 HIS A  28       9.779  -2.451  93.399  1.00 98.10           H  
ATOM    429  HD2 HIS A  28       8.177   0.800  95.491  1.00 98.10           H  
ATOM    430  HE1 HIS A  28      11.694  -0.826  93.765  1.00 98.10           H  
ATOM    431  N   ALA A  29       4.278  -2.722  93.336  1.00 98.68           N  
ATOM    432  CA  ALA A  29       3.237  -3.739  93.233  1.00 98.68           C  
ATOM    433  C   ALA A  29       2.803  -3.986  91.779  1.00 98.68           C  
ATOM    434  O   ALA A  29       2.625  -5.140  91.401  1.00 98.68           O  
ATOM    435  CB  ALA A  29       2.057  -3.336  94.123  1.00 98.68           C  
ATOM    436  H   ALA A  29       4.045  -1.837  93.763  1.00 98.68           H  
ATOM    437  HA  ALA A  29       3.637  -4.684  93.603  1.00 98.68           H  
ATOM    438  HB1 ALA A  29       1.609  -2.414  93.756  1.00 98.68           H  
ATOM    439  HB2 ALA A  29       2.395  -3.184  95.149  1.00 98.68           H  
ATOM    440  HB3 ALA A  29       1.307  -4.128  94.109  1.00 98.68           H  
ATOM    441  N   GLY A  30       2.683  -2.933  90.963  1.00 98.56           N  
ATOM    442  CA  GLY A  30       2.400  -3.054  89.530  1.00 98.56           C  
ATOM    443  C   GLY A  30       3.502  -3.807  88.780  1.00 98.56           C  
ATOM    444  O   GLY A  30       3.216  -4.749  88.045  1.00 98.56           O  
ATOM    445  H   GLY A  30       2.803  -2.005  91.343  1.00 98.56           H  
ATOM    446  HA2 GLY A  30       2.311  -2.055  89.102  1.00 98.56           H  
ATOM    447  HA3 GLY A  30       1.456  -3.580  89.380  1.00 98.56           H  
ATOM    448  N   LEU A  31       4.770  -3.473  89.044  1.00 98.82           N  
ATOM    449  CA  LEU A  31       5.920  -4.192  88.479  1.00 98.82           C  
ATOM    450  C   LEU A  31       5.940  -5.670  88.900  1.00 98.82           C  
ATOM    451  O   LEU A  31       6.198  -6.536  88.069  1.00 98.82           O  
ATOM    452  CB  LEU A  31       7.228  -3.510  88.919  1.00 98.82           C  
ATOM    453  CG  LEU A  31       7.480  -2.121  88.310  1.00 98.82           C  
ATOM    454  CD1 LEU A  31       8.633  -1.457  89.065  1.00 98.82           C  
ATOM    455  CD2 LEU A  31       7.826  -2.189  86.822  1.00 98.82           C  
ATOM    456  H   LEU A  31       4.941  -2.679  89.644  1.00 98.82           H  
ATOM    457  HA  LEU A  31       5.849  -4.179  87.392  1.00 98.82           H  
ATOM    458  HB2 LEU A  31       7.214  -3.420  90.005  1.00 98.82           H  
ATOM    459  HB3 LEU A  31       8.063  -4.155  88.650  1.00 98.82           H  
ATOM    460  HG  LEU A  31       6.595  -1.496  88.431  1.00 98.82           H  
ATOM    461 HD11 LEU A  31       8.344  -1.297  90.104  1.00 98.82           H  
ATOM    462 HD12 LEU A  31       9.514  -2.097  89.031  1.00 98.82           H  
ATOM    463 HD13 LEU A  31       8.866  -0.491  88.619  1.00 98.82           H  
ATOM    464 HD21 LEU A  31       8.718  -2.798  86.670  1.00 98.82           H  
ATOM    465 HD22 LEU A  31       6.996  -2.623  86.263  1.00 98.82           H  
ATOM    466 HD23 LEU A  31       8.004  -1.186  86.435  1.00 98.82           H  
ATOM    467  N   ARG A  32       5.640  -5.974  90.172  1.00 98.83           N  
ATOM    468  CA  ARG A  32       5.548  -7.362  90.655  1.00 98.83           C  
ATOM    469  C   ARG A  32       4.440  -8.143  89.959  1.00 98.83           C  
ATOM    470  O   ARG A  32       4.714  -9.248  89.519  1.00 98.83           O  
ATOM    471  CB  ARG A  32       5.360  -7.427  92.175  1.00 98.83           C  
ATOM    472  CG  ARG A  32       6.683  -7.233  92.925  1.00 98.83           C  
ATOM    473  CD  ARG A  32       6.500  -7.495  94.424  1.00 98.83           C  
ATOM    474  NE  ARG A  32       5.649  -6.470  95.065  1.00 98.83           N  
ATOM    475  CZ  ARG A  32       6.061  -5.348  95.629  1.00 98.83           C  
ATOM    476  NH1 ARG A  32       7.328  -5.048  95.708  1.00 98.83           N1+
ATOM    477  NH2 ARG A  32       5.204  -4.503  96.133  1.00 98.83           N  
ATOM    478  H   ARG A  32       5.465  -5.216  90.817  1.00 98.83           H  
ATOM    479  HA  ARG A  32       6.464  -7.892  90.392  1.00 98.83           H  
ATOM    480  HB2 ARG A  32       4.628  -6.684  92.490  1.00 98.83           H  
ATOM    481  HB3 ARG A  32       4.973  -8.415  92.429  1.00 98.83           H  
ATOM    482  HG2 ARG A  32       7.064  -6.224  92.770  1.00 98.83           H  
ATOM    483  HG3 ARG A  32       7.415  -7.944  92.541  1.00 98.83           H  
ATOM    484  HD2 ARG A  32       7.479  -7.540  94.901  1.00 98.83           H  
ATOM    485  HD3 ARG A  32       6.040  -8.475  94.551  1.00 98.83           H  
ATOM    486  HE  ARG A  32       4.659  -6.663  95.053  1.00 98.83           H  
ATOM    487 HH11 ARG A  32       7.649  -4.193  96.141  1.00 98.83           H  
ATOM    488 HH12 ARG A  32       7.989  -5.686  95.290  1.00 98.83           H  
ATOM    489 HH21 ARG A  32       4.216  -4.706  96.084  1.00 98.83           H  
ATOM    490 HH22 ARG A  32       5.523  -3.632  96.533  1.00 98.83           H  
ATOM    491  N   ARG A  33       3.246  -7.567  89.777  1.00 98.89           N  
ATOM    492  CA  ARG A  33       2.157  -8.221  89.024  1.00 98.89           C  
ATOM    493  C   ARG A  33       2.569  -8.562  87.592  1.00 98.89           C  
ATOM    494  O   ARG A  33       2.262  -9.650  87.117  1.00 98.89           O  
ATOM    495  CB  ARG A  33       0.907  -7.331  88.995  1.00 98.89           C  
ATOM    496  CG  ARG A  33       0.122  -7.375  90.311  1.00 98.89           C  
ATOM    497  CD  ARG A  33      -1.212  -6.626  90.164  1.00 98.89           C  
ATOM    498  NE  ARG A  33      -1.060  -5.154  90.148  1.00 98.89           N  
ATOM    499  CZ  ARG A  33      -1.060  -4.357  91.200  1.00 98.89           C  
ATOM    500  NH1 ARG A  33      -1.131  -4.823  92.415  1.00 98.89           N1+
ATOM    501  NH2 ARG A  33      -1.003  -3.070  91.070  1.00 98.89           N  
ATOM    502  H   ARG A  33       3.095  -6.647  90.165  1.00 98.89           H  
ATOM    503  HA  ARG A  33       1.916  -9.172  89.496  1.00 98.89           H  
ATOM    504  HB2 ARG A  33       1.183  -6.303  88.760  1.00 98.89           H  
ATOM    505  HB3 ARG A  33       0.251  -7.693  88.203  1.00 98.89           H  
ATOM    506  HG2 ARG A  33      -0.094  -8.416  90.550  1.00 98.89           H  
ATOM    507  HG3 ARG A  33       0.711  -6.948  91.122  1.00 98.89           H  
ATOM    508  HD2 ARG A  33      -1.693  -6.943  89.239  1.00 98.89           H  
ATOM    509  HD3 ARG A  33      -1.871  -6.923  90.979  1.00 98.89           H  
ATOM    510  HE  ARG A  33      -1.041  -4.695  89.249  1.00 98.89           H  
ATOM    511 HH11 ARG A  33      -1.121  -5.826  92.526  1.00 98.89           H  
ATOM    512 HH12 ARG A  33      -1.183  -4.186  93.198  1.00 98.89           H  
ATOM    513 HH21 ARG A  33      -1.042  -2.429  91.850  1.00 98.89           H  
ATOM    514 HH22 ARG A  33      -1.160  -2.677  90.152  1.00 98.89           H  
ATOM    515  N   ALA A  34       3.289  -7.662  86.923  1.00 98.95           N  
ATOM    516  CA  ALA A  34       3.801  -7.912  85.577  1.00 98.95           C  
ATOM    517  C   ALA A  34       4.842  -9.042  85.545  1.00 98.95           C  
ATOM    518  O   ALA A  34       4.773  -9.922  84.685  1.00 98.95           O  
ATOM    519  CB  ALA A  34       4.365  -6.604  85.026  1.00 98.95           C  
ATOM    520  H   ALA A  34       3.461  -6.762  87.346  1.00 98.95           H  
ATOM    521  HA  ALA A  34       2.976  -8.231  84.940  1.00 98.95           H  
ATOM    522  HB1 ALA A  34       3.596  -5.833  85.079  1.00 98.95           H  
ATOM    523  HB2 ALA A  34       5.233  -6.286  85.604  1.00 98.95           H  
ATOM    524  HB3 ALA A  34       4.661  -6.749  83.987  1.00 98.95           H  
ATOM    525  N   LEU A  35       5.771  -9.054  86.508  1.00 98.93           N  
ATOM    526  CA  LEU A  35       6.734 -10.144  86.663  1.00 98.93           C  
ATOM    527  C   LEU A  35       6.036 -11.472  86.964  1.00 98.93           C  
ATOM    528  O   LEU A  35       6.345 -12.457  86.313  1.00 98.93           O  
ATOM    529  CB  LEU A  35       7.753  -9.815  87.767  1.00 98.93           C  
ATOM    530  CG  LEU A  35       8.762  -8.720  87.392  1.00 98.93           C  
ATOM    531  CD1 LEU A  35       9.589  -8.361  88.625  1.00 98.93           C  
ATOM    532  CD2 LEU A  35       9.730  -9.174  86.296  1.00 98.93           C  
ATOM    533  H   LEU A  35       5.781  -8.295  87.176  1.00 98.93           H  
ATOM    534  HA  LEU A  35       7.254 -10.286  85.717  1.00 98.93           H  
ATOM    535  HB2 LEU A  35       8.308 -10.722  88.009  1.00 98.93           H  
ATOM    536  HB3 LEU A  35       7.210  -9.515  88.663  1.00 98.93           H  
ATOM    537  HG  LEU A  35       8.235  -7.827  87.055  1.00 98.93           H  
ATOM    538 HD11 LEU A  35       8.931  -8.093  89.450  1.00 98.93           H  
ATOM    539 HD12 LEU A  35      10.214  -9.210  88.904  1.00 98.93           H  
ATOM    540 HD13 LEU A  35      10.237  -7.515  88.397  1.00 98.93           H  
ATOM    541 HD21 LEU A  35      10.265 -10.068  86.613  1.00 98.93           H  
ATOM    542 HD22 LEU A  35      10.446  -8.382  86.079  1.00 98.93           H  
ATOM    543 HD23 LEU A  35       9.182  -9.394  85.380  1.00 98.93           H  
ATOM    544  N   GLU A  36       5.081 -11.502  87.892  1.00 98.85           N  
ATOM    545  CA  GLU A  36       4.312 -12.701  88.247  1.00 98.85           C  
ATOM    546  C   GLU A  36       3.553 -13.269  87.039  1.00 98.85           C  
ATOM    547  O   GLU A  36       3.583 -14.480  86.815  1.00 98.85           O  
ATOM    548  CB  GLU A  36       3.321 -12.361  89.376  1.00 98.85           C  
ATOM    549  CG  GLU A  36       3.993 -12.196  90.752  1.00 98.85           C  
ATOM    550  CD  GLU A  36       3.089 -11.522  91.805  1.00 98.85           C  
ATOM    551  OE1 GLU A  36       3.625 -11.152  92.879  1.00 98.85           O  
ATOM    552  OE2 GLU A  36       1.875 -11.341  91.553  1.00 98.85           O1-
ATOM    553  H   GLU A  36       4.884 -10.655  88.405  1.00 98.85           H  
ATOM    554  HA  GLU A  36       4.990 -13.480  88.593  1.00 98.85           H  
ATOM    555  HB2 GLU A  36       2.798 -11.442  89.109  1.00 98.85           H  
ATOM    556  HB3 GLU A  36       2.584 -13.160  89.455  1.00 98.85           H  
ATOM    557  HG2 GLU A  36       4.291 -13.181  91.110  1.00 98.85           H  
ATOM    558  HG3 GLU A  36       4.903 -11.604  90.643  1.00 98.85           H  
ATOM    559  N   ALA A  37       2.925 -12.408  86.228  1.00 98.94           N  
ATOM    560  CA  ALA A  37       2.197 -12.816  85.028  1.00 98.94           C  
ATOM    561  C   ALA A  37       3.114 -13.486  83.991  1.00 98.94           C  
ATOM    562  O   ALA A  37       2.806 -14.577  83.510  1.00 98.94           O  
ATOM    563  CB  ALA A  37       1.485 -11.589  84.442  1.00 98.94           C  
ATOM    564  H   ALA A  37       2.916 -11.430  86.480  1.00 98.94           H  
ATOM    565  HA  ALA A  37       1.442 -13.549  85.313  1.00 98.94           H  
ATOM    566  HB1 ALA A  37       0.917 -11.879  83.558  1.00 98.94           H  
ATOM    567  HB2 ALA A  37       2.212 -10.827  84.160  1.00 98.94           H  
ATOM    568  HB3 ALA A  37       0.801 -11.171  85.180  1.00 98.94           H  
ATOM    569  N   GLY A  38       4.254 -12.867  83.670  1.00 98.94           N  
ATOM    570  CA  GLY A  38       5.214 -13.451  82.731  1.00 98.94           C  
ATOM    571  C   GLY A  38       5.940 -14.671  83.307  1.00 98.94           C  
ATOM    572  O   GLY A  38       6.157 -15.662  82.614  1.00 98.94           O  
ATOM    573  H   GLY A  38       4.462 -11.976  84.099  1.00 98.94           H  
ATOM    574  HA2 GLY A  38       5.956 -12.700  82.463  1.00 98.94           H  
ATOM    575  HA3 GLY A  38       4.692 -13.757  81.825  1.00 98.94           H  
ATOM    576  N   GLU A  39       6.292 -14.643  84.593  1.00 98.74           N  
ATOM    577  CA  GLU A  39       7.020 -15.730  85.243  1.00 98.74           C  
ATOM    578  C   GLU A  39       6.159 -16.987  85.399  1.00 98.74           C  
ATOM    579  O   GLU A  39       6.690 -18.089  85.280  1.00 98.74           O  
ATOM    580  CB  GLU A  39       7.562 -15.282  86.606  1.00 98.74           C  
ATOM    581  CG  GLU A  39       8.681 -16.224  87.056  1.00 98.74           C  
ATOM    582  CD  GLU A  39       9.063 -16.121  88.528  1.00 98.74           C  
ATOM    583  OE1 GLU A  39      10.100 -16.735  88.864  1.00 98.74           O  
ATOM    584  OE2 GLU A  39       8.235 -15.716  89.374  1.00 98.74           O1-
ATOM    585  H   GLU A  39       6.092 -13.815  85.136  1.00 98.74           H  
ATOM    586  HA  GLU A  39       7.867 -15.994  84.609  1.00 98.74           H  
ATOM    587  HB2 GLU A  39       6.744 -15.265  87.329  1.00 98.74           H  
ATOM    588  HB3 GLU A  39       7.996 -14.286  86.522  1.00 98.74           H  
ATOM    589  HG2 GLU A  39       9.552 -16.020  86.434  1.00 98.74           H  
ATOM    590  HG3 GLU A  39       8.388 -17.260  86.884  1.00 98.74           H  
ATOM    591  N   ALA A  40       4.845 -16.858  85.613  1.00 98.73           N  
ATOM    592  CA  ALA A  40       3.933 -18.002  85.639  1.00 98.73           C  
ATOM    593  C   ALA A  40       4.028 -18.825  84.342  1.00 98.73           C  
ATOM    594  O   ALA A  40       4.187 -20.044  84.394  1.00 98.73           O  
ATOM    595  CB  ALA A  40       2.508 -17.491  85.884  1.00 98.73           C  
ATOM    596  H   ALA A  40       4.458 -15.935  85.748  1.00 98.73           H  
ATOM    597  HA  ALA A  40       4.212 -18.658  86.463  1.00 98.73           H  
ATOM    598  HB1 ALA A  40       2.214 -16.802  85.091  1.00 98.73           H  
ATOM    599  HB2 ALA A  40       1.816 -18.333  85.900  1.00 98.73           H  
ATOM    600  HB3 ALA A  40       2.461 -16.971  86.841  1.00 98.73           H  
ATOM    601  N   VAL A  41       4.054 -18.149  83.188  1.00 98.83           N  
ATOM    602  CA  VAL A  41       4.245 -18.788  81.877  1.00 98.83           C  
ATOM    603  C   VAL A  41       5.590 -19.519  81.815  1.00 98.83           C  
ATOM    604  O   VAL A  41       5.649 -20.697  81.460  1.00 98.83           O  
ATOM    605  CB  VAL A  41       4.139 -17.741  80.750  1.00 98.83           C  
ATOM    606  CG1 VAL A  41       4.382 -18.359  79.375  1.00 98.83           C  
ATOM    607  CG2 VAL A  41       2.763 -17.063  80.727  1.00 98.83           C  
ATOM    608  H   VAL A  41       3.957 -17.144  83.224  1.00 98.83           H  
ATOM    609  HA  VAL A  41       3.463 -19.533  81.731  1.00 98.83           H  
ATOM    610  HB  VAL A  41       4.895 -16.970  80.901  1.00 98.83           H  
ATOM    611 HG11 VAL A  41       5.396 -18.752  79.299  1.00 98.83           H  
ATOM    612 HG12 VAL A  41       3.655 -19.148  79.179  1.00 98.83           H  
ATOM    613 HG13 VAL A  41       4.277 -17.575  78.625  1.00 98.83           H  
ATOM    614 HG21 VAL A  41       2.720 -16.340  79.912  1.00 98.83           H  
ATOM    615 HG22 VAL A  41       2.587 -16.529  81.660  1.00 98.83           H  
ATOM    616 HG23 VAL A  41       1.980 -17.810  80.586  1.00 98.83           H  
ATOM    617  N   LEU A  42       6.680 -18.858  82.211  1.00 98.69           N  
ATOM    618  CA  LEU A  42       8.028 -19.438  82.153  1.00 98.69           C  
ATOM    619  C   LEU A  42       8.206 -20.612  83.127  1.00 98.69           C  
ATOM    620  O   LEU A  42       8.833 -21.619  82.780  1.00 98.69           O  
ATOM    621  CB  LEU A  42       9.073 -18.346  82.441  1.00 98.69           C  
ATOM    622  CG  LEU A  42       9.097 -17.201  81.416  1.00 98.69           C  
ATOM    623  CD1 LEU A  42      10.075 -16.119  81.868  1.00 98.69           C  
ATOM    624  CD2 LEU A  42       9.513 -17.679  80.026  1.00 98.69           C  
ATOM    625  H   LEU A  42       6.568 -17.898  82.507  1.00 98.69           H  
ATOM    626  HA  LEU A  42       8.193 -19.833  81.151  1.00 98.69           H  
ATOM    627  HB2 LEU A  42       8.880 -17.932  83.430  1.00 98.69           H  
ATOM    628  HB3 LEU A  42      10.059 -18.810  82.460  1.00 98.69           H  
ATOM    629  HG  LEU A  42       8.105 -16.754  81.357  1.00 98.69           H  
ATOM    630 HD11 LEU A  42      10.022 -15.278  81.176  1.00 98.69           H  
ATOM    631 HD12 LEU A  42       9.802 -15.769  82.864  1.00 98.69           H  
ATOM    632 HD13 LEU A  42      11.094 -16.504  81.878  1.00 98.69           H  
ATOM    633 HD21 LEU A  42       9.630 -16.826  79.358  1.00 98.69           H  
ATOM    634 HD22 LEU A  42      10.459 -18.217  80.090  1.00 98.69           H  
ATOM    635 HD23 LEU A  42       8.749 -18.334  79.602  1.00 98.69           H  
ATOM    636  N   LYS A  43       7.635 -20.530  84.334  1.00 96.74           N  
ATOM    637  CA  LYS A  43       7.650 -21.598  85.348  1.00 96.74           C  
ATOM    638  C   LYS A  43       6.988 -22.870  84.839  1.00 96.74           C  
ATOM    639  O   LYS A  43       7.553 -23.945  85.058  1.00 96.74           O  
ATOM    640  CB  LYS A  43       6.966 -21.120  86.641  1.00 96.74           C  
ATOM    641  CG  LYS A  43       7.961 -20.378  87.540  1.00 96.74           C  
ATOM    642  CD  LYS A  43       7.275 -19.706  88.738  1.00 96.74           C  
ATOM    643  CE  LYS A  43       8.334 -19.218  89.737  1.00 96.74           C  
ATOM    644  NZ  LYS A  43       7.860 -18.113  90.606  1.00 96.74           N1+
ATOM    645  H   LYS A  43       7.127 -19.682  84.545  1.00 96.74           H  
ATOM    646  HA  LYS A  43       8.685 -21.856  85.572  1.00 96.74           H  
ATOM    647  HB2 LYS A  43       6.587 -21.981  87.192  1.00 96.74           H  
ATOM    648  HB3 LYS A  43       6.118 -20.479  86.397  1.00 96.74           H  
ATOM    649  HG2 LYS A  43       8.707 -21.088  87.897  1.00 96.74           H  
ATOM    650  HG3 LYS A  43       8.461 -19.610  86.950  1.00 96.74           H  
ATOM    651  HD2 LYS A  43       6.602 -20.408  89.230  1.00 96.74           H  
ATOM    652  HD3 LYS A  43       6.699 -18.860  88.364  1.00 96.74           H  
ATOM    653  HE2 LYS A  43       9.189 -18.847  89.172  1.00 96.74           H  
ATOM    654  HE3 LYS A  43       8.675 -20.063  90.336  1.00 96.74           H  
ATOM    655  HZ1 LYS A  43       8.582 -17.828  91.251  1.00 96.74           H  
ATOM    656  HZ2 LYS A  43       6.986 -18.304  91.076  1.00 96.74           H  
ATOM    657  HZ3 LYS A  43       7.753 -17.272  90.057  1.00 96.74           H  
ATOM    658  N   ASP A  44       5.921 -22.747  84.059  1.00 96.66           N  
ATOM    659  CA  ASP A  44       5.237 -23.879  83.423  1.00 96.66           C  
ATOM    660  C   ASP A  44       5.925 -24.354  82.133  1.00 96.66           C  
ATOM    661  O   ASP A  44       5.616 -25.418  81.605  1.00 96.66           O  
ATOM    662  CB  ASP A  44       3.759 -23.515  83.217  1.00 96.66           C  
ATOM    663  CG  ASP A  44       2.979 -23.447  84.540  1.00 96.66           C  
ATOM    664  OD1 ASP A  44       3.524 -23.892  85.581  1.00 96.66           O  
ATOM    665  OD2 ASP A  44       1.812 -23.005  84.492  1.00 96.66           O1-
ATOM    666  H   ASP A  44       5.476 -21.843  83.995  1.00 96.66           H  
ATOM    667  HA  ASP A  44       5.265 -24.731  84.102  1.00 96.66           H  
ATOM    668  HB2 ASP A  44       3.294 -24.278  82.593  1.00 96.66           H  
ATOM    669  HB3 ASP A  44       3.689 -22.561  82.695  1.00 96.66           H  
ATOM    670  N   GLY A  45       6.951 -23.631  81.673  1.00 97.47           N  
ATOM    671  CA  GLY A  45       7.695 -23.945  80.453  1.00 97.47           C  
ATOM    672  C   GLY A  45       7.034 -23.449  79.173  1.00 97.47           C  
ATOM    673  O   GLY A  45       7.305 -23.996  78.110  1.00 97.47           O  
ATOM    674  H   GLY A  45       7.087 -22.720  82.088  1.00 97.47           H  
ATOM    675  HA2 GLY A  45       8.648 -23.420  80.498  1.00 97.47           H  
ATOM    676  HA3 GLY A  45       7.858 -25.018  80.363  1.00 97.47           H  
ATOM    677  N   GLY A  46       6.194 -22.421  79.277  1.00 98.55           N  
ATOM    678  CA  GLY A  46       5.725 -21.656  78.129  1.00 98.55           C  
ATOM    679  C   GLY A  46       6.843 -20.842  77.473  1.00 98.55           C  
ATOM    680  O   GLY A  46       7.923 -20.649  78.041  1.00 98.55           O  
ATOM    681  H   GLY A  46       6.014 -22.027  80.190  1.00 98.55           H  
ATOM    682  HA2 GLY A  46       4.933 -20.976  78.441  1.00 98.55           H  
ATOM    683  HA3 GLY A  46       5.312 -22.340  77.387  1.00 98.55           H  
ATOM    684  N   ALA A  47       6.566 -20.370  76.258  1.00 98.84           N  
ATOM    685  CA  ALA A  47       7.540 -19.676  75.429  1.00 98.84           C  
ATOM    686  C   ALA A  47       7.822 -18.253  75.930  1.00 98.84           C  
ATOM    687  O   ALA A  47       6.965 -17.601  76.536  1.00 98.84           O  
ATOM    688  CB  ALA A  47       7.028 -19.670  73.982  1.00 98.84           C  
ATOM    689  H   ALA A  47       5.633 -20.478  75.886  1.00 98.84           H  
ATOM    690  HA  ALA A  47       8.477 -20.232  75.457  1.00 98.84           H  
ATOM    691  HB1 ALA A  47       6.831 -20.691  73.658  1.00 98.84           H  
ATOM    692  HB2 ALA A  47       7.781 -19.230  73.329  1.00 98.84           H  
ATOM    693  HB3 ALA A  47       6.109 -19.088  73.916  1.00 98.84           H  
ATOM    694  N   ALA A  48       9.000 -17.727  75.585  1.00 98.95           N  
ATOM    695  CA  ALA A  48       9.379 -16.351  75.904  1.00 98.95           C  
ATOM    696  C   ALA A  48       8.354 -15.333  75.377  1.00 98.95           C  
ATOM    697  O   ALA A  48       7.989 -14.400  76.090  1.00 98.95           O  
ATOM    698  CB  ALA A  48      10.774 -16.087  75.328  1.00 98.95           C  
ATOM    699  H   ALA A  48       9.688 -18.334  75.161  1.00 98.95           H  
ATOM    700  HA  ALA A  48       9.424 -16.241  76.988  1.00 98.95           H  
ATOM    701  HB1 ALA A  48      10.782 -16.248  74.251  1.00 98.95           H  
ATOM    702  HB2 ALA A  48      11.495 -16.760  75.793  1.00 98.95           H  
ATOM    703  HB3 ALA A  48      11.076 -15.060  75.536  1.00 98.95           H  
ATOM    704  N   LEU A  49       7.836 -15.549  74.161  1.00 98.97           N  
ATOM    705  CA  LEU A  49       6.824 -14.697  73.533  1.00 98.97           C  
ATOM    706  C   LEU A  49       5.528 -14.614  74.358  1.00 98.97           C  
ATOM    707  O   LEU A  49       4.954 -13.534  74.515  1.00 98.97           O  
ATOM    708  CB  LEU A  49       6.558 -15.239  72.119  1.00 98.97           C  
ATOM    709  CG  LEU A  49       5.474 -14.463  71.350  1.00 98.97           C  
ATOM    710  CD1 LEU A  49       5.900 -13.024  71.041  1.00 98.97           C  
ATOM    711  CD2 LEU A  49       5.150 -15.214  70.062  1.00 98.97           C  
ATOM    712  H   LEU A  49       8.198 -16.329  73.630  1.00 98.97           H  
ATOM    713  HA  LEU A  49       7.225 -13.687  73.444  1.00 98.97           H  
ATOM    714  HB2 LEU A  49       7.484 -15.214  71.544  1.00 98.97           H  
ATOM    715  HB3 LEU A  49       6.243 -16.279  72.207  1.00 98.97           H  
ATOM    716  HG  LEU A  49       4.558 -14.436  71.941  1.00 98.97           H  
ATOM    717 HD11 LEU A  49       5.097 -12.514  70.509  1.00 98.97           H  
ATOM    718 HD12 LEU A  49       6.801 -13.020  70.428  1.00 98.97           H  
ATOM    719 HD13 LEU A  49       6.088 -12.475  71.964  1.00 98.97           H  
ATOM    720 HD21 LEU A  49       5.966 -15.119  69.347  1.00 98.97           H  
ATOM    721 HD22 LEU A  49       4.988 -16.270  70.277  1.00 98.97           H  
ATOM    722 HD23 LEU A  49       4.220 -14.829  69.644  1.00 98.97           H  
ATOM    723  N   ASP A  50       5.079 -15.738  74.916  1.00 98.97           N  
ATOM    724  CA  ASP A  50       3.884 -15.786  75.760  1.00 98.97           C  
ATOM    725  C   ASP A  50       4.121 -15.041  77.079  1.00 98.97           C  
ATOM    726  O   ASP A  50       3.268 -14.270  77.521  1.00 98.97           O  
ATOM    727  CB  ASP A  50       3.489 -17.251  76.014  1.00 98.97           C  
ATOM    728  CG  ASP A  50       3.074 -17.998  74.751  1.00 98.97           C  
ATOM    729  OD1 ASP A  50       2.362 -17.388  73.918  1.00 98.97           O  
ATOM    730  OD2 ASP A  50       3.474 -19.175  74.620  1.00 98.97           O1-
ATOM    731  H   ASP A  50       5.629 -16.580  74.825  1.00 98.97           H  
ATOM    732  HA  ASP A  50       3.059 -15.289  75.249  1.00 98.97           H  
ATOM    733  HB2 ASP A  50       4.338 -17.773  76.457  1.00 98.97           H  
ATOM    734  HB3 ASP A  50       2.660 -17.277  76.721  1.00 98.97           H  
ATOM    735  N   ALA A  51       5.311 -15.203  77.664  1.00 98.98           N  
ATOM    736  CA  ALA A  51       5.692 -14.550  78.910  1.00 98.98           C  
ATOM    737  C   ALA A  51       5.757 -13.021  78.781  1.00 98.98           C  
ATOM    738  O   ALA A  51       5.202 -12.313  79.623  1.00 98.98           O  
ATOM    739  CB  ALA A  51       7.033 -15.126  79.362  1.00 98.98           C  
ATOM    740  H   ALA A  51       5.967 -15.842  77.239  1.00 98.98           H  
ATOM    741  HA  ALA A  51       4.944 -14.785  79.666  1.00 98.98           H  
ATOM    742  HB1 ALA A  51       6.948 -16.210  79.448  1.00 98.98           H  
ATOM    743  HB2 ALA A  51       7.817 -14.886  78.643  1.00 98.98           H  
ATOM    744  HB3 ALA A  51       7.303 -14.703  80.330  1.00 98.98           H  
ATOM    745  N   VAL A  52       6.389 -12.497  77.722  1.00 98.98           N  
ATOM    746  CA  VAL A  52       6.470 -11.041  77.508  1.00 98.98           C  
ATOM    747  C   VAL A  52       5.107 -10.444  77.180  1.00 98.98           C  
ATOM    748  O   VAL A  52       4.784  -9.365  77.669  1.00 98.98           O  
ATOM    749  CB  VAL A  52       7.506 -10.631  76.446  1.00 98.98           C  
ATOM    750  CG1 VAL A  52       8.904 -11.074  76.872  1.00 98.98           C  
ATOM    751  CG2 VAL A  52       7.223 -11.169  75.041  1.00 98.98           C  
ATOM    752  H   VAL A  52       6.841 -13.120  77.068  1.00 98.98           H  
ATOM    753  HA  VAL A  52       6.780 -10.584  78.449  1.00 98.98           H  
ATOM    754  HB  VAL A  52       7.517  -9.543  76.388  1.00 98.98           H  
ATOM    755 HG11 VAL A  52       9.114 -10.728  77.884  1.00 98.98           H  
ATOM    756 HG12 VAL A  52       8.988 -12.160  76.832  1.00 98.98           H  
ATOM    757 HG13 VAL A  52       9.634 -10.637  76.191  1.00 98.98           H  
ATOM    758 HG21 VAL A  52       7.991 -10.818  74.351  1.00 98.98           H  
ATOM    759 HG22 VAL A  52       6.255 -10.824  74.677  1.00 98.98           H  
ATOM    760 HG23 VAL A  52       7.234 -12.259  75.056  1.00 98.98           H  
ATOM    761  N   THR A  53       4.273 -11.172  76.431  1.00 98.98           N  
ATOM    762  CA  THR A  53       2.899 -10.749  76.138  1.00 98.98           C  
ATOM    763  C   THR A  53       2.088 -10.645  77.433  1.00 98.98           C  
ATOM    764  O   THR A  53       1.473  -9.613  77.686  1.00 98.98           O  
ATOM    765  CB  THR A  53       2.216 -11.715  75.157  1.00 98.98           C  
ATOM    766  CG2 THR A  53       0.829 -11.228  74.755  1.00 98.98           C  
ATOM    767  OG1 THR A  53       2.939 -11.843  73.954  1.00 98.98           O  
ATOM    768  H   THR A  53       4.601 -12.053  76.062  1.00 98.98           H  
ATOM    769  HA  THR A  53       2.922  -9.759  75.683  1.00 98.98           H  
ATOM    770  HB  THR A  53       2.128 -12.699  75.618  1.00 98.98           H  
ATOM    771  HG1 THR A  53       3.726 -12.365  74.131  1.00 98.98           H  
ATOM    772 HG21 THR A  53       0.187 -11.130  75.630  1.00 98.98           H  
ATOM    773 HG22 THR A  53       0.905 -10.260  74.258  1.00 98.98           H  
ATOM    774 HG23 THR A  53       0.374 -11.949  74.075  1.00 98.98           H  
ATOM    775  N   ALA A  54       2.132 -11.669  78.295  1.00 98.97           N  
ATOM    776  CA  ALA A  54       1.420 -11.670  79.574  1.00 98.97           C  
ATOM    777  C   ALA A  54       1.904 -10.556  80.520  1.00 98.97           C  
ATOM    778  O   ALA A  54       1.089  -9.871  81.142  1.00 98.97           O  
ATOM    779  CB  ALA A  54       1.582 -13.053  80.216  1.00 98.97           C  
ATOM    780  H   ALA A  54       2.655 -12.497  78.049  1.00 98.97           H  
ATOM    781  HA  ALA A  54       0.361 -11.497  79.385  1.00 98.97           H  
ATOM    782  HB1 ALA A  54       1.036 -13.088  81.158  1.00 98.97           H  
ATOM    783  HB2 ALA A  54       2.635 -13.257  80.411  1.00 98.97           H  
ATOM    784  HB3 ALA A  54       1.190 -13.819  79.549  1.00 98.97           H  
ATOM    785  N   ALA A  55       3.221 -10.343  80.597  1.00 98.98           N  
ATOM    786  CA  ALA A  55       3.805  -9.278  81.402  1.00 98.98           C  
ATOM    787  C   ALA A  55       3.371  -7.884  80.918  1.00 98.98           C  
ATOM    788  O   ALA A  55       3.001  -7.043  81.737  1.00 98.98           O  
ATOM    789  CB  ALA A  55       5.328  -9.436  81.382  1.00 98.98           C  
ATOM    790  H   ALA A  55       3.842 -10.955  80.088  1.00 98.98           H  
ATOM    791  HA  ALA A  55       3.462  -9.388  82.430  1.00 98.98           H  
ATOM    792  HB1 ALA A  55       5.604 -10.401  81.810  1.00 98.98           H  
ATOM    793  HB2 ALA A  55       5.697  -9.379  80.358  1.00 98.98           H  
ATOM    794  HB3 ALA A  55       5.782  -8.643  81.976  1.00 98.98           H  
ATOM    795  N   VAL A  56       3.366  -7.638  79.602  1.00 98.98           N  
ATOM    796  CA  VAL A  56       2.931  -6.348  79.045  1.00 98.98           C  
ATOM    797  C   VAL A  56       1.426  -6.143  79.194  1.00 98.98           C  
ATOM    798  O   VAL A  56       1.038  -5.041  79.566  1.00 98.98           O  
ATOM    799  CB  VAL A  56       3.410  -6.153  77.595  1.00 98.98           C  
ATOM    800  CG1 VAL A  56       2.845  -4.877  76.960  1.00 98.98           C  
ATOM    801  CG2 VAL A  56       4.936  -6.004  77.574  1.00 98.98           C  
ATOM    802  H   VAL A  56       3.687  -8.355  78.968  1.00 98.98           H  
ATOM    803  HA  VAL A  56       3.393  -5.558  79.636  1.00 98.98           H  
ATOM    804  HB  VAL A  56       3.118  -7.013  76.994  1.00 98.98           H  
ATOM    805 HG11 VAL A  56       3.280  -4.726  75.973  1.00 98.98           H  
ATOM    806 HG12 VAL A  56       3.068  -4.015  77.590  1.00 98.98           H  
ATOM    807 HG13 VAL A  56       1.763  -4.952  76.849  1.00 98.98           H  
ATOM    808 HG21 VAL A  56       5.409  -6.913  77.944  1.00 98.98           H  
ATOM    809 HG22 VAL A  56       5.238  -5.166  78.202  1.00 98.98           H  
ATOM    810 HG23 VAL A  56       5.277  -5.826  76.555  1.00 98.98           H  
ATOM    811  N   CYS A  57       0.584  -7.171  79.034  1.00 98.96           N  
ATOM    812  CA  CYS A  57      -0.849  -7.054  79.340  1.00 98.96           C  
ATOM    813  C   CYS A  57      -1.079  -6.580  80.784  1.00 98.96           C  
ATOM    814  O   CYS A  57      -1.859  -5.662  81.021  1.00 98.96           O  
ATOM    815  CB  CYS A  57      -1.555  -8.401  79.140  1.00 98.96           C  
ATOM    816  SG  CYS A  57      -1.702  -8.805  77.382  1.00 98.96           S  
ATOM    817  H   CYS A  57       0.929  -8.047  78.669  1.00 98.96           H  
ATOM    818  HA  CYS A  57      -1.299  -6.315  78.676  1.00 98.96           H  
ATOM    819  HB2 CYS A  57      -2.558  -8.329  79.560  1.00 98.96           H  
ATOM    820  HB3 CYS A  57      -1.009  -9.187  79.660  1.00 98.96           H  
ATOM    821  HG  CYS A  57      -2.430  -9.913  77.540  1.00 98.96           H  
ATOM    822  N   ALA A  58      -0.353  -7.147  81.753  1.00 98.95           N  
ATOM    823  CA  ALA A  58      -0.457  -6.735  83.153  1.00 98.95           C  
ATOM    824  C   ALA A  58       0.006  -5.283  83.393  1.00 98.95           C  
ATOM    825  O   ALA A  58      -0.511  -4.621  84.292  1.00 98.95           O  
ATOM    826  CB  ALA A  58       0.345  -7.729  83.997  1.00 98.95           C  
ATOM    827  H   ALA A  58       0.276  -7.901  81.513  1.00 98.95           H  
ATOM    828  HA  ALA A  58      -1.503  -6.790  83.452  1.00 98.95           H  
ATOM    829  HB1 ALA A  58       0.316  -7.434  85.045  1.00 98.95           H  
ATOM    830  HB2 ALA A  58       1.377  -7.742  83.647  1.00 98.95           H  
ATOM    831  HB3 ALA A  58      -0.078  -8.728  83.891  1.00 98.95           H  
ATOM    832  N   LEU A  59       0.959  -4.777  82.600  1.00 98.87           N  
ATOM    833  CA  LEU A  59       1.377  -3.370  82.634  1.00 98.87           C  
ATOM    834  C   LEU A  59       0.349  -2.451  81.958  1.00 98.87           C  
ATOM    835  O   LEU A  59       0.111  -1.358  82.459  1.00 98.87           O  
ATOM    836  CB  LEU A  59       2.760  -3.209  81.975  1.00 98.87           C  
ATOM    837  CG  LEU A  59       3.903  -3.891  82.740  1.00 98.87           C  
ATOM    838  CD1 LEU A  59       5.170  -4.011  81.893  1.00 98.87           C  
ATOM    839  CD2 LEU A  59       4.269  -3.136  84.024  1.00 98.87           C  
ATOM    840  H   LEU A  59       1.343  -5.375  81.882  1.00 98.87           H  
ATOM    841  HA  LEU A  59       1.438  -3.047  83.672  1.00 98.87           H  
ATOM    842  HB2 LEU A  59       2.712  -3.613  80.964  1.00 98.87           H  
ATOM    843  HB3 LEU A  59       2.987  -2.145  81.896  1.00 98.87           H  
ATOM    844  HG  LEU A  59       3.590  -4.901  83.003  1.00 98.87           H  
ATOM    845 HD11 LEU A  59       5.839  -4.735  82.358  1.00 98.87           H  
ATOM    846 HD12 LEU A  59       5.679  -3.049  81.824  1.00 98.87           H  
ATOM    847 HD13 LEU A  59       4.925  -4.373  80.894  1.00 98.87           H  
ATOM    848 HD21 LEU A  59       4.535  -2.105  83.787  1.00 98.87           H  
ATOM    849 HD22 LEU A  59       3.420  -3.144  84.707  1.00 98.87           H  
ATOM    850 HD23 LEU A  59       5.111  -3.629  84.508  1.00 98.87           H  
ATOM    851  N   GLU A  60      -0.264  -2.889  80.858  1.00 98.76           N  
ATOM    852  CA  GLU A  60      -1.336  -2.173  80.151  1.00 98.76           C  
ATOM    853  C   GLU A  60      -2.639  -2.100  80.957  1.00 98.76           C  
ATOM    854  O   GLU A  60      -3.422  -1.168  80.795  1.00 98.76           O  
ATOM    855  CB  GLU A  60      -1.630  -2.878  78.819  1.00 98.76           C  
ATOM    856  CG  GLU A  60      -0.541  -2.678  77.756  1.00 98.76           C  
ATOM    857  CD  GLU A  60      -0.831  -3.486  76.485  1.00 98.76           C  
ATOM    858  OE1 GLU A  60      -0.373  -3.067  75.397  1.00 98.76           O  
ATOM    859  OE2 GLU A  60      -1.558  -4.496  76.548  1.00 98.76           O1-
ATOM    860  H   GLU A  60       0.011  -3.788  80.488  1.00 98.76           H  
ATOM    861  HA  GLU A  60      -1.020  -1.148  79.956  1.00 98.76           H  
ATOM    862  HB2 GLU A  60      -1.763  -3.942  79.015  1.00 98.76           H  
ATOM    863  HB3 GLU A  60      -2.565  -2.494  78.411  1.00 98.76           H  
ATOM    864  HG2 GLU A  60      -0.507  -1.618  77.507  1.00 98.76           H  
ATOM    865  HG3 GLU A  60       0.435  -2.960  78.152  1.00 98.76           H  
ATOM    866  N   ASP A  61      -2.890  -3.068  81.837  1.00 98.60           N  
ATOM    867  CA  ASP A  61      -4.052  -3.066  82.727  1.00 98.60           C  
ATOM    868  C   ASP A  61      -3.844  -2.180  83.975  1.00 98.60           C  
ATOM    869  O   ASP A  61      -4.803  -1.868  84.694  1.00 98.60           O  
ATOM    870  CB  ASP A  61      -4.390  -4.515  83.113  1.00 98.60           C  
ATOM    871  CG  ASP A  61      -5.016  -5.347  81.982  1.00 98.60           C  
ATOM    872  OD1 ASP A  61      -5.498  -4.769  80.975  1.00 98.60           O  
ATOM    873  OD2 ASP A  61      -5.133  -6.575  82.186  1.00 98.60           O1-
ATOM    874  H   ASP A  61      -2.301  -3.888  81.815  1.00 98.60           H  
ATOM    875  HA  ASP A  61      -4.908  -2.651  82.193  1.00 98.60           H  
ATOM    876  HB2 ASP A  61      -5.106  -4.496  83.934  1.00 98.60           H  
ATOM    877  HB3 ASP A  61      -3.488  -5.010  83.474  1.00 98.60           H  
ATOM    878  N   GLU A  62      -2.605  -1.752  84.240  1.00 97.22           N  
ATOM    879  CA  GLU A  62      -2.227  -0.992  85.427  1.00 97.22           C  
ATOM    880  C   GLU A  62      -2.226   0.532  85.161  1.00 97.22           C  
ATOM    881  O   GLU A  62      -1.280   1.050  84.563  1.00 97.22           O  
ATOM    882  CB  GLU A  62      -0.878  -1.506  85.950  1.00 97.22           C  
ATOM    883  CG  GLU A  62      -0.375  -0.751  87.189  1.00 97.22           C  
ATOM    884  CD  GLU A  62      -1.389  -0.787  88.332  1.00 97.22           C  
ATOM    885  OE1 GLU A  62      -1.813   0.297  88.789  1.00 97.22           O  
ATOM    886  OE2 GLU A  62      -1.709  -1.906  88.794  1.00 97.22           O1-
ATOM    887  H   GLU A  62      -1.884  -1.961  83.564  1.00 97.22           H  
ATOM    888  HA  GLU A  62      -2.954  -1.233  86.203  1.00 97.22           H  
ATOM    889  HB2 GLU A  62      -0.981  -2.561  86.206  1.00 97.22           H  
ATOM    890  HB3 GLU A  62      -0.135  -1.435  85.156  1.00 97.22           H  
ATOM    891  HG2 GLU A  62       0.552  -1.214  87.528  1.00 97.22           H  
ATOM    892  HG3 GLU A  62      -0.149   0.281  86.921  1.00 97.22           H  
ATOM    893  N   PRO A  63      -3.208   1.299  85.690  1.00 96.27           N  
ATOM    894  CA  PRO A  63      -3.398   2.729  85.392  1.00 96.27           C  
ATOM    895  C   PRO A  63      -2.215   3.644  85.737  1.00 96.27           C  
ATOM    896  O   PRO A  63      -2.202   4.816  85.352  1.00 96.27           O  
ATOM    897  CB  PRO A  63      -4.641   3.152  86.189  1.00 96.27           C  
ATOM    898  CG  PRO A  63      -4.729   2.120  87.307  1.00 96.27           C  
ATOM    899  CD  PRO A  63      -4.235   0.855  86.621  1.00 96.27           C  
ATOM    900  HA  PRO A  63      -3.605   2.854  84.329  1.00 96.27           H  
ATOM    901  HB2 PRO A  63      -4.556   4.162  86.590  1.00 96.27           H  
ATOM    902  HB3 PRO A  63      -5.531   3.082  85.563  1.00 96.27           H  
ATOM    903  HG2 PRO A  63      -4.047   2.388  88.114  1.00 96.27           H  
ATOM    904  HG3 PRO A  63      -5.747   2.007  87.679  1.00 96.27           H  
ATOM    905  HD2 PRO A  63      -5.048   0.388  86.066  1.00 96.27           H  
ATOM    906  HD3 PRO A  63      -3.853   0.166  87.374  1.00 96.27           H  
ATOM    907  N   LEU A  64      -1.252   3.155  86.520  1.00 94.55           N  
ATOM    908  CA  LEU A  64      -0.044   3.894  86.874  1.00 94.55           C  
ATOM    909  C   LEU A  64       0.955   4.004  85.716  1.00 94.55           C  
ATOM    910  O   LEU A  64       1.737   4.964  85.688  1.00 94.55           O  
ATOM    911  CB  LEU A  64       0.611   3.211  88.084  1.00 94.55           C  
ATOM    912  CG  LEU A  64      -0.211   3.266  89.381  1.00 94.55           C  
ATOM    913  CD1 LEU A  64       0.530   2.495  90.471  1.00 94.55           C  
ATOM    914  CD2 LEU A  64      -0.410   4.705  89.876  1.00 94.55           C  
ATOM    915  H   LEU A  64      -1.319   2.182  86.786  1.00 94.55           H  
ATOM    916  HA  LEU A  64      -0.320   4.915  87.137  1.00 94.55           H  
ATOM    917  HB2 LEU A  64       0.810   2.169  87.832  1.00 94.55           H  
ATOM    918  HB3 LEU A  64       1.571   3.691  88.273  1.00 94.55           H  
ATOM    919  HG  LEU A  64      -1.191   2.814  89.227  1.00 94.55           H  
ATOM    920 HD11 LEU A  64      -0.080   2.497  91.375  1.00 94.55           H  
ATOM    921 HD12 LEU A  64       1.504   2.943  90.669  1.00 94.55           H  
ATOM    922 HD13 LEU A  64       0.659   1.462  90.151  1.00 94.55           H  
ATOM    923 HD21 LEU A  64      -0.913   4.685  90.841  1.00 94.55           H  
ATOM    924 HD22 LEU A  64       0.557   5.198  89.974  1.00 94.55           H  
ATOM    925 HD23 LEU A  64      -1.040   5.250  89.173  1.00 94.55           H  
ATOM    926  N   PHE A  65       0.942   3.057  84.777  1.00 96.18           N  
ATOM    927  CA  PHE A  65       1.858   3.028  83.642  1.00 96.18           C  
ATOM    928  C   PHE A  65       1.207   3.603  82.379  1.00 96.18           C  
ATOM    929  O   PHE A  65      -0.004   3.756  82.283  1.00 96.18           O  
ATOM    930  CB  PHE A  65       2.415   1.618  83.452  1.00 96.18           C  
ATOM    931  CG  PHE A  65       3.111   1.046  84.675  1.00 96.18           C  
ATOM    932  CD1 PHE A  65       4.244   1.681  85.219  1.00 96.18           C  
ATOM    933  CD2 PHE A  65       2.624  -0.125  85.274  1.00 96.18           C  
ATOM    934  CE1 PHE A  65       4.872   1.155  86.364  1.00 96.18           C  
ATOM    935  CE2 PHE A  65       3.236  -0.645  86.426  1.00 96.18           C  
ATOM    936  CZ  PHE A  65       4.355   0.001  86.978  1.00 96.18           C  
ATOM    937  H   PHE A  65       0.215   2.356  84.793  1.00 96.18           H  
ATOM    938  HA  PHE A  65       2.710   3.669  83.867  1.00 96.18           H  
ATOM    939  HB2 PHE A  65       1.607   0.955  83.140  1.00 96.18           H  
ATOM    940  HB3 PHE A  65       3.148   1.668  82.647  1.00 96.18           H  
ATOM    941  HD1 PHE A  65       4.631   2.579  84.761  1.00 96.18           H  
ATOM    942  HD2 PHE A  65       1.779  -0.633  84.830  1.00 96.18           H  
ATOM    943  HE1 PHE A  65       5.741   1.647  86.772  1.00 96.18           H  
ATOM    944  HE2 PHE A  65       2.851  -1.553  86.866  1.00 96.18           H  
ATOM    945  HZ  PHE A  65       4.815  -0.395  87.871  1.00 96.18           H  
ATOM    946  N   ASN A  66       2.031   4.043  81.429  1.00 95.82           N  
ATOM    947  CA  ASN A  66       1.571   4.758  80.237  1.00 95.82           C  
ATOM    948  C   ASN A  66       1.413   3.808  79.036  1.00 95.82           C  
ATOM    949  O   ASN A  66       2.102   3.932  78.028  1.00 95.82           O  
ATOM    950  CB  ASN A  66       2.500   5.954  80.003  1.00 95.82           C  
ATOM    951  CG  ASN A  66       2.194   6.688  78.710  1.00 95.82           C  
ATOM    952  ND2 ASN A  66       3.192   7.276  78.107  1.00 95.82           N  
ATOM    953  OD1 ASN A  66       1.059   6.781  78.276  1.00 95.82           O  
ATOM    954  H   ASN A  66       3.013   3.818  81.497  1.00 95.82           H  
ATOM    955  HA  ASN A  66       0.575   5.161  80.416  1.00 95.82           H  
ATOM    956  HB2 ASN A  66       3.531   5.600  79.998  1.00 95.82           H  
ATOM    957  HB3 ASN A  66       2.398   6.668  80.820  1.00 95.82           H  
ATOM    958 HD21 ASN A  66       4.108   6.887  78.282  1.00 95.82           H  
ATOM    959 HD22 ASN A  66       3.052   7.689  77.196  1.00 95.82           H  
ATOM    960  N   ALA A  67       0.499   2.850  79.157  1.00 97.65           N  
ATOM    961  CA  ALA A  67       0.076   1.960  78.080  1.00 97.65           C  
ATOM    962  C   ALA A  67      -1.290   1.373  78.438  1.00 97.65           C  
ATOM    963  O   ALA A  67      -1.574   1.215  79.620  1.00 97.65           O  
ATOM    964  CB  ALA A  67       1.108   0.849  77.915  1.00 97.65           C  
ATOM    965  H   ALA A  67      -0.005   2.757  80.026  1.00 97.65           H  
ATOM    966  HA  ALA A  67      -0.007   2.518  77.147  1.00 97.65           H  
ATOM    967  HB1 ALA A  67       1.162   0.255  78.828  1.00 97.65           H  
ATOM    968  HB2 ALA A  67       2.083   1.286  77.699  1.00 97.65           H  
ATOM    969  HB3 ALA A  67       0.825   0.206  77.081  1.00 97.65           H  
ATOM    970  N   GLY A  68      -2.139   1.079  77.450  1.00 97.88           N  
ATOM    971  CA  GLY A  68      -3.504   0.632  77.731  1.00 97.88           C  
ATOM    972  C   GLY A  68      -4.222   1.597  78.682  1.00 97.88           C  
ATOM    973  O   GLY A  68      -4.316   2.806  78.434  1.00 97.88           O  
ATOM    974  H   GLY A  68      -1.853   1.193  76.488  1.00 97.88           H  
ATOM    975  HA2 GLY A  68      -3.467  -0.357  78.188  1.00 97.88           H  
ATOM    976  HA3 GLY A  68      -4.077   0.554  76.808  1.00 97.88           H  
ATOM    977  N   ARG A  69      -4.721   1.073  79.800  1.00 97.54           N  
ATOM    978  CA  ARG A  69      -5.340   1.858  80.864  1.00 97.54           C  
ATOM    979  C   ARG A  69      -4.327   2.821  81.479  1.00 97.54           C  
ATOM    980  O   ARG A  69      -3.349   2.402  82.075  1.00 97.54           O  
ATOM    981  CB  ARG A  69      -5.900   0.891  81.909  1.00 97.54           C  
ATOM    982  CG  ARG A  69      -6.643   1.665  82.993  1.00 97.54           C  
ATOM    983  CD  ARG A  69      -7.454   0.709  83.858  1.00 97.54           C  
ATOM    984  NE  ARG A  69      -8.394   1.455  84.709  1.00 97.54           N  
ATOM    985  CZ  ARG A  69      -8.996   0.980  85.778  1.00 97.54           C  
ATOM    986  NH1 ARG A  69      -8.763  -0.231  86.207  1.00 97.54           N1+
ATOM    987  NH2 ARG A  69      -9.855   1.716  86.426  1.00 97.54           N  
ATOM    988  H   ARG A  69      -4.423   0.135  80.029  1.00 97.54           H  
ATOM    989  HA  ARG A  69      -6.159   2.435  80.434  1.00 97.54           H  
ATOM    990  HB2 ARG A  69      -5.095   0.312  82.360  1.00 97.54           H  
ATOM    991  HB3 ARG A  69      -6.587   0.205  81.415  1.00 97.54           H  
ATOM    992  HG2 ARG A  69      -7.299   2.397  82.525  1.00 97.54           H  
ATOM    993  HG3 ARG A  69      -5.921   2.196  83.614  1.00 97.54           H  
ATOM    994  HD2 ARG A  69      -8.021   0.043  83.208  1.00 97.54           H  
ATOM    995  HD3 ARG A  69      -6.762   0.113  84.452  1.00 97.54           H  
ATOM    996  HE  ARG A  69      -8.702   2.341  84.336  1.00 97.54           H  
ATOM    997 HH11 ARG A  69      -8.089  -0.780  85.695  1.00 97.54           H  
ATOM    998 HH12 ARG A  69      -9.224  -0.613  87.021  1.00 97.54           H  
ATOM    999 HH21 ARG A  69     -10.098   2.616  86.038  1.00 97.54           H  
ATOM   1000 HH22 ARG A  69     -10.364   1.332  87.209  1.00 97.54           H  
ATOM   1001  N   GLY A  70      -4.600   4.125  81.408  1.00 95.35           N  
ATOM   1002  CA  GLY A  70      -3.651   5.142  81.874  1.00 95.35           C  
ATOM   1003  C   GLY A  70      -2.680   5.645  80.801  1.00 95.35           C  
ATOM   1004  O   GLY A  70      -1.788   6.435  81.128  1.00 95.35           O  
ATOM   1005  H   GLY A  70      -5.432   4.425  80.921  1.00 95.35           H  
ATOM   1006  HA2 GLY A  70      -3.058   4.750  82.701  1.00 95.35           H  
ATOM   1007  HA3 GLY A  70      -4.215   6.002  82.236  1.00 95.35           H  
ATOM   1008  N   ALA A  71      -2.885   5.273  79.530  1.00 97.09           N  
ATOM   1009  CA  ALA A  71      -2.232   5.910  78.391  1.00 97.09           C  
ATOM   1010  C   ALA A  71      -2.435   7.438  78.405  1.00 97.09           C  
ATOM   1011  O   ALA A  71      -3.529   7.946  78.679  1.00 97.09           O  
ATOM   1012  CB  ALA A  71      -2.759   5.294  77.089  1.00 97.09           C  
ATOM   1013  H   ALA A  71      -3.555   4.542  79.332  1.00 97.09           H  
ATOM   1014  HA  ALA A  71      -1.164   5.702  78.455  1.00 97.09           H  
ATOM   1015  HB1 ALA A  71      -2.319   5.802  76.230  1.00 97.09           H  
ATOM   1016  HB2 ALA A  71      -3.843   5.392  77.040  1.00 97.09           H  
ATOM   1017  HB3 ALA A  71      -2.495   4.237  77.047  1.00 97.09           H  
ATOM   1018  N   VAL A  72      -1.366   8.174  78.106  1.00 96.11           N  
ATOM   1019  CA  VAL A  72      -1.372   9.634  77.955  1.00 96.11           C  
ATOM   1020  C   VAL A  72      -2.219  10.070  76.761  1.00 96.11           C  
ATOM   1021  O   VAL A  72      -2.473   9.316  75.823  1.00 96.11           O  
ATOM   1022  CB  VAL A  72       0.053  10.211  77.833  1.00 96.11           C  
ATOM   1023  CG1 VAL A  72       0.860  10.028  79.125  1.00 96.11           C  
ATOM   1024  CG2 VAL A  72       0.811   9.649  76.627  1.00 96.11           C  
ATOM   1025  H   VAL A  72      -0.501   7.685  77.931  1.00 96.11           H  
ATOM   1026  HA  VAL A  72      -1.832  10.061  78.847  1.00 96.11           H  
ATOM   1027  HB  VAL A  72      -0.030  11.286  77.681  1.00 96.11           H  
ATOM   1028 HG11 VAL A  72       0.490  10.729  79.874  1.00 96.11           H  
ATOM   1029 HG12 VAL A  72       1.910  10.259  78.945  1.00 96.11           H  
ATOM   1030 HG13 VAL A  72       0.781   9.006  79.496  1.00 96.11           H  
ATOM   1031 HG21 VAL A  72       0.392  10.050  75.703  1.00 96.11           H  
ATOM   1032 HG22 VAL A  72       1.862   9.929  76.694  1.00 96.11           H  
ATOM   1033 HG23 VAL A  72       0.750   8.561  76.586  1.00 96.11           H  
ATOM   1034  N   PHE A  73      -2.646  11.328  76.798  1.00 96.31           N  
ATOM   1035  CA  PHE A  73      -3.451  11.926  75.743  1.00 96.31           C  
ATOM   1036  C   PHE A  73      -2.581  12.661  74.719  1.00 96.31           C  
ATOM   1037  O   PHE A  73      -1.574  13.283  75.067  1.00 96.31           O  
ATOM   1038  CB  PHE A  73      -4.479  12.865  76.373  1.00 96.31           C  
ATOM   1039  CG  PHE A  73      -5.485  12.185  77.277  1.00 96.31           C  
ATOM   1040  CD1 PHE A  73      -6.662  11.648  76.725  1.00 96.31           C  
ATOM   1041  CD2 PHE A  73      -5.246  12.068  78.661  1.00 96.31           C  
ATOM   1042  CE1 PHE A  73      -7.581  10.971  77.541  1.00 96.31           C  
ATOM   1043  CE2 PHE A  73      -6.168  11.389  79.477  1.00 96.31           C  
ATOM   1044  CZ  PHE A  73      -7.327  10.830  78.915  1.00 96.31           C  
ATOM   1045  H   PHE A  73      -2.375  11.915  77.574  1.00 96.31           H  
ATOM   1046  HA  PHE A  73      -3.997  11.144  75.216  1.00 96.31           H  
ATOM   1047  HB2 PHE A  73      -5.024  13.354  75.566  1.00 96.31           H  
ATOM   1048  HB3 PHE A  73      -3.947  13.625  76.944  1.00 96.31           H  
ATOM   1049  HD1 PHE A  73      -6.849  11.729  75.664  1.00 96.31           H  
ATOM   1050  HD2 PHE A  73      -4.351  12.492  79.092  1.00 96.31           H  
ATOM   1051  HE1 PHE A  73      -8.469  10.534  77.108  1.00 96.31           H  
ATOM   1052  HE2 PHE A  73      -5.988  11.284  80.537  1.00 96.31           H  
ATOM   1053  HZ  PHE A  73      -8.021  10.283  79.534  1.00 96.31           H  
ATOM   1054  N   THR A  74      -3.027  12.642  73.468  1.00 95.94           N  
ATOM   1055  CA  THR A  74      -2.598  13.564  72.409  1.00 95.94           C  
ATOM   1056  C   THR A  74      -3.001  15.003  72.747  1.00 95.94           C  
ATOM   1057  O   THR A  74      -3.820  15.254  73.635  1.00 95.94           O  
ATOM   1058  CB  THR A  74      -3.211  13.182  71.047  1.00 95.94           C  
ATOM   1059  CG2 THR A  74      -2.865  11.764  70.586  1.00 95.94           C  
ATOM   1060  OG1 THR A  74      -4.617  13.263  71.111  1.00 95.94           O  
ATOM   1061  H   THR A  74      -3.848  12.085  73.278  1.00 95.94           H  
ATOM   1062  HA  THR A  74      -1.512  13.530  72.321  1.00 95.94           H  
ATOM   1063  HB  THR A  74      -2.860  13.883  70.289  1.00 95.94           H  
ATOM   1064  HG1 THR A  74      -4.899  12.434  71.503  1.00 95.94           H  
ATOM   1065 HG21 THR A  74      -3.427  11.530  69.681  1.00 95.94           H  
ATOM   1066 HG22 THR A  74      -3.101  11.022  71.349  1.00 95.94           H  
ATOM   1067 HG23 THR A  74      -1.804  11.711  70.346  1.00 95.94           H  
ATOM   1068  N   ASP A  75      -2.468  15.967  72.004  1.00 93.26           N  
ATOM   1069  CA  ASP A  75      -2.864  17.379  72.075  1.00 93.26           C  
ATOM   1070  C   ASP A  75      -4.341  17.646  71.719  1.00 93.26           C  
ATOM   1071  O   ASP A  75      -4.872  18.702  72.060  1.00 93.26           O  
ATOM   1072  CB  ASP A  75      -1.910  18.223  71.215  1.00 93.26           C  
ATOM   1073  CG  ASP A  75      -1.809  17.819  69.736  1.00 93.26           C  
ATOM   1074  OD1 ASP A  75      -2.468  16.841  69.311  1.00 93.26           O  
ATOM   1075  OD2 ASP A  75      -0.991  18.464  69.045  1.00 93.26           O1-
ATOM   1076  H   ASP A  75      -1.872  15.706  71.232  1.00 93.26           H  
ATOM   1077  HA  ASP A  75      -2.744  17.707  73.108  1.00 93.26           H  
ATOM   1078  HB2 ASP A  75      -2.220  19.266  71.274  1.00 93.26           H  
ATOM   1079  HB3 ASP A  75      -0.916  18.158  71.655  1.00 93.26           H  
ATOM   1080  N   HIS A  76      -5.031  16.669  71.128  1.00 94.37           N  
ATOM   1081  CA  HIS A  76      -6.472  16.698  70.866  1.00 94.37           C  
ATOM   1082  C   HIS A  76      -7.332  16.069  71.977  1.00 94.37           C  
ATOM   1083  O   HIS A  76      -8.551  15.982  71.824  1.00 94.37           O  
ATOM   1084  CB  HIS A  76      -6.731  16.070  69.493  1.00 94.37           C  
ATOM   1085  CG  HIS A  76      -6.317  16.978  68.363  1.00 94.37           C  
ATOM   1086  CD2 HIS A  76      -5.119  16.994  67.705  1.00 94.37           C  
ATOM   1087  ND1 HIS A  76      -7.084  17.984  67.826  1.00 94.37           N  
ATOM   1088  CE1 HIS A  76      -6.370  18.577  66.853  1.00 94.37           C  
ATOM   1089  NE2 HIS A  76      -5.177  17.989  66.723  1.00 94.37           N  
ATOM   1090  H   HIS A  76      -4.504  15.870  70.807  1.00 94.37           H  
ATOM   1091  HA  HIS A  76      -6.787  17.740  70.810  1.00 94.37           H  
ATOM   1092  HB2 HIS A  76      -6.202  15.120  69.415  1.00 94.37           H  
ATOM   1093  HB3 HIS A  76      -7.796  15.866  69.379  1.00 94.37           H  
ATOM   1094  HD1 HIS A  76      -8.000  18.261  68.147  1.00 94.37           H  
ATOM   1095  HD2 HIS A  76      -4.269  16.364  67.915  1.00 94.37           H  
ATOM   1096  HE1 HIS A  76      -6.704  19.410  66.254  1.00 94.37           H  
ATOM   1097  N   GLY A  77      -6.742  15.635  73.097  1.00 96.19           N  
ATOM   1098  CA  GLY A  77      -7.497  15.022  74.199  1.00 96.19           C  
ATOM   1099  C   GLY A  77      -7.989  13.605  73.896  1.00 96.19           C  
ATOM   1100  O   GLY A  77      -8.931  13.127  74.523  1.00 96.19           O  
ATOM   1101  H   GLY A  77      -5.739  15.718  73.180  1.00 96.19           H  
ATOM   1102  HA2 GLY A  77      -8.362  15.640  74.436  1.00 96.19           H  
ATOM   1103  HA3 GLY A  77      -6.857  14.969  75.079  1.00 96.19           H  
ATOM   1104  N   GLU A  78      -7.354  12.928  72.941  1.00 96.60           N  
ATOM   1105  CA  GLU A  78      -7.641  11.541  72.566  1.00 96.60           C  
ATOM   1106  C   GLU A  78      -6.412  10.667  72.817  1.00 96.60           C  
ATOM   1107  O   GLU A  78      -5.283  11.149  72.739  1.00 96.60           O  
ATOM   1108  CB  GLU A  78      -8.089  11.460  71.097  1.00 96.60           C  
ATOM   1109  CG  GLU A  78      -9.379  12.260  70.854  1.00 96.60           C  
ATOM   1110  CD  GLU A  78      -9.934  12.109  69.432  1.00 96.60           C  
ATOM   1111  OE1 GLU A  78     -11.179  12.143  69.295  1.00 96.60           O  
ATOM   1112  OE2 GLU A  78      -9.145  11.967  68.467  1.00 96.60           O1-
ATOM   1113  H   GLU A  78      -6.598  13.394  72.459  1.00 96.60           H  
ATOM   1114  HA  GLU A  78      -8.449  11.153  73.185  1.00 96.60           H  
ATOM   1115  HB2 GLU A  78      -8.272  10.416  70.846  1.00 96.60           H  
ATOM   1116  HB3 GLU A  78      -7.294  11.842  70.457  1.00 96.60           H  
ATOM   1117  HG2 GLU A  78      -9.190  13.318  71.036  1.00 96.60           H  
ATOM   1118  HG3 GLU A  78     -10.131  11.922  71.567  1.00 96.60           H  
ATOM   1119  N   GLN A  79      -6.615   9.391  73.126  1.00 97.65           N  
ATOM   1120  CA  GLN A  79      -5.526   8.433  73.312  1.00 97.65           C  
ATOM   1121  C   GLN A  79      -5.257   7.699  72.001  1.00 97.65           C  
ATOM   1122  O   GLN A  79      -6.186   7.284  71.315  1.00 97.65           O  
ATOM   1123  CB  GLN A  79      -5.882   7.469  74.448  1.00 97.65           C  
ATOM   1124  CG  GLN A  79      -5.810   8.182  75.808  1.00 97.65           C  
ATOM   1125  CD  GLN A  79      -6.786   7.623  76.832  1.00 97.65           C  
ATOM   1126  NE2 GLN A  79      -6.322   7.366  78.035  1.00 97.65           N  
ATOM   1127  OE1 GLN A  79      -7.967   7.449  76.571  1.00 97.65           O  
ATOM   1128  H   GLN A  79      -7.554   9.018  73.116  1.00 97.65           H  
ATOM   1129  HA  GLN A  79      -4.613   8.956  73.597  1.00 97.65           H  
ATOM   1130  HB2 GLN A  79      -5.189   6.627  74.455  1.00 97.65           H  
ATOM   1131  HB3 GLN A  79      -6.888   7.087  74.271  1.00 97.65           H  
ATOM   1132  HG2 GLN A  79      -4.790   8.104  76.187  1.00 97.65           H  
ATOM   1133  HG3 GLN A  79      -6.037   9.242  75.695  1.00 97.65           H  
ATOM   1134 HE21 GLN A  79      -6.934   6.937  78.715  1.00 97.65           H  
ATOM   1135 HE22 GLN A  79      -5.350   7.538  78.245  1.00 97.65           H  
ATOM   1136  N   GLU A  80      -3.980   7.524  71.680  1.00 97.60           N  
ATOM   1137  CA  GLU A  80      -3.509   6.741  70.539  1.00 97.60           C  
ATOM   1138  C   GLU A  80      -2.331   5.902  71.013  1.00 97.60           C  
ATOM   1139  O   GLU A  80      -1.354   6.443  71.534  1.00 97.60           O  
ATOM   1140  CB  GLU A  80      -3.053   7.648  69.393  1.00 97.60           C  
ATOM   1141  CG  GLU A  80      -4.201   8.404  68.715  1.00 97.60           C  
ATOM   1142  CD  GLU A  80      -3.710   9.256  67.539  1.00 97.60           C  
ATOM   1143  OE1 GLU A  80      -4.571   9.779  66.797  1.00 97.60           O  
ATOM   1144  OE2 GLU A  80      -2.474   9.435  67.393  1.00 97.60           O1-
ATOM   1145  H   GLU A  80      -3.272   7.868  72.312  1.00 97.60           H  
ATOM   1146  HA  GLU A  80      -4.295   6.080  70.175  1.00 97.60           H  
ATOM   1147  HB2 GLU A  80      -2.561   7.028  68.644  1.00 97.60           H  
ATOM   1148  HB3 GLU A  80      -2.327   8.365  69.778  1.00 97.60           H  
ATOM   1149  HG2 GLU A  80      -4.682   9.056  69.443  1.00 97.60           H  
ATOM   1150  HG3 GLU A  80      -4.935   7.682  68.358  1.00 97.60           H  
ATOM   1151  N   MET A  81      -2.433   4.594  70.846  1.00 98.34           N  
ATOM   1152  CA  MET A  81      -1.518   3.618  71.412  1.00 98.34           C  
ATOM   1153  C   MET A  81      -0.740   2.906  70.312  1.00 98.34           C  
ATOM   1154  O   MET A  81      -1.267   2.637  69.229  1.00 98.34           O  
ATOM   1155  CB  MET A  81      -2.289   2.635  72.302  1.00 98.34           C  
ATOM   1156  CG  MET A  81      -2.890   3.349  73.521  1.00 98.34           C  
ATOM   1157  SD  MET A  81      -3.940   2.321  74.581  1.00 98.34           S  
ATOM   1158  CE  MET A  81      -5.478   2.289  73.623  1.00 98.34           C  
ATOM   1159  H   MET A  81      -3.235   4.225  70.354  1.00 98.34           H  
ATOM   1160  HA  MET A  81      -0.791   4.135  72.040  1.00 98.34           H  
ATOM   1161  HB2 MET A  81      -3.080   2.163  71.721  1.00 98.34           H  
ATOM   1162  HB3 MET A  81      -1.607   1.860  72.655  1.00 98.34           H  
ATOM   1163  HG2 MET A  81      -3.480   4.205  73.194  1.00 98.34           H  
ATOM   1164  HG3 MET A  81      -2.066   3.723  74.129  1.00 98.34           H  
ATOM   1165  HE1 MET A  81      -5.279   1.898  72.624  1.00 98.34           H  
ATOM   1166  HE2 MET A  81      -5.883   3.298  73.552  1.00 98.34           H  
ATOM   1167  HE3 MET A  81      -6.198   1.641  74.121  1.00 98.34           H  
ATOM   1168  N   ASP A  82       0.511   2.600  70.636  1.00 98.83           N  
ATOM   1169  CA  ASP A  82       1.439   1.853  69.802  1.00 98.83           C  
ATOM   1170  C   ASP A  82       1.930   0.629  70.586  1.00 98.83           C  
ATOM   1171  O   ASP A  82       2.120   0.711  71.800  1.00 98.83           O  
ATOM   1172  CB  ASP A  82       2.632   2.726  69.384  1.00 98.83           C  
ATOM   1173  CG  ASP A  82       2.283   4.117  68.841  1.00 98.83           C  
ATOM   1174  OD1 ASP A  82       1.616   4.179  67.789  1.00 98.83           O  
ATOM   1175  OD2 ASP A  82       2.727   5.137  69.429  1.00 98.83           O1-
ATOM   1176  H   ASP A  82       0.826   2.813  71.571  1.00 98.83           H  
ATOM   1177  HA  ASP A  82       0.930   1.520  68.897  1.00 98.83           H  
ATOM   1178  HB2 ASP A  82       3.156   2.174  68.602  1.00 98.83           H  
ATOM   1179  HB3 ASP A  82       3.313   2.839  70.228  1.00 98.83           H  
ATOM   1180  N   ALA A  83       2.159  -0.497  69.914  1.00 98.97           N  
ATOM   1181  CA  ALA A  83       2.706  -1.697  70.544  1.00 98.97           C  
ATOM   1182  C   ALA A  83       3.441  -2.576  69.534  1.00 98.97           C  
ATOM   1183  O   ALA A  83       3.196  -2.502  68.329  1.00 98.97           O  
ATOM   1184  CB  ALA A  83       1.609  -2.487  71.271  1.00 98.97           C  
ATOM   1185  H   ALA A  83       2.013  -0.510  68.914  1.00 98.97           H  
ATOM   1186  HA  ALA A  83       3.436  -1.380  71.289  1.00 98.97           H  
ATOM   1187  HB1 ALA A  83       0.892  -2.896  70.559  1.00 98.97           H  
ATOM   1188  HB2 ALA A  83       2.060  -3.307  71.830  1.00 98.97           H  
ATOM   1189  HB3 ALA A  83       1.098  -1.835  71.979  1.00 98.97           H  
ATOM   1190  N   ALA A  84       4.324  -3.428  70.043  1.00 98.98           N  
ATOM   1191  CA  ALA A  84       5.103  -4.376  69.268  1.00 98.98           C  
ATOM   1192  C   ALA A  84       5.367  -5.656  70.061  1.00 98.98           C  
ATOM   1193  O   ALA A  84       5.527  -5.623  71.282  1.00 98.98           O  
ATOM   1194  CB  ALA A  84       6.423  -3.717  68.873  1.00 98.98           C  
ATOM   1195  H   ALA A  84       4.474  -3.418  71.041  1.00 98.98           H  
ATOM   1196  HA  ALA A  84       4.556  -4.640  68.362  1.00 98.98           H  
ATOM   1197  HB1 ALA A  84       6.226  -2.873  68.212  1.00 98.98           H  
ATOM   1198  HB2 ALA A  84       7.063  -4.433  68.357  1.00 98.98           H  
ATOM   1199  HB3 ALA A  84       6.929  -3.364  69.771  1.00 98.98           H  
ATOM   1200  N   VAL A  85       5.478  -6.766  69.338  1.00 98.98           N  
ATOM   1201  CA  VAL A  85       6.037  -8.033  69.816  1.00 98.98           C  
ATOM   1202  C   VAL A  85       7.035  -8.560  68.789  1.00 98.98           C  
ATOM   1203  O   VAL A  85       6.847  -8.361  67.586  1.00 98.98           O  
ATOM   1204  CB  VAL A  85       4.952  -9.085  70.112  1.00 98.98           C  
ATOM   1205  CG1 VAL A  85       4.006  -8.624  71.227  1.00 98.98           C  
ATOM   1206  CG2 VAL A  85       4.097  -9.457  68.894  1.00 98.98           C  
ATOM   1207  H   VAL A  85       5.279  -6.708  68.349  1.00 98.98           H  
ATOM   1208  HA  VAL A  85       6.583  -7.850  70.741  1.00 98.98           H  
ATOM   1209  HB  VAL A  85       5.452  -9.989  70.460  1.00 98.98           H  
ATOM   1210 HG11 VAL A  85       4.589  -8.306  72.091  1.00 98.98           H  
ATOM   1211 HG12 VAL A  85       3.356  -9.447  71.525  1.00 98.98           H  
ATOM   1212 HG13 VAL A  85       3.393  -7.789  70.886  1.00 98.98           H  
ATOM   1213 HG21 VAL A  85       3.402 -10.247  69.178  1.00 98.98           H  
ATOM   1214 HG22 VAL A  85       4.726  -9.835  68.088  1.00 98.98           H  
ATOM   1215 HG23 VAL A  85       3.540  -8.590  68.537  1.00 98.98           H  
ATOM   1216  N   MET A  86       8.087  -9.231  69.252  1.00 98.98           N  
ATOM   1217  CA  MET A  86       9.067  -9.886  68.386  1.00 98.98           C  
ATOM   1218  C   MET A  86       9.579 -11.184  69.013  1.00 98.98           C  
ATOM   1219  O   MET A  86       9.914 -11.219  70.200  1.00 98.98           O  
ATOM   1220  CB  MET A  86      10.208  -8.908  68.064  1.00 98.98           C  
ATOM   1221  CG  MET A  86      11.116  -9.413  66.939  1.00 98.98           C  
ATOM   1222  SD  MET A  86      12.258  -8.139  66.343  1.00 98.98           S  
ATOM   1223  CE  MET A  86      13.029  -9.012  64.957  1.00 98.98           C  
ATOM   1224  H   MET A  86       8.220  -9.302  70.251  1.00 98.98           H  
ATOM   1225  HA  MET A  86       8.571 -10.142  67.450  1.00 98.98           H  
ATOM   1226  HB2 MET A  86       9.773  -7.962  67.742  1.00 98.98           H  
ATOM   1227  HB3 MET A  86      10.803  -8.724  68.959  1.00 98.98           H  
ATOM   1228  HG2 MET A  86      11.690 -10.272  67.286  1.00 98.98           H  
ATOM   1229  HG3 MET A  86      10.497  -9.737  66.101  1.00 98.98           H  
ATOM   1230  HE1 MET A  86      13.790  -8.377  64.504  1.00 98.98           H  
ATOM   1231  HE2 MET A  86      12.274  -9.259  64.211  1.00 98.98           H  
ATOM   1232  HE3 MET A  86      13.498  -9.928  65.318  1.00 98.98           H  
ATOM   1233  N   ASP A  87       9.643 -12.239  68.206  1.00 98.94           N  
ATOM   1234  CA  ASP A  87      10.128 -13.567  68.580  1.00 98.94           C  
ATOM   1235  C   ASP A  87      11.547 -13.783  68.045  1.00 98.94           C  
ATOM   1236  O   ASP A  87      11.779 -13.773  66.838  1.00 98.94           O  
ATOM   1237  CB  ASP A  87       9.155 -14.621  68.037  1.00 98.94           C  
ATOM   1238  CG  ASP A  87       9.426 -16.026  68.576  1.00 98.94           C  
ATOM   1239  OD1 ASP A  87      10.588 -16.410  68.837  1.00 98.94           O  
ATOM   1240  OD2 ASP A  87       8.443 -16.774  68.757  1.00 98.94           O1-
ATOM   1241  H   ASP A  87       9.362 -12.118  67.243  1.00 98.94           H  
ATOM   1242  HA  ASP A  87      10.149 -13.657  69.666  1.00 98.94           H  
ATOM   1243  HB2 ASP A  87       9.201 -14.640  66.948  1.00 98.94           H  
ATOM   1244  HB3 ASP A  87       8.143 -14.333  68.322  1.00 98.94           H  
ATOM   1245  N   GLY A  88      12.510 -13.998  68.938  1.00 98.88           N  
ATOM   1246  CA  GLY A  88      13.917 -14.158  68.594  1.00 98.88           C  
ATOM   1247  C   GLY A  88      14.254 -15.464  67.876  1.00 98.88           C  
ATOM   1248  O   GLY A  88      15.353 -15.576  67.336  1.00 98.88           O  
ATOM   1249  H   GLY A  88      12.256 -14.091  69.912  1.00 98.88           H  
ATOM   1250  HA2 GLY A  88      14.509 -14.117  69.508  1.00 98.88           H  
ATOM   1251  HA3 GLY A  88      14.216 -13.336  67.943  1.00 98.88           H  
ATOM   1252  N   ARG A  89      13.343 -16.447  67.830  1.00 98.35           N  
ATOM   1253  CA  ARG A  89      13.581 -17.742  67.164  1.00 98.35           C  
ATOM   1254  C   ARG A  89      13.692 -17.612  65.657  1.00 98.35           C  
ATOM   1255  O   ARG A  89      14.574 -18.213  65.052  1.00 98.35           O  
ATOM   1256  CB  ARG A  89      12.445 -18.717  67.487  1.00 98.35           C  
ATOM   1257  CG  ARG A  89      12.452 -19.085  68.966  1.00 98.35           C  
ATOM   1258  CD  ARG A  89      11.297 -20.018  69.320  1.00 98.35           C  
ATOM   1259  NE  ARG A  89       9.993 -19.341  69.241  1.00 98.35           N  
ATOM   1260  CZ  ARG A  89       8.827 -19.908  69.484  1.00 98.35           C  
ATOM   1261  NH1 ARG A  89       8.738 -21.151  69.870  1.00 98.35           N1+
ATOM   1262  NH2 ARG A  89       7.722 -19.246  69.359  1.00 98.35           N  
ATOM   1263  H   ARG A  89      12.448 -16.286  68.269  1.00 98.35           H  
ATOM   1264  HA  ARG A  89      14.532 -18.155  67.501  1.00 98.35           H  
ATOM   1265  HB2 ARG A  89      12.578 -19.626  66.900  1.00 98.35           H  
ATOM   1266  HB3 ARG A  89      11.490 -18.268  67.213  1.00 98.35           H  
ATOM   1267  HG2 ARG A  89      12.388 -18.187  69.580  1.00 98.35           H  
ATOM   1268  HG3 ARG A  89      13.395 -19.594  69.168  1.00 98.35           H  
ATOM   1269  HD2 ARG A  89      11.438 -20.379  70.339  1.00 98.35           H  
ATOM   1270  HD3 ARG A  89      11.316 -20.872  68.644  1.00 98.35           H  
ATOM   1271  HE  ARG A  89       9.983 -18.354  69.027  1.00 98.35           H  
ATOM   1272 HH11 ARG A  89       7.841 -21.530  70.136  1.00 98.35           H  
ATOM   1273 HH12 ARG A  89       9.599 -21.636  70.078  1.00 98.35           H  
ATOM   1274 HH21 ARG A  89       7.818 -18.275  69.096  1.00 98.35           H  
ATOM   1275 HH22 ARG A  89       6.813 -19.626  69.581  1.00 98.35           H  
ATOM   1276  N   ASP A  90      12.770 -16.863  65.069  1.00 98.01           N  
ATOM   1277  CA  ASP A  90      12.637 -16.678  63.625  1.00 98.01           C  
ATOM   1278  C   ASP A  90      12.522 -15.196  63.235  1.00 98.01           C  
ATOM   1279  O   ASP A  90      12.279 -14.875  62.071  1.00 98.01           O  
ATOM   1280  CB  ASP A  90      11.472 -17.541  63.096  1.00 98.01           C  
ATOM   1281  CG  ASP A  90      10.074 -17.153  63.602  1.00 98.01           C  
ATOM   1282  OD1 ASP A  90       9.966 -16.146  64.335  1.00 98.01           O  
ATOM   1283  OD2 ASP A  90       9.096 -17.844  63.205  1.00 98.01           O1-
ATOM   1284  H   ASP A  90      12.048 -16.463  65.652  1.00 98.01           H  
ATOM   1285  HA  ASP A  90      13.549 -17.037  63.145  1.00 98.01           H  
ATOM   1286  HB2 ASP A  90      11.470 -17.487  62.008  1.00 98.01           H  
ATOM   1287  HB3 ASP A  90      11.661 -18.580  63.368  1.00 98.01           H  
ATOM   1288  N   ARG A  91      12.695 -14.281  64.195  1.00 98.54           N  
ATOM   1289  CA  ARG A  91      12.536 -12.831  64.038  1.00 98.54           C  
ATOM   1290  C   ARG A  91      11.148 -12.425  63.554  1.00 98.54           C  
ATOM   1291  O   ARG A  91      11.016 -11.360  62.952  1.00 98.54           O  
ATOM   1292  CB  ARG A  91      13.673 -12.242  63.183  1.00 98.54           C  
ATOM   1293  CG  ARG A  91      15.060 -12.509  63.775  1.00 98.54           C  
ATOM   1294  CD  ARG A  91      16.089 -11.793  62.903  1.00 98.54           C  
ATOM   1295  NE  ARG A  91      17.467 -11.992  63.385  1.00 98.54           N  
ATOM   1296  CZ  ARG A  91      18.528 -11.408  62.864  1.00 98.54           C  
ATOM   1297  NH1 ARG A  91      18.444 -10.601  61.843  1.00 98.54           N1+
ATOM   1298  NH2 ARG A  91      19.713 -11.620  63.348  1.00 98.54           N  
ATOM   1299  H   ARG A  91      12.809 -14.618  65.141  1.00 98.54           H  
ATOM   1300  HA  ARG A  91      12.620 -12.386  65.029  1.00 98.54           H  
ATOM   1301  HB2 ARG A  91      13.626 -12.647  62.172  1.00 98.54           H  
ATOM   1302  HB3 ARG A  91      13.539 -11.161  63.114  1.00 98.54           H  
ATOM   1303  HG2 ARG A  91      15.111 -12.120  64.792  1.00 98.54           H  
ATOM   1304  HG3 ARG A  91      15.271 -13.577  63.783  1.00 98.54           H  
ATOM   1305  HD2 ARG A  91      15.858 -10.728  62.898  1.00 98.54           H  
ATOM   1306  HD3 ARG A  91      16.006 -12.173  61.884  1.00 98.54           H  
ATOM   1307  HE  ARG A  91      17.622 -12.613  64.166  1.00 98.54           H  
ATOM   1308 HH11 ARG A  91      17.554 -10.520  61.370  1.00 98.54           H  
ATOM   1309 HH12 ARG A  91      19.269 -10.189  61.433  1.00 98.54           H  
ATOM   1310 HH21 ARG A  91      20.518 -11.167  62.941  1.00 98.54           H  
ATOM   1311 HH22 ARG A  91      19.801 -12.079  64.244  1.00 98.54           H  
ATOM   1312  N   LYS A  92      10.102 -13.245  63.719  1.00 98.84           N  
ATOM   1313  CA  LYS A  92       8.731 -12.784  63.446  1.00 98.84           C  
ATOM   1314  C   LYS A  92       8.380 -11.635  64.378  1.00 98.84           C  
ATOM   1315  O   LYS A  92       8.775 -11.621  65.540  1.00 98.84           O  
ATOM   1316  CB  LYS A  92       7.711 -13.908  63.591  1.00 98.84           C  
ATOM   1317  CG  LYS A  92       7.707 -14.785  62.340  1.00 98.84           C  
ATOM   1318  CD  LYS A  92       6.709 -15.918  62.551  1.00 98.84           C  
ATOM   1319  CE  LYS A  92       6.836 -16.916  61.406  1.00 98.84           C  
ATOM   1320  NZ  LYS A  92       6.476 -18.255  61.897  1.00 98.84           N1+
ATOM   1321  H   LYS A  92      10.237 -14.128  64.190  1.00 98.84           H  
ATOM   1322  HA  LYS A  92       8.682 -12.395  62.428  1.00 98.84           H  
ATOM   1323  HB2 LYS A  92       6.716 -13.481  63.710  1.00 98.84           H  
ATOM   1324  HB3 LYS A  92       7.937 -14.496  64.482  1.00 98.84           H  
ATOM   1325  HG2 LYS A  92       7.411 -14.194  61.473  1.00 98.84           H  
ATOM   1326  HG3 LYS A  92       8.705 -15.188  62.168  1.00 98.84           H  
ATOM   1327  HD2 LYS A  92       5.693 -15.525  62.603  1.00 98.84           H  
ATOM   1328  HD3 LYS A  92       6.949 -16.403  63.498  1.00 98.84           H  
ATOM   1329  HE2 LYS A  92       7.881 -16.939  61.099  1.00 98.84           H  
ATOM   1330  HE3 LYS A  92       6.220 -16.599  60.566  1.00 98.84           H  
ATOM   1331  HZ1 LYS A  92       7.170 -18.470  62.599  1.00 98.84           H  
ATOM   1332  HZ2 LYS A  92       6.543 -18.944  61.163  1.00 98.84           H  
ATOM   1333  HZ3 LYS A  92       5.560 -18.247  62.323  1.00 98.84           H  
ATOM   1334  N   ALA A  93       7.642 -10.674  63.842  1.00 98.96           N  
ATOM   1335  CA  ALA A  93       7.234  -9.488  64.565  1.00 98.96           C  
ATOM   1336  C   ALA A  93       5.823  -9.080  64.153  1.00 98.96           C  
ATOM   1337  O   ALA A  93       5.405  -9.319  63.020  1.00 98.96           O  
ATOM   1338  CB  ALA A  93       8.244  -8.365  64.301  1.00 98.96           C  
ATOM   1339  H   ALA A  93       7.291 -10.780  62.902  1.00 98.96           H  
ATOM   1340  HA  ALA A  93       7.220  -9.710  65.632  1.00 98.96           H  
ATOM   1341  HB1 ALA A  93       8.254  -8.110  63.241  1.00 98.96           H  
ATOM   1342  HB2 ALA A  93       9.243  -8.680  64.602  1.00 98.96           H  
ATOM   1343  HB3 ALA A  93       7.964  -7.486  64.881  1.00 98.96           H  
ATOM   1344  N   GLY A  94       5.122  -8.428  65.071  1.00 98.97           N  
ATOM   1345  CA  GLY A  94       3.858  -7.763  64.799  1.00 98.97           C  
ATOM   1346  C   GLY A  94       3.778  -6.483  65.601  1.00 98.97           C  
ATOM   1347  O   GLY A  94       4.187  -6.445  66.762  1.00 98.97           O  
ATOM   1348  H   GLY A  94       5.543  -8.280  65.977  1.00 98.97           H  
ATOM   1349  HA2 GLY A  94       3.010  -8.387  65.079  1.00 98.97           H  
ATOM   1350  HA3 GLY A  94       3.773  -7.543  63.735  1.00 98.97           H  
ATOM   1351  N   THR A  95       3.286  -5.426  64.973  1.00 98.97           N  
ATOM   1352  CA  THR A  95       3.197  -4.095  65.550  1.00 98.97           C  
ATOM   1353  C   THR A  95       1.902  -3.415  65.127  1.00 98.97           C  
ATOM   1354  O   THR A  95       1.327  -3.671  64.062  1.00 98.97           O  
ATOM   1355  CB  THR A  95       4.432  -3.213  65.256  1.00 98.97           C  
ATOM   1356  CG2 THR A  95       5.770  -3.948  65.329  1.00 98.97           C  
ATOM   1357  OG1 THR A  95       4.410  -2.633  63.982  1.00 98.97           O  
ATOM   1358  H   THR A  95       3.059  -5.513  63.992  1.00 98.97           H  
ATOM   1359  HA  THR A  95       3.149  -4.214  66.632  1.00 98.97           H  
ATOM   1360  HB  THR A  95       4.443  -2.405  65.988  1.00 98.97           H  
ATOM   1361  HG1 THR A  95       5.193  -2.080  63.930  1.00 98.97           H  
ATOM   1362 HG21 THR A  95       5.865  -4.646  64.498  1.00 98.97           H  
ATOM   1363 HG22 THR A  95       5.841  -4.499  66.266  1.00 98.97           H  
ATOM   1364 HG23 THR A  95       6.592  -3.233  65.288  1.00 98.97           H  
ATOM   1365  N   ILE A  96       1.427  -2.546  66.008  1.00 98.91           N  
ATOM   1366  CA  ILE A  96       0.300  -1.652  65.776  1.00 98.91           C  
ATOM   1367  C   ILE A  96       0.747  -0.228  66.058  1.00 98.91           C  
ATOM   1368  O   ILE A  96       1.503   0.012  67.000  1.00 98.91           O  
ATOM   1369  CB  ILE A  96      -0.962  -2.053  66.574  1.00 98.91           C  
ATOM   1370  CG1 ILE A  96      -0.716  -2.252  68.090  1.00 98.91           C  
ATOM   1371  CG2 ILE A  96      -1.564  -3.327  65.960  1.00 98.91           C  
ATOM   1372  CD1 ILE A  96      -0.915  -0.992  68.938  1.00 98.91           C  
ATOM   1373  H   ILE A  96       1.972  -2.385  66.843  1.00 98.91           H  
ATOM   1374  HA  ILE A  96       0.047  -1.701  64.717  1.00 98.91           H  
ATOM   1375  HB  ILE A  96      -1.699  -1.263  66.442  1.00 98.91           H  
ATOM   1376 HG12 ILE A  96       0.294  -2.623  68.261  1.00 98.91           H  
ATOM   1377 HG13 ILE A  96      -1.398  -3.010  68.476  1.00 98.91           H  
ATOM   1378 HG21 ILE A  96      -0.878  -4.166  66.079  1.00 98.91           H  
ATOM   1379 HG22 ILE A  96      -2.511  -3.567  66.444  1.00 98.91           H  
ATOM   1380 HG23 ILE A  96      -1.742  -3.175  64.895  1.00 98.91           H  
ATOM   1381 HD11 ILE A  96      -1.966  -0.889  69.210  1.00 98.91           H  
ATOM   1382 HD12 ILE A  96      -0.370  -1.091  69.877  1.00 98.91           H  
ATOM   1383 HD13 ILE A  96      -0.588  -0.094  68.416  1.00 98.91           H  
ATOM   1384  N   ALA A  97       0.277   0.710  65.243  1.00 98.67           N  
ATOM   1385  CA  ALA A  97       0.658   2.110  65.355  1.00 98.67           C  
ATOM   1386  C   ALA A  97      -0.567   3.029  65.324  1.00 98.67           C  
ATOM   1387  O   ALA A  97      -1.426   2.881  64.455  1.00 98.67           O  
ATOM   1388  CB  ALA A  97       1.657   2.424  64.239  1.00 98.67           C  
ATOM   1389  H   ALA A  97      -0.291   0.427  64.457  1.00 98.67           H  
ATOM   1390  HA  ALA A  97       1.165   2.274  66.306  1.00 98.67           H  
ATOM   1391  HB1 ALA A  97       2.040   3.435  64.383  1.00 98.67           H  
ATOM   1392  HB2 ALA A  97       1.174   2.349  63.265  1.00 98.67           H  
ATOM   1393  HB3 ALA A  97       2.492   1.727  64.283  1.00 98.67           H  
ATOM   1394  N   SER A  98      -0.625   3.995  66.241  1.00 97.79           N  
ATOM   1395  CA  SER A  98      -1.656   5.032  66.351  1.00 97.79           C  
ATOM   1396  C   SER A  98      -3.084   4.461  66.318  1.00 97.79           C  
ATOM   1397  O   SER A  98      -3.927   4.850  65.509  1.00 97.79           O  
ATOM   1398  CB  SER A  98      -1.380   6.135  65.318  1.00 97.79           C  
ATOM   1399  OG  SER A  98      -2.197   7.280  65.486  1.00 97.79           O  
ATOM   1400  H   SER A  98       0.143   4.042  66.895  1.00 97.79           H  
ATOM   1401  HA  SER A  98      -1.530   5.482  67.336  1.00 97.79           H  
ATOM   1402  HB2 SER A  98      -1.548   5.730  64.319  1.00 97.79           H  
ATOM   1403  HB3 SER A  98      -0.337   6.439  65.391  1.00 97.79           H  
ATOM   1404  HG  SER A  98      -1.959   7.800  66.259  1.00 97.79           H  
ATOM   1405  N   ILE A  99      -3.369   3.492  67.198  1.00 97.67           N  
ATOM   1406  CA  ILE A  99      -4.708   2.892  67.319  1.00 97.67           C  
ATOM   1407  C   ILE A  99      -5.354   3.183  68.675  1.00 97.67           C  
ATOM   1408  O   ILE A  99      -4.691   3.528  69.647  1.00 97.67           O  
ATOM   1409  CB  ILE A  99      -4.707   1.388  66.984  1.00 97.67           C  
ATOM   1410  CG1 ILE A  99      -3.998   0.535  68.051  1.00 97.67           C  
ATOM   1411  CG2 ILE A  99      -4.138   1.121  65.581  1.00 97.67           C  
ATOM   1412  CD1 ILE A  99      -4.350  -0.953  67.914  1.00 97.67           C  
ATOM   1413  H   ILE A  99      -2.640   3.182  67.824  1.00 97.67           H  
ATOM   1414  HA  ILE A  99      -5.362   3.358  66.584  1.00 97.67           H  
ATOM   1415  HB  ILE A  99      -5.753   1.084  66.959  1.00 97.67           H  
ATOM   1416 HG12 ILE A  99      -2.921   0.681  67.960  1.00 97.67           H  
ATOM   1417 HG13 ILE A  99      -4.301   0.846  69.050  1.00 97.67           H  
ATOM   1418 HG21 ILE A  99      -4.357   0.100  65.272  1.00 97.67           H  
ATOM   1419 HG22 ILE A  99      -4.576   1.811  64.861  1.00 97.67           H  
ATOM   1420 HG23 ILE A  99      -3.056   1.258  65.586  1.00 97.67           H  
ATOM   1421 HD11 ILE A  99      -5.433  -1.063  67.862  1.00 97.67           H  
ATOM   1422 HD12 ILE A  99      -3.910  -1.373  67.010  1.00 97.67           H  
ATOM   1423 HD13 ILE A  99      -3.994  -1.510  68.781  1.00 97.67           H  
ATOM   1424  N   PHE A 100      -6.669   3.009  68.767  1.00 98.29           N  
ATOM   1425  CA  PHE A 100      -7.416   3.153  70.014  1.00 98.29           C  
ATOM   1426  C   PHE A 100      -8.527   2.107  70.094  1.00 98.29           C  
ATOM   1427  O   PHE A 100      -9.141   1.771  69.079  1.00 98.29           O  
ATOM   1428  CB  PHE A 100      -7.986   4.572  70.105  1.00 98.29           C  
ATOM   1429  CG  PHE A 100      -8.809   4.807  71.355  1.00 98.29           C  
ATOM   1430  CD1 PHE A 100     -10.213   4.716  71.299  1.00 98.29           C  
ATOM   1431  CD2 PHE A 100      -8.171   5.047  72.585  1.00 98.29           C  
ATOM   1432  CE1 PHE A 100     -10.977   4.867  72.469  1.00 98.29           C  
ATOM   1433  CE2 PHE A 100      -8.934   5.201  73.755  1.00 98.29           C  
ATOM   1434  CZ  PHE A 100     -10.335   5.110  73.693  1.00 98.29           C  
ATOM   1435  H   PHE A 100      -7.183   2.713  67.949  1.00 98.29           H  
ATOM   1436  HA  PHE A 100      -6.747   2.998  70.860  1.00 98.29           H  
ATOM   1437  HB2 PHE A 100      -8.604   4.767  69.229  1.00 98.29           H  
ATOM   1438  HB3 PHE A 100      -7.159   5.282  70.084  1.00 98.29           H  
ATOM   1439  HD1 PHE A 100     -10.703   4.501  70.361  1.00 98.29           H  
ATOM   1440  HD2 PHE A 100      -7.094   5.115  72.631  1.00 98.29           H  
ATOM   1441  HE1 PHE A 100     -12.051   4.766  72.435  1.00 98.29           H  
ATOM   1442  HE2 PHE A 100      -8.449   5.374  74.704  1.00 98.29           H  
ATOM   1443  HZ  PHE A 100     -10.919   5.202  74.596  1.00 98.29           H  
ATOM   1444  N   GLY A 101      -8.808   1.618  71.302  1.00 98.45           N  
ATOM   1445  CA  GLY A 101      -9.913   0.698  71.562  1.00 98.45           C  
ATOM   1446  C   GLY A 101      -9.502  -0.655  72.139  1.00 98.45           C  
ATOM   1447  O   GLY A 101     -10.139  -1.059  73.110  1.00 98.45           O  
ATOM   1448  H   GLY A 101      -8.287   1.957  72.098  1.00 98.45           H  
ATOM   1449  HA2 GLY A 101     -10.469   0.507  70.644  1.00 98.45           H  
ATOM   1450  HA3 GLY A 101     -10.596   1.170  72.268  1.00 98.45           H  
ATOM   1451  N   PRO A 102      -8.472  -1.358  71.623  1.00 98.81           N  
ATOM   1452  CA  PRO A 102      -8.006  -2.590  72.250  1.00 98.81           C  
ATOM   1453  C   PRO A 102      -7.576  -2.312  73.685  1.00 98.81           C  
ATOM   1454  O   PRO A 102      -6.759  -1.423  73.926  1.00 98.81           O  
ATOM   1455  CB  PRO A 102      -6.837  -3.095  71.400  1.00 98.81           C  
ATOM   1456  CG  PRO A 102      -7.140  -2.498  70.032  1.00 98.81           C  
ATOM   1457  CD  PRO A 102      -7.735  -1.134  70.389  1.00 98.81           C  
ATOM   1458  HA  PRO A 102      -8.809  -3.326  72.232  1.00 98.81           H  
ATOM   1459  HB2 PRO A 102      -6.804  -4.184  71.364  1.00 98.81           H  
ATOM   1460  HB3 PRO A 102      -5.891  -2.696  71.765  1.00 98.81           H  
ATOM   1461  HG2 PRO A 102      -7.885  -3.108  69.520  1.00 98.81           H  
ATOM   1462  HG3 PRO A 102      -6.235  -2.414  69.429  1.00 98.81           H  
ATOM   1463  HD2 PRO A 102      -6.932  -0.419  70.569  1.00 98.81           H  
ATOM   1464  HD3 PRO A 102      -8.392  -0.781  69.594  1.00 98.81           H  
ATOM   1465  N   LYS A 103      -8.135  -3.067  74.630  1.00 98.73           N  
ATOM   1466  CA  LYS A 103      -7.781  -2.984  76.049  1.00 98.73           C  
ATOM   1467  C   LYS A 103      -6.289  -3.238  76.251  1.00 98.73           C  
ATOM   1468  O   LYS A 103      -5.642  -2.509  76.998  1.00 98.73           O  
ATOM   1469  CB  LYS A 103      -8.626  -4.022  76.787  1.00 98.73           C  
ATOM   1470  CG  LYS A 103      -8.390  -3.975  78.296  1.00 98.73           C  
ATOM   1471  CD  LYS A 103      -9.224  -5.075  78.927  1.00 98.73           C  
ATOM   1472  CE  LYS A 103      -8.921  -5.268  80.404  1.00 98.73           C  
ATOM   1473  NZ  LYS A 103      -9.645  -6.482  80.831  1.00 98.73           N1+
ATOM   1474  H   LYS A 103      -8.799  -3.772  74.346  1.00 98.73           H  
ATOM   1475  HA  LYS A 103      -8.001  -1.989  76.433  1.00 98.73           H  
ATOM   1476  HB2 LYS A 103      -8.378  -5.015  76.412  1.00 98.73           H  
ATOM   1477  HB3 LYS A 103      -9.680  -3.831  76.588  1.00 98.73           H  
ATOM   1478  HG2 LYS A 103      -7.339  -4.136  78.531  1.00 98.73           H  
ATOM   1479  HG3 LYS A 103      -8.725  -3.008  78.671  1.00 98.73           H  
ATOM   1480  HD2 LYS A 103      -8.996  -6.008  78.411  1.00 98.73           H  
ATOM   1481  HD3 LYS A 103     -10.282  -4.850  78.794  1.00 98.73           H  
ATOM   1482  HE2 LYS A 103      -9.242  -4.390  80.965  1.00 98.73           H  
ATOM   1483  HE3 LYS A 103      -7.846  -5.394  80.534  1.00 98.73           H  
ATOM   1484  HZ1 LYS A 103      -9.343  -7.248  80.246  1.00 98.73           H  
ATOM   1485  HZ2 LYS A 103      -9.470  -6.708  81.799  1.00 98.73           H  
ATOM   1486  HZ3 LYS A 103     -10.627  -6.415  80.605  1.00 98.73           H  
ATOM   1487  N   ASN A 104      -5.772  -4.220  75.513  1.00 98.90           N  
ATOM   1488  CA  ASN A 104      -4.372  -4.613  75.503  1.00 98.90           C  
ATOM   1489  C   ASN A 104      -3.781  -4.460  74.089  1.00 98.90           C  
ATOM   1490  O   ASN A 104      -3.872  -5.391  73.277  1.00 98.90           O  
ATOM   1491  CB  ASN A 104      -4.265  -6.045  76.057  1.00 98.90           C  
ATOM   1492  CG  ASN A 104      -4.831  -6.148  77.460  1.00 98.90           C  
ATOM   1493  ND2 ASN A 104      -4.168  -5.568  78.431  1.00 98.90           N  
ATOM   1494  OD1 ASN A 104      -5.905  -6.696  77.655  1.00 98.90           O  
ATOM   1495  H   ASN A 104      -6.415  -4.766  74.957  1.00 98.90           H  
ATOM   1496  HA  ASN A 104      -3.817  -3.962  76.177  1.00 98.90           H  
ATOM   1497  HB2 ASN A 104      -3.221  -6.354  76.080  1.00 98.90           H  
ATOM   1498  HB3 ASN A 104      -4.815  -6.728  75.410  1.00 98.90           H  
ATOM   1499 HD21 ASN A 104      -4.601  -5.499  79.340  1.00 98.90           H  
ATOM   1500 HD22 ASN A 104      -3.292  -5.106  78.230  1.00 98.90           H  
ATOM   1501  N   PRO A 105      -3.219  -3.285  73.743  1.00 98.90           N  
ATOM   1502  CA  PRO A 105      -2.543  -3.053  72.466  1.00 98.90           C  
ATOM   1503  C   PRO A 105      -1.490  -4.111  72.095  1.00 98.90           C  
ATOM   1504  O   PRO A 105      -1.377  -4.457  70.918  1.00 98.90           O  
ATOM   1505  CB  PRO A 105      -1.911  -1.667  72.603  1.00 98.90           C  
ATOM   1506  CG  PRO A 105      -2.845  -0.937  73.562  1.00 98.90           C  
ATOM   1507  CD  PRO A 105      -3.312  -2.041  74.503  1.00 98.90           C  
ATOM   1508  HA  PRO A 105      -3.296  -3.023  71.678  1.00 98.90           H  
ATOM   1509  HB2 PRO A 105      -0.926  -1.745  73.062  1.00 98.90           H  
ATOM   1510  HB3 PRO A 105      -1.850  -1.150  71.645  1.00 98.90           H  
ATOM   1511  HG2 PRO A 105      -3.698  -0.538  73.014  1.00 98.90           H  
ATOM   1512  HG3 PRO A 105      -2.323  -0.148  74.103  1.00 98.90           H  
ATOM   1513  HD2 PRO A 105      -2.668  -2.076  75.381  1.00 98.90           H  
ATOM   1514  HD3 PRO A 105      -4.338  -1.841  74.812  1.00 98.90           H  
ATOM   1515  N   VAL A 106      -0.775  -4.692  73.064  1.00 98.97           N  
ATOM   1516  CA  VAL A 106       0.197  -5.772  72.809  1.00 98.97           C  
ATOM   1517  C   VAL A 106      -0.448  -7.025  72.206  1.00 98.97           C  
ATOM   1518  O   VAL A 106       0.149  -7.674  71.348  1.00 98.97           O  
ATOM   1519  CB  VAL A 106       0.978  -6.107  74.092  1.00 98.97           C  
ATOM   1520  CG1 VAL A 106       0.174  -6.932  75.103  1.00 98.97           C  
ATOM   1521  CG2 VAL A 106       2.265  -6.871  73.769  1.00 98.97           C  
ATOM   1522  H   VAL A 106      -0.836  -4.315  73.999  1.00 98.97           H  
ATOM   1523  HA  VAL A 106       0.914  -5.400  72.077  1.00 98.97           H  
ATOM   1524  HB  VAL A 106       1.267  -5.166  74.559  1.00 98.97           H  
ATOM   1525 HG11 VAL A 106      -0.798  -6.469  75.279  1.00 98.97           H  
ATOM   1526 HG12 VAL A 106       0.707  -6.976  76.052  1.00 98.97           H  
ATOM   1527 HG13 VAL A 106       0.023  -7.951  74.748  1.00 98.97           H  
ATOM   1528 HG21 VAL A 106       2.035  -7.826  73.294  1.00 98.97           H  
ATOM   1529 HG22 VAL A 106       2.815  -7.063  74.689  1.00 98.97           H  
ATOM   1530 HG23 VAL A 106       2.890  -6.277  73.103  1.00 98.97           H  
ATOM   1531  N   LEU A 107      -1.697  -7.339  72.571  1.00 98.96           N  
ATOM   1532  CA  LEU A 107      -2.439  -8.445  71.959  1.00 98.96           C  
ATOM   1533  C   LEU A 107      -2.856  -8.117  70.525  1.00 98.96           C  
ATOM   1534  O   LEU A 107      -2.881  -9.008  69.680  1.00 98.96           O  
ATOM   1535  CB  LEU A 107      -3.674  -8.819  72.798  1.00 98.96           C  
ATOM   1536  CG  LEU A 107      -3.382  -9.353  74.207  1.00 98.96           C  
ATOM   1537  CD1 LEU A 107      -4.695  -9.716  74.904  1.00 98.96           C  
ATOM   1538  CD2 LEU A 107      -2.517 -10.613  74.173  1.00 98.96           C  
ATOM   1539  H   LEU A 107      -2.166  -6.746  73.239  1.00 98.96           H  
ATOM   1540  HA  LEU A 107      -1.785  -9.314  71.891  1.00 98.96           H  
ATOM   1541  HB2 LEU A 107      -4.217  -9.594  72.259  1.00 98.96           H  
ATOM   1542  HB3 LEU A 107      -4.325  -7.948  72.878  1.00 98.96           H  
ATOM   1543  HG  LEU A 107      -2.877  -8.577  74.783  1.00 98.96           H  
ATOM   1544 HD11 LEU A 107      -5.367  -8.858  74.912  1.00 98.96           H  
ATOM   1545 HD12 LEU A 107      -4.493 -10.004  75.935  1.00 98.96           H  
ATOM   1546 HD13 LEU A 107      -5.180 -10.543  74.385  1.00 98.96           H  
ATOM   1547 HD21 LEU A 107      -1.536 -10.366  73.765  1.00 98.96           H  
ATOM   1548 HD22 LEU A 107      -2.985 -11.379  73.556  1.00 98.96           H  
ATOM   1549 HD23 LEU A 107      -2.381 -10.993  75.186  1.00 98.96           H  
ATOM   1550  N   ALA A 108      -3.133  -6.847  70.216  1.00 98.95           N  
ATOM   1551  CA  ALA A 108      -3.378  -6.418  68.840  1.00 98.95           C  
ATOM   1552  C   ALA A 108      -2.101  -6.518  67.985  1.00 98.95           C  
ATOM   1553  O   ALA A 108      -2.160  -7.010  66.860  1.00 98.95           O  
ATOM   1554  CB  ALA A 108      -3.979  -5.007  68.848  1.00 98.95           C  
ATOM   1555  H   ALA A 108      -3.049  -6.148  70.940  1.00 98.95           H  
ATOM   1556  HA  ALA A 108      -4.111  -7.091  68.397  1.00 98.95           H  
ATOM   1557  HB1 ALA A 108      -4.213  -4.708  67.826  1.00 98.95           H  
ATOM   1558  HB2 ALA A 108      -4.891  -4.999  69.443  1.00 98.95           H  
ATOM   1559  HB3 ALA A 108      -3.272  -4.291  69.267  1.00 98.95           H  
ATOM   1560  N   ALA A 109      -0.942  -6.134  68.529  1.00 98.97           N  
ATOM   1561  CA  ALA A 109       0.358  -6.333  67.885  1.00 98.97           C  
ATOM   1562  C   ALA A 109       0.642  -7.824  67.627  1.00 98.97           C  
ATOM   1563  O   ALA A 109       1.024  -8.211  66.521  1.00 98.97           O  
ATOM   1564  CB  ALA A 109       1.428  -5.688  68.770  1.00 98.97           C  
ATOM   1565  H   ALA A 109      -0.960  -5.707  69.444  1.00 98.97           H  
ATOM   1566  HA  ALA A 109       0.362  -5.832  66.917  1.00 98.97           H  
ATOM   1567  HB1 ALA A 109       2.408  -5.789  68.303  1.00 98.97           H  
ATOM   1568  HB2 ALA A 109       1.463  -6.169  69.748  1.00 98.97           H  
ATOM   1569  HB3 ALA A 109       1.212  -4.628  68.901  1.00 98.97           H  
ATOM   1570  N   ARG A 110       0.363  -8.684  68.612  1.00 98.96           N  
ATOM   1571  CA  ARG A 110       0.489 -10.135  68.456  1.00 98.96           C  
ATOM   1572  C   ARG A 110      -0.480 -10.716  67.425  1.00 98.96           C  
ATOM   1573  O   ARG A 110      -0.073 -11.544  66.617  1.00 98.96           O  
ATOM   1574  CB  ARG A 110       0.360 -10.783  69.836  1.00 98.96           C  
ATOM   1575  CG  ARG A 110       0.646 -12.278  69.727  1.00 98.96           C  
ATOM   1576  CD  ARG A 110       1.005 -12.867  71.083  1.00 98.96           C  
ATOM   1577  NE  ARG A 110       1.257 -14.294  70.905  1.00 98.96           N  
ATOM   1578  CZ  ARG A 110       1.380 -15.221  71.816  1.00 98.96           C  
ATOM   1579  NH1 ARG A 110       1.357 -14.973  73.087  1.00 98.96           N1+
ATOM   1580  NH2 ARG A 110       1.557 -16.444  71.443  1.00 98.96           N  
ATOM   1581  H   ARG A 110       0.112  -8.311  69.515  1.00 98.96           H  
ATOM   1582  HA  ARG A 110       1.483 -10.347  68.063  1.00 98.96           H  
ATOM   1583  HB2 ARG A 110      -0.640 -10.627  70.240  1.00 98.96           H  
ATOM   1584  HB3 ARG A 110       1.087 -10.324  70.506  1.00 98.96           H  
ATOM   1585  HG2 ARG A 110       1.487 -12.442  69.054  1.00 98.96           H  
ATOM   1586  HG3 ARG A 110      -0.230 -12.787  69.327  1.00 98.96           H  
ATOM   1587  HD2 ARG A 110       1.897 -12.376  71.474  1.00 98.96           H  
ATOM   1588  HD3 ARG A 110       0.173 -12.718  71.771  1.00 98.96           H  
ATOM   1589  HE  ARG A 110       1.193 -14.667  69.968  1.00 98.96           H  
ATOM   1590 HH11 ARG A 110       1.382 -14.015  73.404  1.00 98.96           H  
ATOM   1591 HH12 ARG A 110       1.600 -15.764  73.667  1.00 98.96           H  
ATOM   1592 HH21 ARG A 110       1.483 -16.632  70.454  1.00 98.96           H  
ATOM   1593 HH22 ARG A 110       1.776 -17.130  72.151  1.00 98.96           H  
ATOM   1594  N   ALA A 111      -1.715 -10.220  67.373  1.00 98.93           N  
ATOM   1595  CA  ALA A 111      -2.681 -10.607  66.349  1.00 98.93           C  
ATOM   1596  C   ALA A 111      -2.195 -10.270  64.928  1.00 98.93           C  
ATOM   1597  O   ALA A 111      -2.413 -11.061  64.012  1.00 98.93           O  
ATOM   1598  CB  ALA A 111      -4.020  -9.927  66.653  1.00 98.93           C  
ATOM   1599  H   ALA A 111      -2.012  -9.589  68.104  1.00 98.93           H  
ATOM   1600  HA  ALA A 111      -2.816 -11.687  66.402  1.00 98.93           H  
ATOM   1601  HB1 ALA A 111      -3.907  -8.843  66.642  1.00 98.93           H  
ATOM   1602  HB2 ALA A 111      -4.377 -10.243  67.632  1.00 98.93           H  
ATOM   1603  HB3 ALA A 111      -4.748 -10.207  65.892  1.00 98.93           H  
ATOM   1604  N   VAL A 112      -1.505  -9.138  64.732  1.00 98.92           N  
ATOM   1605  CA  VAL A 112      -0.870  -8.812  63.442  1.00 98.92           C  
ATOM   1606  C   VAL A 112       0.176  -9.869  63.074  1.00 98.92           C  
ATOM   1607  O   VAL A 112       0.125 -10.393  61.962  1.00 98.92           O  
ATOM   1608  CB  VAL A 112      -0.267  -7.391  63.440  1.00 98.92           C  
ATOM   1609  CG1 VAL A 112       0.546  -7.091  62.176  1.00 98.92           C  
ATOM   1610  CG2 VAL A 112      -1.380  -6.339  63.525  1.00 98.92           C  
ATOM   1611  H   VAL A 112      -1.378  -8.509  65.511  1.00 98.92           H  
ATOM   1612  HA  VAL A 112      -1.632  -8.849  62.663  1.00 98.92           H  
ATOM   1613  HB  VAL A 112       0.393  -7.268  64.299  1.00 98.92           H  
ATOM   1614 HG11 VAL A 112       0.876  -6.052  62.187  1.00 98.92           H  
ATOM   1615 HG12 VAL A 112       1.435  -7.719  62.141  1.00 98.92           H  
ATOM   1616 HG13 VAL A 112      -0.054  -7.277  61.283  1.00 98.92           H  
ATOM   1617 HG21 VAL A 112      -2.022  -6.400  62.646  1.00 98.92           H  
ATOM   1618 HG22 VAL A 112      -0.932  -5.347  63.588  1.00 98.92           H  
ATOM   1619 HG23 VAL A 112      -1.987  -6.496  64.418  1.00 98.92           H  
ATOM   1620  N   MET A 113       1.056 -10.237  64.011  1.00 98.88           N  
ATOM   1621  CA  MET A 113       2.106 -11.241  63.790  1.00 98.88           C  
ATOM   1622  C   MET A 113       1.555 -12.633  63.449  1.00 98.88           C  
ATOM   1623  O   MET A 113       2.110 -13.332  62.604  1.00 98.88           O  
ATOM   1624  CB  MET A 113       2.956 -11.366  65.062  1.00 98.88           C  
ATOM   1625  CG  MET A 113       4.199 -12.232  64.851  1.00 98.88           C  
ATOM   1626  SD  MET A 113       5.304 -12.265  66.280  1.00 98.88           S  
ATOM   1627  CE  MET A 113       4.280 -13.186  67.450  1.00 98.88           C  
ATOM   1628  H   MET A 113       1.006  -9.786  64.914  1.00 98.88           H  
ATOM   1629  HA  MET A 113       2.738 -10.913  62.965  1.00 98.88           H  
ATOM   1630  HB2 MET A 113       3.284 -10.383  65.400  1.00 98.88           H  
ATOM   1631  HB3 MET A 113       2.350 -11.799  65.858  1.00 98.88           H  
ATOM   1632  HG2 MET A 113       4.752 -11.839  63.998  1.00 98.88           H  
ATOM   1633  HG3 MET A 113       3.899 -13.254  64.621  1.00 98.88           H  
ATOM   1634  HE1 MET A 113       4.812 -13.204  68.400  1.00 98.88           H  
ATOM   1635  HE2 MET A 113       4.123 -14.204  67.093  1.00 98.88           H  
ATOM   1636  HE3 MET A 113       3.319 -12.691  67.595  1.00 98.88           H  
ATOM   1637  N   GLU A 114       0.503 -13.066  64.146  1.00 98.68           N  
ATOM   1638  CA  GLU A 114       0.015 -14.451  64.092  1.00 98.68           C  
ATOM   1639  C   GLU A 114      -1.088 -14.674  63.049  1.00 98.68           C  
ATOM   1640  O   GLU A 114      -1.282 -15.801  62.587  1.00 98.68           O  
ATOM   1641  CB  GLU A 114      -0.478 -14.873  65.488  1.00 98.68           C  
ATOM   1642  CG  GLU A 114       0.677 -14.987  66.498  1.00 98.68           C  
ATOM   1643  CD  GLU A 114       0.227 -15.433  67.898  1.00 98.68           C  
ATOM   1644  OE1 GLU A 114       1.105 -15.884  68.677  1.00 98.68           O  
ATOM   1645  OE2 GLU A 114      -0.959 -15.274  68.247  1.00 98.68           O1-
ATOM   1646  H   GLU A 114       0.150 -12.472  64.882  1.00 98.68           H  
ATOM   1647  HA  GLU A 114       0.834 -15.114  63.815  1.00 98.68           H  
ATOM   1648  HB2 GLU A 114      -0.962 -15.847  65.410  1.00 98.68           H  
ATOM   1649  HB3 GLU A 114      -1.212 -14.148  65.840  1.00 98.68           H  
ATOM   1650  HG2 GLU A 114       1.183 -14.026  66.587  1.00 98.68           H  
ATOM   1651  HG3 GLU A 114       1.400 -15.706  66.112  1.00 98.68           H  
ATOM   1652  N   HIS A 115      -1.826 -13.625  62.672  1.00 97.96           N  
ATOM   1653  CA  HIS A 115      -3.011 -13.741  61.812  1.00 97.96           C  
ATOM   1654  C   HIS A 115      -2.915 -12.957  60.504  1.00 97.96           C  
ATOM   1655  O   HIS A 115      -3.886 -12.905  59.746  1.00 97.96           O  
ATOM   1656  CB  HIS A 115      -4.268 -13.366  62.601  1.00 97.96           C  
ATOM   1657  CG  HIS A 115      -4.427 -14.156  63.871  1.00 97.96           C  
ATOM   1658  CD2 HIS A 115      -4.614 -13.649  65.125  1.00 97.96           C  
ATOM   1659  ND1 HIS A 115      -4.371 -15.525  63.989  1.00 97.96           N  
ATOM   1660  CE1 HIS A 115      -4.541 -15.832  65.286  1.00 97.96           C  
ATOM   1661  NE2 HIS A 115      -4.723 -14.721  66.011  1.00 97.96           N  
ATOM   1662  H   HIS A 115      -1.652 -12.739  63.122  1.00 97.96           H  
ATOM   1663  HA  HIS A 115      -3.125 -14.782  61.508  1.00 97.96           H  
ATOM   1664  HB2 HIS A 115      -4.254 -12.300  62.834  1.00 97.96           H  
ATOM   1665  HB3 HIS A 115      -5.145 -13.553  61.981  1.00 97.96           H  
ATOM   1666  HD1 HIS A 115      -4.024 -16.159  63.283  1.00 97.96           H  
ATOM   1667  HD2 HIS A 115      -4.669 -12.601  65.380  1.00 97.96           H  
ATOM   1668  HE1 HIS A 115      -4.470 -16.823  65.707  1.00 97.96           H  
ATOM   1669  N   THR A 116      -1.762 -12.358  60.211  1.00 97.20           N  
ATOM   1670  CA  THR A 116      -1.516 -11.683  58.936  1.00 97.20           C  
ATOM   1671  C   THR A 116      -0.151 -12.061  58.372  1.00 97.20           C  
ATOM   1672  O   THR A 116       0.666 -12.688  59.037  1.00 97.20           O  
ATOM   1673  CB  THR A 116      -1.675 -10.157  59.040  1.00 97.20           C  
ATOM   1674  CG2 THR A 116      -2.857  -9.685  59.883  1.00 97.20           C  
ATOM   1675  OG1 THR A 116      -0.518  -9.528  59.520  1.00 97.20           O  
ATOM   1676  H   THR A 116      -0.984 -12.448  60.850  1.00 97.20           H  
ATOM   1677  HA  THR A 116      -2.253 -12.031  58.211  1.00 97.20           H  
ATOM   1678  HB  THR A 116      -1.835  -9.784  58.028  1.00 97.20           H  
ATOM   1679  HG1 THR A 116      -0.273  -9.905  60.368  1.00 97.20           H  
ATOM   1680 HG21 THR A 116      -2.719  -9.968  60.927  1.00 97.20           H  
ATOM   1681 HG22 THR A 116      -3.781 -10.121  59.506  1.00 97.20           H  
ATOM   1682 HG23 THR A 116      -2.916  -8.599  59.811  1.00 97.20           H  
ATOM   1683  N   VAL A 117       0.097 -11.670  57.123  1.00 94.55           N  
ATOM   1684  CA  VAL A 117       1.428 -11.749  56.499  1.00 94.55           C  
ATOM   1685  C   VAL A 117       2.234 -10.459  56.697  1.00 94.55           C  
ATOM   1686  O   VAL A 117       3.274 -10.293  56.071  1.00 94.55           O  
ATOM   1687  CB  VAL A 117       1.326 -12.134  55.010  1.00 94.55           C  
ATOM   1688  CG1 VAL A 117       0.639 -13.495  54.836  1.00 94.55           C  
ATOM   1689  CG2 VAL A 117       0.567 -11.086  54.181  1.00 94.55           C  
ATOM   1690  H   VAL A 117      -0.620 -11.162  56.623  1.00 94.55           H  
ATOM   1691  HA  VAL A 117       2.002 -12.533  56.994  1.00 94.55           H  
ATOM   1692  HB  VAL A 117       2.333 -12.227  54.601  1.00 94.55           H  
ATOM   1693 HG11 VAL A 117       1.162 -14.243  55.432  1.00 94.55           H  
ATOM   1694 HG12 VAL A 117      -0.403 -13.449  55.154  1.00 94.55           H  
ATOM   1695 HG13 VAL A 117       0.681 -13.797  53.789  1.00 94.55           H  
ATOM   1696 HG21 VAL A 117      -0.453 -10.963  54.545  1.00 94.55           H  
ATOM   1697 HG22 VAL A 117       1.091 -10.131  54.233  1.00 94.55           H  
ATOM   1698 HG23 VAL A 117       0.541 -11.401  53.138  1.00 94.55           H  
ATOM   1699  N   HIS A 118       1.729  -9.517  57.502  1.00 97.55           N  
ATOM   1700  CA  HIS A 118       2.289  -8.182  57.702  1.00 97.55           C  
ATOM   1701  C   HIS A 118       3.007  -8.071  59.046  1.00 97.55           C  
ATOM   1702  O   HIS A 118       2.715  -8.811  59.980  1.00 97.55           O  
ATOM   1703  CB  HIS A 118       1.177  -7.125  57.583  1.00 97.55           C  
ATOM   1704  CG  HIS A 118       0.485  -7.158  56.248  1.00 97.55           C  
ATOM   1705  CD2 HIS A 118      -0.859  -7.096  55.995  1.00 97.55           C  
ATOM   1706  ND1 HIS A 118       1.116  -7.311  55.046  1.00 97.55           N  
ATOM   1707  CE1 HIS A 118       0.179  -7.367  54.084  1.00 97.55           C  
ATOM   1708  NE2 HIS A 118      -1.046  -7.218  54.609  1.00 97.55           N  
ATOM   1709  H   HIS A 118       0.957  -9.765  58.104  1.00 97.55           H  
ATOM   1710  HA  HIS A 118       3.021  -7.981  56.920  1.00 97.55           H  
ATOM   1711  HB2 HIS A 118       1.607  -6.133  57.719  1.00 97.55           H  
ATOM   1712  HB3 HIS A 118       0.444  -7.280  58.375  1.00 97.55           H  
ATOM   1713  HD1 HIS A 118       2.118  -7.375  54.933  1.00 97.55           H  
ATOM   1714  HD2 HIS A 118      -1.633  -6.989  56.740  1.00 97.55           H  
ATOM   1715  HE1 HIS A 118       0.374  -7.517  53.032  1.00 97.55           H  
ATOM   1716  N   VAL A 119       3.914  -7.097  59.152  1.00 98.81           N  
ATOM   1717  CA  VAL A 119       4.561  -6.747  60.426  1.00 98.81           C  
ATOM   1718  C   VAL A 119       3.859  -5.576  61.100  1.00 98.81           C  
ATOM   1719  O   VAL A 119       3.658  -5.630  62.301  1.00 98.81           O  
ATOM   1720  CB  VAL A 119       6.066  -6.482  60.243  1.00 98.81           C  
ATOM   1721  CG1 VAL A 119       6.722  -5.932  61.516  1.00 98.81           C  
ATOM   1722  CG2 VAL A 119       6.796  -7.782  59.882  1.00 98.81           C  
ATOM   1723  H   VAL A 119       4.148  -6.572  58.323  1.00 98.81           H  
ATOM   1724  HA  VAL A 119       4.472  -7.587  61.116  1.00 98.81           H  
ATOM   1725  HB  VAL A 119       6.209  -5.763  59.436  1.00 98.81           H  
ATOM   1726 HG11 VAL A 119       7.806  -5.948  61.417  1.00 98.81           H  
ATOM   1727 HG12 VAL A 119       6.441  -6.545  62.372  1.00 98.81           H  
ATOM   1728 HG13 VAL A 119       6.405  -4.904  61.695  1.00 98.81           H  
ATOM   1729 HG21 VAL A 119       6.776  -8.463  60.731  1.00 98.81           H  
ATOM   1730 HG22 VAL A 119       6.313  -8.272  59.037  1.00 98.81           H  
ATOM   1731 HG23 VAL A 119       7.830  -7.558  59.616  1.00 98.81           H  
ATOM   1732  N   CYS A 120       3.459  -4.532  60.369  1.00 98.90           N  
ATOM   1733  CA  CYS A 120       2.893  -3.322  60.969  1.00 98.90           C  
ATOM   1734  C   CYS A 120       1.555  -2.942  60.343  1.00 98.90           C  
ATOM   1735  O   CYS A 120       1.437  -2.828  59.119  1.00 98.90           O  
ATOM   1736  CB  CYS A 120       3.917  -2.193  60.853  1.00 98.90           C  
ATOM   1737  SG  CYS A 120       3.312  -0.694  61.690  1.00 98.90           S  
ATOM   1738  H   CYS A 120       3.606  -4.536  59.370  1.00 98.90           H  
ATOM   1739  HA  CYS A 120       2.724  -3.482  62.033  1.00 98.90           H  
ATOM   1740  HB2 CYS A 120       4.121  -1.983  59.804  1.00 98.90           H  
ATOM   1741  HB3 CYS A 120       4.831  -2.532  61.341  1.00 98.90           H  
ATOM   1742  HG  CYS A 120       4.442   0.011  61.595  1.00 98.90           H  
ATOM   1743  N   MET A 121       0.563  -2.707  61.203  1.00 98.81           N  
ATOM   1744  CA  MET A 121      -0.775  -2.267  60.816  1.00 98.81           C  
ATOM   1745  C   MET A 121      -1.195  -1.017  61.598  1.00 98.81           C  
ATOM   1746  O   MET A 121      -0.950  -0.888  62.795  1.00 98.81           O  
ATOM   1747  CB  MET A 121      -1.786  -3.406  61.023  1.00 98.81           C  
ATOM   1748  CG  MET A 121      -1.507  -4.644  60.156  1.00 98.81           C  
ATOM   1749  SD  MET A 121      -1.583  -4.389  58.360  1.00 98.81           S  
ATOM   1750  CE  MET A 121      -3.350  -4.092  58.093  1.00 98.81           C  
ATOM   1751  H   MET A 121       0.761  -2.809  62.188  1.00 98.81           H  
ATOM   1752  HA  MET A 121      -0.774  -2.005  59.758  1.00 98.81           H  
ATOM   1753  HB2 MET A 121      -1.777  -3.700  62.072  1.00 98.81           H  
ATOM   1754  HB3 MET A 121      -2.784  -3.037  60.788  1.00 98.81           H  
ATOM   1755  HG2 MET A 121      -0.514  -5.020  60.399  1.00 98.81           H  
ATOM   1756  HG3 MET A 121      -2.222  -5.423  60.422  1.00 98.81           H  
ATOM   1757  HE1 MET A 121      -3.817  -3.680  58.988  1.00 98.81           H  
ATOM   1758  HE2 MET A 121      -3.841  -5.028  57.828  1.00 98.81           H  
ATOM   1759  HE3 MET A 121      -3.463  -3.384  57.272  1.00 98.81           H  
ATOM   1760  N   THR A 122      -1.907  -0.110  60.937  1.00 98.57           N  
ATOM   1761  CA  THR A 122      -2.547   1.056  61.559  1.00 98.57           C  
ATOM   1762  C   THR A 122      -4.019   1.168  61.149  1.00 98.57           C  
ATOM   1763  O   THR A 122      -4.521   0.433  60.291  1.00 98.57           O  
ATOM   1764  CB  THR A 122      -1.745   2.338  61.268  1.00 98.57           C  
ATOM   1765  CG2 THR A 122      -1.780   2.787  59.807  1.00 98.57           C  
ATOM   1766  OG1 THR A 122      -2.251   3.407  62.032  1.00 98.57           O  
ATOM   1767  H   THR A 122      -2.011  -0.226  59.939  1.00 98.57           H  
ATOM   1768  HA  THR A 122      -2.538   0.928  62.642  1.00 98.57           H  
ATOM   1769  HB  THR A 122      -0.707   2.179  61.559  1.00 98.57           H  
ATOM   1770  HG1 THR A 122      -1.914   3.307  62.925  1.00 98.57           H  
ATOM   1771 HG21 THR A 122      -1.232   2.076  59.187  1.00 98.57           H  
ATOM   1772 HG22 THR A 122      -1.298   3.760  59.719  1.00 98.57           H  
ATOM   1773 HG23 THR A 122      -2.805   2.870  59.446  1.00 98.57           H  
ATOM   1774  N   GLY A 123      -4.737   2.097  61.777  1.00 96.33           N  
ATOM   1775  CA  GLY A 123      -6.083   2.484  61.380  1.00 96.33           C  
ATOM   1776  C   GLY A 123      -7.152   1.393  61.563  1.00 96.33           C  
ATOM   1777  O   GLY A 123      -6.990   0.459  62.352  1.00 96.33           O  
ATOM   1778  H   GLY A 123      -4.230   2.706  62.404  1.00 96.33           H  
ATOM   1779  HA2 GLY A 123      -6.041   2.767  60.329  1.00 96.33           H  
ATOM   1780  HA3 GLY A 123      -6.383   3.360  61.955  1.00 96.33           H  
ATOM   1781  N   PRO A 124      -8.289   1.505  60.850  1.00 96.34           N  
ATOM   1782  CA  PRO A 124      -9.456   0.651  61.081  1.00 96.34           C  
ATOM   1783  C   PRO A 124      -9.205  -0.845  60.872  1.00 96.34           C  
ATOM   1784  O   PRO A 124      -9.803  -1.665  61.563  1.00 96.34           O  
ATOM   1785  CB  PRO A 124     -10.526   1.159  60.112  1.00 96.34           C  
ATOM   1786  CG  PRO A 124     -10.151   2.625  59.907  1.00 96.34           C  
ATOM   1787  CD  PRO A 124      -8.627   2.591  59.940  1.00 96.34           C  
ATOM   1788  HA  PRO A 124      -9.797   0.803  62.106  1.00 96.34           H  
ATOM   1789  HB2 PRO A 124     -10.455   0.635  59.159  1.00 96.34           H  
ATOM   1790  HB3 PRO A 124     -11.527   1.053  60.529  1.00 96.34           H  
ATOM   1791  HG2 PRO A 124     -10.527   3.012  58.959  1.00 96.34           H  
ATOM   1792  HG3 PRO A 124     -10.524   3.220  60.741  1.00 96.34           H  
ATOM   1793  HD2 PRO A 124      -8.236   2.367  58.948  1.00 96.34           H  
ATOM   1794  HD3 PRO A 124      -8.247   3.552  60.287  1.00 96.34           H  
ATOM   1795  N   ASN A 125      -8.324  -1.214  59.943  1.00 96.78           N  
ATOM   1796  CA  ASN A 125      -8.062  -2.619  59.653  1.00 96.78           C  
ATOM   1797  C   ASN A 125      -7.213  -3.284  60.748  1.00 96.78           C  
ATOM   1798  O   ASN A 125      -7.444  -4.443  61.073  1.00 96.78           O  
ATOM   1799  CB  ASN A 125      -7.396  -2.711  58.283  1.00 96.78           C  
ATOM   1800  CG  ASN A 125      -7.543  -4.074  57.637  1.00 96.78           C  
ATOM   1801  ND2 ASN A 125      -6.702  -4.339  56.674  1.00 96.78           N  
ATOM   1802  OD1 ASN A 125      -8.422  -4.865  57.935  1.00 96.78           O  
ATOM   1803  H   ASN A 125      -7.801  -0.510  59.441  1.00 96.78           H  
ATOM   1804  HA  ASN A 125      -9.014  -3.149  59.615  1.00 96.78           H  
ATOM   1805  HB2 ASN A 125      -7.833  -1.987  57.597  1.00 96.78           H  
ATOM   1806  HB3 ASN A 125      -6.337  -2.485  58.401  1.00 96.78           H  
ATOM   1807 HD21 ASN A 125      -6.843  -5.196  56.158  1.00 96.78           H  
ATOM   1808 HD22 ASN A 125      -6.023  -3.637  56.416  1.00 96.78           H  
ATOM   1809  N   ALA A 126      -6.304  -2.539  61.390  1.00 98.30           N  
ATOM   1810  CA  ALA A 126      -5.615  -3.013  62.593  1.00 98.30           C  
ATOM   1811  C   ALA A 126      -6.618  -3.353  63.711  1.00 98.30           C  
ATOM   1812  O   ALA A 126      -6.504  -4.391  64.362  1.00 98.30           O  
ATOM   1813  CB  ALA A 126      -4.621  -1.939  63.048  1.00 98.30           C  
ATOM   1814  H   ALA A 126      -6.139  -1.586  61.097  1.00 98.30           H  
ATOM   1815  HA  ALA A 126      -5.060  -3.920  62.353  1.00 98.30           H  
ATOM   1816  HB1 ALA A 126      -5.152  -1.041  63.365  1.00 98.30           H  
ATOM   1817  HB2 ALA A 126      -3.949  -1.681  62.229  1.00 98.30           H  
ATOM   1818  HB3 ALA A 126      -4.029  -2.316  63.882  1.00 98.30           H  
ATOM   1819  N   LEU A 127      -7.650  -2.518  63.886  1.00 98.60           N  
ATOM   1820  CA  LEU A 127      -8.722  -2.778  64.853  1.00 98.60           C  
ATOM   1821  C   LEU A 127      -9.558  -4.005  64.477  1.00 98.60           C  
ATOM   1822  O   LEU A 127      -9.966  -4.756  65.358  1.00 98.60           O  
ATOM   1823  CB  LEU A 127      -9.641  -1.553  64.995  1.00 98.60           C  
ATOM   1824  CG  LEU A 127      -8.947  -0.249  65.416  1.00 98.60           C  
ATOM   1825  CD1 LEU A 127     -10.001   0.834  65.646  1.00 98.60           C  
ATOM   1826  CD2 LEU A 127      -8.142  -0.441  66.697  1.00 98.60           C  
ATOM   1827  H   LEU A 127      -7.687  -1.681  63.320  1.00 98.60           H  
ATOM   1828  HA  LEU A 127      -8.266  -2.996  65.818  1.00 98.60           H  
ATOM   1829  HB2 LEU A 127     -10.156  -1.379  64.050  1.00 98.60           H  
ATOM   1830  HB3 LEU A 127     -10.401  -1.794  65.739  1.00 98.60           H  
ATOM   1831  HG  LEU A 127      -8.278   0.086  64.625  1.00 98.60           H  
ATOM   1832 HD11 LEU A 127      -9.504   1.773  65.886  1.00 98.60           H  
ATOM   1833 HD12 LEU A 127     -10.592   0.971  64.740  1.00 98.60           H  
ATOM   1834 HD13 LEU A 127     -10.648   0.558  66.478  1.00 98.60           H  
ATOM   1835 HD21 LEU A 127      -8.729  -0.988  67.434  1.00 98.60           H  
ATOM   1836 HD22 LEU A 127      -7.870   0.529  67.111  1.00 98.60           H  
ATOM   1837 HD23 LEU A 127      -7.235  -1.001  66.471  1.00 98.60           H  
ATOM   1838  N   GLU A 128      -9.818  -4.215  63.188  1.00 98.34           N  
ATOM   1839  CA  GLU A 128     -10.556  -5.384  62.704  1.00 98.34           C  
ATOM   1840  C   GLU A 128      -9.766  -6.687  62.896  1.00 98.34           C  
ATOM   1841  O   GLU A 128     -10.337  -7.687  63.327  1.00 98.34           O  
ATOM   1842  CB  GLU A 128     -10.943  -5.159  61.236  1.00 98.34           C  
ATOM   1843  CG  GLU A 128     -11.776  -6.297  60.630  1.00 98.34           C  
ATOM   1844  CD  GLU A 128     -13.093  -6.589  61.364  1.00 98.34           C  
ATOM   1845  OE1 GLU A 128     -13.624  -7.693  61.102  1.00 98.34           O  
ATOM   1846  OE2 GLU A 128     -13.581  -5.728  62.134  1.00 98.34           O1-
ATOM   1847  H   GLU A 128      -9.500  -3.535  62.512  1.00 98.34           H  
ATOM   1848  HA  GLU A 128     -11.469  -5.479  63.293  1.00 98.34           H  
ATOM   1849  HB2 GLU A 128     -10.036  -5.049  60.641  1.00 98.34           H  
ATOM   1850  HB3 GLU A 128     -11.506  -4.228  61.156  1.00 98.34           H  
ATOM   1851  HG2 GLU A 128     -11.170  -7.202  60.596  1.00 98.34           H  
ATOM   1852  HG3 GLU A 128     -12.005  -6.036  59.597  1.00 98.34           H  
ATOM   1853  N   ILE A 129      -8.451  -6.670  62.651  1.00 98.53           N  
ATOM   1854  CA  ILE A 129      -7.550  -7.797  62.940  1.00 98.53           C  
ATOM   1855  C   ILE A 129      -7.607  -8.146  64.432  1.00 98.53           C  
ATOM   1856  O   ILE A 129      -7.839  -9.304  64.781  1.00 98.53           O  
ATOM   1857  CB  ILE A 129      -6.111  -7.465  62.477  1.00 98.53           C  
ATOM   1858  CG1 ILE A 129      -6.036  -7.431  60.933  1.00 98.53           C  
ATOM   1859  CG2 ILE A 129      -5.089  -8.485  63.020  1.00 98.53           C  
ATOM   1860  CD1 ILE A 129      -4.857  -6.598  60.415  1.00 98.53           C  
ATOM   1861  H   ILE A 129      -8.050  -5.827  62.266  1.00 98.53           H  
ATOM   1862  HA  ILE A 129      -7.892  -8.677  62.395  1.00 98.53           H  
ATOM   1863  HB  ILE A 129      -5.844  -6.481  62.863  1.00 98.53           H  
ATOM   1864 HG12 ILE A 129      -6.947  -7.000  60.517  1.00 98.53           H  
ATOM   1865 HG13 ILE A 129      -5.951  -8.448  60.552  1.00 98.53           H  
ATOM   1866 HG21 ILE A 129      -5.379  -9.500  62.748  1.00 98.53           H  
ATOM   1867 HG22 ILE A 129      -5.014  -8.413  64.106  1.00 98.53           H  
ATOM   1868 HG23 ILE A 129      -4.095  -8.287  62.622  1.00 98.53           H  
ATOM   1869 HD11 ILE A 129      -4.790  -6.701  59.331  1.00 98.53           H  
ATOM   1870 HD12 ILE A 129      -3.922  -6.927  60.867  1.00 98.53           H  
ATOM   1871 HD13 ILE A 129      -5.009  -5.547  60.659  1.00 98.53           H  
ATOM   1872  N   ALA A 130      -7.486  -7.147  65.312  1.00 98.80           N  
ATOM   1873  CA  ALA A 130      -7.580  -7.349  66.757  1.00 98.80           C  
ATOM   1874  C   ALA A 130      -8.948  -7.925  67.172  1.00 98.80           C  
ATOM   1875  O   ALA A 130      -9.013  -8.883  67.943  1.00 98.80           O  
ATOM   1876  CB  ALA A 130      -7.284  -6.012  67.444  1.00 98.80           C  
ATOM   1877  H   ALA A 130      -7.270  -6.222  64.967  1.00 98.80           H  
ATOM   1878  HA  ALA A 130      -6.817  -8.067  67.058  1.00 98.80           H  
ATOM   1879  HB1 ALA A 130      -6.315  -5.640  67.114  1.00 98.80           H  
ATOM   1880  HB2 ALA A 130      -8.050  -5.278  67.190  1.00 98.80           H  
ATOM   1881  HB3 ALA A 130      -7.260  -6.147  68.526  1.00 98.80           H  
ATOM   1882  N   ARG A 131     -10.049  -7.397  66.617  1.00 98.67           N  
ATOM   1883  CA  ARG A 131     -11.409  -7.901  66.879  1.00 98.67           C  
ATOM   1884  C   ARG A 131     -11.565  -9.365  66.464  1.00 98.67           C  
ATOM   1885  O   ARG A 131     -12.098 -10.159  67.234  1.00 98.67           O  
ATOM   1886  CB  ARG A 131     -12.452  -7.025  66.157  1.00 98.67           C  
ATOM   1887  CG  ARG A 131     -13.438  -6.394  67.144  1.00 98.67           C  
ATOM   1888  CD  ARG A 131     -14.537  -5.623  66.399  1.00 98.67           C  
ATOM   1889  NE  ARG A 131     -14.219  -4.187  66.266  1.00 98.67           N  
ATOM   1890  CZ  ARG A 131     -14.796  -3.185  66.906  1.00 98.67           C  
ATOM   1891  NH1 ARG A 131     -15.762  -3.371  67.766  1.00 98.67           N1+
ATOM   1892  NH2 ARG A 131     -14.409  -1.958  66.698  1.00 98.67           N  
ATOM   1893  H   ARG A 131      -9.930  -6.612  65.992  1.00 98.67           H  
ATOM   1894  HA  ARG A 131     -11.580  -7.879  67.955  1.00 98.67           H  
ATOM   1895  HB2 ARG A 131     -11.967  -6.235  65.583  1.00 98.67           H  
ATOM   1896  HB3 ARG A 131     -13.012  -7.635  65.449  1.00 98.67           H  
ATOM   1897  HG2 ARG A 131     -12.911  -5.733  67.832  1.00 98.67           H  
ATOM   1898  HG3 ARG A 131     -13.906  -7.192  67.721  1.00 98.67           H  
ATOM   1899  HD2 ARG A 131     -15.476  -5.763  66.934  1.00 98.67           H  
ATOM   1900  HD3 ARG A 131     -14.671  -6.049  65.405  1.00 98.67           H  
ATOM   1901  HE  ARG A 131     -13.486  -3.967  65.607  1.00 98.67           H  
ATOM   1902 HH11 ARG A 131     -16.013  -4.324  67.988  1.00 98.67           H  
ATOM   1903 HH12 ARG A 131     -16.137  -2.601  68.301  1.00 98.67           H  
ATOM   1904 HH21 ARG A 131     -13.638  -1.794  66.068  1.00 98.67           H  
ATOM   1905 HH22 ARG A 131     -14.809  -1.199  67.231  1.00 98.67           H  
ATOM   1906  N   LYS A 132     -11.084  -9.728  65.272  1.00 98.44           N  
ATOM   1907  CA  LYS A 132     -11.121 -11.109  64.754  1.00 98.44           C  
ATOM   1908  C   LYS A 132     -10.267 -12.074  65.573  1.00 98.44           C  
ATOM   1909  O   LYS A 132     -10.647 -13.231  65.705  1.00 98.44           O  
ATOM   1910  CB  LYS A 132     -10.663 -11.122  63.292  1.00 98.44           C  
ATOM   1911  CG  LYS A 132     -11.774 -10.648  62.352  1.00 98.44           C  
ATOM   1912  CD  LYS A 132     -11.228 -10.538  60.928  1.00 98.44           C  
ATOM   1913  CE  LYS A 132     -12.381 -10.265  59.963  1.00 98.44           C  
ATOM   1914  NZ  LYS A 132     -11.894  -9.626  58.721  1.00 98.44           N1+
ATOM   1915  H   LYS A 132     -10.670  -9.009  64.695  1.00 98.44           H  
ATOM   1916  HA  LYS A 132     -12.139 -11.492  64.818  1.00 98.44           H  
ATOM   1917  HB2 LYS A 132     -10.392 -12.141  63.013  1.00 98.44           H  
ATOM   1918  HB3 LYS A 132      -9.779 -10.494  63.180  1.00 98.44           H  
ATOM   1919  HG2 LYS A 132     -12.145  -9.674  62.670  1.00 98.44           H  
ATOM   1920  HG3 LYS A 132     -12.594 -11.366  62.379  1.00 98.44           H  
ATOM   1921  HD2 LYS A 132     -10.724 -11.461  60.643  1.00 98.44           H  
ATOM   1922  HD3 LYS A 132     -10.513  -9.716  60.906  1.00 98.44           H  
ATOM   1923  HE2 LYS A 132     -12.902 -11.199  59.753  1.00 98.44           H  
ATOM   1924  HE3 LYS A 132     -13.089  -9.601  60.461  1.00 98.44           H  
ATOM   1925  HZ1 LYS A 132     -11.441  -8.760  58.972  1.00 98.44           H  
ATOM   1926  HZ2 LYS A 132     -11.232 -10.216  58.239  1.00 98.44           H  
ATOM   1927  HZ3 LYS A 132     -12.674  -9.391  58.124  1.00 98.44           H  
ATOM   1928  N   ALA A 133      -9.165 -11.594  66.147  1.00 98.68           N  
ATOM   1929  CA  ALA A 133      -8.311 -12.359  67.054  1.00 98.68           C  
ATOM   1930  C   ALA A 133      -8.883 -12.487  68.481  1.00 98.68           C  
ATOM   1931  O   ALA A 133      -8.271 -13.120  69.336  1.00 98.68           O  
ATOM   1932  CB  ALA A 133      -6.930 -11.706  67.044  1.00 98.68           C  
ATOM   1933  H   ALA A 133      -8.876 -10.654  65.919  1.00 98.68           H  
ATOM   1934  HA  ALA A 133      -8.203 -13.372  66.665  1.00 98.68           H  
ATOM   1935  HB1 ALA A 133      -6.982 -10.710  67.486  1.00 98.68           H  
ATOM   1936  HB2 ALA A 133      -6.581 -11.624  66.015  1.00 98.68           H  
ATOM   1937  HB3 ALA A 133      -6.230 -12.316  67.613  1.00 98.68           H  
ATOM   1938  N   GLY A 134     -10.051 -11.898  68.759  1.00 98.57           N  
ATOM   1939  CA  GLY A 134     -10.694 -11.971  70.070  1.00 98.57           C  
ATOM   1940  C   GLY A 134     -10.104 -11.024  71.116  1.00 98.57           C  
ATOM   1941  O   GLY A 134     -10.343 -11.222  72.306  1.00 98.57           O  
ATOM   1942  H   GLY A 134     -10.517 -11.373  68.033  1.00 98.57           H  
ATOM   1943  HA2 GLY A 134     -11.748 -11.720  69.954  1.00 98.57           H  
ATOM   1944  HA3 GLY A 134     -10.619 -12.988  70.455  1.00 98.57           H  
ATOM   1945  N   VAL A 135      -9.358  -9.994  70.702  1.00 98.84           N  
ATOM   1946  CA  VAL A 135      -8.852  -8.966  71.622  1.00 98.84           C  
ATOM   1947  C   VAL A 135     -10.028  -8.177  72.198  1.00 98.84           C  
ATOM   1948  O   VAL A 135     -10.899  -7.713  71.460  1.00 98.84           O  
ATOM   1949  CB  VAL A 135      -7.833  -8.032  70.939  1.00 98.84           C  
ATOM   1950  CG1 VAL A 135      -7.257  -7.008  71.923  1.00 98.84           C  
ATOM   1951  CG2 VAL A 135      -6.655  -8.827  70.360  1.00 98.84           C  
ATOM   1952  H   VAL A 135      -9.209  -9.867  69.711  1.00 98.84           H  
ATOM   1953  HA  VAL A 135      -8.344  -9.471  72.443  1.00 98.84           H  
ATOM   1954  HB  VAL A 135      -8.324  -7.491  70.130  1.00 98.84           H  
ATOM   1955 HG11 VAL A 135      -8.031  -6.305  72.232  1.00 98.84           H  
ATOM   1956 HG12 VAL A 135      -6.857  -7.513  72.802  1.00 98.84           H  
ATOM   1957 HG13 VAL A 135      -6.450  -6.450  71.448  1.00 98.84           H  
ATOM   1958 HG21 VAL A 135      -6.999  -9.502  69.576  1.00 98.84           H  
ATOM   1959 HG22 VAL A 135      -6.189  -9.422  71.145  1.00 98.84           H  
ATOM   1960 HG23 VAL A 135      -5.917  -8.152  69.929  1.00 98.84           H  
ATOM   1961  N   GLU A 136     -10.053  -8.016  73.520  1.00 98.74           N  
ATOM   1962  CA  GLU A 136     -11.076  -7.231  74.214  1.00 98.74           C  
ATOM   1963  C   GLU A 136     -10.940  -5.742  73.857  1.00 98.74           C  
ATOM   1964  O   GLU A 136      -9.839  -5.187  73.838  1.00 98.74           O  
ATOM   1965  CB  GLU A 136     -10.989  -7.474  75.734  1.00 98.74           C  
ATOM   1966  CG  GLU A 136     -12.179  -6.878  76.509  1.00 98.74           C  
ATOM   1967  CD  GLU A 136     -12.090  -7.046  78.042  1.00 98.74           C  
ATOM   1968  OE1 GLU A 136     -12.970  -6.499  78.740  1.00 98.74           O  
ATOM   1969  OE2 GLU A 136     -11.122  -7.648  78.566  1.00 98.74           O1-
ATOM   1970  H   GLU A 136      -9.322  -8.437  74.076  1.00 98.74           H  
ATOM   1971  HA  GLU A 136     -12.052  -7.579  73.874  1.00 98.74           H  
ATOM   1972  HB2 GLU A 136     -10.965  -8.549  75.914  1.00 98.74           H  
ATOM   1973  HB3 GLU A 136     -10.061  -7.041  76.107  1.00 98.74           H  
ATOM   1974  HG2 GLU A 136     -12.239  -5.813  76.287  1.00 98.74           H  
ATOM   1975  HG3 GLU A 136     -13.095  -7.346  76.147  1.00 98.74           H  
ATOM   1976  N   PHE A 137     -12.067  -5.084  73.588  1.00 98.65           N  
ATOM   1977  CA  PHE A 137     -12.131  -3.641  73.364  1.00 98.65           C  
ATOM   1978  C   PHE A 137     -12.789  -2.955  74.554  1.00 98.65           C  
ATOM   1979  O   PHE A 137     -13.754  -3.470  75.113  1.00 98.65           O  
ATOM   1980  CB  PHE A 137     -12.880  -3.313  72.064  1.00 98.65           C  
ATOM   1981  CG  PHE A 137     -12.028  -3.393  70.813  1.00 98.65           C  
ATOM   1982  CD1 PHE A 137     -11.719  -2.225  70.093  1.00 98.65           C  
ATOM   1983  CD2 PHE A 137     -11.534  -4.632  70.371  1.00 98.65           C  
ATOM   1984  CE1 PHE A 137     -10.922  -2.299  68.938  1.00 98.65           C  
ATOM   1985  CE2 PHE A 137     -10.721  -4.706  69.230  1.00 98.65           C  
ATOM   1986  CZ  PHE A 137     -10.419  -3.539  68.509  1.00 98.65           C  
ATOM   1987  H   PHE A 137     -12.944  -5.569  73.716  1.00 98.65           H  
ATOM   1988  HA  PHE A 137     -11.119  -3.245  73.277  1.00 98.65           H  
ATOM   1989  HB2 PHE A 137     -13.737  -3.977  71.960  1.00 98.65           H  
ATOM   1990  HB3 PHE A 137     -13.270  -2.298  72.142  1.00 98.65           H  
ATOM   1991  HD1 PHE A 137     -12.084  -1.268  70.437  1.00 98.65           H  
ATOM   1992  HD2 PHE A 137     -11.766  -5.531  70.922  1.00 98.65           H  
ATOM   1993  HE1 PHE A 137     -10.680  -1.394  68.399  1.00 98.65           H  
ATOM   1994  HE2 PHE A 137     -10.321  -5.660  68.920  1.00 98.65           H  
ATOM   1995  HZ  PHE A 137      -9.783  -3.597  67.638  1.00 98.65           H  
ATOM   1996  N   ALA A 138     -12.310  -1.759  74.876  1.00 98.25           N  
ATOM   1997  CA  ALA A 138     -12.884  -0.897  75.894  1.00 98.25           C  
ATOM   1998  C   ALA A 138     -13.208   0.493  75.324  1.00 98.25           C  
ATOM   1999  O   ALA A 138     -12.824   0.842  74.204  1.00 98.25           O  
ATOM   2000  CB  ALA A 138     -11.931  -0.870  77.090  1.00 98.25           C  
ATOM   2001  H   ALA A 138     -11.537  -1.389  74.342  1.00 98.25           H  
ATOM   2002  HA  ALA A 138     -13.826  -1.325  76.241  1.00 98.25           H  
ATOM   2003  HB1 ALA A 138     -11.022  -0.323  76.838  1.00 98.25           H  
ATOM   2004  HB2 ALA A 138     -12.436  -0.388  77.927  1.00 98.25           H  
ATOM   2005  HB3 ALA A 138     -11.672  -1.886  77.386  1.00 98.25           H  
ATOM   2006  N   ASP A 139     -13.959   1.283  76.085  1.00 96.55           N  
ATOM   2007  CA  ASP A 139     -14.308   2.657  75.742  1.00 96.55           C  
ATOM   2008  C   ASP A 139     -13.363   3.672  76.406  1.00 96.55           C  
ATOM   2009  O   ASP A 139     -12.410   3.322  77.103  1.00 96.55           O  
ATOM   2010  CB  ASP A 139     -15.790   2.904  76.070  1.00 96.55           C  
ATOM   2011  CG  ASP A 139     -16.134   2.761  77.556  1.00 96.55           C  
ATOM   2012  OD1 ASP A 139     -15.220   2.942  78.393  1.00 96.55           O  
ATOM   2013  OD2 ASP A 139     -17.319   2.477  77.820  1.00 96.55           O1-
ATOM   2014  H   ASP A 139     -14.184   0.986  77.025  1.00 96.55           H  
ATOM   2015  HA  ASP A 139     -14.199   2.791  74.666  1.00 96.55           H  
ATOM   2016  HB2 ASP A 139     -16.389   2.197  75.497  1.00 96.55           H  
ATOM   2017  HB3 ASP A 139     -16.069   3.904  75.739  1.00 96.55           H  
ATOM   2018  N   LYS A 140     -13.623   4.960  76.170  1.00 96.85           N  
ATOM   2019  CA  LYS A 140     -12.805   6.065  76.688  1.00 96.85           C  
ATOM   2020  C   LYS A 140     -12.712   6.072  78.216  1.00 96.85           C  
ATOM   2021  O   LYS A 140     -11.664   6.447  78.733  1.00 96.85           O  
ATOM   2022  CB  LYS A 140     -13.351   7.406  76.168  1.00 96.85           C  
ATOM   2023  CG  LYS A 140     -13.253   7.526  74.636  1.00 96.85           C  
ATOM   2024  CD  LYS A 140     -13.722   8.904  74.147  1.00 96.85           C  
ATOM   2025  CE  LYS A 140     -13.541   9.005  72.626  1.00 96.85           C  
ATOM   2026  NZ  LYS A 140     -13.745  10.389  72.124  1.00 96.85           N1+
ATOM   2027  H   LYS A 140     -14.480   5.177  75.681  1.00 96.85           H  
ATOM   2028  HA  LYS A 140     -11.774   5.946  76.356  1.00 96.85           H  
ATOM   2029  HB2 LYS A 140     -12.769   8.208  76.619  1.00 96.85           H  
ATOM   2030  HB3 LYS A 140     -14.388   7.519  76.482  1.00 96.85           H  
ATOM   2031  HG2 LYS A 140     -12.216   7.380  74.337  1.00 96.85           H  
ATOM   2032  HG3 LYS A 140     -13.865   6.757  74.165  1.00 96.85           H  
ATOM   2033  HD2 LYS A 140     -14.769   9.049  74.413  1.00 96.85           H  
ATOM   2034  HD3 LYS A 140     -13.121   9.669  74.639  1.00 96.85           H  
ATOM   2035  HE2 LYS A 140     -14.228   8.313  72.139  1.00 96.85           H  
ATOM   2036  HE3 LYS A 140     -12.527   8.683  72.387  1.00 96.85           H  
ATOM   2037  HZ1 LYS A 140     -13.527  10.449  71.139  1.00 96.85           H  
ATOM   2038  HZ2 LYS A 140     -13.107  11.021  72.585  1.00 96.85           H  
ATOM   2039  HZ3 LYS A 140     -14.691  10.705  72.282  1.00 96.85           H  
ATOM   2040  N   ASP A 141     -13.750   5.632  78.924  1.00 97.30           N  
ATOM   2041  CA  ASP A 141     -13.796   5.683  80.387  1.00 97.30           C  
ATOM   2042  C   ASP A 141     -12.858   4.648  81.015  1.00 97.30           C  
ATOM   2043  O   ASP A 141     -12.264   4.909  82.063  1.00 97.30           O  
ATOM   2044  CB  ASP A 141     -15.239   5.485  80.883  1.00 97.30           C  
ATOM   2045  CG  ASP A 141     -16.184   6.650  80.556  1.00 97.30           C  
ATOM   2046  OD1 ASP A 141     -15.702   7.711  80.092  1.00 97.30           O  
ATOM   2047  OD2 ASP A 141     -17.399   6.492  80.808  1.00 97.30           O1-
ATOM   2048  H   ASP A 141     -14.528   5.192  78.455  1.00 97.30           H  
ATOM   2049  HA  ASP A 141     -13.460   6.666  80.720  1.00 97.30           H  
ATOM   2050  HB2 ASP A 141     -15.643   4.562  80.466  1.00 97.30           H  
ATOM   2051  HB3 ASP A 141     -15.215   5.375  81.967  1.00 97.30           H  
ATOM   2052  N   TYR A 142     -12.657   3.502  80.357  1.00 98.09           N  
ATOM   2053  CA  TYR A 142     -11.667   2.514  80.792  1.00 98.09           C  
ATOM   2054  C   TYR A 142     -10.243   3.075  80.759  1.00 98.09           C  
ATOM   2055  O   TYR A 142      -9.493   2.915  81.725  1.00 98.09           O  
ATOM   2056  CB  TYR A 142     -11.753   1.268  79.910  1.00 98.09           C  
ATOM   2057  CG  TYR A 142     -10.704   0.225  80.253  1.00 98.09           C  
ATOM   2058  CD1 TYR A 142      -9.520   0.125  79.492  1.00 98.09           C  
ATOM   2059  CD2 TYR A 142     -10.892  -0.608  81.371  1.00 98.09           C  
ATOM   2060  CE1 TYR A 142      -8.518  -0.796  79.856  1.00 98.09           C  
ATOM   2061  CE2 TYR A 142      -9.898  -1.538  81.729  1.00 98.09           C  
ATOM   2062  CZ  TYR A 142      -8.709  -1.635  80.977  1.00 98.09           C  
ATOM   2063  OH  TYR A 142      -7.776  -2.544  81.368  1.00 98.09           O  
ATOM   2064  H   TYR A 142     -13.210   3.320  79.531  1.00 98.09           H  
ATOM   2065  HA  TYR A 142     -11.886   2.230  81.821  1.00 98.09           H  
ATOM   2066  HB2 TYR A 142     -11.627   1.564  78.869  1.00 98.09           H  
ATOM   2067  HB3 TYR A 142     -12.744   0.827  80.016  1.00 98.09           H  
ATOM   2068  HD1 TYR A 142      -9.377   0.763  78.633  1.00 98.09           H  
ATOM   2069  HD2 TYR A 142     -11.802  -0.533  81.946  1.00 98.09           H  
ATOM   2070  HE1 TYR A 142      -7.609  -0.869  79.277  1.00 98.09           H  
ATOM   2071  HE2 TYR A 142     -10.036  -2.190  82.579  1.00 98.09           H  
ATOM   2072  HH  TYR A 142      -7.004  -2.628  80.802  1.00 98.09           H  
ATOM   2073  N   PHE A 143      -9.870   3.733  79.657  1.00 97.91           N  
ATOM   2074  CA  PHE A 143      -8.516   4.249  79.453  1.00 97.91           C  
ATOM   2075  C   PHE A 143      -8.249   5.554  80.208  1.00 97.91           C  
ATOM   2076  O   PHE A 143      -7.093   5.869  80.510  1.00 97.91           O  
ATOM   2077  CB  PHE A 143      -8.256   4.439  77.955  1.00 97.91           C  
ATOM   2078  CG  PHE A 143      -8.389   3.179  77.128  1.00 97.91           C  
ATOM   2079  CD1 PHE A 143      -7.411   2.177  77.205  1.00 97.91           C  
ATOM   2080  CD2 PHE A 143      -9.490   3.003  76.279  1.00 97.91           C  
ATOM   2081  CE1 PHE A 143      -7.528   1.003  76.443  1.00 97.91           C  
ATOM   2082  CE2 PHE A 143      -9.623   1.828  75.522  1.00 97.91           C  
ATOM   2083  CZ  PHE A 143      -8.641   0.827  75.606  1.00 97.91           C  
ATOM   2084  H   PHE A 143     -10.544   3.819  78.909  1.00 97.91           H  
ATOM   2085  HA  PHE A 143      -7.809   3.507  79.826  1.00 97.91           H  
ATOM   2086  HB2 PHE A 143      -7.240   4.809  77.821  1.00 97.91           H  
ATOM   2087  HB3 PHE A 143      -8.941   5.195  77.573  1.00 97.91           H  
ATOM   2088  HD1 PHE A 143      -6.569   2.310  77.868  1.00 97.91           H  
ATOM   2089  HD2 PHE A 143     -10.240   3.778  76.210  1.00 97.91           H  
ATOM   2090  HE1 PHE A 143      -6.770   0.235  76.501  1.00 97.91           H  
ATOM   2091  HE2 PHE A 143     -10.480   1.694  74.879  1.00 97.91           H  
ATOM   2092  HZ  PHE A 143      -8.744  -0.081  75.031  1.00 97.91           H  
ATOM   2093  N   PHE A 144      -9.294   6.333  80.490  1.00 97.44           N  
ATOM   2094  CA  PHE A 144      -9.194   7.622  81.155  1.00 97.44           C  
ATOM   2095  C   PHE A 144      -8.662   7.491  82.587  1.00 97.44           C  
ATOM   2096  O   PHE A 144      -9.105   6.669  83.388  1.00 97.44           O  
ATOM   2097  CB  PHE A 144     -10.560   8.326  81.131  1.00 97.44           C  
ATOM   2098  CG  PHE A 144     -10.584   9.661  81.853  1.00 97.44           C  
ATOM   2099  CD1 PHE A 144     -10.871   9.714  83.230  1.00 97.44           C  
ATOM   2100  CD2 PHE A 144     -10.325  10.852  81.150  1.00 97.44           C  
ATOM   2101  CE1 PHE A 144     -10.873  10.949  83.906  1.00 97.44           C  
ATOM   2102  CE2 PHE A 144     -10.334  12.085  81.825  1.00 97.44           C  
ATOM   2103  CZ  PHE A 144     -10.599  12.134  83.203  1.00 97.44           C  
ATOM   2104  H   PHE A 144     -10.209   6.036  80.182  1.00 97.44           H  
ATOM   2105  HA  PHE A 144      -8.494   8.235  80.587  1.00 97.44           H  
ATOM   2106  HB2 PHE A 144     -11.303   7.670  81.584  1.00 97.44           H  
ATOM   2107  HB3 PHE A 144     -10.853   8.489  80.094  1.00 97.44           H  
ATOM   2108  HD1 PHE A 144     -11.100   8.803  83.763  1.00 97.44           H  
ATOM   2109  HD2 PHE A 144     -10.150  10.826  80.084  1.00 97.44           H  
ATOM   2110  HE1 PHE A 144     -11.109  10.992  84.959  1.00 97.44           H  
ATOM   2111  HE2 PHE A 144     -10.159  12.999  81.275  1.00 97.44           H  
ATOM   2112  HZ  PHE A 144     -10.618  13.083  83.719  1.00 97.44           H  
ATOM   2113  N   THR A 145      -7.748   8.391  82.949  1.00 96.22           N  
ATOM   2114  CA  THR A 145      -7.414   8.657  84.349  1.00 96.22           C  
ATOM   2115  C   THR A 145      -7.308  10.161  84.560  1.00 96.22           C  
ATOM   2116  O   THR A 145      -6.756  10.881  83.723  1.00 96.22           O  
ATOM   2117  CB  THR A 145      -6.124   7.959  84.809  1.00 96.22           C  
ATOM   2118  CG2 THR A 145      -6.101   6.448  84.578  1.00 96.22           C  
ATOM   2119  OG1 THR A 145      -5.013   8.490  84.142  1.00 96.22           O  
ATOM   2120  H   THR A 145      -7.440   9.064  82.262  1.00 96.22           H  
ATOM   2121  HA  THR A 145      -8.226   8.290  84.977  1.00 96.22           H  
ATOM   2122  HB  THR A 145      -5.999   8.145  85.876  1.00 96.22           H  
ATOM   2123  HG1 THR A 145      -4.989   8.050  83.289  1.00 96.22           H  
ATOM   2124 HG21 THR A 145      -6.924   5.983  85.122  1.00 96.22           H  
ATOM   2125 HG22 THR A 145      -5.159   6.035  84.938  1.00 96.22           H  
ATOM   2126 HG23 THR A 145      -6.209   6.214  83.519  1.00 96.22           H  
ATOM   2127  N   GLN A 146      -7.797  10.641  85.707  1.00 96.71           N  
ATOM   2128  CA  GLN A 146      -7.767  12.069  86.023  1.00 96.71           C  
ATOM   2129  C   GLN A 146      -6.335  12.620  86.015  1.00 96.71           C  
ATOM   2130  O   GLN A 146      -6.088  13.686  85.469  1.00 96.71           O  
ATOM   2131  CB  GLN A 146      -8.446  12.302  87.383  1.00 96.71           C  
ATOM   2132  CG  GLN A 146      -8.664  13.795  87.676  1.00 96.71           C  
ATOM   2133  CD  GLN A 146      -9.593  14.446  86.660  1.00 96.71           C  
ATOM   2134  NE2 GLN A 146      -9.210  15.527  86.021  1.00 96.71           N  
ATOM   2135  OE1 GLN A 146     -10.686  13.970  86.400  1.00 96.71           O  
ATOM   2136  H   GLN A 146      -8.311  10.023  86.318  1.00 96.71           H  
ATOM   2137  HA  GLN A 146      -8.327  12.597  85.251  1.00 96.71           H  
ATOM   2138  HB2 GLN A 146      -7.833  11.870  88.174  1.00 96.71           H  
ATOM   2139  HB3 GLN A 146      -9.413  11.800  87.392  1.00 96.71           H  
ATOM   2140  HG2 GLN A 146      -9.109  13.905  88.665  1.00 96.71           H  
ATOM   2141  HG3 GLN A 146      -7.705  14.314  87.686  1.00 96.71           H  
ATOM   2142 HE21 GLN A 146      -8.314  15.961  86.193  1.00 96.71           H  
ATOM   2143 HE22 GLN A 146      -9.861  15.918  85.357  1.00 96.71           H  
ATOM   2144  N   ALA A 147      -5.367  11.853  86.528  1.00 92.32           N  
ATOM   2145  CA  ALA A 147      -3.966  12.265  86.569  1.00 92.32           C  
ATOM   2146  C   ALA A 147      -3.372  12.522  85.171  1.00 92.32           C  
ATOM   2147  O   ALA A 147      -2.624  13.482  84.987  1.00 92.32           O  
ATOM   2148  CB  ALA A 147      -3.176  11.185  87.317  1.00 92.32           C  
ATOM   2149  H   ALA A 147      -5.623  10.965  86.936  1.00 92.32           H  
ATOM   2150  HA  ALA A 147      -3.897  13.201  87.125  1.00 92.32           H  
ATOM   2151  HB1 ALA A 147      -3.571  11.070  88.326  1.00 92.32           H  
ATOM   2152  HB2 ALA A 147      -2.129  11.483  87.379  1.00 92.32           H  
ATOM   2153  HB3 ALA A 147      -3.245  10.234  86.788  1.00 92.32           H  
ATOM   2154  N   ARG A 148      -3.704  11.687  84.174  1.00 94.53           N  
ATOM   2155  CA  ARG A 148      -3.237  11.869  82.788  1.00 94.53           C  
ATOM   2156  C   ARG A 148      -3.948  13.025  82.098  1.00 94.53           C  
ATOM   2157  O   ARG A 148      -3.319  13.747  81.327  1.00 94.53           O  
ATOM   2158  CB  ARG A 148      -3.436  10.570  81.993  1.00 94.53           C  
ATOM   2159  CG  ARG A 148      -2.560   9.415  82.492  1.00 94.53           C  
ATOM   2160  CD  ARG A 148      -1.079   9.625  82.179  1.00 94.53           C  
ATOM   2161  NE  ARG A 148      -0.288   8.464  82.610  1.00 94.53           N  
ATOM   2162  CZ  ARG A 148       1.008   8.429  82.859  1.00 94.53           C  
ATOM   2163  NH1 ARG A 148       1.785   9.461  82.653  1.00 94.53           N1+
ATOM   2164  NH2 ARG A 148       1.543   7.334  83.318  1.00 94.53           N  
ATOM   2165  H   ARG A 148      -4.353  10.938  84.367  1.00 94.53           H  
ATOM   2166  HA  ARG A 148      -2.182  12.141  82.791  1.00 94.53           H  
ATOM   2167  HB2 ARG A 148      -3.212  10.749  80.940  1.00 94.53           H  
ATOM   2168  HB3 ARG A 148      -4.481  10.268  82.061  1.00 94.53           H  
ATOM   2169  HG2 ARG A 148      -2.902   8.504  82.002  1.00 94.53           H  
ATOM   2170  HG3 ARG A 148      -2.669   9.291  83.569  1.00 94.53           H  
ATOM   2171  HD2 ARG A 148      -0.725  10.528  82.676  1.00 94.53           H  
ATOM   2172  HD3 ARG A 148      -0.983   9.737  81.099  1.00 94.53           H  
ATOM   2173  HE  ARG A 148      -0.758   7.573  82.555  1.00 94.53           H  
ATOM   2174 HH11 ARG A 148       2.788   9.386  82.746  1.00 94.53           H  
ATOM   2175 HH12 ARG A 148       1.397  10.268  82.187  1.00 94.53           H  
ATOM   2176 HH21 ARG A 148       0.958   6.526  83.477  1.00 94.53           H  
ATOM   2177 HH22 ARG A 148       2.535   7.268  83.491  1.00 94.53           H  
ATOM   2178  N   TRP A 149      -5.229  13.219  82.402  1.00 96.33           N  
ATOM   2179  CA  TRP A 149      -5.983  14.364  81.907  1.00 96.33           C  
ATOM   2180  C   TRP A 149      -5.420  15.681  82.445  1.00 96.33           C  
ATOM   2181  O   TRP A 149      -5.152  16.593  81.668  1.00 96.33           O  
ATOM   2182  CB  TRP A 149      -7.455  14.197  82.278  1.00 96.33           C  
ATOM   2183  CG  TRP A 149      -8.324  15.239  81.660  1.00 96.33           C  
ATOM   2184  CD1 TRP A 149      -8.775  16.358  82.270  1.00 96.33           C  
ATOM   2185  CD2 TRP A 149      -8.795  15.304  80.284  1.00 96.33           C  
ATOM   2186  CE2 TRP A 149      -9.565  16.495  80.131  1.00 96.33           C  
ATOM   2187  CE3 TRP A 149      -8.637  14.483  79.147  1.00 96.33           C  
ATOM   2188  NE1 TRP A 149      -9.523  17.096  81.373  1.00 96.33           N  
ATOM   2189  CZ2 TRP A 149     -10.161  16.848  78.911  1.00 96.33           C  
ATOM   2190  CZ3 TRP A 149      -9.232  14.826  77.919  1.00 96.33           C  
ATOM   2191  CH2 TRP A 149      -9.993  16.003  77.800  1.00 96.33           C  
ATOM   2192  H   TRP A 149      -5.684  12.576  83.034  1.00 96.33           H  
ATOM   2193  HA  TRP A 149      -5.905  14.396  80.820  1.00 96.33           H  
ATOM   2194  HB2 TRP A 149      -7.573  14.228  83.361  1.00 96.33           H  
ATOM   2195  HB3 TRP A 149      -7.789  13.220  81.931  1.00 96.33           H  
ATOM   2196  HD1 TRP A 149      -8.560  16.623  83.295  1.00 96.33           H  
ATOM   2197  HE1 TRP A 149      -9.977  17.966  81.611  1.00 96.33           H  
ATOM   2198  HE3 TRP A 149      -8.059  13.575  79.223  1.00 96.33           H  
ATOM   2199  HZ2 TRP A 149     -10.739  17.756  78.827  1.00 96.33           H  
ATOM   2200  HZ3 TRP A 149      -9.107  14.178  77.064  1.00 96.33           H  
ATOM   2201  HH2 TRP A 149     -10.448  16.251  76.852  1.00 96.33           H  
ATOM   2202  N   ASP A 150      -5.160  15.759  83.751  1.00 94.96           N  
ATOM   2203  CA  ASP A 150      -4.578  16.937  84.397  1.00 94.96           C  
ATOM   2204  C   ASP A 150      -3.182  17.251  83.842  1.00 94.96           C  
ATOM   2205  O   ASP A 150      -2.890  18.409  83.538  1.00 94.96           O  
ATOM   2206  CB  ASP A 150      -4.513  16.726  85.920  1.00 94.96           C  
ATOM   2207  CG  ASP A 150      -5.885  16.652  86.604  1.00 94.96           C  
ATOM   2208  OD1 ASP A 150      -6.897  17.069  85.993  1.00 94.96           O  
ATOM   2209  OD2 ASP A 150      -5.923  16.184  87.762  1.00 94.96           O1-
ATOM   2210  H   ASP A 150      -5.461  15.001  84.347  1.00 94.96           H  
ATOM   2211  HA  ASP A 150      -5.211  17.801  84.196  1.00 94.96           H  
ATOM   2212  HB2 ASP A 150      -3.958  15.812  86.129  1.00 94.96           H  
ATOM   2213  HB3 ASP A 150      -3.964  17.559  86.359  1.00 94.96           H  
ATOM   2214  N   ALA A 151      -2.351  16.221  83.625  1.00 92.45           N  
ATOM   2215  CA  ALA A 151      -1.045  16.374  82.987  1.00 92.45           C  
ATOM   2216  C   ALA A 151      -1.164  16.977  81.577  1.00 92.45           C  
ATOM   2217  O   ALA A 151      -0.447  17.927  81.270  1.00 92.45           O  
ATOM   2218  CB  ALA A 151      -0.331  15.017  82.966  1.00 92.45           C  
ATOM   2219  H   ALA A 151      -2.638  15.300  83.925  1.00 92.45           H  
ATOM   2220  HA  ALA A 151      -0.451  17.067  83.582  1.00 92.45           H  
ATOM   2221  HB1 ALA A 151       0.660  15.138  82.527  1.00 92.45           H  
ATOM   2222  HB2 ALA A 151      -0.226  14.640  83.983  1.00 92.45           H  
ATOM   2223  HB3 ALA A 151      -0.898  14.302  82.370  1.00 92.45           H  
ATOM   2224  N   LEU A 152      -2.110  16.504  80.751  1.00 95.60           N  
ATOM   2225  CA  LEU A 152      -2.380  17.107  79.441  1.00 95.60           C  
ATOM   2226  C   LEU A 152      -2.760  18.588  79.576  1.00 95.60           C  
ATOM   2227  O   LEU A 152      -2.211  19.424  78.860  1.00 95.60           O  
ATOM   2228  CB  LEU A 152      -3.473  16.309  78.696  1.00 95.60           C  
ATOM   2229  CG  LEU A 152      -3.931  16.985  77.386  1.00 95.60           C  
ATOM   2230  CD1 LEU A 152      -2.824  16.970  76.331  1.00 95.60           C  
ATOM   2231  CD2 LEU A 152      -5.180  16.334  76.800  1.00 95.60           C  
ATOM   2232  H   LEU A 152      -2.677  15.725  81.056  1.00 95.60           H  
ATOM   2233  HA  LEU A 152      -1.462  17.069  78.855  1.00 95.60           H  
ATOM   2234  HB2 LEU A 152      -3.101  15.308  78.480  1.00 95.60           H  
ATOM   2235  HB3 LEU A 152      -4.341  16.209  79.347  1.00 95.60           H  
ATOM   2236  HG  LEU A 152      -4.208  18.020  77.590  1.00 95.60           H  
ATOM   2237 HD11 LEU A 152      -2.515  15.946  76.125  1.00 95.60           H  
ATOM   2238 HD12 LEU A 152      -1.966  17.550  76.672  1.00 95.60           H  
ATOM   2239 HD13 LEU A 152      -3.199  17.415  75.409  1.00 95.60           H  
ATOM   2240 HD21 LEU A 152      -5.873  16.034  77.587  1.00 95.60           H  
ATOM   2241 HD22 LEU A 152      -5.675  17.048  76.141  1.00 95.60           H  
ATOM   2242 HD23 LEU A 152      -4.899  15.473  76.195  1.00 95.60           H  
ATOM   2243  N   GLN A 153      -3.680  18.930  80.486  1.00 95.59           N  
ATOM   2244  CA  GLN A 153      -4.115  20.320  80.661  1.00 95.59           C  
ATOM   2245  C   GLN A 153      -2.959  21.240  81.069  1.00 95.59           C  
ATOM   2246  O   GLN A 153      -2.912  22.402  80.659  1.00 95.59           O  
ATOM   2247  CB  GLN A 153      -5.235  20.427  81.713  1.00 95.59           C  
ATOM   2248  CG  GLN A 153      -6.530  19.673  81.374  1.00 95.59           C  
ATOM   2249  CD  GLN A 153      -7.003  19.913  79.948  1.00 95.59           C  
ATOM   2250  NE2 GLN A 153      -7.178  18.876  79.160  1.00 95.59           N  
ATOM   2251  OE1 GLN A 153      -7.211  21.041  79.530  1.00 95.59           O  
ATOM   2252  H   GLN A 153      -4.075  18.204  81.066  1.00 95.59           H  
ATOM   2253  HA  GLN A 153      -4.486  20.691  79.706  1.00 95.59           H  
ATOM   2254  HB2 GLN A 153      -5.488  21.481  81.827  1.00 95.59           H  
ATOM   2255  HB3 GLN A 153      -4.867  20.070  82.675  1.00 95.59           H  
ATOM   2256  HG2 GLN A 153      -7.315  19.992  82.059  1.00 95.59           H  
ATOM   2257  HG3 GLN A 153      -6.387  18.605  81.531  1.00 95.59           H  
ATOM   2258 HE21 GLN A 153      -7.473  19.058  78.211  1.00 95.59           H  
ATOM   2259 HE22 GLN A 153      -7.020  17.940  79.503  1.00 95.59           H  
ATOM   2260  N   GLU A 154      -2.024  20.743  81.875  1.00 92.39           N  
ATOM   2261  CA  GLU A 154      -0.837  21.496  82.262  1.00 92.39           C  
ATOM   2262  C   GLU A 154       0.150  21.656  81.099  1.00 92.39           C  
ATOM   2263  O   GLU A 154       0.567  22.781  80.815  1.00 92.39           O  
ATOM   2264  CB  GLU A 154      -0.199  20.844  83.489  1.00 92.39           C  
ATOM   2265  CG  GLU A 154       0.682  21.862  84.219  1.00 92.39           C  
ATOM   2266  CD  GLU A 154       1.380  21.238  85.424  1.00 92.39           C  
ATOM   2267  OE1 GLU A 154       2.582  21.523  85.617  1.00 92.39           O  
ATOM   2268  OE2 GLU A 154       0.795  20.370  86.102  1.00 92.39           O1-
ATOM   2269  H   GLU A 154      -2.121  19.795  82.211  1.00 92.39           H  
ATOM   2270  HA  GLU A 154      -1.153  22.500  82.545  1.00 92.39           H  
ATOM   2271  HB2 GLU A 154       0.390  19.976  83.190  1.00 92.39           H  
ATOM   2272  HB3 GLU A 154      -0.987  20.520  84.169  1.00 92.39           H  
ATOM   2273  HG2 GLU A 154       1.432  22.248  83.527  1.00 92.39           H  
ATOM   2274  HG3 GLU A 154       0.065  22.696  84.552  1.00 92.39           H  
ATOM   2275  N   THR A 155       0.443  20.582  80.358  1.00 91.55           N  
ATOM   2276  CA  THR A 155       1.314  20.629  79.172  1.00 91.55           C  
ATOM   2277  C   THR A 155       0.753  21.564  78.093  1.00 91.55           C  
ATOM   2278  O   THR A 155       1.502  22.344  77.506  1.00 91.55           O  
ATOM   2279  CB  THR A 155       1.523  19.217  78.603  1.00 91.55           C  
ATOM   2280  CG2 THR A 155       2.431  19.186  77.375  1.00 91.55           C  
ATOM   2281  OG1 THR A 155       2.114  18.372  79.564  1.00 91.55           O  
ATOM   2282  H   THR A 155       0.111  19.675  80.655  1.00 91.55           H  
ATOM   2283  HA  THR A 155       2.288  21.016  79.470  1.00 91.55           H  
ATOM   2284  HB  THR A 155       0.554  18.799  78.329  1.00 91.55           H  
ATOM   2285  HG1 THR A 155       2.983  18.705  79.798  1.00 91.55           H  
ATOM   2286 HG21 THR A 155       3.380  19.670  77.606  1.00 91.55           H  
ATOM   2287 HG22 THR A 155       1.954  19.694  76.537  1.00 91.55           H  
ATOM   2288 HG23 THR A 155       2.621  18.151  77.092  1.00 91.55           H  
ATOM   2289  N   LEU A 156      -0.565  21.568  77.856  1.00 93.40           N  
ATOM   2290  CA  LEU A 156      -1.205  22.496  76.911  1.00 93.40           C  
ATOM   2291  C   LEU A 156      -1.072  23.963  77.355  1.00 93.40           C  
ATOM   2292  O   LEU A 156      -0.835  24.837  76.522  1.00 93.40           O  
ATOM   2293  CB  LEU A 156      -2.688  22.122  76.721  1.00 93.40           C  
ATOM   2294  CG  LEU A 156      -2.948  20.817  75.942  1.00 93.40           C  
ATOM   2295  CD1 LEU A 156      -4.454  20.558  75.888  1.00 93.40           C  
ATOM   2296  CD2 LEU A 156      -2.415  20.867  74.509  1.00 93.40           C  
ATOM   2297  H   LEU A 156      -1.139  20.893  78.340  1.00 93.40           H  
ATOM   2298  HA  LEU A 156      -0.693  22.426  75.951  1.00 93.40           H  
ATOM   2299  HB2 LEU A 156      -3.179  22.934  76.185  1.00 93.40           H  
ATOM   2300  HB3 LEU A 156      -3.154  22.044  77.702  1.00 93.40           H  
ATOM   2301  HG  LEU A 156      -2.467  19.979  76.447  1.00 93.40           H  
ATOM   2302 HD11 LEU A 156      -4.848  20.468  76.901  1.00 93.40           H  
ATOM   2303 HD12 LEU A 156      -4.959  21.372  75.369  1.00 93.40           H  
ATOM   2304 HD13 LEU A 156      -4.646  19.627  75.355  1.00 93.40           H  
ATOM   2305 HD21 LEU A 156      -2.728  19.972  73.972  1.00 93.40           H  
ATOM   2306 HD22 LEU A 156      -2.809  21.739  73.990  1.00 93.40           H  
ATOM   2307 HD23 LEU A 156      -1.325  20.897  74.511  1.00 93.40           H  
ATOM   2308  N   LYS A 157      -1.172  24.244  78.663  1.00 93.28           N  
ATOM   2309  CA  LYS A 157      -0.941  25.594  79.210  1.00 93.28           C  
ATOM   2310  C   LYS A 157       0.510  26.042  79.044  1.00 93.28           C  
ATOM   2311  O   LYS A 157       0.724  27.213  78.742  1.00 93.28           O  
ATOM   2312  CB  LYS A 157      -1.332  25.656  80.691  1.00 93.28           C  
ATOM   2313  CG  LYS A 157      -2.848  25.702  80.903  1.00 93.28           C  
ATOM   2314  CD  LYS A 157      -3.154  25.544  82.397  1.00 93.28           C  
ATOM   2315  CE  LYS A 157      -4.664  25.470  82.622  1.00 93.28           C  
ATOM   2316  NZ  LYS A 157      -4.975  25.129  84.031  1.00 93.28           N1+
ATOM   2317  H   LYS A 157      -1.342  23.478  79.298  1.00 93.28           H  
ATOM   2318  HA  LYS A 157      -1.540  26.310  78.646  1.00 93.28           H  
ATOM   2319  HB2 LYS A 157      -0.912  24.793  81.210  1.00 93.28           H  
ATOM   2320  HB3 LYS A 157      -0.901  26.554  81.134  1.00 93.28           H  
ATOM   2321  HG2 LYS A 157      -3.327  24.899  80.345  1.00 93.28           H  
ATOM   2322  HG3 LYS A 157      -3.237  26.657  80.545  1.00 93.28           H  
ATOM   2323  HD2 LYS A 157      -2.730  26.383  82.949  1.00 93.28           H  
ATOM   2324  HD3 LYS A 157      -2.696  24.618  82.744  1.00 93.28           H  
ATOM   2325  HE2 LYS A 157      -5.114  26.422  82.338  1.00 93.28           H  
ATOM   2326  HE3 LYS A 157      -5.062  24.702  81.960  1.00 93.28           H  
ATOM   2327  HZ1 LYS A 157      -4.607  25.824  84.665  1.00 93.28           H  
ATOM   2328  HZ2 LYS A 157      -4.558  24.238  84.257  1.00 93.28           H  
ATOM   2329  HZ3 LYS A 157      -5.972  25.042  84.161  1.00 93.28           H  
ATOM   2330  N   MET A 158       1.480  25.148  79.234  1.00 90.17           N  
ATOM   2331  CA  MET A 158       2.902  25.441  79.012  1.00 90.17           C  
ATOM   2332  C   MET A 158       3.181  25.723  77.531  1.00 90.17           C  
ATOM   2333  O   MET A 158       3.699  26.792  77.203  1.00 90.17           O  
ATOM   2334  CB  MET A 158       3.768  24.284  79.533  1.00 90.17           C  
ATOM   2335  CG  MET A 158       3.786  24.240  81.062  1.00 90.17           C  
ATOM   2336  SD  MET A 158       4.773  22.875  81.728  1.00 90.17           S  
ATOM   2337  CE  MET A 158       4.919  23.415  83.449  1.00 90.17           C  
ATOM   2338  H   MET A 158       1.224  24.216  79.531  1.00 90.17           H  
ATOM   2339  HA  MET A 158       3.180  26.341  79.562  1.00 90.17           H  
ATOM   2340  HB2 MET A 158       4.793  24.423  79.187  1.00 90.17           H  
ATOM   2341  HB3 MET A 158       3.401  23.335  79.143  1.00 90.17           H  
ATOM   2342  HG2 MET A 158       4.207  25.178  81.424  1.00 90.17           H  
ATOM   2343  HG3 MET A 158       2.768  24.147  81.441  1.00 90.17           H  
ATOM   2344  HE1 MET A 158       5.391  24.397  83.482  1.00 90.17           H  
ATOM   2345  HE2 MET A 158       5.530  22.700  83.999  1.00 90.17           H  
ATOM   2346  HE3 MET A 158       3.929  23.465  83.904  1.00 90.17           H  
ATOM   2347  N   LYS A 159       2.704  24.858  76.622  1.00 86.62           N  
ATOM   2348  CA  LYS A 159       2.812  25.066  75.166  1.00 86.62           C  
ATOM   2349  C   LYS A 159       2.220  26.406  74.721  1.00 86.62           C  
ATOM   2350  O   LYS A 159       2.841  27.118  73.938  1.00 86.62           O  
ATOM   2351  CB  LYS A 159       2.132  23.917  74.398  1.00 86.62           C  
ATOM   2352  CG  LYS A 159       3.005  22.655  74.300  1.00 86.62           C  
ATOM   2353  CD  LYS A 159       2.331  21.592  73.414  1.00 86.62           C  
ATOM   2354  CE  LYS A 159       3.274  20.407  73.168  1.00 86.62           C  
ATOM   2355  NZ  LYS A 159       2.704  19.412  72.217  1.00 86.62           N1+
ATOM   2356  H   LYS A 159       2.305  23.994  76.958  1.00 86.62           H  
ATOM   2357  HA  LYS A 159       3.868  25.101  74.896  1.00 86.62           H  
ATOM   2358  HB2 LYS A 159       1.930  24.259  73.384  1.00 86.62           H  
ATOM   2359  HB3 LYS A 159       1.179  23.672  74.867  1.00 86.62           H  
ATOM   2360  HG2 LYS A 159       3.965  22.926  73.862  1.00 86.62           H  
ATOM   2361  HG3 LYS A 159       3.178  22.247  75.297  1.00 86.62           H  
ATOM   2362  HD2 LYS A 159       1.420  21.244  73.902  1.00 86.62           H  
ATOM   2363  HD3 LYS A 159       2.071  22.043  72.457  1.00 86.62           H  
ATOM   2364  HE2 LYS A 159       3.499  19.929  74.120  1.00 86.62           H  
ATOM   2365  HE3 LYS A 159       4.211  20.796  72.769  1.00 86.62           H  
ATOM   2366  HZ1 LYS A 159       3.383  18.701  71.988  1.00 86.62           H  
ATOM   2367  HZ2 LYS A 159       2.394  19.837  71.355  1.00 86.62           H  
ATOM   2368  HZ3 LYS A 159       1.925  18.896  72.601  1.00 86.62           H  
ATOM   2369  N   ALA A 160       1.057  26.790  75.252  1.00 90.16           N  
ATOM   2370  CA  ALA A 160       0.420  28.072  74.930  1.00 90.16           C  
ATOM   2371  C   ALA A 160       1.238  29.301  75.374  1.00 90.16           C  
ATOM   2372  O   ALA A 160       1.060  30.383  74.818  1.00 90.16           O  
ATOM   2373  CB  ALA A 160      -0.977  28.084  75.559  1.00 90.16           C  
ATOM   2374  H   ALA A 160       0.569  26.144  75.856  1.00 90.16           H  
ATOM   2375  HA  ALA A 160       0.311  28.139  73.848  1.00 90.16           H  
ATOM   2376  HB1 ALA A 160      -1.559  27.243  75.181  1.00 90.16           H  
ATOM   2377  HB2 ALA A 160      -1.485  29.013  75.299  1.00 90.16           H  
ATOM   2378  HB3 ALA A 160      -0.899  28.009  76.644  1.00 90.16           H  
ATOM   2379  N   LYS A 161       2.132  29.148  76.359  1.00 91.01           N  
ATOM   2380  CA  LYS A 161       3.061  30.194  76.814  1.00 91.01           C  
ATOM   2381  C   LYS A 161       4.427  30.140  76.120  1.00 91.01           C  
ATOM   2382  O   LYS A 161       5.262  30.996  76.397  1.00 91.01           O  
ATOM   2383  CB  LYS A 161       3.253  30.079  78.327  1.00 91.01           C  
ATOM   2384  CG  LYS A 161       1.980  30.367  79.129  1.00 91.01           C  
ATOM   2385  CD  LYS A 161       2.352  30.119  80.586  1.00 91.01           C  
ATOM   2386  CE  LYS A 161       1.186  30.249  81.551  1.00 91.01           C  
ATOM   2387  NZ  LYS A 161       1.721  29.930  82.891  1.00 91.01           N1+
ATOM   2388  H   LYS A 161       2.239  28.230  76.766  1.00 91.01           H  
ATOM   2389  HA  LYS A 161       2.653  31.177  76.583  1.00 91.01           H  
ATOM   2390  HB2 LYS A 161       3.617  29.077  78.554  1.00 91.01           H  
ATOM   2391  HB3 LYS A 161       4.020  30.787  78.641  1.00 91.01           H  
ATOM   2392  HG2 LYS A 161       1.170  29.702  78.830  1.00 91.01           H  
ATOM   2393  HG3 LYS A 161       1.673  31.403  78.988  1.00 91.01           H  
ATOM   2394  HD2 LYS A 161       3.133  30.824  80.868  1.00 91.01           H  
ATOM   2395  HD3 LYS A 161       2.764  29.114  80.671  1.00 91.01           H  
ATOM   2396  HE2 LYS A 161       0.409  29.542  81.256  1.00 91.01           H  
ATOM   2397  HE3 LYS A 161       0.795  31.265  81.507  1.00 91.01           H  
ATOM   2398  HZ1 LYS A 161       2.498  30.543  83.093  1.00 91.01           H  
ATOM   2399  HZ2 LYS A 161       1.025  29.977  83.622  1.00 91.01           H  
ATOM   2400  HZ3 LYS A 161       2.146  29.014  82.862  1.00 91.01           H  
TER    2401      LYS A 161 
ATOM   2402  N   THR A 174       7.063   4.304  78.151  1.00 94.59           N  
ATOM   2403  CA  THR A 174       6.717   3.073  77.444  1.00 94.59           C  
ATOM   2404  C   THR A 174       6.823   1.927  78.445  1.00 94.59           C  
ATOM   2405  O   THR A 174       7.704   1.939  79.310  1.00 94.59           O  
ATOM   2406  CB  THR A 174       7.627   2.930  76.222  1.00 94.59           C  
ATOM   2407  CG2 THR A 174       7.477   1.629  75.464  1.00 94.59           C  
ATOM   2408  OG1 THR A 174       7.329   3.970  75.314  1.00 94.59           O  
ATOM   2409  H   THR A 174       8.014   4.387  78.481  1.00 94.59           H  
ATOM   2410  HA  THR A 174       5.688   3.107  77.083  1.00 94.59           H  
ATOM   2411  HB  THR A 174       8.666   3.021  76.536  1.00 94.59           H  
ATOM   2412  HG1 THR A 174       7.777   3.752  74.493  1.00 94.59           H  
ATOM   2413 HG21 THR A 174       6.470   1.513  75.061  1.00 94.59           H  
ATOM   2414 HG22 THR A 174       8.200   1.625  74.649  1.00 94.59           H  
ATOM   2415 HG23 THR A 174       7.701   0.785  76.116  1.00 94.59           H  
ATOM   2416  N   VAL A 175       5.920   0.956  78.374  1.00 98.70           N  
ATOM   2417  CA  VAL A 175       6.031  -0.294  79.133  1.00 98.70           C  
ATOM   2418  C   VAL A 175       6.616  -1.373  78.243  1.00 98.70           C  
ATOM   2419  O   VAL A 175       6.468  -1.321  77.022  1.00 98.70           O  
ATOM   2420  CB  VAL A 175       4.703  -0.761  79.751  1.00 98.70           C  
ATOM   2421  CG1 VAL A 175       4.075   0.330  80.615  1.00 98.70           C  
ATOM   2422  CG2 VAL A 175       3.683  -1.250  78.726  1.00 98.70           C  
ATOM   2423  H   VAL A 175       5.259   0.965  77.610  1.00 98.70           H  
ATOM   2424  HA  VAL A 175       6.721  -0.143  79.963  1.00 98.70           H  
ATOM   2425  HB  VAL A 175       4.921  -1.607  80.403  1.00 98.70           H  
ATOM   2426 HG11 VAL A 175       3.119  -0.024  81.002  1.00 98.70           H  
ATOM   2427 HG12 VAL A 175       4.739   0.554  81.449  1.00 98.70           H  
ATOM   2428 HG13 VAL A 175       3.894   1.232  80.030  1.00 98.70           H  
ATOM   2429 HG21 VAL A 175       2.770  -1.578  79.222  1.00 98.70           H  
ATOM   2430 HG22 VAL A 175       4.086  -2.091  78.162  1.00 98.70           H  
ATOM   2431 HG23 VAL A 175       3.449  -0.447  78.027  1.00 98.70           H  
ATOM   2432  N   GLY A 176       7.257  -2.365  78.838  1.00 98.94           N  
ATOM   2433  CA  GLY A 176       7.793  -3.463  78.055  1.00 98.94           C  
ATOM   2434  C   GLY A 176       8.308  -4.611  78.890  1.00 98.94           C  
ATOM   2435  O   GLY A 176       8.446  -4.503  80.112  1.00 98.94           O  
ATOM   2436  H   GLY A 176       7.385  -2.370  79.841  1.00 98.94           H  
ATOM   2437  HA2 GLY A 176       8.604  -3.091  77.428  1.00 98.94           H  
ATOM   2438  HA3 GLY A 176       7.012  -3.841  77.397  1.00 98.94           H  
ATOM   2439  N   ALA A 177       8.574  -5.716  78.210  1.00 98.98           N  
ATOM   2440  CA  ALA A 177       9.097  -6.941  78.775  1.00 98.98           C  
ATOM   2441  C   ALA A 177      10.060  -7.618  77.798  1.00 98.98           C  
ATOM   2442  O   ALA A 177       9.862  -7.586  76.584  1.00 98.98           O  
ATOM   2443  CB  ALA A 177       7.935  -7.865  79.149  1.00 98.98           C  
ATOM   2444  H   ALA A 177       8.441  -5.690  77.208  1.00 98.98           H  
ATOM   2445  HA  ALA A 177       9.647  -6.692  79.683  1.00 98.98           H  
ATOM   2446  HB1 ALA A 177       8.319  -8.761  79.636  1.00 98.98           H  
ATOM   2447  HB2 ALA A 177       7.389  -8.149  78.249  1.00 98.98           H  
ATOM   2448  HB3 ALA A 177       7.253  -7.350  79.826  1.00 98.98           H  
ATOM   2449  N   VAL A 178      11.076  -8.276  78.346  1.00 98.99           N  
ATOM   2450  CA  VAL A 178      11.983  -9.157  77.603  1.00 98.99           C  
ATOM   2451  C   VAL A 178      12.169 -10.449  78.383  1.00 98.99           C  
ATOM   2452  O   VAL A 178      12.284 -10.417  79.611  1.00 98.99           O  
ATOM   2453  CB  VAL A 178      13.335  -8.498  77.283  1.00 98.99           C  
ATOM   2454  CG1 VAL A 178      13.171  -7.270  76.386  1.00 98.99           C  
ATOM   2455  CG2 VAL A 178      14.122  -8.103  78.540  1.00 98.99           C  
ATOM   2456  H   VAL A 178      11.159  -8.266  79.352  1.00 98.99           H  
ATOM   2457  HA  VAL A 178      11.518  -9.410  76.650  1.00 98.99           H  
ATOM   2458  HB  VAL A 178      13.925  -9.218  76.716  1.00 98.99           H  
ATOM   2459 HG11 VAL A 178      14.151  -6.856  76.152  1.00 98.99           H  
ATOM   2460 HG12 VAL A 178      12.567  -6.508  76.879  1.00 98.99           H  
ATOM   2461 HG13 VAL A 178      12.681  -7.560  75.457  1.00 98.99           H  
ATOM   2462 HG21 VAL A 178      15.024  -7.562  78.252  1.00 98.99           H  
ATOM   2463 HG22 VAL A 178      14.418  -8.993  79.094  1.00 98.99           H  
ATOM   2464 HG23 VAL A 178      13.507  -7.468  79.179  1.00 98.99           H  
ATOM   2465  N   ALA A 179      12.190 -11.585  77.694  1.00 98.98           N  
ATOM   2466  CA  ALA A 179      12.334 -12.887  78.336  1.00 98.98           C  
ATOM   2467  C   ALA A 179      13.312 -13.793  77.591  1.00 98.98           C  
ATOM   2468  O   ALA A 179      13.400 -13.739  76.367  1.00 98.98           O  
ATOM   2469  CB  ALA A 179      10.958 -13.547  78.484  1.00 98.98           C  
ATOM   2470  H   ALA A 179      12.106 -11.552  76.688  1.00 98.98           H  
ATOM   2471  HA  ALA A 179      12.738 -12.737  79.337  1.00 98.98           H  
ATOM   2472  HB1 ALA A 179      11.057 -14.481  79.036  1.00 98.98           H  
ATOM   2473  HB2 ALA A 179      10.542 -13.760  77.499  1.00 98.98           H  
ATOM   2474  HB3 ALA A 179      10.283 -12.882  79.024  1.00 98.98           H  
ATOM   2475  N   CYS A 180      13.992 -14.645  78.356  1.00 98.92           N  
ATOM   2476  CA  CYS A 180      14.657 -15.853  77.888  1.00 98.92           C  
ATOM   2477  C   CYS A 180      13.937 -17.050  78.514  1.00 98.92           C  
ATOM   2478  O   CYS A 180      13.842 -17.137  79.745  1.00 98.92           O  
ATOM   2479  CB  CYS A 180      16.147 -15.799  78.246  1.00 98.92           C  
ATOM   2480  SG  CYS A 180      16.994 -17.274  77.623  1.00 98.92           S  
ATOM   2481  H   CYS A 180      13.822 -14.595  79.350  1.00 98.92           H  
ATOM   2482  HA  CYS A 180      14.572 -15.916  76.802  1.00 98.92           H  
ATOM   2483  HB2 CYS A 180      16.600 -14.914  77.799  1.00 98.92           H  
ATOM   2484  HB3 CYS A 180      16.266 -15.766  79.329  1.00 98.92           H  
ATOM   2485  HG  CYS A 180      18.243 -16.834  77.797  1.00 98.92           H  
ATOM   2486  N   ASP A 181      13.379 -17.933  77.687  1.00 98.80           N  
ATOM   2487  CA  ASP A 181      12.671 -19.124  78.158  1.00 98.80           C  
ATOM   2488  C   ASP A 181      13.602 -20.307  78.452  1.00 98.80           C  
ATOM   2489  O   ASP A 181      14.824 -20.230  78.339  1.00 98.80           O  
ATOM   2490  CB  ASP A 181      11.492 -19.478  77.236  1.00 98.80           C  
ATOM   2491  CG  ASP A 181      11.862 -19.993  75.842  1.00 98.80           C  
ATOM   2492  OD1 ASP A 181      12.968 -20.556  75.672  1.00 98.80           O  
ATOM   2493  OD2 ASP A 181      11.004 -19.863  74.940  1.00 98.80           O1-
ATOM   2494  H   ASP A 181      13.538 -17.826  76.695  1.00 98.80           H  
ATOM   2495  HA  ASP A 181      12.227 -18.875  79.121  1.00 98.80           H  
ATOM   2496  HB2 ASP A 181      10.871 -18.585  77.148  1.00 98.80           H  
ATOM   2497  HB3 ASP A 181      10.880 -20.235  77.726  1.00 98.80           H  
ATOM   2498  N   LYS A 182      13.009 -21.427  78.878  1.00 97.48           N  
ATOM   2499  CA  LYS A 182      13.750 -22.625  79.290  1.00 97.48           C  
ATOM   2500  C   LYS A 182      14.543 -23.289  78.167  1.00 97.48           C  
ATOM   2501  O   LYS A 182      15.475 -24.035  78.477  1.00 97.48           O  
ATOM   2502  CB  LYS A 182      12.790 -23.637  79.907  1.00 97.48           C  
ATOM   2503  CG  LYS A 182      12.232 -23.156  81.250  1.00 97.48           C  
ATOM   2504  CD  LYS A 182      11.265 -24.232  81.736  1.00 97.48           C  
ATOM   2505  CE  LYS A 182      10.728 -23.957  83.140  1.00 97.48           C  
ATOM   2506  NZ  LYS A 182       9.485 -24.727  83.366  1.00 97.48           N1+
ATOM   2507  H   LYS A 182      11.999 -21.458  78.851  1.00 97.48           H  
ATOM   2508  HA  LYS A 182      14.501 -22.335  80.024  1.00 97.48           H  
ATOM   2509  HB2 LYS A 182      11.977 -23.825  79.206  1.00 97.48           H  
ATOM   2510  HB3 LYS A 182      13.326 -24.573  80.065  1.00 97.48           H  
ATOM   2511  HG2 LYS A 182      13.045 -23.017  81.963  1.00 97.48           H  
ATOM   2512  HG3 LYS A 182      11.693 -22.216  81.128  1.00 97.48           H  
ATOM   2513  HD2 LYS A 182      10.441 -24.278  81.023  1.00 97.48           H  
ATOM   2514  HD3 LYS A 182      11.761 -25.203  81.702  1.00 97.48           H  
ATOM   2515  HE2 LYS A 182      10.517 -22.892  83.225  1.00 97.48           H  
ATOM   2516  HE3 LYS A 182      11.486 -24.215  83.880  1.00 97.48           H  
ATOM   2517  HZ1 LYS A 182       8.789 -24.445  82.690  1.00 97.48           H  
ATOM   2518  HZ2 LYS A 182       9.048 -24.504  84.249  1.00 97.48           H  
ATOM   2519  HZ3 LYS A 182       9.615 -25.726  83.290  1.00 97.48           H  
ATOM   2520  N   ASP A 183      14.183 -23.017  76.918  1.00 97.09           N  
ATOM   2521  CA  ASP A 183      14.852 -23.536  75.729  1.00 97.09           C  
ATOM   2522  C   ASP A 183      15.883 -22.533  75.175  1.00 97.09           C  
ATOM   2523  O   ASP A 183      16.554 -22.799  74.174  1.00 97.09           O  
ATOM   2524  CB  ASP A 183      13.786 -23.936  74.698  1.00 97.09           C  
ATOM   2525  CG  ASP A 183      12.853 -25.050  75.193  1.00 97.09           C  
ATOM   2526  OD1 ASP A 183      13.339 -25.972  75.892  1.00 97.09           O  
ATOM   2527  OD2 ASP A 183      11.655 -24.991  74.843  1.00 97.09           O1-
ATOM   2528  H   ASP A 183      13.465 -22.326  76.757  1.00 97.09           H  
ATOM   2529  HA  ASP A 183      15.405 -24.437  75.992  1.00 97.09           H  
ATOM   2530  HB2 ASP A 183      14.278 -24.280  73.787  1.00 97.09           H  
ATOM   2531  HB3 ASP A 183      13.191 -23.056  74.455  1.00 97.09           H  
ATOM   2532  N   GLY A 184      16.054 -21.388  75.848  1.00 97.69           N  
ATOM   2533  CA  GLY A 184      16.983 -20.335  75.459  1.00 97.69           C  
ATOM   2534  C   GLY A 184      16.467 -19.463  74.316  1.00 97.69           C  
ATOM   2535  O   GLY A 184      17.283 -18.866  73.610  1.00 97.69           O  
ATOM   2536  H   GLY A 184      15.451 -21.200  76.635  1.00 97.69           H  
ATOM   2537  HA2 GLY A 184      17.936 -20.774  75.162  1.00 97.69           H  
ATOM   2538  HA3 GLY A 184      17.155 -19.692  76.323  1.00 97.69           H  
ATOM   2539  N   ASN A 185      15.148 -19.427  74.092  1.00 98.82           N  
ATOM   2540  CA  ASN A 185      14.550 -18.514  73.126  1.00 98.82           C  
ATOM   2541  C   ASN A 185      14.284 -17.162  73.762  1.00 98.82           C  
ATOM   2542  O   ASN A 185      13.891 -17.075  74.926  1.00 98.82           O  
ATOM   2543  CB  ASN A 185      13.247 -19.052  72.543  1.00 98.82           C  
ATOM   2544  CG  ASN A 185      13.364 -20.470  72.051  1.00 98.82           C  
ATOM   2545  ND2 ASN A 185      12.553 -21.348  72.586  1.00 98.82           N  
ATOM   2546  OD1 ASN A 185      14.146 -20.773  71.161  1.00 98.82           O  
ATOM   2547  H   ASN A 185      14.530 -19.927  74.714  1.00 98.82           H  
ATOM   2548  HA  ASN A 185      15.256 -18.372  72.308  1.00 98.82           H  
ATOM   2549  HB2 ASN A 185      12.937 -18.413  71.717  1.00 98.82           H  
ATOM   2550  HB3 ASN A 185      12.468 -18.983  73.301  1.00 98.82           H  
ATOM   2551 HD21 ASN A 185      12.066 -21.058  73.422  1.00 98.82           H  
ATOM   2552 HD22 ASN A 185      12.755 -22.328  72.440  1.00 98.82           H  
ATOM   2553  N   LEU A 186      14.452 -16.120  72.961  1.00 98.95           N  
ATOM   2554  CA  LEU A 186      14.299 -14.738  73.364  1.00 98.95           C  
ATOM   2555  C   LEU A 186      13.022 -14.151  72.779  1.00 98.95           C  
ATOM   2556  O   LEU A 186      12.626 -14.487  71.667  1.00 98.95           O  
ATOM   2557  CB  LEU A 186      15.549 -13.944  72.956  1.00 98.95           C  
ATOM   2558  CG  LEU A 186      16.867 -14.539  73.482  1.00 98.95           C  
ATOM   2559  CD1 LEU A 186      18.021 -13.609  73.140  1.00 98.95           C  
ATOM   2560  CD2 LEU A 186      16.836 -14.706  74.997  1.00 98.95           C  
ATOM   2561  H   LEU A 186      14.743 -16.288  72.009  1.00 98.95           H  
ATOM   2562  HA  LEU A 186      14.210 -14.700  74.449  1.00 98.95           H  
ATOM   2563  HB2 LEU A 186      15.452 -12.931  73.344  1.00 98.95           H  
ATOM   2564  HB3 LEU A 186      15.599 -13.893  71.869  1.00 98.95           H  
ATOM   2565  HG  LEU A 186      17.055 -15.506  73.015  1.00 98.95           H  
ATOM   2566 HD11 LEU A 186      17.935 -12.703  73.741  1.00 98.95           H  
ATOM   2567 HD12 LEU A 186      18.970 -14.100  73.350  1.00 98.95           H  
ATOM   2568 HD13 LEU A 186      17.989 -13.349  72.081  1.00 98.95           H  
ATOM   2569 HD21 LEU A 186      17.813 -15.039  75.348  1.00 98.95           H  
ATOM   2570 HD22 LEU A 186      16.118 -15.479  75.269  1.00 98.95           H  
ATOM   2571 HD23 LEU A 186      16.574 -13.765  75.479  1.00 98.95           H  
ATOM   2572  N   ALA A 187      12.397 -13.238  73.507  1.00 98.98           N  
ATOM   2573  CA  ALA A 187      11.311 -12.424  72.978  1.00 98.98           C  
ATOM   2574  C   ALA A 187      11.294 -11.050  73.641  1.00 98.98           C  
ATOM   2575  O   ALA A 187      11.734 -10.898  74.783  1.00 98.98           O  
ATOM   2576  CB  ALA A 187       9.978 -13.148  73.172  1.00 98.98           C  
ATOM   2577  H   ALA A 187      12.742 -13.035  74.435  1.00 98.98           H  
ATOM   2578  HA  ALA A 187      11.468 -12.277  71.909  1.00 98.98           H  
ATOM   2579  HB1 ALA A 187       9.184 -12.580  72.688  1.00 98.98           H  
ATOM   2580  HB2 ALA A 187       9.763 -13.231  74.238  1.00 98.98           H  
ATOM   2581  HB3 ALA A 187      10.024 -14.139  72.722  1.00 98.98           H  
ATOM   2582  N   ALA A 188      10.746 -10.073  72.925  1.00 98.99           N  
ATOM   2583  CA  ALA A 188      10.502  -8.726  73.421  1.00 98.99           C  
ATOM   2584  C   ALA A 188       9.058  -8.311  73.128  1.00 98.99           C  
ATOM   2585  O   ALA A 188       8.499  -8.660  72.086  1.00 98.99           O  
ATOM   2586  CB  ALA A 188      11.498  -7.751  72.785  1.00 98.99           C  
ATOM   2587  H   ALA A 188      10.393 -10.297  72.007  1.00 98.99           H  
ATOM   2588  HA  ALA A 188      10.647  -8.704  74.500  1.00 98.99           H  
ATOM   2589  HB1 ALA A 188      12.521  -8.045  73.018  1.00 98.99           H  
ATOM   2590  HB2 ALA A 188      11.370  -7.738  71.703  1.00 98.99           H  
ATOM   2591  HB3 ALA A 188      11.327  -6.746  73.174  1.00 98.99           H  
ATOM   2592  N   ALA A 189       8.474  -7.541  74.039  1.00 98.98           N  
ATOM   2593  CA  ALA A 189       7.208  -6.860  73.831  1.00 98.98           C  
ATOM   2594  C   ALA A 189       7.265  -5.459  74.434  1.00 98.98           C  
ATOM   2595  O   ALA A 189       7.798  -5.274  75.527  1.00 98.98           O  
ATOM   2596  CB  ALA A 189       6.067  -7.685  74.431  1.00 98.98           C  
ATOM   2597  H   ALA A 189       8.984  -7.311  74.879  1.00 98.98           H  
ATOM   2598  HA  ALA A 189       7.037  -6.760  72.759  1.00 98.98           H  
ATOM   2599  HB1 ALA A 189       5.124  -7.163  74.272  1.00 98.98           H  
ATOM   2600  HB2 ALA A 189       6.020  -8.657  73.938  1.00 98.98           H  
ATOM   2601  HB3 ALA A 189       6.224  -7.823  75.501  1.00 98.98           H  
ATOM   2602  N   THR A 190       6.661  -4.499  73.745  1.00 98.96           N  
ATOM   2603  CA  THR A 190       6.714  -3.078  74.100  1.00 98.96           C  
ATOM   2604  C   THR A 190       5.359  -2.444  73.798  1.00 98.96           C  
ATOM   2605  O   THR A 190       4.761  -2.747  72.767  1.00 98.96           O  
ATOM   2606  CB  THR A 190       7.813  -2.376  73.290  1.00 98.96           C  
ATOM   2607  CG2 THR A 190       8.139  -0.992  73.823  1.00 98.96           C  
ATOM   2608  OG1 THR A 190       9.020  -3.094  73.301  1.00 98.96           O  
ATOM   2609  H   THR A 190       6.221  -4.746  72.870  1.00 98.96           H  
ATOM   2610  HA  THR A 190       6.941  -2.967  75.160  1.00 98.96           H  
ATOM   2611  HB  THR A 190       7.477  -2.294  72.257  1.00 98.96           H  
ATOM   2612  HG1 THR A 190       9.431  -2.932  72.448  1.00 98.96           H  
ATOM   2613 HG21 THR A 190       8.939  -0.550  73.229  1.00 98.96           H  
ATOM   2614 HG22 THR A 190       7.249  -0.366  73.756  1.00 98.96           H  
ATOM   2615 HG23 THR A 190       8.471  -1.073  74.858  1.00 98.96           H  
ATOM   2616  N   SER A 191       4.854  -1.567  74.666  1.00 98.91           N  
ATOM   2617  CA  SER A 191       3.565  -0.885  74.484  1.00 98.91           C  
ATOM   2618  C   SER A 191       3.586   0.523  75.074  1.00 98.91           C  
ATOM   2619  O   SER A 191       4.268   0.784  76.067  1.00 98.91           O  
ATOM   2620  CB  SER A 191       2.441  -1.716  75.100  1.00 98.91           C  
ATOM   2621  OG  SER A 191       1.186  -1.132  74.832  1.00 98.91           O  
ATOM   2622  H   SER A 191       5.391  -1.346  75.493  1.00 98.91           H  
ATOM   2623  HA  SER A 191       3.357  -0.792  73.418  1.00 98.91           H  
ATOM   2624  HB2 SER A 191       2.460  -2.715  74.666  1.00 98.91           H  
ATOM   2625  HB3 SER A 191       2.582  -1.798  76.178  1.00 98.91           H  
ATOM   2626  HG  SER A 191       0.541  -1.822  75.004  1.00 98.91           H  
ATOM   2627  N   THR A 192       2.873   1.466  74.460  1.00 98.55           N  
ATOM   2628  CA  THR A 192       2.899   2.868  74.886  1.00 98.55           C  
ATOM   2629  C   THR A 192       1.644   3.643  74.494  1.00 98.55           C  
ATOM   2630  O   THR A 192       1.051   3.420  73.440  1.00 98.55           O  
ATOM   2631  CB  THR A 192       4.163   3.553  74.339  1.00 98.55           C  
ATOM   2632  CG2 THR A 192       4.172   3.790  72.832  1.00 98.55           C  
ATOM   2633  OG1 THR A 192       4.385   4.787  74.976  1.00 98.55           O  
ATOM   2634  H   THR A 192       2.345   1.211  73.639  1.00 98.55           H  
ATOM   2635  HA  THR A 192       2.972   2.890  75.974  1.00 98.55           H  
ATOM   2636  HB  THR A 192       5.015   2.914  74.573  1.00 98.55           H  
ATOM   2637  HG1 THR A 192       5.298   4.760  75.270  1.00 98.55           H  
ATOM   2638 HG21 THR A 192       3.369   4.461  72.530  1.00 98.55           H  
ATOM   2639 HG22 THR A 192       5.131   4.218  72.538  1.00 98.55           H  
ATOM   2640 HG23 THR A 192       4.050   2.832  72.327  1.00 98.55           H  
ATOM   2641  N   GLY A 193       1.274   4.628  75.316  1.00 97.31           N  
ATOM   2642  CA  GLY A 193       0.410   5.745  74.910  1.00 97.31           C  
ATOM   2643  C   GLY A 193       1.169   6.863  74.175  1.00 97.31           C  
ATOM   2644  O   GLY A 193       0.583   7.828  73.685  1.00 97.31           O  
ATOM   2645  H   GLY A 193       1.751   4.688  76.204  1.00 97.31           H  
ATOM   2646  HA2 GLY A 193      -0.383   5.384  74.255  1.00 97.31           H  
ATOM   2647  HA3 GLY A 193      -0.041   6.180  75.802  1.00 97.31           H  
ATOM   2648  N   GLY A 194       2.496   6.764  74.089  1.00 94.92           N  
ATOM   2649  CA  GLY A 194       3.386   7.810  73.602  1.00 94.92           C  
ATOM   2650  C   GLY A 194       3.760   8.785  74.716  1.00 94.92           C  
ATOM   2651  O   GLY A 194       4.238   8.385  75.769  1.00 94.92           O  
ATOM   2652  H   GLY A 194       2.937   5.954  74.499  1.00 94.92           H  
ATOM   2653  HA2 GLY A 194       4.303   7.346  73.239  1.00 94.92           H  
ATOM   2654  HA3 GLY A 194       2.920   8.345  72.776  1.00 94.92           H  
ATOM   2655  N   TRP A 195       3.550  10.077  74.494  1.00 91.18           N  
ATOM   2656  CA  TRP A 195       3.957  11.160  75.391  1.00 91.18           C  
ATOM   2657  C   TRP A 195       2.851  12.208  75.500  1.00 91.18           C  
ATOM   2658  O   TRP A 195       1.972  12.300  74.638  1.00 91.18           O  
ATOM   2659  CB  TRP A 195       5.312  11.750  74.974  1.00 91.18           C  
ATOM   2660  CG  TRP A 195       5.512  12.254  73.571  1.00 91.18           C  
ATOM   2661  CD1 TRP A 195       4.884  11.845  72.444  1.00 91.18           C  
ATOM   2662  CD2 TRP A 195       6.591  13.115  73.098  1.00 91.18           C  
ATOM   2663  CE2 TRP A 195       6.525  13.186  71.678  1.00 91.18           C  
ATOM   2664  CE3 TRP A 195       7.700  13.730  73.713  1.00 91.18           C  
ATOM   2665  NE1 TRP A 195       5.411  12.469  71.337  1.00 91.18           N  
ATOM   2666  CZ2 TRP A 195       7.531  13.776  70.916  1.00 91.18           C  
ATOM   2667  CZ3 TRP A 195       8.689  14.380  72.948  1.00 91.18           C  
ATOM   2668  CH2 TRP A 195       8.611  14.397  71.547  1.00 91.18           C  
ATOM   2669  H   TRP A 195       2.986  10.342  73.700  1.00 91.18           H  
ATOM   2670  HA  TRP A 195       4.092  10.753  76.393  1.00 91.18           H  
ATOM   2671  HB2 TRP A 195       6.064  10.979  75.140  1.00 91.18           H  
ATOM   2672  HB3 TRP A 195       5.550  12.565  75.657  1.00 91.18           H  
ATOM   2673  HD1 TRP A 195       4.106  11.099  72.391  1.00 91.18           H  
ATOM   2674  HE1 TRP A 195       5.161  12.246  70.384  1.00 91.18           H  
ATOM   2675  HE3 TRP A 195       7.821  13.649  74.784  1.00 91.18           H  
ATOM   2676  HZ2 TRP A 195       7.569  13.638  69.846  1.00 91.18           H  
ATOM   2677  HZ3 TRP A 195       9.553  14.811  73.431  1.00 91.18           H  
ATOM   2678  HH2 TRP A 195       9.422  14.807  70.964  1.00 91.18           H  
ATOM   2679  N   THR A 196       2.850  12.949  76.604  1.00 92.76           N  
ATOM   2680  CA  THR A 196       1.732  13.830  76.959  1.00 92.76           C  
ATOM   2681  C   THR A 196       1.648  15.001  75.987  1.00 92.76           C  
ATOM   2682  O   THR A 196       2.617  15.730  75.788  1.00 92.76           O  
ATOM   2683  CB  THR A 196       1.864  14.334  78.402  1.00 92.76           C  
ATOM   2684  CG2 THR A 196       0.655  15.150  78.850  1.00 92.76           C  
ATOM   2685  OG1 THR A 196       1.973  13.235  79.284  1.00 92.76           O  
ATOM   2686  H   THR A 196       3.659  12.922  77.208  1.00 92.76           H  
ATOM   2687  HA  THR A 196       0.807  13.261  76.884  1.00 92.76           H  
ATOM   2688  HB  THR A 196       2.761  14.947  78.495  1.00 92.76           H  
ATOM   2689  HG1 THR A 196       2.870  12.907  79.183  1.00 92.76           H  
ATOM   2690 HG21 THR A 196       0.575  16.055  78.248  1.00 92.76           H  
ATOM   2691 HG22 THR A 196      -0.257  14.559  78.761  1.00 92.76           H  
ATOM   2692 HG23 THR A 196       0.793  15.450  79.889  1.00 92.76           H  
ATOM   2693  N   GLY A 197       0.482  15.194  75.372  1.00 92.97           N  
ATOM   2694  CA  GLY A 197       0.276  16.249  74.384  1.00 92.97           C  
ATOM   2695  C   GLY A 197       1.039  16.015  73.078  1.00 92.97           C  
ATOM   2696  O   GLY A 197       1.401  16.995  72.420  1.00 92.97           O  
ATOM   2697  H   GLY A 197      -0.262  14.526  75.509  1.00 92.97           H  
ATOM   2698  HA2 GLY A 197      -0.787  16.301  74.147  1.00 92.97           H  
ATOM   2699  HA3 GLY A 197       0.585  17.207  74.802  1.00 92.97           H  
ATOM   2700  N   LYS A 198       1.317  14.751  72.715  1.00 92.31           N  
ATOM   2701  CA  LYS A 198       1.851  14.396  71.391  1.00 92.31           C  
ATOM   2702  C   LYS A 198       0.913  14.853  70.287  1.00 92.31           C  
ATOM   2703  O   LYS A 198      -0.302  14.825  70.480  1.00 92.31           O  
ATOM   2704  CB  LYS A 198       2.133  12.888  71.288  1.00 92.31           C  
ATOM   2705  CG  LYS A 198       0.957  11.918  71.069  1.00 92.31           C  
ATOM   2706  CD  LYS A 198       1.443  10.456  70.965  1.00 92.31           C  
ATOM   2707  CE  LYS A 198       0.282   9.466  70.769  1.00 92.31           C  
ATOM   2708  NZ  LYS A 198       0.726   8.046  70.663  1.00 92.31           N1+
ATOM   2709  H   LYS A 198       1.076  14.007  73.354  1.00 92.31           H  
ATOM   2710  HA  LYS A 198       2.796  14.925  71.265  1.00 92.31           H  
ATOM   2711  HB2 LYS A 198       2.592  12.610  72.238  1.00 92.31           H  
ATOM   2712  HB3 LYS A 198       2.845  12.737  70.476  1.00 92.31           H  
ATOM   2713  HG2 LYS A 198       0.447  12.175  70.140  1.00 92.31           H  
ATOM   2714  HG3 LYS A 198       0.257  12.008  71.900  1.00 92.31           H  
ATOM   2715  HD2 LYS A 198       1.970  10.199  71.885  1.00 92.31           H  
ATOM   2716  HD3 LYS A 198       2.125  10.367  70.120  1.00 92.31           H  
ATOM   2717  HE2 LYS A 198      -0.395   9.557  71.618  1.00 92.31           H  
ATOM   2718  HE3 LYS A 198      -0.271   9.741  69.871  1.00 92.31           H  
ATOM   2719  HZ1 LYS A 198       1.261   7.844  69.831  1.00 92.31           H  
ATOM   2720  HZ2 LYS A 198      -0.078   7.435  70.651  1.00 92.31           H  
ATOM   2721  HZ3 LYS A 198       1.217   7.743  71.492  1.00 92.31           H  
ATOM   2722  N   ALA A 199       1.471  15.207  69.134  1.00 94.82           N  
ATOM   2723  CA  ALA A 199       0.663  15.471  67.958  1.00 94.82           C  
ATOM   2724  C   ALA A 199      -0.145  14.218  67.597  1.00 94.82           C  
ATOM   2725  O   ALA A 199       0.392  13.104  67.578  1.00 94.82           O  
ATOM   2726  CB  ALA A 199       1.597  15.909  66.827  1.00 94.82           C  
ATOM   2727  H   ALA A 199       2.475  15.188  69.023  1.00 94.82           H  
ATOM   2728  HA  ALA A 199      -0.028  16.285  68.176  1.00 94.82           H  
ATOM   2729  HB1 ALA A 199       2.184  16.771  67.145  1.00 94.82           H  
ATOM   2730  HB2 ALA A 199       1.018  16.193  65.948  1.00 94.82           H  
ATOM   2731  HB3 ALA A 199       2.267  15.092  66.561  1.00 94.82           H  
ATOM   2732  N   LYS A 200      -1.434  14.393  67.301  1.00 96.15           N  
ATOM   2733  CA  LYS A 200      -2.273  13.303  66.788  1.00 96.15           C  
ATOM   2734  C   LYS A 200      -1.617  12.638  65.573  1.00 96.15           C  
ATOM   2735  O   LYS A 200      -1.114  13.345  64.698  1.00 96.15           O  
ATOM   2736  CB  LYS A 200      -3.661  13.864  66.467  1.00 96.15           C  
ATOM   2737  CG  LYS A 200      -4.641  12.731  66.206  1.00 96.15           C  
ATOM   2738  CD  LYS A 200      -6.073  13.204  65.981  1.00 96.15           C  
ATOM   2739  CE  LYS A 200      -6.905  11.946  65.723  1.00 96.15           C  
ATOM   2740  NZ  LYS A 200      -8.347  12.191  65.939  1.00 96.15           N1+
ATOM   2741  H   LYS A 200      -1.843  15.297  67.485  1.00 96.15           H  
ATOM   2742  HA  LYS A 200      -2.367  12.544  67.565  1.00 96.15           H  
ATOM   2743  HB2 LYS A 200      -3.613  14.538  65.611  1.00 96.15           H  
ATOM   2744  HB3 LYS A 200      -4.018  14.403  67.344  1.00 96.15           H  
ATOM   2745  HG2 LYS A 200      -4.643  12.120  67.110  1.00 96.15           H  
ATOM   2746  HG3 LYS A 200      -4.314  12.142  65.349  1.00 96.15           H  
ATOM   2747  HD2 LYS A 200      -6.123  13.882  65.129  1.00 96.15           H  
ATOM   2748  HD3 LYS A 200      -6.421  13.710  66.882  1.00 96.15           H  
ATOM   2749  HE2 LYS A 200      -6.566  11.169  66.407  1.00 96.15           H  
ATOM   2750  HE3 LYS A 200      -6.706  11.589  64.713  1.00 96.15           H  
ATOM   2751  HZ1 LYS A 200      -8.514  12.311  66.927  1.00 96.15           H  
ATOM   2752  HZ2 LYS A 200      -8.690  13.009  65.455  1.00 96.15           H  
ATOM   2753  HZ3 LYS A 200      -8.889  11.366  65.723  1.00 96.15           H  
ATOM   2754  N   GLY A 201      -1.607  11.307  65.518  1.00 97.45           N  
ATOM   2755  CA  GLY A 201      -0.954  10.532  64.462  1.00 97.45           C  
ATOM   2756  C   GLY A 201       0.565  10.382  64.605  1.00 97.45           C  
ATOM   2757  O   GLY A 201       1.192   9.843  63.696  1.00 97.45           O  
ATOM   2758  H   GLY A 201      -2.060  10.781  66.251  1.00 97.45           H  
ATOM   2759  HA2 GLY A 201      -1.387   9.532  64.452  1.00 97.45           H  
ATOM   2760  HA3 GLY A 201      -1.156  10.995  63.497  1.00 97.45           H  
ATOM   2761  N   ARG A 202       1.190  10.849  65.698  1.00 98.04           N  
ATOM   2762  CA  ARG A 202       2.624  10.625  65.953  1.00 98.04           C  
ATOM   2763  C   ARG A 202       2.879   9.168  66.317  1.00 98.04           C  
ATOM   2764  O   ARG A 202       2.332   8.679  67.309  1.00 98.04           O  
ATOM   2765  CB  ARG A 202       3.137  11.598  67.031  1.00 98.04           C  
ATOM   2766  CG  ARG A 202       4.632  11.468  67.392  1.00 98.04           C  
ATOM   2767  CD  ARG A 202       4.945  10.326  68.371  1.00 98.04           C  
ATOM   2768  NE  ARG A 202       6.316  10.375  68.910  1.00 98.04           N  
ATOM   2769  CZ  ARG A 202       6.799   9.577  69.844  1.00 98.04           C  
ATOM   2770  NH1 ARG A 202       6.081   8.626  70.382  1.00 98.04           N1+
ATOM   2771  NH2 ARG A 202       8.013   9.710  70.275  1.00 98.04           N  
ATOM   2772  H   ARG A 202       0.644  11.331  66.397  1.00 98.04           H  
ATOM   2773  HA  ARG A 202       3.172  10.831  65.033  1.00 98.04           H  
ATOM   2774  HB2 ARG A 202       2.541  11.485  67.936  1.00 98.04           H  
ATOM   2775  HB3 ARG A 202       2.977  12.611  66.661  1.00 98.04           H  
ATOM   2776  HG2 ARG A 202       4.917  12.397  67.886  1.00 98.04           H  
ATOM   2777  HG3 ARG A 202       5.230  11.363  66.486  1.00 98.04           H  
ATOM   2778  HD2 ARG A 202       4.235  10.372  69.197  1.00 98.04           H  
ATOM   2779  HD3 ARG A 202       4.825   9.368  67.866  1.00 98.04           H  
ATOM   2780  HE  ARG A 202       6.989  11.008  68.502  1.00 98.04           H  
ATOM   2781 HH11 ARG A 202       5.222   8.363  69.919  1.00 98.04           H  
ATOM   2782 HH12 ARG A 202       6.512   8.006  71.051  1.00 98.04           H  
ATOM   2783 HH21 ARG A 202       8.574  10.485  69.949  1.00 98.04           H  
ATOM   2784 HH22 ARG A 202       8.385   9.149  71.028  1.00 98.04           H  
ATOM   2785  N   ILE A 203       3.810   8.540  65.601  1.00 98.54           N  
ATOM   2786  CA  ILE A 203       4.294   7.177  65.855  1.00 98.54           C  
ATOM   2787  C   ILE A 203       5.707   7.246  66.452  1.00 98.54           C  
ATOM   2788  O   ILE A 203       6.575   7.945  65.933  1.00 98.54           O  
ATOM   2789  CB  ILE A 203       4.234   6.344  64.558  1.00 98.54           C  
ATOM   2790  CG1 ILE A 203       2.780   6.253  64.029  1.00 98.54           C  
ATOM   2791  CG2 ILE A 203       4.798   4.940  64.815  1.00 98.54           C  
ATOM   2792  CD1 ILE A 203       2.649   5.624  62.634  1.00 98.54           C  
ATOM   2793  H   ILE A 203       4.249   9.053  64.850  1.00 98.54           H  
ATOM   2794  HA  ILE A 203       3.642   6.692  66.582  1.00 98.54           H  
ATOM   2795  HB  ILE A 203       4.851   6.836  63.807  1.00 98.54           H  
ATOM   2796 HG12 ILE A 203       2.173   5.693  64.740  1.00 98.54           H  
ATOM   2797 HG13 ILE A 203       2.352   7.253  63.955  1.00 98.54           H  
ATOM   2798 HG21 ILE A 203       4.191   4.456  65.581  1.00 98.54           H  
ATOM   2799 HG22 ILE A 203       4.782   4.340  63.905  1.00 98.54           H  
ATOM   2800 HG23 ILE A 203       5.837   4.989  65.141  1.00 98.54           H  
ATOM   2801 HD11 ILE A 203       3.179   6.233  61.903  1.00 98.54           H  
ATOM   2802 HD12 ILE A 203       3.044   4.609  62.613  1.00 98.54           H  
ATOM   2803 HD13 ILE A 203       1.595   5.581  62.359  1.00 98.54           H  
ATOM   2804  N   GLY A 204       5.910   6.570  67.587  1.00 97.88           N  
ATOM   2805  CA  GLY A 204       7.198   6.513  68.289  1.00 97.88           C  
ATOM   2806  C   GLY A 204       8.092   5.345  67.883  1.00 97.88           C  
ATOM   2807  O   GLY A 204       7.895   4.713  66.851  1.00 97.88           O  
ATOM   2808  H   GLY A 204       5.165   5.973  67.914  1.00 97.88           H  
ATOM   2809  HA2 GLY A 204       7.759   7.433  68.123  1.00 97.88           H  
ATOM   2810  HA3 GLY A 204       7.008   6.411  69.357  1.00 97.88           H  
ATOM   2811  N   ASP A 205       9.070   5.053  68.735  1.00 98.48           N  
ATOM   2812  CA  ASP A 205      10.024   3.949  68.592  1.00 98.48           C  
ATOM   2813  C   ASP A 205       9.393   2.573  68.829  1.00 98.48           C  
ATOM   2814  O   ASP A 205       9.816   1.593  68.225  1.00 98.48           O  
ATOM   2815  CB  ASP A 205      11.170   4.171  69.593  1.00 98.48           C  
ATOM   2816  CG  ASP A 205      10.681   4.200  71.048  1.00 98.48           C  
ATOM   2817  OD1 ASP A 205       9.875   5.110  71.366  1.00 98.48           O  
ATOM   2818  OD2 ASP A 205      11.060   3.294  71.814  1.00 98.48           O1-
ATOM   2819  H   ASP A 205       9.151   5.563  69.603  1.00 98.48           H  
ATOM   2820  HA  ASP A 205      10.433   3.951  67.582  1.00 98.48           H  
ATOM   2821  HB2 ASP A 205      11.911   3.381  69.468  1.00 98.48           H  
ATOM   2822  HB3 ASP A 205      11.659   5.119  69.368  1.00 98.48           H  
ATOM   2823  N   THR A 206       8.363   2.497  69.678  1.00 98.66           N  
ATOM   2824  CA  THR A 206       7.719   1.241  70.086  1.00 98.66           C  
ATOM   2825  C   THR A 206       7.345   0.317  68.914  1.00 98.66           C  
ATOM   2826  O   THR A 206       7.788  -0.834  68.936  1.00 98.66           O  
ATOM   2827  CB  THR A 206       6.516   1.550  70.992  1.00 98.66           C  
ATOM   2828  CG2 THR A 206       5.682   0.322  71.338  1.00 98.66           C  
ATOM   2829  OG1 THR A 206       6.978   2.144  72.183  1.00 98.66           O  
ATOM   2830  H   THR A 206       8.135   3.332  70.198  1.00 98.66           H  
ATOM   2831  HA  THR A 206       8.441   0.682  70.682  1.00 98.66           H  
ATOM   2832  HB  THR A 206       5.863   2.278  70.512  1.00 98.66           H  
ATOM   2833  HG1 THR A 206       7.840   1.772  72.383  1.00 98.66           H  
ATOM   2834 HG21 THR A 206       5.085   0.038  70.472  1.00 98.66           H  
ATOM   2835 HG22 THR A 206       5.010   0.551  72.165  1.00 98.66           H  
ATOM   2836 HG23 THR A 206       6.327  -0.513  71.608  1.00 98.66           H  
ATOM   2837  N   PRO A 207       6.599   0.764  67.880  1.00 98.79           N  
ATOM   2838  CA  PRO A 207       6.228  -0.082  66.746  1.00 98.79           C  
ATOM   2839  C   PRO A 207       7.284  -0.131  65.631  1.00 98.79           C  
ATOM   2840  O   PRO A 207       7.053  -0.791  64.616  1.00 98.79           O  
ATOM   2841  CB  PRO A 207       4.901   0.494  66.256  1.00 98.79           C  
ATOM   2842  CG  PRO A 207       5.110   1.986  66.465  1.00 98.79           C  
ATOM   2843  CD  PRO A 207       5.924   2.051  67.757  1.00 98.79           C  
ATOM   2844  HA  PRO A 207       6.055  -1.105  67.080  1.00 98.79           H  
ATOM   2845  HB2 PRO A 207       4.687   0.251  65.215  1.00 98.79           H  
ATOM   2846  HB3 PRO A 207       4.097   0.142  66.903  1.00 98.79           H  
ATOM   2847  HG2 PRO A 207       5.698   2.391  65.640  1.00 98.79           H  
ATOM   2848  HG3 PRO A 207       4.155   2.502  66.561  1.00 98.79           H  
ATOM   2849  HD2 PRO A 207       6.640   2.871  67.709  1.00 98.79           H  
ATOM   2850  HD3 PRO A 207       5.248   2.194  68.599  1.00 98.79           H  
ATOM   2851  N   MET A 208       8.420   0.562  65.784  1.00 98.77           N  
ATOM   2852  CA  MET A 208       9.537   0.510  64.842  1.00 98.77           C  
ATOM   2853  C   MET A 208      10.532  -0.561  65.289  1.00 98.77           C  
ATOM   2854  O   MET A 208      11.348  -0.342  66.187  1.00 98.77           O  
ATOM   2855  CB  MET A 208      10.206   1.883  64.702  1.00 98.77           C  
ATOM   2856  CG  MET A 208       9.287   2.913  64.045  1.00 98.77           C  
ATOM   2857  SD  MET A 208      10.208   4.271  63.284  1.00 98.77           S  
ATOM   2858  CE  MET A 208       8.835   5.304  62.740  1.00 98.77           C  
ATOM   2859  H   MET A 208       8.594   1.021  66.666  1.00 98.77           H  
ATOM   2860  HA  MET A 208       9.171   0.228  63.854  1.00 98.77           H  
ATOM   2861  HB2 MET A 208      10.514   2.258  65.679  1.00 98.77           H  
ATOM   2862  HB3 MET A 208      11.093   1.764  64.080  1.00 98.77           H  
ATOM   2863  HG2 MET A 208       8.602   3.309  64.795  1.00 98.77           H  
ATOM   2864  HG3 MET A 208       8.704   2.424  63.266  1.00 98.77           H  
ATOM   2865  HE1 MET A 208       9.241   6.131  62.158  1.00 98.77           H  
ATOM   2866  HE2 MET A 208       8.162   4.723  62.109  1.00 98.77           H  
ATOM   2867  HE3 MET A 208       8.294   5.683  63.607  1.00 98.77           H  
ATOM   2868  N   ILE A 209      10.452  -1.736  64.665  1.00 98.95           N  
ATOM   2869  CA  ILE A 209      11.367  -2.847  64.950  1.00 98.95           C  
ATOM   2870  C   ILE A 209      12.814  -2.407  64.704  1.00 98.95           C  
ATOM   2871  O   ILE A 209      13.122  -1.803  63.680  1.00 98.95           O  
ATOM   2872  CB  ILE A 209      10.995  -4.090  64.119  1.00 98.95           C  
ATOM   2873  CG1 ILE A 209       9.572  -4.611  64.429  1.00 98.95           C  
ATOM   2874  CG2 ILE A 209      12.028  -5.217  64.282  1.00 98.95           C  
ATOM   2875  CD1 ILE A 209       9.329  -5.023  65.890  1.00 98.95           C  
ATOM   2876  H   ILE A 209       9.769  -1.847  63.929  1.00 98.95           H  
ATOM   2877  HA  ILE A 209      11.278  -3.097  66.007  1.00 98.95           H  
ATOM   2878  HB  ILE A 209      11.018  -3.793  63.071  1.00 98.95           H  
ATOM   2879 HG12 ILE A 209       9.370  -5.473  63.793  1.00 98.95           H  
ATOM   2880 HG13 ILE A 209       8.844  -3.845  64.163  1.00 98.95           H  
ATOM   2881 HG21 ILE A 209      11.671  -6.128  63.803  1.00 98.95           H  
ATOM   2882 HG22 ILE A 209      12.211  -5.413  65.338  1.00 98.95           H  
ATOM   2883 HG23 ILE A 209      12.967  -4.938  63.803  1.00 98.95           H  
ATOM   2884 HD11 ILE A 209      10.033  -5.797  66.194  1.00 98.95           H  
ATOM   2885 HD12 ILE A 209       8.317  -5.415  65.992  1.00 98.95           H  
ATOM   2886 HD13 ILE A 209       9.424  -4.160  66.550  1.00 98.95           H  
ATOM   2887  N   GLY A 210      13.684  -2.688  65.674  1.00 98.89           N  
ATOM   2888  CA  GLY A 210      15.067  -2.205  65.717  1.00 98.89           C  
ATOM   2889  C   GLY A 210      15.258  -0.897  66.489  1.00 98.89           C  
ATOM   2890  O   GLY A 210      16.353  -0.645  66.977  1.00 98.89           O  
ATOM   2891  H   GLY A 210      13.337  -3.188  66.480  1.00 98.89           H  
ATOM   2892  HA2 GLY A 210      15.425  -2.031  64.702  1.00 98.89           H  
ATOM   2893  HA3 GLY A 210      15.696  -2.966  66.178  1.00 98.89           H  
ATOM   2894  N   ALA A 211      14.210  -0.095  66.698  1.00 98.86           N  
ATOM   2895  CA  ALA A 211      14.277   1.110  67.524  1.00 98.86           C  
ATOM   2896  C   ALA A 211      13.890   0.816  68.980  1.00 98.86           C  
ATOM   2897  O   ALA A 211      14.764   0.710  69.839  1.00 98.86           O  
ATOM   2898  CB  ALA A 211      13.438   2.218  66.886  1.00 98.86           C  
ATOM   2899  H   ALA A 211      13.322  -0.336  66.281  1.00 98.86           H  
ATOM   2900  HA  ALA A 211      15.305   1.473  67.546  1.00 98.86           H  
ATOM   2901  HB1 ALA A 211      13.529   3.128  67.480  1.00 98.86           H  
ATOM   2902  HB2 ALA A 211      12.388   1.929  66.852  1.00 98.86           H  
ATOM   2903  HB3 ALA A 211      13.789   2.404  65.871  1.00 98.86           H  
ATOM   2904  N   GLY A 212      12.590   0.663  69.252  1.00 98.71           N  
ATOM   2905  CA  GLY A 212      12.064   0.429  70.601  1.00 98.71           C  
ATOM   2906  C   GLY A 212      11.902  -1.047  70.965  1.00 98.71           C  
ATOM   2907  O   GLY A 212      11.798  -1.374  72.143  1.00 98.71           O  
ATOM   2908  H   GLY A 212      11.924   0.779  68.502  1.00 98.71           H  
ATOM   2909  HA2 GLY A 212      12.709   0.900  71.341  1.00 98.71           H  
ATOM   2910  HA3 GLY A 212      11.083   0.896  70.674  1.00 98.71           H  
ATOM   2911  N   THR A 213      11.887  -1.940  69.972  1.00 98.96           N  
ATOM   2912  CA  THR A 213      11.629  -3.377  70.164  1.00 98.96           C  
ATOM   2913  C   THR A 213      12.503  -4.200  69.229  1.00 98.96           C  
ATOM   2914  O   THR A 213      12.522  -3.946  68.023  1.00 98.96           O  
ATOM   2915  CB  THR A 213      10.154  -3.717  69.890  1.00 98.96           C  
ATOM   2916  CG2 THR A 213       9.784  -5.120  70.375  1.00 98.96           C  
ATOM   2917  OG1 THR A 213       9.307  -2.806  70.552  1.00 98.96           O  
ATOM   2918  H   THR A 213      11.995  -1.601  69.027  1.00 98.96           H  
ATOM   2919  HA  THR A 213      11.859  -3.653  71.194  1.00 98.96           H  
ATOM   2920  HB  THR A 213       9.956  -3.646  68.820  1.00 98.96           H  
ATOM   2921  HG1 THR A 213       8.951  -2.204  69.893  1.00 98.96           H  
ATOM   2922 HG21 THR A 213       8.718  -5.290  70.228  1.00 98.96           H  
ATOM   2923 HG22 THR A 213      10.337  -5.873  69.814  1.00 98.96           H  
ATOM   2924 HG23 THR A 213      10.013  -5.218  71.437  1.00 98.96           H  
ATOM   2925  N   TYR A 214      13.210  -5.194  69.763  1.00 98.97           N  
ATOM   2926  CA  TYR A 214      14.001  -6.133  68.965  1.00 98.97           C  
ATOM   2927  C   TYR A 214      14.168  -7.467  69.698  1.00 98.97           C  
ATOM   2928  O   TYR A 214      14.279  -7.478  70.921  1.00 98.97           O  
ATOM   2929  CB  TYR A 214      15.370  -5.513  68.661  1.00 98.97           C  
ATOM   2930  CG  TYR A 214      16.187  -6.276  67.643  1.00 98.97           C  
ATOM   2931  CD1 TYR A 214      17.208  -7.150  68.068  1.00 98.97           C  
ATOM   2932  CD2 TYR A 214      15.932  -6.104  66.269  1.00 98.97           C  
ATOM   2933  CE1 TYR A 214      17.984  -7.838  67.116  1.00 98.97           C  
ATOM   2934  CE2 TYR A 214      16.715  -6.782  65.316  1.00 98.97           C  
ATOM   2935  CZ  TYR A 214      17.748  -7.646  65.739  1.00 98.97           C  
ATOM   2936  OH  TYR A 214      18.529  -8.268  64.813  1.00 98.97           O  
ATOM   2937  H   TYR A 214      13.201  -5.321  70.765  1.00 98.97           H  
ATOM   2938  HA  TYR A 214      13.487  -6.317  68.021  1.00 98.97           H  
ATOM   2939  HB2 TYR A 214      15.939  -5.439  69.588  1.00 98.97           H  
ATOM   2940  HB3 TYR A 214      15.228  -4.503  68.276  1.00 98.97           H  
ATOM   2941  HD1 TYR A 214      17.406  -7.288  69.121  1.00 98.97           H  
ATOM   2942  HD2 TYR A 214      15.146  -5.439  65.943  1.00 98.97           H  
ATOM   2943  HE1 TYR A 214      18.772  -8.504  67.436  1.00 98.97           H  
ATOM   2944  HE2 TYR A 214      16.532  -6.627  64.263  1.00 98.97           H  
ATOM   2945  HH  TYR A 214      18.262  -7.985  63.935  1.00 98.97           H  
ATOM   2946  N   ALA A 215      14.212  -8.585  68.975  1.00 98.97           N  
ATOM   2947  CA  ALA A 215      14.577  -9.883  69.533  1.00 98.97           C  
ATOM   2948  C   ALA A 215      15.257 -10.771  68.489  1.00 98.97           C  
ATOM   2949  O   ALA A 215      14.769 -10.922  67.370  1.00 98.97           O  
ATOM   2950  CB  ALA A 215      13.341 -10.569  70.135  1.00 98.97           C  
ATOM   2951  H   ALA A 215      14.104  -8.529  67.971  1.00 98.97           H  
ATOM   2952  HA  ALA A 215      15.301  -9.725  70.332  1.00 98.97           H  
ATOM   2953  HB1 ALA A 215      13.635 -11.511  70.595  1.00 98.97           H  
ATOM   2954  HB2 ALA A 215      12.891  -9.926  70.892  1.00 98.97           H  
ATOM   2955  HB3 ALA A 215      12.611 -10.773  69.352  1.00 98.97           H  
ATOM   2956  N   ASP A 216      16.370 -11.384  68.880  1.00 98.89           N  
ATOM   2957  CA  ASP A 216      17.148 -12.302  68.052  1.00 98.89           C  
ATOM   2958  C   ASP A 216      17.891 -13.302  68.945  1.00 98.89           C  
ATOM   2959  O   ASP A 216      18.756 -12.912  69.729  1.00 98.89           O  
ATOM   2960  CB  ASP A 216      18.126 -11.462  67.216  1.00 98.89           C  
ATOM   2961  CG  ASP A 216      19.107 -12.285  66.387  1.00 98.89           C  
ATOM   2962  OD1 ASP A 216      18.762 -13.417  65.991  1.00 98.89           O  
ATOM   2963  OD2 ASP A 216      20.196 -11.757  66.048  1.00 98.89           O1-
ATOM   2964  H   ASP A 216      16.775 -11.112  69.765  1.00 98.89           H  
ATOM   2965  HA  ASP A 216      16.493 -12.851  67.376  1.00 98.89           H  
ATOM   2966  HB2 ASP A 216      18.690 -10.812  67.885  1.00 98.89           H  
ATOM   2967  HB3 ASP A 216      17.555 -10.829  66.537  1.00 98.89           H  
ATOM   2968  N   ASN A 217      17.602 -14.601  68.812  1.00 98.73           N  
ATOM   2969  CA  ASN A 217      18.229 -15.666  69.609  1.00 98.73           C  
ATOM   2970  C   ASN A 217      19.760 -15.703  69.476  1.00 98.73           C  
ATOM   2971  O   ASN A 217      20.434 -16.272  70.337  1.00 98.73           O  
ATOM   2972  CB  ASN A 217      17.658 -17.032  69.176  1.00 98.73           C  
ATOM   2973  CG  ASN A 217      16.349 -17.409  69.839  1.00 98.73           C  
ATOM   2974  ND2 ASN A 217      15.944 -18.650  69.688  1.00 98.73           N  
ATOM   2975  OD1 ASN A 217      15.702 -16.634  70.518  1.00 98.73           O  
ATOM   2976  H   ASN A 217      16.900 -14.867  68.136  1.00 98.73           H  
ATOM   2977  HA  ASN A 217      18.010 -15.498  70.663  1.00 98.73           H  
ATOM   2978  HB2 ASN A 217      17.530 -17.059  68.093  1.00 98.73           H  
ATOM   2979  HB3 ASN A 217      18.374 -17.808  69.446  1.00 98.73           H  
ATOM   2980 HD21 ASN A 217      16.462 -19.285  69.097  1.00 98.73           H  
ATOM   2981 HD22 ASN A 217      15.131 -18.957  70.202  1.00 98.73           H  
ATOM   2982  N   ALA A 218      20.315 -15.143  68.398  1.00 98.31           N  
ATOM   2983  CA  ALA A 218      21.759 -15.052  68.204  1.00 98.31           C  
ATOM   2984  C   ALA A 218      22.422 -13.956  69.057  1.00 98.31           C  
ATOM   2985  O   ALA A 218      23.645 -13.944  69.173  1.00 98.31           O  
ATOM   2986  CB  ALA A 218      22.028 -14.844  66.711  1.00 98.31           C  
ATOM   2987  H   ALA A 218      19.714 -14.713  67.710  1.00 98.31           H  
ATOM   2988  HA  ALA A 218      22.211 -15.999  68.500  1.00 98.31           H  
ATOM   2989  HB1 ALA A 218      21.567 -15.645  66.133  1.00 98.31           H  
ATOM   2990  HB2 ALA A 218      23.103 -14.845  66.528  1.00 98.31           H  
ATOM   2991  HB3 ALA A 218      21.616 -13.889  66.386  1.00 98.31           H  
ATOM   2992  N   THR A 219      21.645 -13.028  69.625  1.00 98.65           N  
ATOM   2993  CA  THR A 219      22.160 -11.875  70.374  1.00 98.65           C  
ATOM   2994  C   THR A 219      21.333 -11.620  71.634  1.00 98.65           C  
ATOM   2995  O   THR A 219      21.670 -12.131  72.702  1.00 98.65           O  
ATOM   2996  CB  THR A 219      22.270 -10.621  69.484  1.00 98.65           C  
ATOM   2997  CG2 THR A 219      23.289 -10.762  68.357  1.00 98.65           C  
ATOM   2998  OG1 THR A 219      21.047 -10.327  68.849  1.00 98.65           O  
ATOM   2999  H   THR A 219      20.643 -13.119  69.546  1.00 98.65           H  
ATOM   3000  HA  THR A 219      23.165 -12.103  70.728  1.00 98.65           H  
ATOM   3001  HB  THR A 219      22.560  -9.774  70.107  1.00 98.65           H  
ATOM   3002  HG1 THR A 219      20.894 -10.986  68.168  1.00 98.65           H  
ATOM   3003 HG21 THR A 219      23.311  -9.834  67.785  1.00 98.65           H  
ATOM   3004 HG22 THR A 219      24.278 -10.945  68.779  1.00 98.65           H  
ATOM   3005 HG23 THR A 219      23.019 -11.583  67.693  1.00 98.65           H  
ATOM   3006  N   CYS A 220      20.260 -10.837  71.529  1.00 98.93           N  
ATOM   3007  CA  CYS A 220      19.456 -10.395  72.656  1.00 98.93           C  
ATOM   3008  C   CYS A 220      18.004 -10.083  72.265  1.00 98.93           C  
ATOM   3009  O   CYS A 220      17.667  -9.915  71.091  1.00 98.93           O  
ATOM   3010  CB  CYS A 220      20.143  -9.188  73.311  1.00 98.93           C  
ATOM   3011  SG  CYS A 220      20.272  -7.780  72.173  1.00 98.93           S  
ATOM   3012  H   CYS A 220      19.987 -10.520  70.609  1.00 98.93           H  
ATOM   3013  HA  CYS A 220      19.431 -11.196  73.396  1.00 98.93           H  
ATOM   3014  HB2 CYS A 220      21.144  -9.484  73.624  1.00 98.93           H  
ATOM   3015  HB3 CYS A 220      19.583  -8.883  74.196  1.00 98.93           H  
ATOM   3016  HG  CYS A 220      20.949  -8.418  71.214  1.00 98.93           H  
ATOM   3017  N   ALA A 221      17.150  -9.974  73.279  1.00 98.98           N  
ATOM   3018  CA  ALA A 221      15.878  -9.269  73.214  1.00 98.98           C  
ATOM   3019  C   ALA A 221      15.984  -7.944  73.973  1.00 98.98           C  
ATOM   3020  O   ALA A 221      16.569  -7.903  75.053  1.00 98.98           O  
ATOM   3021  CB  ALA A 221      14.757 -10.168  73.740  1.00 98.98           C  
ATOM   3022  H   ALA A 221      17.508 -10.168  74.204  1.00 98.98           H  
ATOM   3023  HA  ALA A 221      15.653  -9.020  72.177  1.00 98.98           H  
ATOM   3024  HB1 ALA A 221      14.518 -10.924  72.993  1.00 98.98           H  
ATOM   3025  HB2 ALA A 221      13.867  -9.569  73.931  1.00 98.98           H  
ATOM   3026  HB3 ALA A 221      15.059 -10.654  74.668  1.00 98.98           H  
ATOM   3027  N   VAL A 222      15.411  -6.880  73.411  1.00 98.99           N  
ATOM   3028  CA  VAL A 222      15.485  -5.503  73.910  1.00 98.99           C  
ATOM   3029  C   VAL A 222      14.110  -4.844  73.840  1.00 98.99           C  
ATOM   3030  O   VAL A 222      13.430  -4.910  72.814  1.00 98.99           O  
ATOM   3031  CB  VAL A 222      16.496  -4.660  73.108  1.00 98.99           C  
ATOM   3032  CG1 VAL A 222      16.650  -3.259  73.719  1.00 98.99           C  
ATOM   3033  CG2 VAL A 222      17.888  -5.295  73.040  1.00 98.99           C  
ATOM   3034  H   VAL A 222      14.929  -7.017  72.534  1.00 98.99           H  
ATOM   3035  HA  VAL A 222      15.816  -5.521  74.950  1.00 98.99           H  
ATOM   3036  HB  VAL A 222      16.127  -4.562  72.087  1.00 98.99           H  
ATOM   3037 HG11 VAL A 222      17.004  -3.337  74.745  1.00 98.99           H  
ATOM   3038 HG12 VAL A 222      15.705  -2.717  73.691  1.00 98.99           H  
ATOM   3039 HG13 VAL A 222      17.367  -2.684  73.131  1.00 98.99           H  
ATOM   3040 HG21 VAL A 222      18.568  -4.643  72.492  1.00 98.99           H  
ATOM   3041 HG22 VAL A 222      17.835  -6.242  72.504  1.00 98.99           H  
ATOM   3042 HG23 VAL A 222      18.278  -5.465  74.043  1.00 98.99           H  
ATOM   3043  N   SER A 223      13.743  -4.152  74.919  1.00 98.97           N  
ATOM   3044  CA  SER A 223      12.603  -3.234  74.977  1.00 98.97           C  
ATOM   3045  C   SER A 223      13.062  -1.876  75.504  1.00 98.97           C  
ATOM   3046  O   SER A 223      13.720  -1.793  76.547  1.00 98.97           O  
ATOM   3047  CB  SER A 223      11.491  -3.823  75.842  1.00 98.97           C  
ATOM   3048  OG  SER A 223      10.457  -2.886  76.011  1.00 98.97           O  
ATOM   3049  H   SER A 223      14.367  -4.160  75.714  1.00 98.97           H  
ATOM   3050  HA  SER A 223      12.193  -3.095  73.977  1.00 98.97           H  
ATOM   3051  HB2 SER A 223      11.886  -4.105  76.818  1.00 98.97           H  
ATOM   3052  HB3 SER A 223      11.092  -4.712  75.353  1.00 98.97           H  
ATOM   3053  HG  SER A 223      10.703  -2.224  76.661  1.00 98.97           H  
ATOM   3054  N   GLY A 224      12.735  -0.817  74.766  1.00 98.64           N  
ATOM   3055  CA  GLY A 224      13.146   0.556  75.039  1.00 98.64           C  
ATOM   3056  C   GLY A 224      12.051   1.426  75.652  1.00 98.64           C  
ATOM   3057  O   GLY A 224      10.853   1.239  75.445  1.00 98.64           O  
ATOM   3058  H   GLY A 224      12.175  -0.980  73.942  1.00 98.64           H  
ATOM   3059  HA2 GLY A 224      13.463   1.023  74.107  1.00 98.64           H  
ATOM   3060  HA3 GLY A 224      13.994   0.551  75.722  1.00 98.64           H  
ATOM   3061  N   THR A 225      12.477   2.436  76.408  1.00 97.76           N  
ATOM   3062  CA  THR A 225      11.614   3.527  76.864  1.00 97.76           C  
ATOM   3063  C   THR A 225      12.410   4.819  76.932  1.00 97.76           C  
ATOM   3064  O   THR A 225      13.342   4.949  77.724  1.00 97.76           O  
ATOM   3065  CB  THR A 225      10.945   3.213  78.216  1.00 97.76           C  
ATOM   3066  CG2 THR A 225      11.882   2.666  79.300  1.00 97.76           C  
ATOM   3067  OG1 THR A 225      10.341   4.391  78.728  1.00 97.76           O  
ATOM   3068  H   THR A 225      13.465   2.491  76.613  1.00 97.76           H  
ATOM   3069  HA  THR A 225      10.821   3.662  76.129  1.00 97.76           H  
ATOM   3070  HB  THR A 225      10.166   2.469  78.050  1.00 97.76           H  
ATOM   3071  HG1 THR A 225      11.021   5.066  78.664  1.00 97.76           H  
ATOM   3072 HG21 THR A 225      12.303   1.717  78.971  1.00 97.76           H  
ATOM   3073 HG22 THR A 225      12.701   3.355  79.510  1.00 97.76           H  
ATOM   3074 HG23 THR A 225      11.317   2.475  80.213  1.00 97.76           H  
ATOM   3075  N   GLY A 226      11.993   5.840  76.192  1.00 95.26           N  
ATOM   3076  CA  GLY A 226      12.701   7.112  76.198  1.00 95.26           C  
ATOM   3077  C   GLY A 226      12.166   8.105  75.184  1.00 95.26           C  
ATOM   3078  O   GLY A 226      10.993   8.067  74.811  1.00 95.26           O  
ATOM   3079  H   GLY A 226      11.263   5.705  75.506  1.00 95.26           H  
ATOM   3080  HA2 GLY A 226      12.666   7.560  77.190  1.00 95.26           H  
ATOM   3081  HA3 GLY A 226      13.746   6.922  75.953  1.00 95.26           H  
ATOM   3082  N   HIS A 227      13.036   9.016  74.768  1.00 94.21           N  
ATOM   3083  CA  HIS A 227      12.773   9.960  73.695  1.00 94.21           C  
ATOM   3084  C   HIS A 227      12.696   9.208  72.360  1.00 94.21           C  
ATOM   3085  O   HIS A 227      13.710   8.990  71.695  1.00 94.21           O  
ATOM   3086  CB  HIS A 227      13.867  11.033  73.723  1.00 94.21           C  
ATOM   3087  CG  HIS A 227      13.638  12.203  72.802  1.00 94.21           C  
ATOM   3088  CD2 HIS A 227      12.544  12.468  72.014  1.00 94.21           C  
ATOM   3089  ND1 HIS A 227      14.522  13.246  72.633  1.00 94.21           N  
ATOM   3090  CE1 HIS A 227      13.982  14.105  71.753  1.00 94.21           C  
ATOM   3091  NE2 HIS A 227      12.773  13.679  71.358  1.00 94.21           N  
ATOM   3092  H   HIS A 227      13.949   9.034  75.199  1.00 94.21           H  
ATOM   3093  HA  HIS A 227      11.815  10.444  73.883  1.00 94.21           H  
ATOM   3094  HB2 HIS A 227      14.827  10.578  73.477  1.00 94.21           H  
ATOM   3095  HB3 HIS A 227      13.941  11.427  74.737  1.00 94.21           H  
ATOM   3096  HD1 HIS A 227      15.435  13.335  73.054  1.00 94.21           H  
ATOM   3097  HD2 HIS A 227      11.652  11.866  71.912  1.00 94.21           H  
ATOM   3098  HE1 HIS A 227      14.455  15.011  71.408  1.00 94.21           H  
ATOM   3099  N   GLY A 228      11.483   8.783  71.995  1.00 96.51           N  
ATOM   3100  CA  GLY A 228      11.261   7.858  70.880  1.00 96.51           C  
ATOM   3101  C   GLY A 228      11.891   8.302  69.560  1.00 96.51           C  
ATOM   3102  O   GLY A 228      12.474   7.489  68.856  1.00 96.51           O  
ATOM   3103  H   GLY A 228      10.746   8.879  72.679  1.00 96.51           H  
ATOM   3104  HA2 GLY A 228      10.190   7.727  70.723  1.00 96.51           H  
ATOM   3105  HA3 GLY A 228      11.683   6.889  71.148  1.00 96.51           H  
ATOM   3106  N   GLU A 229      11.879   9.597  69.253  1.00 97.41           N  
ATOM   3107  CA  GLU A 229      12.526  10.143  68.061  1.00 97.41           C  
ATOM   3108  C   GLU A 229      14.032   9.843  68.001  1.00 97.41           C  
ATOM   3109  O   GLU A 229      14.540   9.510  66.930  1.00 97.41           O  
ATOM   3110  CB  GLU A 229      12.273  11.657  67.999  1.00 97.41           C  
ATOM   3111  CG  GLU A 229      10.845  12.015  67.552  1.00 97.41           C  
ATOM   3112  CD  GLU A 229       9.726  11.864  68.599  1.00 97.41           C  
ATOM   3113  OE1 GLU A 229       8.530  11.958  68.219  1.00 97.41           O  
ATOM   3114  OE2 GLU A 229       9.985  11.530  69.776  1.00 97.41           O1-
ATOM   3115  H   GLU A 229      11.351  10.240  69.827  1.00 97.41           H  
ATOM   3116  HA  GLU A 229      12.090   9.681  67.175  1.00 97.41           H  
ATOM   3117  HB2 GLU A 229      12.958  12.078  67.263  1.00 97.41           H  
ATOM   3118  HB3 GLU A 229      12.500  12.120  68.958  1.00 97.41           H  
ATOM   3119  HG2 GLU A 229      10.590  11.397  66.690  1.00 97.41           H  
ATOM   3120  HG3 GLU A 229      10.869  13.048  67.207  1.00 97.41           H  
ATOM   3121  N   ILE A 230      14.752   9.896  69.126  1.00 97.84           N  
ATOM   3122  CA  ILE A 230      16.186   9.560  69.172  1.00 97.84           C  
ATOM   3123  C   ILE A 230      16.389   8.044  69.103  1.00 97.84           C  
ATOM   3124  O   ILE A 230      17.260   7.583  68.369  1.00 97.84           O  
ATOM   3125  CB  ILE A 230      16.874  10.176  70.412  1.00 97.84           C  
ATOM   3126  CG1 ILE A 230      16.621  11.691  70.541  1.00 97.84           C  
ATOM   3127  CG2 ILE A 230      18.390   9.919  70.380  1.00 97.84           C  
ATOM   3128  CD1 ILE A 230      17.079  12.539  69.354  1.00 97.84           C  
ATOM   3129  H   ILE A 230      14.272  10.074  69.995  1.00 97.84           H  
ATOM   3130  HA  ILE A 230      16.668   9.972  68.287  1.00 97.84           H  
ATOM   3131  HB  ILE A 230      16.471   9.697  71.305  1.00 97.84           H  
ATOM   3132 HG12 ILE A 230      17.121  12.060  71.437  1.00 97.84           H  
ATOM   3133 HG13 ILE A 230      15.550  11.851  70.671  1.00 97.84           H  
ATOM   3134 HG21 ILE A 230      18.604   8.851  70.428  1.00 97.84           H  
ATOM   3135 HG22 ILE A 230      18.883  10.414  71.216  1.00 97.84           H  
ATOM   3136 HG23 ILE A 230      18.829  10.309  69.462  1.00 97.84           H  
ATOM   3137 HD11 ILE A 230      18.155  12.452  69.204  1.00 97.84           H  
ATOM   3138 HD12 ILE A 230      16.840  13.584  69.550  1.00 97.84           H  
ATOM   3139 HD13 ILE A 230      16.549  12.218  68.456  1.00 97.84           H  
ATOM   3140  N   PHE A 231      15.546   7.260  69.781  1.00 98.53           N  
ATOM   3141  CA  PHE A 231      15.589   5.793  69.702  1.00 98.53           C  
ATOM   3142  C   PHE A 231      15.396   5.288  68.263  1.00 98.53           C  
ATOM   3143  O   PHE A 231      16.078   4.349  67.856  1.00 98.53           O  
ATOM   3144  CB  PHE A 231      14.534   5.182  70.637  1.00 98.53           C  
ATOM   3145  CG  PHE A 231      14.954   5.042  72.089  1.00 98.53           C  
ATOM   3146  CD1 PHE A 231      15.030   3.763  72.671  1.00 98.53           C  
ATOM   3147  CD2 PHE A 231      15.255   6.176  72.868  1.00 98.53           C  
ATOM   3148  CE1 PHE A 231      15.406   3.621  74.019  1.00 98.53           C  
ATOM   3149  CE2 PHE A 231      15.623   6.036  74.217  1.00 98.53           C  
ATOM   3150  CZ  PHE A 231      15.699   4.756  74.793  1.00 98.53           C  
ATOM   3151  H   PHE A 231      14.816   7.695  70.326  1.00 98.53           H  
ATOM   3152  HA  PHE A 231      16.572   5.449  70.025  1.00 98.53           H  
ATOM   3153  HB2 PHE A 231      14.284   4.189  70.263  1.00 98.53           H  
ATOM   3154  HB3 PHE A 231      13.620   5.776  70.593  1.00 98.53           H  
ATOM   3155  HD1 PHE A 231      14.796   2.886  72.087  1.00 98.53           H  
ATOM   3156  HD2 PHE A 231      15.215   7.164  72.432  1.00 98.53           H  
ATOM   3157  HE1 PHE A 231      15.473   2.637  74.458  1.00 98.53           H  
ATOM   3158  HE2 PHE A 231      15.876   6.910  74.800  1.00 98.53           H  
ATOM   3159  HZ  PHE A 231      16.001   4.637  75.824  1.00 98.53           H  
ATOM   3160  N   ILE A 232      14.526   5.944  67.480  1.00 98.89           N  
ATOM   3161  CA  ILE A 232      14.346   5.683  66.044  1.00 98.89           C  
ATOM   3162  C   ILE A 232      15.617   6.030  65.263  1.00 98.89           C  
ATOM   3163  O   ILE A 232      16.160   5.188  64.553  1.00 98.89           O  
ATOM   3164  CB  ILE A 232      13.120   6.450  65.490  1.00 98.89           C  
ATOM   3165  CG1 ILE A 232      11.797   5.942  66.095  1.00 98.89           C  
ATOM   3166  CG2 ILE A 232      13.053   6.294  63.962  1.00 98.89           C  
ATOM   3167  CD1 ILE A 232      10.641   6.934  65.892  1.00 98.89           C  
ATOM   3168  H   ILE A 232      13.954   6.656  67.911  1.00 98.89           H  
ATOM   3169  HA  ILE A 232      14.173   4.617  65.891  1.00 98.89           H  
ATOM   3170  HB  ILE A 232      13.232   7.508  65.727  1.00 98.89           H  
ATOM   3171 HG12 ILE A 232      11.539   4.977  65.660  1.00 98.89           H  
ATOM   3172 HG13 ILE A 232      11.915   5.781  67.167  1.00 98.89           H  
ATOM   3173 HG21 ILE A 232      12.137   6.719  63.552  1.00 98.89           H  
ATOM   3174 HG22 ILE A 232      13.893   6.799  63.485  1.00 98.89           H  
ATOM   3175 HG23 ILE A 232      13.076   5.233  63.713  1.00 98.89           H  
ATOM   3176 HD11 ILE A 232      10.468   7.138  64.835  1.00 98.89           H  
ATOM   3177 HD12 ILE A 232       9.721   6.516  66.300  1.00 98.89           H  
ATOM   3178 HD13 ILE A 232      10.860   7.869  66.408  1.00 98.89           H  
ATOM   3179  N   ARG A 233      16.109   7.266  65.402  1.00 98.85           N  
ATOM   3180  CA  ARG A 233      17.250   7.788  64.625  1.00 98.85           C  
ATOM   3181  C   ARG A 233      18.558   7.026  64.878  1.00 98.85           C  
ATOM   3182  O   ARG A 233      19.407   6.965  63.991  1.00 98.85           O  
ATOM   3183  CB  ARG A 233      17.417   9.278  64.951  1.00 98.85           C  
ATOM   3184  CG  ARG A 233      16.294  10.159  64.379  1.00 98.85           C  
ATOM   3185  CD  ARG A 233      16.282  11.543  65.049  1.00 98.85           C  
ATOM   3186  NE  ARG A 233      17.553  12.271  64.865  1.00 98.85           N  
ATOM   3187  CZ  ARG A 233      18.002  13.288  65.580  1.00 98.85           C  
ATOM   3188  NH1 ARG A 233      17.291  13.828  66.525  1.00 98.85           N1+
ATOM   3189  NH2 ARG A 233      19.179  13.798  65.388  1.00 98.85           N  
ATOM   3190  H   ARG A 233      15.631   7.893  66.033  1.00 98.85           H  
ATOM   3191  HA  ARG A 233      17.046   7.673  63.560  1.00 98.85           H  
ATOM   3192  HB2 ARG A 233      18.372   9.625  64.558  1.00 98.85           H  
ATOM   3193  HB3 ARG A 233      17.426   9.394  66.035  1.00 98.85           H  
ATOM   3194  HG2 ARG A 233      15.328   9.684  64.549  1.00 98.85           H  
ATOM   3195  HG3 ARG A 233      16.414  10.258  63.301  1.00 98.85           H  
ATOM   3196  HD2 ARG A 233      15.464  12.125  64.622  1.00 98.85           H  
ATOM   3197  HD3 ARG A 233      16.087  11.403  66.112  1.00 98.85           H  
ATOM   3198  HE  ARG A 233      18.151  11.927  64.128  1.00 98.85           H  
ATOM   3199 HH11 ARG A 233      16.385  13.433  66.729  1.00 98.85           H  
ATOM   3200 HH12 ARG A 233      17.704  14.513  67.143  1.00 98.85           H  
ATOM   3201 HH21 ARG A 233      19.806  13.439  64.683  1.00 98.85           H  
ATOM   3202 HH22 ARG A 233      19.548  14.513  66.000  1.00 98.85           H  
ATOM   3203  N   TRP A 234      18.720   6.442  66.067  1.00 98.79           N  
ATOM   3204  CA  TRP A 234      19.875   5.618  66.446  1.00 98.79           C  
ATOM   3205  C   TRP A 234      19.622   4.113  66.387  1.00 98.79           C  
ATOM   3206  O   TRP A 234      20.535   3.360  66.719  1.00 98.79           O  
ATOM   3207  CB  TRP A 234      20.414   6.052  67.819  1.00 98.79           C  
ATOM   3208  CG  TRP A 234      21.422   7.149  67.736  1.00 98.79           C  
ATOM   3209  CD1 TRP A 234      22.754   7.008  67.903  1.00 98.79           C  
ATOM   3210  CD2 TRP A 234      21.207   8.557  67.445  1.00 98.79           C  
ATOM   3211  CE2 TRP A 234      22.471   9.211  67.399  1.00 98.79           C  
ATOM   3212  CE3 TRP A 234      20.065   9.345  67.219  1.00 98.79           C  
ATOM   3213  NE1 TRP A 234      23.377   8.229  67.736  1.00 98.79           N  
ATOM   3214  CZ2 TRP A 234      22.596  10.568  67.080  1.00 98.79           C  
ATOM   3215  CZ3 TRP A 234      20.175  10.717  66.934  1.00 98.79           C  
ATOM   3216  CH2 TRP A 234      21.438  11.326  66.846  1.00 98.79           C  
ATOM   3217  H   TRP A 234      18.012   6.608  66.769  1.00 98.79           H  
ATOM   3218  HA  TRP A 234      20.675   5.783  65.724  1.00 98.79           H  
ATOM   3219  HB2 TRP A 234      20.896   5.211  68.317  1.00 98.79           H  
ATOM   3220  HB3 TRP A 234      19.591   6.364  68.461  1.00 98.79           H  
ATOM   3221  HD1 TRP A 234      23.242   6.076  68.148  1.00 98.79           H  
ATOM   3222  HE1 TRP A 234      24.343   8.399  67.973  1.00 98.79           H  
ATOM   3223  HE3 TRP A 234      19.097   8.881  67.323  1.00 98.79           H  
ATOM   3224  HZ2 TRP A 234      23.570  11.034  67.047  1.00 98.79           H  
ATOM   3225  HZ3 TRP A 234      19.277  11.306  66.816  1.00 98.79           H  
ATOM   3226  HH2 TRP A 234      21.527  12.381  66.632  1.00 98.79           H  
ATOM   3227  N   THR A 235      18.429   3.668  65.968  1.00 98.82           N  
ATOM   3228  CA  THR A 235      18.070   2.240  65.882  1.00 98.82           C  
ATOM   3229  C   THR A 235      18.470   1.480  67.151  1.00 98.82           C  
ATOM   3230  O   THR A 235      19.195   0.486  67.102  1.00 98.82           O  
ATOM   3231  CB  THR A 235      18.616   1.590  64.597  1.00 98.82           C  
ATOM   3232  CG2 THR A 235      17.982   2.217  63.356  1.00 98.82           C  
ATOM   3233  OG1 THR A 235      20.011   1.755  64.453  1.00 98.82           O  
ATOM   3234  H   THR A 235      17.736   4.339  65.668  1.00 98.82           H  
ATOM   3235  HA  THR A 235      16.983   2.175  65.830  1.00 98.82           H  
ATOM   3236  HB  THR A 235      18.374   0.528  64.601  1.00 98.82           H  
ATOM   3237  HG1 THR A 235      20.401   1.610  65.318  1.00 98.82           H  
ATOM   3238 HG21 THR A 235      16.900   2.085  63.387  1.00 98.82           H  
ATOM   3239 HG22 THR A 235      18.375   1.715  62.472  1.00 98.82           H  
ATOM   3240 HG23 THR A 235      18.216   3.280  63.299  1.00 98.82           H  
ATOM   3241  N   ALA A 236      18.082   2.031  68.306  1.00 98.89           N  
ATOM   3242  CA  ALA A 236      18.707   1.723  69.592  1.00 98.89           C  
ATOM   3243  C   ALA A 236      18.716   0.222  69.926  1.00 98.89           C  
ATOM   3244  O   ALA A 236      19.747  -0.322  70.317  1.00 98.89           O  
ATOM   3245  CB  ALA A 236      17.979   2.524  70.678  1.00 98.89           C  
ATOM   3246  H   ALA A 236      17.486   2.844  68.251  1.00 98.89           H  
ATOM   3247  HA  ALA A 236      19.746   2.051  69.553  1.00 98.89           H  
ATOM   3248  HB1 ALA A 236      18.455   2.344  71.641  1.00 98.89           H  
ATOM   3249  HB2 ALA A 236      16.934   2.220  70.732  1.00 98.89           H  
ATOM   3250  HB3 ALA A 236      18.030   3.588  70.444  1.00 98.89           H  
ATOM   3251  N   ALA A 237      17.585  -0.463  69.757  1.00 98.95           N  
ATOM   3252  CA  ALA A 237      17.462  -1.874  70.100  1.00 98.95           C  
ATOM   3253  C   ALA A 237      18.314  -2.790  69.200  1.00 98.95           C  
ATOM   3254  O   ALA A 237      18.999  -3.677  69.712  1.00 98.95           O  
ATOM   3255  CB  ALA A 237      15.974  -2.240  70.086  1.00 98.95           C  
ATOM   3256  H   ALA A 237      16.768   0.017  69.407  1.00 98.95           H  
ATOM   3257  HA  ALA A 237      17.836  -2.007  71.115  1.00 98.95           H  
ATOM   3258  HB1 ALA A 237      15.438  -1.640  70.821  1.00 98.95           H  
ATOM   3259  HB2 ALA A 237      15.548  -2.068  69.098  1.00 98.95           H  
ATOM   3260  HB3 ALA A 237      15.851  -3.292  70.344  1.00 98.95           H  
ATOM   3261  N   SER A 238      18.321  -2.572  67.881  1.00 98.88           N  
ATOM   3262  CA  SER A 238      19.148  -3.369  66.964  1.00 98.88           C  
ATOM   3263  C   SER A 238      20.629  -3.006  67.042  1.00 98.88           C  
ATOM   3264  O   SER A 238      21.469  -3.874  66.811  1.00 98.88           O  
ATOM   3265  CB  SER A 238      18.648  -3.275  65.522  1.00 98.88           C  
ATOM   3266  OG  SER A 238      18.534  -1.936  65.088  1.00 98.88           O  
ATOM   3267  H   SER A 238      17.806  -1.791  67.504  1.00 98.88           H  
ATOM   3268  HA  SER A 238      19.068  -4.416  67.256  1.00 98.88           H  
ATOM   3269  HB2 SER A 238      17.667  -3.748  65.469  1.00 98.88           H  
ATOM   3270  HB3 SER A 238      19.322  -3.818  64.861  1.00 98.88           H  
ATOM   3271  HG  SER A 238      19.407  -1.554  64.972  1.00 98.88           H  
ATOM   3272  N   GLU A 239      20.977  -1.774  67.421  1.00 98.88           N  
ATOM   3273  CA  GLU A 239      22.371  -1.377  67.644  1.00 98.88           C  
ATOM   3274  C   GLU A 239      22.997  -2.179  68.796  1.00 98.88           C  
ATOM   3275  O   GLU A 239      24.121  -2.659  68.667  1.00 98.88           O  
ATOM   3276  CB  GLU A 239      22.449   0.137  67.904  1.00 98.88           C  
ATOM   3277  CG  GLU A 239      23.890   0.671  67.976  1.00 98.88           C  
ATOM   3278  CD  GLU A 239      24.658   0.615  66.644  1.00 98.88           C  
ATOM   3279  OE1 GLU A 239      25.864   0.932  66.637  1.00 98.88           O  
ATOM   3280  OE2 GLU A 239      24.084   0.327  65.572  1.00 98.88           O1-
ATOM   3281  H   GLU A 239      20.257  -1.075  67.539  1.00 98.88           H  
ATOM   3282  HA  GLU A 239      22.938  -1.598  66.740  1.00 98.88           H  
ATOM   3283  HB2 GLU A 239      21.919   0.668  67.113  1.00 98.88           H  
ATOM   3284  HB3 GLU A 239      21.951   0.360  68.847  1.00 98.88           H  
ATOM   3285  HG2 GLU A 239      24.441   0.122  68.740  1.00 98.88           H  
ATOM   3286  HG3 GLU A 239      23.839   1.711  68.297  1.00 98.88           H  
ATOM   3287  N   ILE A 240      22.261  -2.425  69.888  1.00 98.97           N  
ATOM   3288  CA  ILE A 240      22.728  -3.292  70.988  1.00 98.97           C  
ATOM   3289  C   ILE A 240      23.071  -4.689  70.453  1.00 98.97           C  
ATOM   3290  O   ILE A 240      24.167  -5.201  70.693  1.00 98.97           O  
ATOM   3291  CB  ILE A 240      21.677  -3.360  72.122  1.00 98.97           C  
ATOM   3292  CG1 ILE A 240      21.527  -1.967  72.767  1.00 98.97           C  
ATOM   3293  CG2 ILE A 240      22.061  -4.398  73.197  1.00 98.97           C  
ATOM   3294  CD1 ILE A 240      20.355  -1.831  73.740  1.00 98.97           C  
ATOM   3295  H   ILE A 240      21.343  -2.007  69.945  1.00 98.97           H  
ATOM   3296  HA  ILE A 240      23.648  -2.871  71.395  1.00 98.97           H  
ATOM   3297  HB  ILE A 240      20.719  -3.655  71.692  1.00 98.97           H  
ATOM   3298 HG12 ILE A 240      22.456  -1.706  73.274  1.00 98.97           H  
ATOM   3299 HG13 ILE A 240      21.361  -1.225  71.986  1.00 98.97           H  
ATOM   3300 HG21 ILE A 240      23.004  -4.123  73.669  1.00 98.97           H  
ATOM   3301 HG22 ILE A 240      21.284  -4.466  73.959  1.00 98.97           H  
ATOM   3302 HG23 ILE A 240      22.159  -5.393  72.764  1.00 98.97           H  
ATOM   3303 HD11 ILE A 240      20.472  -2.503  74.591  1.00 98.97           H  
ATOM   3304 HD12 ILE A 240      20.309  -0.805  74.105  1.00 98.97           H  
ATOM   3305 HD13 ILE A 240      19.429  -2.059  73.211  1.00 98.97           H  
ATOM   3306  N   ALA A 241      22.168  -5.282  69.669  1.00 98.93           N  
ATOM   3307  CA  ALA A 241      22.389  -6.586  69.054  1.00 98.93           C  
ATOM   3308  C   ALA A 241      23.596  -6.584  68.099  1.00 98.93           C  
ATOM   3309  O   ALA A 241      24.414  -7.504  68.134  1.00 98.93           O  
ATOM   3310  CB  ALA A 241      21.102  -7.000  68.333  1.00 98.93           C  
ATOM   3311  H   ALA A 241      21.298  -4.801  69.487  1.00 98.93           H  
ATOM   3312  HA  ALA A 241      22.595  -7.313  69.840  1.00 98.93           H  
ATOM   3313  HB1 ALA A 241      20.822  -6.253  67.590  1.00 98.93           H  
ATOM   3314  HB2 ALA A 241      20.293  -7.106  69.055  1.00 98.93           H  
ATOM   3315  HB3 ALA A 241      21.257  -7.952  67.824  1.00 98.93           H  
ATOM   3316  N   ALA A 242      23.751  -5.546  67.277  1.00 98.85           N  
ATOM   3317  CA  ALA A 242      24.866  -5.417  66.347  1.00 98.85           C  
ATOM   3318  C   ALA A 242      26.224  -5.317  67.059  1.00 98.85           C  
ATOM   3319  O   ALA A 242      27.205  -5.933  66.633  1.00 98.85           O  
ATOM   3320  CB  ALA A 242      24.625  -4.182  65.485  1.00 98.85           C  
ATOM   3321  H   ALA A 242      23.044  -4.826  67.271  1.00 98.85           H  
ATOM   3322  HA  ALA A 242      24.894  -6.292  65.698  1.00 98.85           H  
ATOM   3323  HB1 ALA A 242      23.733  -4.316  64.874  1.00 98.85           H  
ATOM   3324  HB2 ALA A 242      25.497  -4.055  64.845  1.00 98.85           H  
ATOM   3325  HB3 ALA A 242      24.510  -3.293  66.105  1.00 98.85           H  
ATOM   3326  N   ARG A 243      26.282  -4.586  68.175  1.00 98.81           N  
ATOM   3327  CA  ARG A 243      27.488  -4.465  68.999  1.00 98.81           C  
ATOM   3328  C   ARG A 243      27.881  -5.791  69.638  1.00 98.81           C  
ATOM   3329  O   ARG A 243      29.052  -6.162  69.586  1.00 98.81           O  
ATOM   3330  CB  ARG A 243      27.249  -3.403  70.063  1.00 98.81           C  
ATOM   3331  CG  ARG A 243      27.166  -2.007  69.437  1.00 98.81           C  
ATOM   3332  CD  ARG A 243      26.881  -0.979  70.521  1.00 98.81           C  
ATOM   3333  NE  ARG A 243      28.120  -0.758  71.271  1.00 98.81           N  
ATOM   3334  CZ  ARG A 243      28.944   0.246  71.122  1.00 98.81           C  
ATOM   3335  NH1 ARG A 243      28.703   1.252  70.326  1.00 98.81           N1+
ATOM   3336  NH2 ARG A 243      30.030   0.274  71.836  1.00 98.81           N  
ATOM   3337  H   ARG A 243      25.453  -4.078  68.448  1.00 98.81           H  
ATOM   3338  HA  ARG A 243      28.327  -4.159  68.372  1.00 98.81           H  
ATOM   3339  HB2 ARG A 243      28.083  -3.435  70.765  1.00 98.81           H  
ATOM   3340  HB3 ARG A 243      26.328  -3.622  70.604  1.00 98.81           H  
ATOM   3341  HG2 ARG A 243      26.389  -1.953  68.674  1.00 98.81           H  
ATOM   3342  HG3 ARG A 243      28.116  -1.777  68.954  1.00 98.81           H  
ATOM   3343  HD2 ARG A 243      26.096  -1.347  71.182  1.00 98.81           H  
ATOM   3344  HD3 ARG A 243      26.523  -0.061  70.055  1.00 98.81           H  
ATOM   3345  HE  ARG A 243      28.404  -1.496  71.901  1.00 98.81           H  
ATOM   3346 HH11 ARG A 243      29.067   2.162  70.570  1.00 98.81           H  
ATOM   3347 HH12 ARG A 243      27.806   1.265  69.861  1.00 98.81           H  
ATOM   3348 HH21 ARG A 243      30.148  -0.532  72.433  1.00 98.81           H  
ATOM   3349 HH22 ARG A 243      30.245   1.194  72.189  1.00 98.81           H  
ATOM   3350  N   MET A 244      26.912  -6.557  70.139  1.00 98.86           N  
ATOM   3351  CA  MET A 244      27.171  -7.926  70.597  1.00 98.86           C  
ATOM   3352  C   MET A 244      27.685  -8.805  69.447  1.00 98.86           C  
ATOM   3353  O   MET A 244      28.707  -9.475  69.581  1.00 98.86           O  
ATOM   3354  CB  MET A 244      25.903  -8.538  71.204  1.00 98.86           C  
ATOM   3355  CG  MET A 244      25.438  -7.830  72.480  1.00 98.86           C  
ATOM   3356  SD  MET A 244      23.860  -8.457  73.115  1.00 98.86           S  
ATOM   3357  CE  MET A 244      24.355 -10.106  73.685  1.00 98.86           C  
ATOM   3358  H   MET A 244      25.975  -6.186  70.185  1.00 98.86           H  
ATOM   3359  HA  MET A 244      27.946  -7.906  71.365  1.00 98.86           H  
ATOM   3360  HB2 MET A 244      25.095  -8.506  70.472  1.00 98.86           H  
ATOM   3361  HB3 MET A 244      26.107  -9.581  71.443  1.00 98.86           H  
ATOM   3362  HG2 MET A 244      26.198  -7.937  73.254  1.00 98.86           H  
ATOM   3363  HG3 MET A 244      25.317  -6.766  72.275  1.00 98.86           H  
ATOM   3364  HE1 MET A 244      25.165 -10.018  74.409  1.00 98.86           H  
ATOM   3365  HE2 MET A 244      23.504 -10.597  74.159  1.00 98.86           H  
ATOM   3366  HE3 MET A 244      24.683 -10.713  72.842  1.00 98.86           H  
ATOM   3367  N   ARG A 245      27.016  -8.758  68.286  1.00 98.05           N  
ATOM   3368  CA  ARG A 245      27.302  -9.620  67.127  1.00 98.05           C  
ATOM   3369  C   ARG A 245      28.682  -9.381  66.514  1.00 98.05           C  
ATOM   3370  O   ARG A 245      29.369 -10.341  66.180  1.00 98.05           O  
ATOM   3371  CB  ARG A 245      26.194  -9.414  66.079  1.00 98.05           C  
ATOM   3372  CG  ARG A 245      26.211 -10.468  64.961  1.00 98.05           C  
ATOM   3373  CD  ARG A 245      25.128 -10.187  63.908  1.00 98.05           C  
ATOM   3374  NE  ARG A 245      23.757 -10.209  64.468  1.00 98.05           N  
ATOM   3375  CZ  ARG A 245      22.834  -9.267  64.331  1.00 98.05           C  
ATOM   3376  NH1 ARG A 245      23.016  -8.206  63.589  1.00 98.05           N1+
ATOM   3377  NH2 ARG A 245      21.678  -9.401  64.930  1.00 98.05           N  
ATOM   3378  H   ARG A 245      26.191  -8.177  68.251  1.00 98.05           H  
ATOM   3379  HA  ARG A 245      27.290 -10.657  67.462  1.00 98.05           H  
ATOM   3380  HB2 ARG A 245      25.230  -9.467  66.584  1.00 98.05           H  
ATOM   3381  HB3 ARG A 245      26.290  -8.420  65.640  1.00 98.05           H  
ATOM   3382  HG2 ARG A 245      27.179 -10.458  64.462  1.00 98.05           H  
ATOM   3383  HG3 ARG A 245      26.051 -11.457  65.391  1.00 98.05           H  
ATOM   3384  HD2 ARG A 245      25.206 -10.929  63.113  1.00 98.05           H  
ATOM   3385  HD3 ARG A 245      25.336  -9.210  63.471  1.00 98.05           H  
ATOM   3386  HE  ARG A 245      23.512 -10.983  65.069  1.00 98.05           H  
ATOM   3387 HH11 ARG A 245      23.763  -8.147  62.910  1.00 98.05           H  
ATOM   3388 HH12 ARG A 245      22.327  -7.483  63.436  1.00 98.05           H  
ATOM   3389 HH21 ARG A 245      20.997  -8.658  64.867  1.00 98.05           H  
ATOM   3390 HH22 ARG A 245      21.422 -10.226  65.455  1.00 98.05           H  
ATOM   3391  N   TYR A 246      29.071  -8.119  66.331  1.00 98.23           N  
ATOM   3392  CA  TYR A 246      30.257  -7.761  65.544  1.00 98.23           C  
ATOM   3393  C   TYR A 246      31.415  -7.225  66.369  1.00 98.23           C  
ATOM   3394  O   TYR A 246      32.567  -7.420  65.990  1.00 98.23           O  
ATOM   3395  CB  TYR A 246      29.865  -6.738  64.479  1.00 98.23           C  
ATOM   3396  CG  TYR A 246      28.847  -7.246  63.488  1.00 98.23           C  
ATOM   3397  CD1 TYR A 246      29.082  -8.455  62.806  1.00 98.23           C  
ATOM   3398  CD2 TYR A 246      27.663  -6.520  63.262  1.00 98.23           C  
ATOM   3399  CE1 TYR A 246      28.125  -8.948  61.906  1.00 98.23           C  
ATOM   3400  CE2 TYR A 246      26.709  -7.007  62.354  1.00 98.23           C  
ATOM   3401  CZ  TYR A 246      26.942  -8.226  61.678  1.00 98.23           C  
ATOM   3402  OH  TYR A 246      26.034  -8.750  60.824  1.00 98.23           O  
ATOM   3403  H   TYR A 246      28.411  -7.392  66.569  1.00 98.23           H  
ATOM   3404  HA  TYR A 246      30.644  -8.645  65.040  1.00 98.23           H  
ATOM   3405  HB2 TYR A 246      29.466  -5.858  64.984  1.00 98.23           H  
ATOM   3406  HB3 TYR A 246      30.756  -6.442  63.926  1.00 98.23           H  
ATOM   3407  HD1 TYR A 246      29.988  -9.014  62.989  1.00 98.23           H  
ATOM   3408  HD2 TYR A 246      27.480  -5.594  63.787  1.00 98.23           H  
ATOM   3409  HE1 TYR A 246      28.276  -9.887  61.393  1.00 98.23           H  
ATOM   3410  HE2 TYR A 246      25.804  -6.446  62.175  1.00 98.23           H  
ATOM   3411  HH  TYR A 246      25.233  -8.223  60.815  1.00 98.23           H  
ATOM   3412  N   LYS A 247      31.127  -6.571  67.496  1.00 97.47           N  
ATOM   3413  CA  LYS A 247      32.160  -6.051  68.395  1.00 97.47           C  
ATOM   3414  C   LYS A 247      32.503  -7.036  69.519  1.00 97.47           C  
ATOM   3415  O   LYS A 247      33.515  -6.853  70.188  1.00 97.47           O  
ATOM   3416  CB  LYS A 247      31.713  -4.673  68.894  1.00 97.47           C  
ATOM   3417  CG  LYS A 247      32.894  -3.795  69.303  1.00 97.47           C  
ATOM   3418  CD  LYS A 247      32.350  -2.427  69.708  1.00 97.47           C  
ATOM   3419  CE  LYS A 247      33.462  -1.590  70.333  1.00 97.47           C  
ATOM   3420  NZ  LYS A 247      32.874  -0.567  71.219  1.00 97.47           N1+
ATOM   3421  H   LYS A 247      30.161  -6.465  67.770  1.00 97.47           H  
ATOM   3422  HA  LYS A 247      33.080  -5.922  67.825  1.00 97.47           H  
ATOM   3423  HB2 LYS A 247      31.051  -4.789  69.753  1.00 97.47           H  
ATOM   3424  HB3 LYS A 247      31.168  -4.163  68.100  1.00 97.47           H  
ATOM   3425  HG2 LYS A 247      33.587  -3.683  68.470  1.00 97.47           H  
ATOM   3426  HG3 LYS A 247      33.410  -4.246  70.151  1.00 97.47           H  
ATOM   3427  HD2 LYS A 247      31.545  -2.580  70.427  1.00 97.47           H  
ATOM   3428  HD3 LYS A 247      31.938  -1.915  68.839  1.00 97.47           H  
ATOM   3429  HE2 LYS A 247      34.094  -2.251  70.925  1.00 97.47           H  
ATOM   3430  HE3 LYS A 247      34.064  -1.143  69.542  1.00 97.47           H  
ATOM   3431  HZ1 LYS A 247      33.573   0.015  71.657  1.00 97.47           H  
ATOM   3432  HZ2 LYS A 247      32.374  -1.054  71.948  1.00 97.47           H  
ATOM   3433  HZ3 LYS A 247      32.170  -0.019  70.743  1.00 97.47           H  
ATOM   3434  N   GLY A 248      31.691  -8.083  69.702  1.00 97.91           N  
ATOM   3435  CA  GLY A 248      31.884  -9.096  70.741  1.00 97.91           C  
ATOM   3436  C   GLY A 248      31.627  -8.571  72.155  1.00 97.91           C  
ATOM   3437  O   GLY A 248      32.147  -9.140  73.111  1.00 97.91           O  
ATOM   3438  H   GLY A 248      30.852  -8.143  69.145  1.00 97.91           H  
ATOM   3439  HA2 GLY A 248      32.904  -9.478  70.697  1.00 97.91           H  
ATOM   3440  HA3 GLY A 248      31.190  -9.918  70.563  1.00 97.91           H  
ATOM   3441  N   GLU A 249      30.878  -7.473  72.284  1.00 98.73           N  
ATOM   3442  CA  GLU A 249      30.499  -6.912  73.583  1.00 98.73           C  
ATOM   3443  C   GLU A 249      29.507  -7.841  74.297  1.00 98.73           C  
ATOM   3444  O   GLU A 249      28.646  -8.466  73.674  1.00 98.73           O  
ATOM   3445  CB  GLU A 249      29.924  -5.488  73.414  1.00 98.73           C  
ATOM   3446  CG  GLU A 249      31.017  -4.450  73.087  1.00 98.73           C  
ATOM   3447  CD  GLU A 249      30.515  -2.996  72.942  1.00 98.73           C  
ATOM   3448  OE1 GLU A 249      31.346  -2.052  72.886  1.00 98.73           O  
ATOM   3449  OE2 GLU A 249      29.311  -2.742  72.749  1.00 98.73           O1-
ATOM   3450  H   GLU A 249      30.434  -7.096  71.459  1.00 98.73           H  
ATOM   3451  HA  GLU A 249      31.384  -6.848  74.214  1.00 98.73           H  
ATOM   3452  HB2 GLU A 249      29.174  -5.494  72.622  1.00 98.73           H  
ATOM   3453  HB3 GLU A 249      29.439  -5.189  74.343  1.00 98.73           H  
ATOM   3454  HG2 GLU A 249      31.507  -4.736  72.156  1.00 98.73           H  
ATOM   3455  HG3 GLU A 249      31.768  -4.479  73.876  1.00 98.73           H  
ATOM   3456  N   SER A 250      29.607  -7.911  75.624  1.00 98.84           N  
ATOM   3457  CA  SER A 250      28.552  -8.512  76.439  1.00 98.84           C  
ATOM   3458  C   SER A 250      27.257  -7.696  76.351  1.00 98.84           C  
ATOM   3459  O   SER A 250      27.266  -6.517  75.989  1.00 98.84           O  
ATOM   3460  CB  SER A 250      29.007  -8.649  77.894  1.00 98.84           C  
ATOM   3461  OG  SER A 250      29.246  -7.381  78.464  1.00 98.84           O  
ATOM   3462  H   SER A 250      30.334  -7.386  76.087  1.00 98.84           H  
ATOM   3463  HA  SER A 250      28.346  -9.511  76.054  1.00 98.84           H  
ATOM   3464  HB2 SER A 250      28.234  -9.161  78.467  1.00 98.84           H  
ATOM   3465  HB3 SER A 250      29.921  -9.240  77.934  1.00 98.84           H  
ATOM   3466  HG  SER A 250      30.046  -7.044  78.057  1.00 98.84           H  
ATOM   3467  N   LEU A 251      26.134  -8.307  76.738  1.00 98.89           N  
ATOM   3468  CA  LEU A 251      24.836  -7.631  76.802  1.00 98.89           C  
ATOM   3469  C   LEU A 251      24.899  -6.326  77.610  1.00 98.89           C  
ATOM   3470  O   LEU A 251      24.373  -5.302  77.180  1.00 98.89           O  
ATOM   3471  CB  LEU A 251      23.836  -8.601  77.449  1.00 98.89           C  
ATOM   3472  CG  LEU A 251      22.403  -8.049  77.513  1.00 98.89           C  
ATOM   3473  CD1 LEU A 251      21.766  -8.031  76.127  1.00 98.89           C  
ATOM   3474  CD2 LEU A 251      21.577  -8.929  78.441  1.00 98.89           C  
ATOM   3475  H   LEU A 251      26.168  -9.289  76.972  1.00 98.89           H  
ATOM   3476  HA  LEU A 251      24.515  -7.386  75.789  1.00 98.89           H  
ATOM   3477  HB2 LEU A 251      24.173  -8.820  78.462  1.00 98.89           H  
ATOM   3478  HB3 LEU A 251      23.832  -9.541  76.895  1.00 98.89           H  
ATOM   3479  HG  LEU A 251      22.392  -7.039  77.922  1.00 98.89           H  
ATOM   3480 HD11 LEU A 251      22.221  -7.253  75.513  1.00 98.89           H  
ATOM   3481 HD12 LEU A 251      21.910  -9.000  75.650  1.00 98.89           H  
ATOM   3482 HD13 LEU A 251      20.697  -7.842  76.211  1.00 98.89           H  
ATOM   3483 HD21 LEU A 251      21.999  -8.898  79.446  1.00 98.89           H  
ATOM   3484 HD22 LEU A 251      21.584  -9.958  78.083  1.00 98.89           H  
ATOM   3485 HD23 LEU A 251      20.554  -8.556  78.483  1.00 98.89           H  
ATOM   3486  N   GLU A 252      25.556  -6.367  78.772  1.00 98.85           N  
ATOM   3487  CA  GLU A 252      25.681  -5.215  79.666  1.00 98.85           C  
ATOM   3488  C   GLU A 252      26.505  -4.096  79.021  1.00 98.85           C  
ATOM   3489  O   GLU A 252      26.080  -2.944  79.038  1.00 98.85           O  
ATOM   3490  CB  GLU A 252      26.308  -5.671  80.995  1.00 98.85           C  
ATOM   3491  CG  GLU A 252      26.348  -4.575  82.076  1.00 98.85           C  
ATOM   3492  CD  GLU A 252      24.961  -4.105  82.550  1.00 98.85           C  
ATOM   3493  OE1 GLU A 252      24.875  -2.972  83.073  1.00 98.85           O  
ATOM   3494  OE2 GLU A 252      23.981  -4.873  82.418  1.00 98.85           O1-
ATOM   3495  H   GLU A 252      26.004  -7.231  79.039  1.00 98.85           H  
ATOM   3496  HA  GLU A 252      24.687  -4.816  79.869  1.00 98.85           H  
ATOM   3497  HB2 GLU A 252      25.751  -6.527  81.378  1.00 98.85           H  
ATOM   3498  HB3 GLU A 252      27.327  -6.007  80.805  1.00 98.85           H  
ATOM   3499  HG2 GLU A 252      26.920  -3.726  81.703  1.00 98.85           H  
ATOM   3500  HG3 GLU A 252      26.888  -4.973  82.935  1.00 98.85           H  
ATOM   3501  N   GLU A 253      27.646  -4.425  78.405  1.00 98.90           N  
ATOM   3502  CA  GLU A 253      28.500  -3.447  77.722  1.00 98.90           C  
ATOM   3503  C   GLU A 253      27.775  -2.792  76.543  1.00 98.90           C  
ATOM   3504  O   GLU A 253      27.764  -1.563  76.440  1.00 98.90           O  
ATOM   3505  CB  GLU A 253      29.784  -4.125  77.225  1.00 98.90           C  
ATOM   3506  CG  GLU A 253      30.754  -4.468  78.367  1.00 98.90           C  
ATOM   3507  CD  GLU A 253      31.844  -5.448  77.914  1.00 98.90           C  
ATOM   3508  OE1 GLU A 253      33.019  -5.233  78.285  1.00 98.90           O  
ATOM   3509  OE2 GLU A 253      31.473  -6.445  77.247  1.00 98.90           O1-
ATOM   3510  H   GLU A 253      27.914  -5.399  78.368  1.00 98.90           H  
ATOM   3511  HA  GLU A 253      28.768  -2.652  78.417  1.00 98.90           H  
ATOM   3512  HB2 GLU A 253      29.500  -5.030  76.686  1.00 98.90           H  
ATOM   3513  HB3 GLU A 253      30.298  -3.462  76.529  1.00 98.90           H  
ATOM   3514  HG2 GLU A 253      30.205  -4.919  79.194  1.00 98.90           H  
ATOM   3515  HG3 GLU A 253      31.201  -3.544  78.733  1.00 98.90           H  
ATOM   3516  N   ALA A 254      27.127  -3.595  75.693  1.00 98.95           N  
ATOM   3517  CA  ALA A 254      26.406  -3.107  74.524  1.00 98.95           C  
ATOM   3518  C   ALA A 254      25.214  -2.223  74.923  1.00 98.95           C  
ATOM   3519  O   ALA A 254      25.089  -1.095  74.441  1.00 98.95           O  
ATOM   3520  CB  ALA A 254      25.976  -4.312  73.680  1.00 98.95           C  
ATOM   3521  H   ALA A 254      27.165  -4.592  75.846  1.00 98.95           H  
ATOM   3522  HA  ALA A 254      27.082  -2.493  73.928  1.00 98.95           H  
ATOM   3523  HB1 ALA A 254      26.859  -4.860  73.350  1.00 98.95           H  
ATOM   3524  HB2 ALA A 254      25.344  -4.979  74.266  1.00 98.95           H  
ATOM   3525  HB3 ALA A 254      25.424  -3.969  72.806  1.00 98.95           H  
ATOM   3526  N   ALA A 255      24.367  -2.693  75.846  1.00 98.95           N  
ATOM   3527  CA  ALA A 255      23.202  -1.945  76.308  1.00 98.95           C  
ATOM   3528  C   ALA A 255      23.599  -0.659  77.045  1.00 98.95           C  
ATOM   3529  O   ALA A 255      23.011   0.398  76.798  1.00 98.95           O  
ATOM   3530  CB  ALA A 255      22.331  -2.864  77.173  1.00 98.95           C  
ATOM   3531  H   ALA A 255      24.531  -3.611  76.234  1.00 98.95           H  
ATOM   3532  HA  ALA A 255      22.616  -1.642  75.441  1.00 98.95           H  
ATOM   3533  HB1 ALA A 255      22.067  -3.759  76.608  1.00 98.95           H  
ATOM   3534  HB2 ALA A 255      21.414  -2.345  77.453  1.00 98.95           H  
ATOM   3535  HB3 ALA A 255      22.874  -3.158  78.070  1.00 98.95           H  
ATOM   3536  N   CYS A 256      24.613  -0.712  77.918  1.00 98.86           N  
ATOM   3537  CA  CYS A 256      25.118   0.480  78.596  1.00 98.86           C  
ATOM   3538  C   CYS A 256      25.692   1.486  77.605  1.00 98.86           C  
ATOM   3539  O   CYS A 256      25.434   2.678  77.751  1.00 98.86           O  
ATOM   3540  CB  CYS A 256      26.194   0.126  79.629  1.00 98.86           C  
ATOM   3541  SG  CYS A 256      25.426  -0.367  81.191  1.00 98.86           S  
ATOM   3542  H   CYS A 256      25.062  -1.598  78.106  1.00 98.86           H  
ATOM   3543  HA  CYS A 256      24.292   0.977  79.106  1.00 98.86           H  
ATOM   3544  HB2 CYS A 256      26.796   1.013  79.826  1.00 98.86           H  
ATOM   3545  HB3 CYS A 256      26.854  -0.656  79.253  1.00 98.86           H  
ATOM   3546  HG  CYS A 256      25.292  -1.674  80.946  1.00 98.86           H  
ATOM   3547  N   HIS A 257      26.448   1.044  76.600  1.00 98.88           N  
ATOM   3548  CA  HIS A 257      27.016   1.968  75.628  1.00 98.88           C  
ATOM   3549  C   HIS A 257      25.925   2.676  74.823  1.00 98.88           C  
ATOM   3550  O   HIS A 257      25.935   3.901  74.749  1.00 98.88           O  
ATOM   3551  CB  HIS A 257      27.986   1.233  74.713  1.00 98.88           C  
ATOM   3552  CG  HIS A 257      28.801   2.187  73.886  1.00 98.88           C  
ATOM   3553  CD2 HIS A 257      28.413   2.835  72.744  1.00 98.88           C  
ATOM   3554  ND1 HIS A 257      30.112   2.526  74.125  1.00 98.88           N  
ATOM   3555  CE1 HIS A 257      30.523   3.333  73.134  1.00 98.88           C  
ATOM   3556  NE2 HIS A 257      29.555   3.457  72.220  1.00 98.88           N  
ATOM   3557  H   HIS A 257      26.651   0.059  76.517  1.00 98.88           H  
ATOM   3558  HA  HIS A 257      27.571   2.736  76.166  1.00 98.88           H  
ATOM   3559  HB2 HIS A 257      28.670   0.641  75.321  1.00 98.88           H  
ATOM   3560  HB3 HIS A 257      27.441   0.553  74.059  1.00 98.88           H  
ATOM   3561  HD1 HIS A 257      30.625   2.306  74.967  1.00 98.88           H  
ATOM   3562  HD2 HIS A 257      27.438   2.794  72.279  1.00 98.88           H  
ATOM   3563  HE1 HIS A 257      31.491   3.806  73.068  1.00 98.88           H  
ATOM   3564  N   VAL A 258      24.951   1.933  74.290  1.00 98.91           N  
ATOM   3565  CA  VAL A 258      23.869   2.541  73.504  1.00 98.91           C  
ATOM   3566  C   VAL A 258      23.071   3.534  74.349  1.00 98.91           C  
ATOM   3567  O   VAL A 258      22.821   4.656  73.923  1.00 98.91           O  
ATOM   3568  CB  VAL A 258      22.966   1.466  72.870  1.00 98.91           C  
ATOM   3569  CG1 VAL A 258      21.725   2.073  72.203  1.00 98.91           C  
ATOM   3570  CG2 VAL A 258      23.753   0.697  71.801  1.00 98.91           C  
ATOM   3571  H   VAL A 258      24.986   0.928  74.378  1.00 98.91           H  
ATOM   3572  HA  VAL A 258      24.321   3.107  72.690  1.00 98.91           H  
ATOM   3573  HB  VAL A 258      22.637   0.772  73.643  1.00 98.91           H  
ATOM   3574 HG11 VAL A 258      21.164   1.287  71.698  1.00 98.91           H  
ATOM   3575 HG12 VAL A 258      21.072   2.534  72.944  1.00 98.91           H  
ATOM   3576 HG13 VAL A 258      22.028   2.819  71.468  1.00 98.91           H  
ATOM   3577 HG21 VAL A 258      24.120   1.389  71.043  1.00 98.91           H  
ATOM   3578 HG22 VAL A 258      23.116  -0.037  71.306  1.00 98.91           H  
ATOM   3579 HG23 VAL A 258      24.602   0.181  72.249  1.00 98.91           H  
ATOM   3580  N   VAL A 259      22.715   3.177  75.585  1.00 98.78           N  
ATOM   3581  CA  VAL A 259      21.926   4.070  76.445  1.00 98.78           C  
ATOM   3582  C   VAL A 259      22.726   5.271  76.944  1.00 98.78           C  
ATOM   3583  O   VAL A 259      22.219   6.394  76.938  1.00 98.78           O  
ATOM   3584  CB  VAL A 259      21.299   3.282  77.605  1.00 98.78           C  
ATOM   3585  CG1 VAL A 259      20.626   4.190  78.640  1.00 98.78           C  
ATOM   3586  CG2 VAL A 259      20.217   2.337  77.070  1.00 98.78           C  
ATOM   3587  H   VAL A 259      22.942   2.247  75.907  1.00 98.78           H  
ATOM   3588  HA  VAL A 259      21.113   4.489  75.853  1.00 98.78           H  
ATOM   3589  HB  VAL A 259      22.068   2.700  78.113  1.00 98.78           H  
ATOM   3590 HG11 VAL A 259      20.140   3.559  79.385  1.00 98.78           H  
ATOM   3591 HG12 VAL A 259      19.889   4.831  78.157  1.00 98.78           H  
ATOM   3592 HG13 VAL A 259      21.370   4.802  79.149  1.00 98.78           H  
ATOM   3593 HG21 VAL A 259      19.484   2.898  76.487  1.00 98.78           H  
ATOM   3594 HG22 VAL A 259      20.663   1.573  76.434  1.00 98.78           H  
ATOM   3595 HG23 VAL A 259      19.707   1.851  77.901  1.00 98.78           H  
ATOM   3596  N   MET A 260      23.954   5.068  77.414  1.00 98.47           N  
ATOM   3597  CA  MET A 260      24.708   6.117  78.108  1.00 98.47           C  
ATOM   3598  C   MET A 260      25.496   7.011  77.151  1.00 98.47           C  
ATOM   3599  O   MET A 260      25.691   8.179  77.470  1.00 98.47           O  
ATOM   3600  CB  MET A 260      25.630   5.501  79.172  1.00 98.47           C  
ATOM   3601  CG  MET A 260      24.869   4.632  80.187  1.00 98.47           C  
ATOM   3602  SD  MET A 260      23.630   5.494  81.198  1.00 98.47           S  
ATOM   3603  CE  MET A 260      24.687   6.083  82.541  1.00 98.47           C  
ATOM   3604  H   MET A 260      24.355   4.143  77.359  1.00 98.47           H  
ATOM   3605  HA  MET A 260      24.006   6.771  78.626  1.00 98.47           H  
ATOM   3606  HB2 MET A 260      26.136   6.304  79.708  1.00 98.47           H  
ATOM   3607  HB3 MET A 260      26.393   4.895  78.682  1.00 98.47           H  
ATOM   3608  HG2 MET A 260      25.593   4.156  80.849  1.00 98.47           H  
ATOM   3609  HG3 MET A 260      24.355   3.833  79.654  1.00 98.47           H  
ATOM   3610  HE1 MET A 260      25.168   5.232  83.021  1.00 98.47           H  
ATOM   3611  HE2 MET A 260      25.448   6.751  82.137  1.00 98.47           H  
ATOM   3612  HE3 MET A 260      24.077   6.616  83.269  1.00 98.47           H  
ATOM   3613  N   VAL A 261      25.923   6.477  76.003  1.00 98.64           N  
ATOM   3614  CA  VAL A 261      26.744   7.180  75.009  1.00 98.64           C  
ATOM   3615  C   VAL A 261      25.893   7.526  73.793  1.00 98.64           C  
ATOM   3616  O   VAL A 261      25.548   8.689  73.614  1.00 98.64           O  
ATOM   3617  CB  VAL A 261      28.011   6.381  74.632  1.00 98.64           C  
ATOM   3618  CG1 VAL A 261      28.936   7.181  73.714  1.00 98.64           C  
ATOM   3619  CG2 VAL A 261      28.812   5.972  75.879  1.00 98.64           C  
ATOM   3620  H   VAL A 261      25.687   5.517  75.796  1.00 98.64           H  
ATOM   3621  HA  VAL A 261      27.084   8.127  75.429  1.00 98.64           H  
ATOM   3622  HB  VAL A 261      27.733   5.472  74.099  1.00 98.64           H  
ATOM   3623 HG11 VAL A 261      28.411   7.465  72.802  1.00 98.64           H  
ATOM   3624 HG12 VAL A 261      29.278   8.087  74.217  1.00 98.64           H  
ATOM   3625 HG13 VAL A 261      29.799   6.578  73.433  1.00 98.64           H  
ATOM   3626 HG21 VAL A 261      29.067   6.861  76.455  1.00 98.64           H  
ATOM   3627 HG22 VAL A 261      28.224   5.290  76.494  1.00 98.64           H  
ATOM   3628 HG23 VAL A 261      29.726   5.463  75.574  1.00 98.64           H  
ATOM   3629  N   ASP A 262      25.469   6.531  73.008  1.00 98.39           N  
ATOM   3630  CA  ASP A 262      24.831   6.784  71.708  1.00 98.39           C  
ATOM   3631  C   ASP A 262      23.548   7.620  71.844  1.00 98.39           C  
ATOM   3632  O   ASP A 262      23.358   8.594  71.121  1.00 98.39           O  
ATOM   3633  CB  ASP A 262      24.528   5.463  70.980  1.00 98.39           C  
ATOM   3634  CG  ASP A 262      25.768   4.633  70.626  1.00 98.39           C  
ATOM   3635  OD1 ASP A 262      26.846   5.226  70.417  1.00 98.39           O  
ATOM   3636  OD2 ASP A 262      25.647   3.390  70.555  1.00 98.39           O1-
ATOM   3637  H   ASP A 262      25.753   5.587  73.227  1.00 98.39           H  
ATOM   3638  HA  ASP A 262      25.525   7.357  71.093  1.00 98.39           H  
ATOM   3639  HB2 ASP A 262      23.837   4.868  71.577  1.00 98.39           H  
ATOM   3640  HB3 ASP A 262      24.014   5.701  70.049  1.00 98.39           H  
ATOM   3641  N   LEU A 263      22.689   7.283  72.808  1.00 97.99           N  
ATOM   3642  CA  LEU A 263      21.489   8.056  73.123  1.00 97.99           C  
ATOM   3643  C   LEU A 263      21.805   9.246  74.039  1.00 97.99           C  
ATOM   3644  O   LEU A 263      21.357  10.361  73.779  1.00 97.99           O  
ATOM   3645  CB  LEU A 263      20.439   7.123  73.752  1.00 97.99           C  
ATOM   3646  CG  LEU A 263      19.959   5.965  72.857  1.00 97.99           C  
ATOM   3647  CD1 LEU A 263      18.993   5.092  73.657  1.00 97.99           C  
ATOM   3648  CD2 LEU A 263      19.227   6.464  71.614  1.00 97.99           C  
ATOM   3649  H   LEU A 263      22.879   6.435  73.322  1.00 97.99           H  
ATOM   3650  HA  LEU A 263      21.083   8.476  72.202  1.00 97.99           H  
ATOM   3651  HB2 LEU A 263      19.570   7.723  74.020  1.00 97.99           H  
ATOM   3652  HB3 LEU A 263      20.853   6.704  74.669  1.00 97.99           H  
ATOM   3653  HG  LEU A 263      20.799   5.349  72.534  1.00 97.99           H  
ATOM   3654 HD11 LEU A 263      18.518   4.360  73.004  1.00 97.99           H  
ATOM   3655 HD12 LEU A 263      19.540   4.556  74.433  1.00 97.99           H  
ATOM   3656 HD13 LEU A 263      18.230   5.719  74.117  1.00 97.99           H  
ATOM   3657 HD21 LEU A 263      18.372   7.073  71.903  1.00 97.99           H  
ATOM   3658 HD22 LEU A 263      18.885   5.614  71.023  1.00 97.99           H  
ATOM   3659 HD23 LEU A 263      19.914   7.039  70.993  1.00 97.99           H  
ATOM   3660  N   GLY A 264      22.580   9.020  75.106  1.00 96.81           N  
ATOM   3661  CA  GLY A 264      22.847  10.022  76.143  1.00 96.81           C  
ATOM   3662  C   GLY A 264      23.554  11.283  75.639  1.00 96.81           C  
ATOM   3663  O   GLY A 264      23.213  12.380  76.075  1.00 96.81           O  
ATOM   3664  H   GLY A 264      22.963   8.094  75.219  1.00 96.81           H  
ATOM   3665  HA2 GLY A 264      23.481   9.571  76.906  1.00 96.81           H  
ATOM   3666  HA3 GLY A 264      21.905  10.321  76.602  1.00 96.81           H  
ATOM   3667  N   GLU A 265      24.485  11.148  74.695  1.00 97.04           N  
ATOM   3668  CA  GLU A 265      25.216  12.276  74.097  1.00 97.04           C  
ATOM   3669  C   GLU A 265      24.427  12.989  72.983  1.00 97.04           C  
ATOM   3670  O   GLU A 265      24.851  14.039  72.509  1.00 97.04           O  
ATOM   3671  CB  GLU A 265      26.591  11.808  73.582  1.00 97.04           C  
ATOM   3672  CG  GLU A 265      27.497  11.283  74.712  1.00 97.04           C  
ATOM   3673  CD  GLU A 265      28.918  10.905  74.256  1.00 97.04           C  
ATOM   3674  OE1 GLU A 265      29.721  10.538  75.148  1.00 97.04           O  
ATOM   3675  OE2 GLU A 265      29.227  11.004  73.047  1.00 97.04           O1-
ATOM   3676  H   GLU A 265      24.741  10.222  74.383  1.00 97.04           H  
ATOM   3677  HA  GLU A 265      25.393  13.028  74.865  1.00 97.04           H  
ATOM   3678  HB2 GLU A 265      26.453  11.035  72.825  1.00 97.04           H  
ATOM   3679  HB3 GLU A 265      27.089  12.657  73.115  1.00 97.04           H  
ATOM   3680  HG2 GLU A 265      27.033  10.412  75.175  1.00 97.04           H  
ATOM   3681  HG3 GLU A 265      27.572  12.058  75.474  1.00 97.04           H  
ATOM   3682  N   ASN A 266      23.271  12.448  72.582  1.00 96.81           N  
ATOM   3683  CA  ASN A 266      22.442  12.952  71.480  1.00 96.81           C  
ATOM   3684  C   ASN A 266      21.017  13.321  71.937  1.00 96.81           C  
ATOM   3685  O   ASN A 266      20.048  13.121  71.200  1.00 96.81           O  
ATOM   3686  CB  ASN A 266      22.481  11.944  70.318  1.00 96.81           C  
ATOM   3687  CG  ASN A 266      23.867  11.843  69.712  1.00 96.81           C  
ATOM   3688  ND2 ASN A 266      24.605  10.799  69.999  1.00 96.81           N  
ATOM   3689  OD1 ASN A 266      24.303  12.701  68.961  1.00 96.81           O  
ATOM   3690  H   ASN A 266      22.963  11.606  73.047  1.00 96.81           H  
ATOM   3691  HA  ASN A 266      22.875  13.884  71.116  1.00 96.81           H  
ATOM   3692  HB2 ASN A 266      22.149  10.965  70.662  1.00 96.81           H  
ATOM   3693  HB3 ASN A 266      21.807  12.275  69.528  1.00 96.81           H  
ATOM   3694 HD21 ASN A 266      24.224  10.071  70.586  1.00 96.81           H  
ATOM   3695 HD22 ASN A 266      25.582  10.839  69.747  1.00 96.81           H  
ATOM   3696  N   ASP A 267      20.877  13.831  73.167  1.00 91.03           N  
ATOM   3697  CA  ASP A 267      19.602  14.251  73.781  1.00 91.03           C  
ATOM   3698  C   ASP A 267      18.529  13.137  73.857  1.00 91.03           C  
ATOM   3699  O   ASP A 267      17.317  13.380  73.942  1.00 91.03           O  
ATOM   3700  CB  ASP A 267      19.092  15.552  73.133  1.00 91.03           C  
ATOM   3701  CG  ASP A 267      20.045  16.736  73.317  1.00 91.03           C  
ATOM   3702  OD1 ASP A 267      20.535  16.912  74.457  1.00 91.03           O  
ATOM   3703  OD2 ASP A 267      20.215  17.499  72.339  1.00 91.03           O1-
ATOM   3704  H   ASP A 267      21.723  14.005  73.690  1.00 91.03           H  
ATOM   3705  HA  ASP A 267      19.831  14.495  74.818  1.00 91.03           H  
ATOM   3706  HB2 ASP A 267      18.142  15.826  73.593  1.00 91.03           H  
ATOM   3707  HB3 ASP A 267      18.907  15.385  72.072  1.00 91.03           H  
ATOM   3708  N   GLY A 268      18.974  11.879  73.840  1.00 94.07           N  
ATOM   3709  CA  GLY A 268      18.155  10.679  73.959  1.00 94.07           C  
ATOM   3710  C   GLY A 268      18.013  10.224  75.403  1.00 94.07           C  
ATOM   3711  O   GLY A 268      18.610   9.227  75.811  1.00 94.07           O  
ATOM   3712  H   GLY A 268      19.968  11.741  73.733  1.00 94.07           H  
ATOM   3713  HA2 GLY A 268      18.626   9.874  73.394  1.00 94.07           H  
ATOM   3714  HA3 GLY A 268      17.164  10.859  73.542  1.00 94.07           H  
ATOM   3715  N   SER A 269      17.198  10.918  76.199  1.00 94.58           N  
ATOM   3716  CA  SER A 269      16.890  10.456  77.555  1.00 94.58           C  
ATOM   3717  C   SER A 269      16.004   9.205  77.544  1.00 94.58           C  
ATOM   3718  O   SER A 269      15.034   9.124  76.790  1.00 94.58           O  
ATOM   3719  CB  SER A 269      16.288  11.563  78.418  1.00 94.58           C  
ATOM   3720  OG  SER A 269      15.156  12.162  77.826  1.00 94.58           O  
ATOM   3721  H   SER A 269      16.761  11.758  75.848  1.00 94.58           H  
ATOM   3722  HA  SER A 269      17.842  10.197  78.019  1.00 94.58           H  
ATOM   3723  HB2 SER A 269      17.044  12.334  78.566  1.00 94.58           H  
ATOM   3724  HB3 SER A 269      16.018  11.157  79.394  1.00 94.58           H  
ATOM   3725  HG  SER A 269      14.418  11.549  77.777  1.00 94.58           H  
ATOM   3726  N   GLY A 270      16.296   8.227  78.399  1.00 95.74           N  
ATOM   3727  CA  GLY A 270      15.559   6.969  78.461  1.00 95.74           C  
ATOM   3728  C   GLY A 270      16.316   5.837  79.147  1.00 95.74           C  
ATOM   3729  O   GLY A 270      17.145   6.059  80.034  1.00 95.74           O  
ATOM   3730  H   GLY A 270      17.158   8.299  78.922  1.00 95.74           H  
ATOM   3731  HA2 GLY A 270      14.609   7.122  78.973  1.00 95.74           H  
ATOM   3732  HA3 GLY A 270      15.343   6.649  77.442  1.00 95.74           H  
ATOM   3733  N   GLY A 271      15.995   4.616  78.735  1.00 97.88           N  
ATOM   3734  CA  GLY A 271      16.655   3.376  79.113  1.00 97.88           C  
ATOM   3735  C   GLY A 271      16.120   2.193  78.315  1.00 97.88           C  
ATOM   3736  O   GLY A 271      15.177   2.335  77.531  1.00 97.88           O  
ATOM   3737  H   GLY A 271      15.234   4.525  78.076  1.00 97.88           H  
ATOM   3738  HA2 GLY A 271      16.493   3.176  80.173  1.00 97.88           H  
ATOM   3739  HA3 GLY A 271      17.727   3.458  78.927  1.00 97.88           H  
ATOM   3740  N   VAL A 272      16.722   1.029  78.531  1.00 98.84           N  
ATOM   3741  CA  VAL A 272      16.259  -0.245  77.975  1.00 98.84           C  
ATOM   3742  C   VAL A 272      16.251  -1.317  79.056  1.00 98.84           C  
ATOM   3743  O   VAL A 272      16.970  -1.227  80.052  1.00 98.84           O  
ATOM   3744  CB  VAL A 272      17.085  -0.716  76.753  1.00 98.84           C  
ATOM   3745  CG1 VAL A 272      17.135   0.331  75.633  1.00 98.84           C  
ATOM   3746  CG2 VAL A 272      18.522  -1.112  77.110  1.00 98.84           C  
ATOM   3747  H   VAL A 272      17.460   0.988  79.220  1.00 98.84           H  
ATOM   3748  HA  VAL A 272      15.229  -0.126  77.638  1.00 98.84           H  
ATOM   3749  HB  VAL A 272      16.596  -1.599  76.346  1.00 98.84           H  
ATOM   3750 HG11 VAL A 272      16.121   0.586  75.327  1.00 98.84           H  
ATOM   3751 HG12 VAL A 272      17.659  -0.081  74.771  1.00 98.84           H  
ATOM   3752 HG13 VAL A 272      17.654   1.231  75.966  1.00 98.84           H  
ATOM   3753 HG21 VAL A 272      18.525  -1.943  77.817  1.00 98.84           H  
ATOM   3754 HG22 VAL A 272      19.050  -0.263  77.542  1.00 98.84           H  
ATOM   3755 HG23 VAL A 272      19.045  -1.440  76.211  1.00 98.84           H  
ATOM   3756  N   ILE A 273      15.465  -2.361  78.832  1.00 98.96           N  
ATOM   3757  CA  ILE A 273      15.715  -3.679  79.415  1.00 98.96           C  
ATOM   3758  C   ILE A 273      16.158  -4.605  78.292  1.00 98.96           C  
ATOM   3759  O   ILE A 273      15.622  -4.542  77.184  1.00 98.96           O  
ATOM   3760  CB  ILE A 273      14.496  -4.229  80.172  1.00 98.96           C  
ATOM   3761  CG1 ILE A 273      13.324  -4.463  79.194  1.00 98.96           C  
ATOM   3762  CG2 ILE A 273      14.175  -3.305  81.362  1.00 98.96           C  
ATOM   3763  CD1 ILE A 273      12.001  -4.840  79.844  1.00 98.96           C  
ATOM   3764  H   ILE A 273      14.889  -2.336  78.002  1.00 98.96           H  
ATOM   3765  HA  ILE A 273      16.540  -3.611  80.124  1.00 98.96           H  
ATOM   3766  HB  ILE A 273      14.773  -5.198  80.588  1.00 98.96           H  
ATOM   3767 HG12 ILE A 273      13.178  -3.592  78.554  1.00 98.96           H  
ATOM   3768 HG13 ILE A 273      13.592  -5.285  78.531  1.00 98.96           H  
ATOM   3769 HG21 ILE A 273      15.079  -3.157  81.953  1.00 98.96           H  
ATOM   3770 HG22 ILE A 273      13.407  -3.749  81.993  1.00 98.96           H  
ATOM   3771 HG23 ILE A 273      13.842  -2.332  81.000  1.00 98.96           H  
ATOM   3772 HD11 ILE A 273      11.274  -5.066  79.064  1.00 98.96           H  
ATOM   3773 HD12 ILE A 273      11.626  -4.016  80.450  1.00 98.96           H  
ATOM   3774 HD13 ILE A 273      12.158  -5.719  80.469  1.00 98.96           H  
ATOM   3775  N   ALA A 274      17.124  -5.465  78.582  1.00 98.97           N  
ATOM   3776  CA  ALA A 274      17.611  -6.439  77.629  1.00 98.97           C  
ATOM   3777  C   ALA A 274      17.918  -7.775  78.307  1.00 98.97           C  
ATOM   3778  O   ALA A 274      18.259  -7.815  79.492  1.00 98.97           O  
ATOM   3779  CB  ALA A 274      18.810  -5.850  76.881  1.00 98.97           C  
ATOM   3780  H   ALA A 274      17.571  -5.429  79.487  1.00 98.97           H  
ATOM   3781  HA  ALA A 274      16.812  -6.615  76.908  1.00 98.97           H  
ATOM   3782  HB1 ALA A 274      18.573  -4.850  76.522  1.00 98.97           H  
ATOM   3783  HB2 ALA A 274      19.031  -6.476  76.016  1.00 98.97           H  
ATOM   3784  HB3 ALA A 274      19.680  -5.804  77.537  1.00 98.97           H  
ATOM   3785  N   VAL A 275      17.798  -8.864  77.550  1.00 98.94           N  
ATOM   3786  CA  VAL A 275      18.141 -10.225  77.979  1.00 98.94           C  
ATOM   3787  C   VAL A 275      18.810 -10.977  76.835  1.00 98.94           C  
ATOM   3788  O   VAL A 275      18.418 -10.815  75.679  1.00 98.94           O  
ATOM   3789  CB  VAL A 275      16.903 -10.963  78.524  1.00 98.94           C  
ATOM   3790  CG1 VAL A 275      15.868 -11.249  77.438  1.00 98.94           C  
ATOM   3791  CG2 VAL A 275      17.211 -12.291  79.216  1.00 98.94           C  
ATOM   3792  H   VAL A 275      17.508  -8.740  76.591  1.00 98.94           H  
ATOM   3793  HA  VAL A 275      18.863 -10.140  78.791  1.00 98.94           H  
ATOM   3794  HB  VAL A 275      16.436 -10.317  79.268  1.00 98.94           H  
ATOM   3795 HG11 VAL A 275      15.734 -10.360  76.821  1.00 98.94           H  
ATOM   3796 HG12 VAL A 275      16.201 -12.064  76.797  1.00 98.94           H  
ATOM   3797 HG13 VAL A 275      14.918 -11.516  77.902  1.00 98.94           H  
ATOM   3798 HG21 VAL A 275      17.728 -12.968  78.536  1.00 98.94           H  
ATOM   3799 HG22 VAL A 275      17.834 -12.120  80.095  1.00 98.94           H  
ATOM   3800 HG23 VAL A 275      16.271 -12.747  79.525  1.00 98.94           H  
ATOM   3801  N   ASP A 276      19.813 -11.794  77.140  1.00 98.62           N  
ATOM   3802  CA  ASP A 276      20.476 -12.660  76.163  1.00 98.62           C  
ATOM   3803  C   ASP A 276      20.101 -14.137  76.352  1.00 98.62           C  
ATOM   3804  O   ASP A 276      19.390 -14.525  77.285  1.00 98.62           O  
ATOM   3805  CB  ASP A 276      21.995 -12.414  76.163  1.00 98.62           C  
ATOM   3806  CG  ASP A 276      22.733 -12.879  77.421  1.00 98.62           C  
ATOM   3807  OD1 ASP A 276      22.199 -13.715  78.187  1.00 98.62           O  
ATOM   3808  OD2 ASP A 276      23.864 -12.392  77.635  1.00 98.62           O1-
ATOM   3809  H   ASP A 276      20.068 -11.908  78.110  1.00 98.62           H  
ATOM   3810  HA  ASP A 276      20.138 -12.393  75.163  1.00 98.62           H  
ATOM   3811  HB2 ASP A 276      22.171 -11.348  76.022  1.00 98.62           H  
ATOM   3812  HB3 ASP A 276      22.432 -12.930  75.308  1.00 98.62           H  
ATOM   3813  N   ARG A 277      20.589 -14.980  75.439  1.00 95.45           N  
ATOM   3814  CA  ARG A 277      20.352 -16.431  75.438  1.00 95.45           C  
ATOM   3815  C   ARG A 277      20.837 -17.133  76.712  1.00 95.45           C  
ATOM   3816  O   ARG A 277      20.277 -18.164  77.078  1.00 95.45           O  
ATOM   3817  CB  ARG A 277      20.987 -17.006  74.161  1.00 95.45           C  
ATOM   3818  CG  ARG A 277      21.386 -18.480  74.297  1.00 95.45           C  
ATOM   3819  CD  ARG A 277      21.774 -19.077  72.950  1.00 95.45           C  
ATOM   3820  NE  ARG A 277      20.721 -19.991  72.484  1.00 95.45           N  
ATOM   3821  CZ  ARG A 277      20.749 -20.706  71.382  1.00 95.45           C  
ATOM   3822  NH1 ARG A 277      21.706 -20.564  70.507  1.00 95.45           N1+
ATOM   3823  NH2 ARG A 277      19.802 -21.570  71.145  1.00 95.45           N  
ATOM   3824  H   ARG A 277      21.160 -14.585  74.706  1.00 95.45           H  
ATOM   3825  HA  ARG A 277      19.280 -16.628  75.399  1.00 95.45           H  
ATOM   3826  HB2 ARG A 277      20.278 -16.887  73.342  1.00 95.45           H  
ATOM   3827  HB3 ARG A 277      21.888 -16.443  73.915  1.00 95.45           H  
ATOM   3828  HG2 ARG A 277      22.243 -18.557  74.965  1.00 95.45           H  
ATOM   3829  HG3 ARG A 277      20.560 -19.050  74.720  1.00 95.45           H  
ATOM   3830  HD2 ARG A 277      22.704 -19.630  73.077  1.00 95.45           H  
ATOM   3831  HD3 ARG A 277      21.936 -18.279  72.225  1.00 95.45           H  
ATOM   3832  HE  ARG A 277      19.883 -20.029  73.046  1.00 95.45           H  
ATOM   3833 HH11 ARG A 277      21.678 -21.049  69.621  1.00 95.45           H  
ATOM   3834 HH12 ARG A 277      22.366 -19.817  70.671  1.00 95.45           H  
ATOM   3835 HH21 ARG A 277      19.035 -21.643  71.798  1.00 95.45           H  
ATOM   3836 HH22 ARG A 277      19.785 -22.100  70.286  1.00 95.45           H  
ATOM   3837  N   ASP A 278      21.844 -16.596  77.393  1.00 95.67           N  
ATOM   3838  CA  ASP A 278      22.376 -17.187  78.624  1.00 95.67           C  
ATOM   3839  C   ASP A 278      21.554 -16.794  79.865  1.00 95.67           C  
ATOM   3840  O   ASP A 278      21.766 -17.330  80.960  1.00 95.67           O  
ATOM   3841  CB  ASP A 278      23.862 -16.831  78.757  1.00 95.67           C  
ATOM   3842  CG  ASP A 278      24.727 -17.507  77.687  1.00 95.67           C  
ATOM   3843  OD1 ASP A 278      24.465 -18.697  77.384  1.00 95.67           O  
ATOM   3844  OD2 ASP A 278      25.695 -16.864  77.232  1.00 95.67           O1-
ATOM   3845  H   ASP A 278      22.190 -15.685  77.126  1.00 95.67           H  
ATOM   3846  HA  ASP A 278      22.306 -18.272  78.547  1.00 95.67           H  
ATOM   3847  HB2 ASP A 278      24.220 -17.155  79.734  1.00 95.67           H  
ATOM   3848  HB3 ASP A 278      23.978 -15.749  78.694  1.00 95.67           H  
ATOM   3849  N   GLY A 279      20.576 -15.900  79.690  1.00 97.24           N  
ATOM   3850  CA  GLY A 279      19.714 -15.376  80.743  1.00 97.24           C  
ATOM   3851  C   GLY A 279      20.348 -14.227  81.530  1.00 97.24           C  
ATOM   3852  O   GLY A 279      19.903 -13.904  82.642  1.00 97.24           O  
ATOM   3853  H   GLY A 279      20.498 -15.471  78.779  1.00 97.24           H  
ATOM   3854  HA2 GLY A 279      19.431 -16.171  81.432  1.00 97.24           H  
ATOM   3855  HA3 GLY A 279      18.821 -14.987  80.254  1.00 97.24           H  
ATOM   3856  N   ASN A 280      21.398 -13.604  80.981  1.00 98.30           N  
ATOM   3857  CA  ASN A 280      21.917 -12.353  81.518  1.00 98.30           C  
ATOM   3858  C   ASN A 280      20.893 -11.249  81.258  1.00 98.30           C  
ATOM   3859  O   ASN A 280      20.182 -11.278  80.259  1.00 98.30           O  
ATOM   3860  CB  ASN A 280      23.279 -12.002  80.913  1.00 98.30           C  
ATOM   3861  CG  ASN A 280      24.288 -13.124  81.051  1.00 98.30           C  
ATOM   3862  ND2 ASN A 280      24.897 -13.532  79.967  1.00 98.30           N  
ATOM   3863  OD1 ASN A 280      24.536 -13.620  82.142  1.00 98.30           O  
ATOM   3864  H   ASN A 280      21.682 -13.863  80.046  1.00 98.30           H  
ATOM   3865  HA  ASN A 280      22.048 -12.471  82.593  1.00 98.30           H  
ATOM   3866  HB2 ASN A 280      23.688 -11.121  81.407  1.00 98.30           H  
ATOM   3867  HB3 ASN A 280      23.142 -11.747  79.862  1.00 98.30           H  
ATOM   3868 HD21 ASN A 280      25.479 -14.355  80.006  1.00 98.30           H  
ATOM   3869 HD22 ASN A 280      24.576 -13.178  79.077  1.00 98.30           H  
ATOM   3870  N   ILE A 281      20.804 -10.283  82.171  1.00 98.80           N  
ATOM   3871  CA  ILE A 281      19.829  -9.191  82.093  1.00 98.80           C  
ATOM   3872  C   ILE A 281      20.581  -7.878  82.279  1.00 98.80           C  
ATOM   3873  O   ILE A 281      21.297  -7.746  83.271  1.00 98.80           O  
ATOM   3874  CB  ILE A 281      18.710  -9.330  83.152  1.00 98.80           C  
ATOM   3875  CG1 ILE A 281      18.018 -10.713  83.127  1.00 98.80           C  
ATOM   3876  CG2 ILE A 281      17.661  -8.222  82.961  1.00 98.80           C  
ATOM   3877  CD1 ILE A 281      16.962 -10.872  84.230  1.00 98.80           C  
ATOM   3878  H   ILE A 281      21.549 -10.191  82.848  1.00 98.80           H  
ATOM   3879  HA  ILE A 281      19.367  -9.189  81.107  1.00 98.80           H  
ATOM   3880  HB  ILE A 281      19.160  -9.196  84.135  1.00 98.80           H  
ATOM   3881 HG12 ILE A 281      17.552 -10.880  82.155  1.00 98.80           H  
ATOM   3882 HG13 ILE A 281      18.767 -11.491  83.281  1.00 98.80           H  
ATOM   3883 HG21 ILE A 281      16.972  -8.204  83.805  1.00 98.80           H  
ATOM   3884 HG22 ILE A 281      18.129  -7.241  82.887  1.00 98.80           H  
ATOM   3885 HG23 ILE A 281      17.109  -8.397  82.037  1.00 98.80           H  
ATOM   3886 HD11 ILE A 281      16.028 -10.411  83.912  1.00 98.80           H  
ATOM   3887 HD12 ILE A 281      17.313 -10.410  85.152  1.00 98.80           H  
ATOM   3888 HD13 ILE A 281      16.784 -11.928  84.435  1.00 98.80           H  
ATOM   3889  N   ALA A 282      20.353  -6.925  81.380  1.00 98.87           N  
ATOM   3890  CA  ALA A 282      20.837  -5.552  81.473  1.00 98.87           C  
ATOM   3891  C   ALA A 282      19.641  -4.593  81.581  1.00 98.87           C  
ATOM   3892  O   ALA A 282      18.641  -4.766  80.884  1.00 98.87           O  
ATOM   3893  CB  ALA A 282      21.717  -5.254  80.254  1.00 98.87           C  
ATOM   3894  H   ALA A 282      19.720  -7.136  80.621  1.00 98.87           H  
ATOM   3895  HA  ALA A 282      21.457  -5.438  82.362  1.00 98.87           H  
ATOM   3896  HB1 ALA A 282      21.130  -5.316  79.338  1.00 98.87           H  
ATOM   3897  HB2 ALA A 282      22.147  -4.257  80.344  1.00 98.87           H  
ATOM   3898  HB3 ALA A 282      22.534  -5.974  80.211  1.00 98.87           H  
ATOM   3899  N   LEU A 283      19.712  -3.592  82.466  1.00 98.63           N  
ATOM   3900  CA  LEU A 283      18.639  -2.597  82.646  1.00 98.63           C  
ATOM   3901  C   LEU A 283      19.159  -1.140  82.707  1.00 98.63           C  
ATOM   3902  O   LEU A 283      18.809  -0.416  83.652  1.00 98.63           O  
ATOM   3903  CB  LEU A 283      17.740  -2.932  83.861  1.00 98.63           C  
ATOM   3904  CG  LEU A 283      17.205  -4.372  83.999  1.00 98.63           C  
ATOM   3905  CD1 LEU A 283      18.164  -5.256  84.804  1.00 98.63           C  
ATOM   3906  CD2 LEU A 283      15.884  -4.363  84.779  1.00 98.63           C  
ATOM   3907  H   LEU A 283      20.580  -3.478  82.971  1.00 98.63           H  
ATOM   3908  HA  LEU A 283      18.001  -2.632  81.764  1.00 98.63           H  
ATOM   3909  HB2 LEU A 283      18.265  -2.668  84.779  1.00 98.63           H  
ATOM   3910  HB3 LEU A 283      16.881  -2.267  83.773  1.00 98.63           H  
ATOM   3911  HG  LEU A 283      17.016  -4.807  83.018  1.00 98.63           H  
ATOM   3912 HD11 LEU A 283      18.405  -4.791  85.761  1.00 98.63           H  
ATOM   3913 HD12 LEU A 283      17.707  -6.227  84.995  1.00 98.63           H  
ATOM   3914 HD13 LEU A 283      19.089  -5.419  84.250  1.00 98.63           H  
ATOM   3915 HD21 LEU A 283      16.034  -3.955  85.778  1.00 98.63           H  
ATOM   3916 HD22 LEU A 283      15.500  -5.380  84.854  1.00 98.63           H  
ATOM   3917 HD23 LEU A 283      15.146  -3.771  84.237  1.00 98.63           H  
ATOM   3918  N   PRO A 284      20.026  -0.694  81.777  1.00 98.60           N  
ATOM   3919  CA  PRO A 284      20.618   0.637  81.839  1.00 98.60           C  
ATOM   3920  C   PRO A 284      19.600   1.739  81.522  1.00 98.60           C  
ATOM   3921  O   PRO A 284      18.710   1.586  80.683  1.00 98.60           O  
ATOM   3922  CB  PRO A 284      21.773   0.616  80.841  1.00 98.60           C  
ATOM   3923  CG  PRO A 284      21.291  -0.367  79.780  1.00 98.60           C  
ATOM   3924  CD  PRO A 284      20.490  -1.389  80.580  1.00 98.60           C  
ATOM   3925  HA  PRO A 284      21.023   0.810  82.837  1.00 98.60           H  
ATOM   3926  HB2 PRO A 284      21.986   1.599  80.421  1.00 98.60           H  
ATOM   3927  HB3 PRO A 284      22.658   0.210  81.331  1.00 98.60           H  
ATOM   3928  HG2 PRO A 284      22.132  -0.842  79.276  1.00 98.60           H  
ATOM   3929  HG3 PRO A 284      20.643   0.146  79.070  1.00 98.60           H  
ATOM   3930  HD2 PRO A 284      19.658  -1.772  79.990  1.00 98.60           H  
ATOM   3931  HD3 PRO A 284      21.161  -2.199  80.865  1.00 98.60           H  
ATOM   3932  N   PHE A 285      19.759   2.891  82.174  1.00 97.36           N  
ATOM   3933  CA  PHE A 285      18.981   4.103  81.919  1.00 97.36           C  
ATOM   3934  C   PHE A 285      19.818   5.346  82.229  1.00 97.36           C  
ATOM   3935  O   PHE A 285      20.564   5.385  83.209  1.00 97.36           O  
ATOM   3936  CB  PHE A 285      17.661   4.084  82.708  1.00 97.36           C  
ATOM   3937  CG  PHE A 285      17.817   4.059  84.213  1.00 97.36           C  
ATOM   3938  CD1 PHE A 285      18.091   2.845  84.863  1.00 97.36           C  
ATOM   3939  CD2 PHE A 285      17.713   5.247  84.959  1.00 97.36           C  
ATOM   3940  CE1 PHE A 285      18.278   2.816  86.253  1.00 97.36           C  
ATOM   3941  CE2 PHE A 285      17.881   5.215  86.352  1.00 97.36           C  
ATOM   3942  CZ  PHE A 285      18.158   3.999  87.001  1.00 97.36           C  
ATOM   3943  H   PHE A 285      20.516   2.967  82.838  1.00 97.36           H  
ATOM   3944  HA  PHE A 285      18.719   4.138  80.862  1.00 97.36           H  
ATOM   3945  HB2 PHE A 285      17.089   3.207  82.409  1.00 97.36           H  
ATOM   3946  HB3 PHE A 285      17.072   4.959  82.431  1.00 97.36           H  
ATOM   3947  HD1 PHE A 285      18.188   1.936  84.288  1.00 97.36           H  
ATOM   3948  HD2 PHE A 285      17.511   6.183  84.462  1.00 97.36           H  
ATOM   3949  HE1 PHE A 285      18.543   1.885  86.731  1.00 97.36           H  
ATOM   3950  HE2 PHE A 285      17.799   6.135  86.913  1.00 97.36           H  
ATOM   3951  HZ  PHE A 285      18.299   3.974  88.072  1.00 97.36           H  
ATOM   3952  N   ASN A 286      19.668   6.380  81.405  1.00 95.59           N  
ATOM   3953  CA  ASN A 286      20.395   7.645  81.534  1.00 95.59           C  
ATOM   3954  C   ASN A 286      19.536   8.768  82.162  1.00 95.59           C  
ATOM   3955  O   ASN A 286      20.056   9.827  82.500  1.00 95.59           O  
ATOM   3956  CB  ASN A 286      21.007   8.006  80.170  1.00 95.59           C  
ATOM   3957  CG  ASN A 286      19.966   8.310  79.115  1.00 95.59           C  
ATOM   3958  ND2 ASN A 286      20.295   8.187  77.857  1.00 95.59           N  
ATOM   3959  OD1 ASN A 286      18.836   8.644  79.427  1.00 95.59           O  
ATOM   3960  H   ASN A 286      19.024   6.284  80.632  1.00 95.59           H  
ATOM   3961  HA  ASN A 286      21.236   7.486  82.208  1.00 95.59           H  
ATOM   3962  HB2 ASN A 286      21.631   7.183  79.820  1.00 95.59           H  
ATOM   3963  HB3 ASN A 286      21.643   8.885  80.273  1.00 95.59           H  
ATOM   3964 HD21 ASN A 286      19.639   8.477  77.145  1.00 95.59           H  
ATOM   3965 HD22 ASN A 286      21.178   7.786  77.574  1.00 95.59           H  
ATOM   3966  N   SER A 287      18.247   8.512  82.405  1.00 90.91           N  
ATOM   3967  CA  SER A 287      17.337   9.421  83.115  1.00 90.91           C  
ATOM   3968  C   SER A 287      17.489   9.344  84.650  1.00 90.91           C  
ATOM   3969  O   SER A 287      18.317   8.589  85.175  1.00 90.91           O  
ATOM   3970  CB  SER A 287      15.899   9.158  82.645  1.00 90.91           C  
ATOM   3971  OG  SER A 287      15.473   7.858  83.000  1.00 90.91           O  
ATOM   3972  H   SER A 287      17.890   7.635  82.054  1.00 90.91           H  
ATOM   3973  HA  SER A 287      17.585  10.442  82.825  1.00 90.91           H  
ATOM   3974  HB2 SER A 287      15.844   9.274  81.563  1.00 90.91           H  
ATOM   3975  HB3 SER A 287      15.230   9.889  83.101  1.00 90.91           H  
ATOM   3976  HG  SER A 287      15.832   7.235  82.363  1.00 90.91           H  
ATOM   3977  N   GLU A 288      16.688  10.128  85.383  1.00 88.28           N  
ATOM   3978  CA  GLU A 288      16.645  10.147  86.861  1.00 88.28           C  
ATOM   3979  C   GLU A 288      16.191   8.811  87.477  1.00 88.28           C  
ATOM   3980  O   GLU A 288      16.555   8.459  88.601  1.00 88.28           O  
ATOM   3981  CB  GLU A 288      15.662  11.246  87.309  1.00 88.28           C  
ATOM   3982  CG  GLU A 288      16.200  12.667  87.103  1.00 88.28           C  
ATOM   3983  CD  GLU A 288      17.453  12.928  87.950  1.00 88.28           C  
ATOM   3984  OE1 GLU A 288      18.456  13.394  87.372  1.00 88.28           O  
ATOM   3985  OE2 GLU A 288      17.397  12.631  89.166  1.00 88.28           O1-
ATOM   3986  H   GLU A 288      16.117  10.807  84.900  1.00 88.28           H  
ATOM   3987  HA  GLU A 288      17.636  10.365  87.260  1.00 88.28           H  
ATOM   3988  HB2 GLU A 288      14.730  11.137  86.754  1.00 88.28           H  
ATOM   3989  HB3 GLU A 288      15.424  11.111  88.365  1.00 88.28           H  
ATOM   3990  HG2 GLU A 288      16.414  12.818  86.045  1.00 88.28           H  
ATOM   3991  HG3 GLU A 288      15.422  13.375  87.388  1.00 88.28           H  
ATOM   3992  N   GLY A 289      15.396   8.041  86.736  1.00 93.04           N  
ATOM   3993  CA  GLY A 289      14.836   6.782  87.197  1.00 93.04           C  
ATOM   3994  C   GLY A 289      14.145   6.029  86.072  1.00 93.04           C  
ATOM   3995  O   GLY A 289      13.727   6.610  85.070  1.00 93.04           O  
ATOM   3996  H   GLY A 289      15.179   8.332  85.795  1.00 93.04           H  
ATOM   3997  HA2 GLY A 289      14.111   6.968  87.989  1.00 93.04           H  
ATOM   3998  HA3 GLY A 289      15.628   6.156  87.608  1.00 93.04           H  
ATOM   3999  N   MET A 290      13.985   4.728  86.279  1.00 96.52           N  
ATOM   4000  CA  MET A 290      13.220   3.840  85.415  1.00 96.52           C  
ATOM   4001  C   MET A 290      12.509   2.813  86.286  1.00 96.52           C  
ATOM   4002  O   MET A 290      13.169   2.060  87.012  1.00 96.52           O  
ATOM   4003  CB  MET A 290      14.164   3.184  84.394  1.00 96.52           C  
ATOM   4004  CG  MET A 290      13.414   2.288  83.404  1.00 96.52           C  
ATOM   4005  SD  MET A 290      14.441   1.648  82.056  1.00 96.52           S  
ATOM   4006  CE  MET A 290      15.444   0.399  82.908  1.00 96.52           C  
ATOM   4007  H   MET A 290      14.312   4.352  87.157  1.00 96.52           H  
ATOM   4008  HA  MET A 290      12.466   4.416  84.881  1.00 96.52           H  
ATOM   4009  HB2 MET A 290      14.920   2.597  84.916  1.00 96.52           H  
ATOM   4010  HB3 MET A 290      14.666   3.970  83.830  1.00 96.52           H  
ATOM   4011  HG2 MET A 290      12.967   1.446  83.934  1.00 96.52           H  
ATOM   4012  HG3 MET A 290      12.609   2.870  82.956  1.00 96.52           H  
ATOM   4013  HE1 MET A 290      16.032   0.866  83.697  1.00 96.52           H  
ATOM   4014  HE2 MET A 290      14.798  -0.377  83.319  1.00 96.52           H  
ATOM   4015  HE3 MET A 290      16.129  -0.056  82.190  1.00 96.52           H  
ATOM   4016  N   TYR A 291      11.176   2.779  86.209  1.00 97.06           N  
ATOM   4017  CA  TYR A 291      10.388   1.718  86.833  1.00 97.06           C  
ATOM   4018  C   TYR A 291      10.782   0.407  86.168  1.00 97.06           C  
ATOM   4019  O   TYR A 291      10.585   0.256  84.965  1.00 97.06           O  
ATOM   4020  CB  TYR A 291       8.885   1.959  86.641  1.00 97.06           C  
ATOM   4021  CG  TYR A 291       8.373   3.281  87.165  1.00 97.06           C  
ATOM   4022  CD1 TYR A 291       8.343   3.536  88.548  1.00 97.06           C  
ATOM   4023  CD2 TYR A 291       7.914   4.254  86.260  1.00 97.06           C  
ATOM   4024  CE1 TYR A 291       7.899   4.785  89.026  1.00 97.06           C  
ATOM   4025  CE2 TYR A 291       7.435   5.487  86.733  1.00 97.06           C  
ATOM   4026  CZ  TYR A 291       7.441   5.761  88.117  1.00 97.06           C  
ATOM   4027  OH  TYR A 291       7.008   6.972  88.554  1.00 97.06           O  
ATOM   4028  H   TYR A 291      10.713   3.385  85.547  1.00 97.06           H  
ATOM   4029  HA  TYR A 291      10.616   1.670  87.898  1.00 97.06           H  
ATOM   4030  HB2 TYR A 291       8.658   1.903  85.576  1.00 97.06           H  
ATOM   4031  HB3 TYR A 291       8.329   1.161  87.132  1.00 97.06           H  
ATOM   4032  HD1 TYR A 291       8.650   2.769  89.243  1.00 97.06           H  
ATOM   4033  HD2 TYR A 291       7.931   4.061  85.197  1.00 97.06           H  
ATOM   4034  HE1 TYR A 291       7.869   4.992  90.086  1.00 97.06           H  
ATOM   4035  HE2 TYR A 291       7.089   6.225  86.024  1.00 97.06           H  
ATOM   4036  HH  TYR A 291       6.525   7.407  87.849  1.00 97.06           H  
ATOM   4037  N   ARG A 292      11.368  -0.520  86.920  1.00 98.60           N  
ATOM   4038  CA  ARG A 292      11.899  -1.758  86.354  1.00 98.60           C  
ATOM   4039  C   ARG A 292      11.839  -2.900  87.344  1.00 98.60           C  
ATOM   4040  O   ARG A 292      11.879  -2.694  88.556  1.00 98.60           O  
ATOM   4041  CB  ARG A 292      13.324  -1.520  85.827  1.00 98.60           C  
ATOM   4042  CG  ARG A 292      14.350  -1.274  86.945  1.00 98.60           C  
ATOM   4043  CD  ARG A 292      15.657  -0.711  86.380  1.00 98.60           C  
ATOM   4044  NE  ARG A 292      16.655  -0.470  87.440  1.00 98.60           N  
ATOM   4045  CZ  ARG A 292      16.680   0.559  88.273  1.00 98.60           C  
ATOM   4046  NH1 ARG A 292      15.762   1.486  88.280  1.00 98.60           N1+
ATOM   4047  NH2 ARG A 292      17.644   0.690  89.139  1.00 98.60           N  
ATOM   4048  H   ARG A 292      11.554  -0.320  87.891  1.00 98.60           H  
ATOM   4049  HA  ARG A 292      11.278  -2.047  85.507  1.00 98.60           H  
ATOM   4050  HB2 ARG A 292      13.304  -0.659  85.159  1.00 98.60           H  
ATOM   4051  HB3 ARG A 292      13.634  -2.385  85.242  1.00 98.60           H  
ATOM   4052  HG2 ARG A 292      13.946  -0.555  87.659  1.00 98.60           H  
ATOM   4053  HG3 ARG A 292      14.554  -2.209  87.466  1.00 98.60           H  
ATOM   4054  HD2 ARG A 292      16.065  -1.422  85.661  1.00 98.60           H  
ATOM   4055  HD3 ARG A 292      15.451   0.219  85.852  1.00 98.60           H  
ATOM   4056  HE  ARG A 292      17.444  -1.101  87.461  1.00 98.60           H  
ATOM   4057 HH11 ARG A 292      15.871   2.314  88.848  1.00 98.60           H  
ATOM   4058 HH12 ARG A 292      14.967   1.433  87.660  1.00 98.60           H  
ATOM   4059 HH21 ARG A 292      17.639   1.481  89.766  1.00 98.60           H  
ATOM   4060 HH22 ARG A 292      18.412   0.033  89.160  1.00 98.60           H  
ATOM   4061  N   GLY A 293      11.803  -4.111  86.828  1.00 98.79           N  
ATOM   4062  CA  GLY A 293      11.950  -5.301  87.637  1.00 98.79           C  
ATOM   4063  C   GLY A 293      12.460  -6.466  86.818  1.00 98.79           C  
ATOM   4064  O   GLY A 293      12.427  -6.429  85.591  1.00 98.79           O  
ATOM   4065  H   GLY A 293      11.760  -4.219  85.824  1.00 98.79           H  
ATOM   4066  HA2 GLY A 293      12.679  -5.107  88.425  1.00 98.79           H  
ATOM   4067  HA3 GLY A 293      10.993  -5.559  88.089  1.00 98.79           H  
ATOM   4068  N   PHE A 294      12.958  -7.486  87.499  1.00 98.92           N  
ATOM   4069  CA  PHE A 294      13.396  -8.714  86.860  1.00 98.92           C  
ATOM   4070  C   PHE A 294      13.246  -9.904  87.800  1.00 98.92           C  
ATOM   4071  O   PHE A 294      13.165  -9.749  89.019  1.00 98.92           O  
ATOM   4072  CB  PHE A 294      14.841  -8.572  86.354  1.00 98.92           C  
ATOM   4073  CG  PHE A 294      15.888  -8.490  87.448  1.00 98.92           C  
ATOM   4074  CD1 PHE A 294      16.279  -7.242  87.964  1.00 98.92           C  
ATOM   4075  CD2 PHE A 294      16.445  -9.671  87.976  1.00 98.92           C  
ATOM   4076  CE1 PHE A 294      17.219  -7.174  89.007  1.00 98.92           C  
ATOM   4077  CE2 PHE A 294      17.369  -9.605  89.033  1.00 98.92           C  
ATOM   4078  CZ  PHE A 294      17.760  -8.357  89.545  1.00 98.92           C  
ATOM   4079  H   PHE A 294      12.929  -7.470  88.509  1.00 98.92           H  
ATOM   4080  HA  PHE A 294      12.747  -8.899  86.004  1.00 98.92           H  
ATOM   4081  HB2 PHE A 294      14.918  -7.694  85.713  1.00 98.92           H  
ATOM   4082  HB3 PHE A 294      15.063  -9.438  85.731  1.00 98.92           H  
ATOM   4083  HD1 PHE A 294      15.853  -6.335  87.558  1.00 98.92           H  
ATOM   4084  HD2 PHE A 294      16.136 -10.634  87.597  1.00 98.92           H  
ATOM   4085  HE1 PHE A 294      17.518  -6.216  89.405  1.00 98.92           H  
ATOM   4086  HE2 PHE A 294      17.744 -10.516  89.475  1.00 98.92           H  
ATOM   4087  HZ  PHE A 294      18.460  -8.307  90.366  1.00 98.92           H  
ATOM   4088  N   VAL A 295      13.239 -11.097  87.223  1.00 98.72           N  
ATOM   4089  CA  VAL A 295      13.280 -12.364  87.947  1.00 98.72           C  
ATOM   4090  C   VAL A 295      14.052 -13.395  87.131  1.00 98.72           C  
ATOM   4091  O   VAL A 295      14.030 -13.377  85.897  1.00 98.72           O  
ATOM   4092  CB  VAL A 295      11.855 -12.826  88.310  1.00 98.72           C  
ATOM   4093  CG1 VAL A 295      10.995 -13.178  87.093  1.00 98.72           C  
ATOM   4094  CG2 VAL A 295      11.880 -14.002  89.287  1.00 98.72           C  
ATOM   4095  H   VAL A 295      13.269 -11.138  86.214  1.00 98.72           H  
ATOM   4096  HA  VAL A 295      13.821 -12.208  88.880  1.00 98.72           H  
ATOM   4097  HB  VAL A 295      11.363 -11.998  88.822  1.00 98.72           H  
ATOM   4098 HG11 VAL A 295       9.981 -13.398  87.426  1.00 98.72           H  
ATOM   4099 HG12 VAL A 295      10.956 -12.331  86.408  1.00 98.72           H  
ATOM   4100 HG13 VAL A 295      11.397 -14.049  86.574  1.00 98.72           H  
ATOM   4101 HG21 VAL A 295      10.875 -14.177  89.671  1.00 98.72           H  
ATOM   4102 HG22 VAL A 295      12.529 -13.781  90.135  1.00 98.72           H  
ATOM   4103 HG23 VAL A 295      12.220 -14.914  88.798  1.00 98.72           H  
ATOM   4104  N   ARG A 296      14.750 -14.294  87.822  1.00 97.97           N  
ATOM   4105  CA  ARG A 296      15.411 -15.463  87.234  1.00 97.97           C  
ATOM   4106  C   ARG A 296      14.879 -16.729  87.878  1.00 97.97           C  
ATOM   4107  O   ARG A 296      14.391 -16.712  89.004  1.00 97.97           O  
ATOM   4108  CB  ARG A 296      16.933 -15.385  87.398  1.00 97.97           C  
ATOM   4109  CG  ARG A 296      17.547 -14.168  86.701  1.00 97.97           C  
ATOM   4110  CD  ARG A 296      19.074 -14.259  86.746  1.00 97.97           C  
ATOM   4111  NE  ARG A 296      19.684 -13.111  86.055  1.00 97.97           N  
ATOM   4112  CZ  ARG A 296      19.957 -11.943  86.605  1.00 97.97           C  
ATOM   4113  NH1 ARG A 296      19.751 -11.713  87.876  1.00 97.97           N1+
ATOM   4114  NH2 ARG A 296      20.440 -10.981  85.869  1.00 97.97           N  
ATOM   4115  H   ARG A 296      14.688 -14.267  88.830  1.00 97.97           H  
ATOM   4116  HA  ARG A 296      15.178 -15.522  86.171  1.00 97.97           H  
ATOM   4117  HB2 ARG A 296      17.376 -16.287  86.975  1.00 97.97           H  
ATOM   4118  HB3 ARG A 296      17.176 -15.354  88.460  1.00 97.97           H  
ATOM   4119  HG2 ARG A 296      17.222 -13.256  87.201  1.00 97.97           H  
ATOM   4120  HG3 ARG A 296      17.219 -14.143  85.662  1.00 97.97           H  
ATOM   4121  HD2 ARG A 296      19.388 -15.176  86.246  1.00 97.97           H  
ATOM   4122  HD3 ARG A 296      19.407 -14.318  87.782  1.00 97.97           H  
ATOM   4123  HE  ARG A 296      19.871 -13.227  85.068  1.00 97.97           H  
ATOM   4124 HH11 ARG A 296      19.937 -10.806  88.281  1.00 97.97           H  
ATOM   4125 HH12 ARG A 296      19.420 -12.468  88.459  1.00 97.97           H  
ATOM   4126 HH21 ARG A 296      20.653 -10.077  86.267  1.00 97.97           H  
ATOM   4127 HH22 ARG A 296      20.575 -11.140  84.881  1.00 97.97           H  
ATOM   4128  N   ALA A 297      15.004 -17.842  87.169  1.00 97.23           N  
ATOM   4129  CA  ALA A 297      14.562 -19.133  87.672  1.00 97.23           C  
ATOM   4130  C   ALA A 297      15.172 -19.477  89.040  1.00 97.23           C  
ATOM   4131  O   ALA A 297      16.384 -19.641  89.167  1.00 97.23           O  
ATOM   4132  CB  ALA A 297      14.891 -20.203  86.633  1.00 97.23           C  
ATOM   4133  H   ALA A 297      15.352 -17.765  86.224  1.00 97.23           H  
ATOM   4134  HA  ALA A 297      13.480 -19.093  87.796  1.00 97.23           H  
ATOM   4135  HB1 ALA A 297      15.972 -20.286  86.518  1.00 97.23           H  
ATOM   4136  HB2 ALA A 297      14.486 -21.160  86.962  1.00 97.23           H  
ATOM   4137  HB3 ALA A 297      14.440 -19.933  85.679  1.00 97.23           H  
ATOM   4138  N   GLY A 298      14.307 -19.658  90.040  1.00 94.68           N  
ATOM   4139  CA  GLY A 298      14.706 -20.011  91.405  1.00 94.68           C  
ATOM   4140  C   GLY A 298      15.156 -18.832  92.273  1.00 94.68           C  
ATOM   4141  O   GLY A 298      15.542 -19.057  93.417  1.00 94.68           O  
ATOM   4142  H   GLY A 298      13.346 -19.392  89.881  1.00 94.68           H  
ATOM   4143  HA2 GLY A 298      13.861 -20.483  91.907  1.00 94.68           H  
ATOM   4144  HA3 GLY A 298      15.529 -20.725  91.368  1.00 94.68           H  
ATOM   4145  N   GLU A 299      15.091 -17.603  91.762  1.00 96.20           N  
ATOM   4146  CA  GLU A 299      15.365 -16.374  92.508  1.00 96.20           C  
ATOM   4147  C   GLU A 299      14.055 -15.646  92.840  1.00 96.20           C  
ATOM   4148  O   GLU A 299      13.016 -15.885  92.221  1.00 96.20           O  
ATOM   4149  CB  GLU A 299      16.329 -15.471  91.713  1.00 96.20           C  
ATOM   4150  CG  GLU A 299      17.717 -16.114  91.530  1.00 96.20           C  
ATOM   4151  CD  GLU A 299      18.700 -15.277  90.685  1.00 96.20           C  
ATOM   4152  OE1 GLU A 299      19.737 -15.853  90.287  1.00 96.20           O  
ATOM   4153  OE2 GLU A 299      18.434 -14.086  90.388  1.00 96.20           O1-
ATOM   4154  H   GLU A 299      14.731 -17.475  90.827  1.00 96.20           H  
ATOM   4155  HA  GLU A 299      15.845 -16.619  93.454  1.00 96.20           H  
ATOM   4156  HB2 GLU A 299      15.896 -15.252  90.738  1.00 96.20           H  
ATOM   4157  HB3 GLU A 299      16.453 -14.532  92.252  1.00 96.20           H  
ATOM   4158  HG2 GLU A 299      18.152 -16.282  92.514  1.00 96.20           H  
ATOM   4159  HG3 GLU A 299      17.597 -17.084  91.048  1.00 96.20           H  
ATOM   4160  N   GLU A 300      14.090 -14.745  93.823  1.00 96.88           N  
ATOM   4161  CA  GLU A 300      12.967 -13.835  94.050  1.00 96.88           C  
ATOM   4162  C   GLU A 300      12.980 -12.674  93.055  1.00 96.88           C  
ATOM   4163  O   GLU A 300      14.032 -12.180  92.643  1.00 96.88           O  
ATOM   4164  CB  GLU A 300      12.915 -13.304  95.488  1.00 96.88           C  
ATOM   4165  CG  GLU A 300      12.481 -14.378  96.500  1.00 96.88           C  
ATOM   4166  CD  GLU A 300      11.655 -13.808  97.668  1.00 96.88           C  
ATOM   4167  OE1 GLU A 300      10.871 -14.594  98.247  1.00 96.88           O  
ATOM   4168  OE2 GLU A 300      11.804 -12.606  97.987  1.00 96.88           O1-
ATOM   4169  H   GLU A 300      14.971 -14.527  94.266  1.00 96.88           H  
ATOM   4170  HA  GLU A 300      12.040 -14.382  93.877  1.00 96.88           H  
ATOM   4171  HB2 GLU A 300      13.880 -12.886  95.774  1.00 96.88           H  
ATOM   4172  HB3 GLU A 300      12.179 -12.500  95.498  1.00 96.88           H  
ATOM   4173  HG2 GLU A 300      11.873 -15.123  95.986  1.00 96.88           H  
ATOM   4174  HG3 GLU A 300      13.368 -14.883  96.882  1.00 96.88           H  
ATOM   4175  N   ALA A 301      11.783 -12.212  92.696  1.00 98.32           N  
ATOM   4176  CA  ALA A 301      11.601 -11.050  91.847  1.00 98.32           C  
ATOM   4177  C   ALA A 301      12.130  -9.773  92.518  1.00 98.32           C  
ATOM   4178  O   ALA A 301      11.787  -9.449  93.657  1.00 98.32           O  
ATOM   4179  CB  ALA A 301      10.112 -10.937  91.503  1.00 98.32           C  
ATOM   4180  H   ALA A 301      10.960 -12.652  93.080  1.00 98.32           H  
ATOM   4181  HA  ALA A 301      12.160 -11.208  90.924  1.00 98.32           H  
ATOM   4182  HB1 ALA A 301       9.932 -10.026  90.933  1.00 98.32           H  
ATOM   4183  HB2 ALA A 301       9.522 -10.895  92.419  1.00 98.32           H  
ATOM   4184  HB3 ALA A 301       9.800 -11.799  90.914  1.00 98.32           H  
ATOM   4185  N   VAL A 302      12.907  -8.995  91.771  1.00 98.43           N  
ATOM   4186  CA  VAL A 302      13.446  -7.702  92.202  1.00 98.43           C  
ATOM   4187  C   VAL A 302      12.732  -6.589  91.449  1.00 98.43           C  
ATOM   4188  O   VAL A 302      12.469  -6.694  90.255  1.00 98.43           O  
ATOM   4189  CB  VAL A 302      14.972  -7.645  92.012  1.00 98.43           C  
ATOM   4190  CG1 VAL A 302      15.554  -6.306  92.493  1.00 98.43           C  
ATOM   4191  CG2 VAL A 302      15.668  -8.761  92.802  1.00 98.43           C  
ATOM   4192  H   VAL A 302      13.122  -9.309  90.835  1.00 98.43           H  
ATOM   4193  HA  VAL A 302      13.249  -7.574  93.267  1.00 98.43           H  
ATOM   4194  HB  VAL A 302      15.204  -7.767  90.954  1.00 98.43           H  
ATOM   4195 HG11 VAL A 302      15.284  -6.129  93.535  1.00 98.43           H  
ATOM   4196 HG12 VAL A 302      16.640  -6.332  92.408  1.00 98.43           H  
ATOM   4197 HG13 VAL A 302      15.190  -5.488  91.870  1.00 98.43           H  
ATOM   4198 HG21 VAL A 302      15.362  -9.736  92.421  1.00 98.43           H  
ATOM   4199 HG22 VAL A 302      16.749  -8.685  92.689  1.00 98.43           H  
ATOM   4200 HG23 VAL A 302      15.406  -8.701  93.859  1.00 98.43           H  
ATOM   4201  N   THR A 303      12.435  -5.490  92.139  1.00 98.46           N  
ATOM   4202  CA  THR A 303      11.864  -4.281  91.530  1.00 98.46           C  
ATOM   4203  C   THR A 303      12.629  -3.053  92.011  1.00 98.46           C  
ATOM   4204  O   THR A 303      13.055  -2.999  93.164  1.00 98.46           O  
ATOM   4205  CB  THR A 303      10.358  -4.150  91.809  1.00 98.46           C  
ATOM   4206  CG2 THR A 303       9.531  -5.269  91.182  1.00 98.46           C  
ATOM   4207  OG1 THR A 303      10.108  -4.224  93.194  1.00 98.46           O  
ATOM   4208  H   THR A 303      12.775  -5.417  93.087  1.00 98.46           H  
ATOM   4209  HA  THR A 303      11.989  -4.329  90.448  1.00 98.46           H  
ATOM   4210  HB  THR A 303      10.004  -3.195  91.424  1.00 98.46           H  
ATOM   4211  HG1 THR A 303      10.553  -5.022  93.490  1.00 98.46           H  
ATOM   4212 HG21 THR A 303       9.772  -6.230  91.634  1.00 98.46           H  
ATOM   4213 HG22 THR A 303       8.471  -5.059  91.324  1.00 98.46           H  
ATOM   4214 HG23 THR A 303       9.737  -5.324  90.113  1.00 98.46           H  
ATOM   4215  N   ALA A 304      12.821  -2.071  91.135  1.00 97.44           N  
ATOM   4216  CA  ALA A 304      13.590  -0.861  91.394  1.00 97.44           C  
ATOM   4217  C   ALA A 304      13.033   0.327  90.594  1.00 97.44           C  
ATOM   4218  O   ALA A 304      12.336   0.155  89.595  1.00 97.44           O  
ATOM   4219  CB  ALA A 304      15.062  -1.129  91.056  1.00 97.44           C  
ATOM   4220  H   ALA A 304      12.434  -2.170  90.207  1.00 97.44           H  
ATOM   4221  HA  ALA A 304      13.523  -0.611  92.454  1.00 97.44           H  
ATOM   4222  HB1 ALA A 304      15.437  -1.947  91.672  1.00 97.44           H  
ATOM   4223  HB2 ALA A 304      15.660  -0.240  91.255  1.00 97.44           H  
ATOM   4224  HB3 ALA A 304      15.157  -1.402  90.005  1.00 97.44           H  
ATOM   4225  N   ILE A 305      13.351   1.543  91.040  1.00 95.91           N  
ATOM   4226  CA  ILE A 305      12.881   2.793  90.420  1.00 95.91           C  
ATOM   4227  C   ILE A 305      14.065   3.730  90.192  1.00 95.91           C  
ATOM   4228  O   ILE A 305      14.355   4.126  89.066  1.00 95.91           O  
ATOM   4229  CB  ILE A 305      11.768   3.441  91.281  1.00 95.91           C  
ATOM   4230  CG1 ILE A 305      10.603   2.439  91.475  1.00 95.91           C  
ATOM   4231  CG2 ILE A 305      11.282   4.750  90.634  1.00 95.91           C  
ATOM   4232  CD1 ILE A 305       9.426   2.975  92.291  1.00 95.91           C  
ATOM   4233  H   ILE A 305      13.907   1.602  91.881  1.00 95.91           H  
ATOM   4234  HA  ILE A 305      12.458   2.580  89.438  1.00 95.91           H  
ATOM   4235  HB  ILE A 305      12.177   3.681  92.263  1.00 95.91           H  
ATOM   4236 HG12 ILE A 305      10.250   2.094  90.504  1.00 95.91           H  
ATOM   4237 HG13 ILE A 305      10.970   1.567  92.018  1.00 95.91           H  
ATOM   4238 HG21 ILE A 305      10.576   5.255  91.294  1.00 95.91           H  
ATOM   4239 HG22 ILE A 305      10.794   4.532  89.684  1.00 95.91           H  
ATOM   4240 HG23 ILE A 305      12.111   5.438  90.466  1.00 95.91           H  
ATOM   4241 HD11 ILE A 305       8.912   3.777  91.763  1.00 95.91           H  
ATOM   4242 HD12 ILE A 305       9.811   3.339  93.243  1.00 95.91           H  
ATOM   4243 HD13 ILE A 305       8.717   2.167  92.478  1.00 95.91           H  
ATOM   4244  N   TYR A 306      14.811   4.027  91.250  1.00 92.83           N  
ATOM   4245  CA  TYR A 306      15.907   4.994  91.217  1.00 92.83           C  
ATOM   4246  C   TYR A 306      17.250   4.353  90.852  1.00 92.83           C  
ATOM   4247  O   TYR A 306      17.377   3.123  90.764  1.00 92.83           O  
ATOM   4248  CB  TYR A 306      15.936   5.728  92.566  1.00 92.83           C  
ATOM   4249  CG  TYR A 306      14.572   6.273  92.951  1.00 92.83           C  
ATOM   4250  CD1 TYR A 306      13.986   7.281  92.160  1.00 92.83           C  
ATOM   4251  CD2 TYR A 306      13.849   5.700  94.018  1.00 92.83           C  
ATOM   4252  CE1 TYR A 306      12.674   7.710  92.425  1.00 92.83           C  
ATOM   4253  CE2 TYR A 306      12.541   6.142  94.297  1.00 92.83           C  
ATOM   4254  CZ  TYR A 306      11.953   7.139  93.493  1.00 92.83           C  
ATOM   4255  OH  TYR A 306      10.691   7.563  93.728  1.00 92.83           O  
ATOM   4256  H   TYR A 306      14.512   3.692  92.155  1.00 92.83           H  
ATOM   4257  HA  TYR A 306      15.693   5.736  90.448  1.00 92.83           H  
ATOM   4258  HB2 TYR A 306      16.287   5.042  93.336  1.00 92.83           H  
ATOM   4259  HB3 TYR A 306      16.641   6.557  92.509  1.00 92.83           H  
ATOM   4260  HD1 TYR A 306      14.524   7.697  91.322  1.00 92.83           H  
ATOM   4261  HD2 TYR A 306      14.267   4.897  94.607  1.00 92.83           H  
ATOM   4262  HE1 TYR A 306      12.212   8.454  91.794  1.00 92.83           H  
ATOM   4263  HE2 TYR A 306      11.968   5.699  95.098  1.00 92.83           H  
ATOM   4264  HH  TYR A 306      10.402   8.192  93.062  1.00 92.83           H  
ATOM   4265  N   ARG A 307      18.258   5.205  90.633  1.00 87.76           N  
ATOM   4266  CA  ARG A 307      19.668   4.794  90.662  1.00 87.76           C  
ATOM   4267  C   ARG A 307      20.060   4.401  92.091  1.00 87.76           C  
ATOM   4268  O   ARG A 307      19.515   4.951  93.050  1.00 87.76           O  
ATOM   4269  CB  ARG A 307      20.579   5.909  90.122  1.00 87.76           C  
ATOM   4270  CG  ARG A 307      20.285   6.226  88.650  1.00 87.76           C  
ATOM   4271  CD  ARG A 307      21.291   7.227  88.084  1.00 87.76           C  
ATOM   4272  NE  ARG A 307      20.937   7.608  86.707  1.00 87.76           N  
ATOM   4273  CZ  ARG A 307      21.759   8.002  85.757  1.00 87.76           C  
ATOM   4274  NH1 ARG A 307      23.058   7.971  85.871  1.00 87.76           N1+
ATOM   4275  NH2 ARG A 307      21.251   8.480  84.672  1.00 87.76           N  
ATOM   4276  H   ARG A 307      18.062   6.194  90.686  1.00 87.76           H  
ATOM   4277  HA  ARG A 307      19.800   3.908  90.040  1.00 87.76           H  
ATOM   4278  HB2 ARG A 307      21.616   5.587  90.213  1.00 87.76           H  
ATOM   4279  HB3 ARG A 307      20.449   6.811  90.721  1.00 87.76           H  
ATOM   4280  HG2 ARG A 307      19.283   6.648  88.567  1.00 87.76           H  
ATOM   4281  HG3 ARG A 307      20.348   5.308  88.064  1.00 87.76           H  
ATOM   4282  HD2 ARG A 307      22.281   6.773  88.114  1.00 87.76           H  
ATOM   4283  HD3 ARG A 307      21.293   8.120  88.709  1.00 87.76           H  
ATOM   4284  HE  ARG A 307      19.957   7.680  86.475  1.00 87.76           H  
ATOM   4285 HH11 ARG A 307      23.631   8.275  85.096  1.00 87.76           H  
ATOM   4286 HH12 ARG A 307      23.467   7.586  86.710  1.00 87.76           H  
ATOM   4287 HH21 ARG A 307      21.810   8.920  83.955  1.00 87.76           H  
ATOM   4288 HH22 ARG A 307      20.248   8.583  84.616  1.00 87.76           H  
ATOM   4289  N   SER A 308      20.949   3.418  92.194  1.00 73.55           N  
ATOM   4290  CA  SER A 308      21.570   2.955  93.445  1.00 73.55           C  
ATOM   4291  C   SER A 308      22.579   3.949  94.005  1.00 73.55           C  
ATOM   4292  O   SER A 308      23.206   4.644  93.174  1.00 73.55           O  
ATOM   4293  CB  SER A 308      22.231   1.597  93.215  1.00 73.55           C  
ATOM   4294  OG  SER A 308      22.940   1.650  91.994  1.00 73.55           O  
ATOM   4295  OXT SER A 308      22.715   3.939  95.246  1.00 73.55           O1-
ATOM   4296  H   SER A 308      21.370   3.060  91.350  1.00 73.55           H  
ATOM   4297  HA  SER A 308      20.808   2.848  94.217  1.00 73.55           H  
ATOM   4298  HB2 SER A 308      22.904   1.372  94.042  1.00 73.55           H  
ATOM   4299  HB3 SER A 308      21.467   0.822  93.157  1.00 73.55           H  
ATOM   4300  HG  SER A 308      23.493   2.432  92.055  1.00 73.55           H  
TER    4301      SER A 308 
ATOM   4302  N   MET B   1      35.665  18.288  42.420  1.00 62.56           N  
ATOM   4303  CA  MET B   1      34.667  18.129  43.501  1.00 62.56           C  
ATOM   4304  C   MET B   1      34.044  16.761  43.338  1.00 62.56           C  
ATOM   4305  O   MET B   1      33.701  16.441  42.210  1.00 62.56           O  
ATOM   4306  CB  MET B   1      33.596  19.226  43.420  1.00 62.56           C  
ATOM   4307  CG  MET B   1      33.964  20.414  44.309  1.00 62.56           C  
ATOM   4308  SD  MET B   1      33.064  21.928  43.897  1.00 62.56           S  
ATOM   4309  CE  MET B   1      33.336  22.865  45.429  1.00 62.56           C  
ATOM   4310  H   MET B   1      36.396  17.600  42.517  1.00 62.56           H  
ATOM   4311  HA  MET B   1      35.146  18.170  44.479  1.00 62.56           H  
ATOM   4312  HB2 MET B   1      32.638  18.833  43.760  1.00 62.56           H  
ATOM   4313  HB3 MET B   1      33.478  19.554  42.387  1.00 62.56           H  
ATOM   4314  HG2 MET B   1      33.751  20.146  45.344  1.00 62.56           H  
ATOM   4315  HG3 MET B   1      35.031  20.623  44.223  1.00 62.56           H  
ATOM   4316  HE1 MET B   1      32.852  23.838  45.354  1.00 62.56           H  
ATOM   4317  HE2 MET B   1      32.912  22.325  46.277  1.00 62.56           H  
ATOM   4318  HE3 MET B   1      34.404  23.009  45.594  1.00 62.56           H  
ATOM   4319  H2  MET B   1      36.059  19.218  42.434  1.00 62.56           H  
ATOM   4320  H3  MET B   1      35.203  18.129  41.536  1.00 62.56           H  
ATOM   4321  N   ARG B   2      33.986  15.951  44.400  1.00 89.94           N  
ATOM   4322  CA  ARG B   2      33.409  14.601  44.349  1.00 89.94           C  
ATOM   4323  C   ARG B   2      31.993  14.657  44.906  1.00 89.94           C  
ATOM   4324  O   ARG B   2      31.805  15.211  45.971  1.00 89.94           O  
ATOM   4325  CB  ARG B   2      34.261  13.602  45.151  1.00 89.94           C  
ATOM   4326  CG  ARG B   2      35.560  13.226  44.429  1.00 89.94           C  
ATOM   4327  CD  ARG B   2      36.326  12.169  45.232  1.00 89.94           C  
ATOM   4328  NE  ARG B   2      37.569  11.759  44.546  1.00 89.94           N  
ATOM   4329  CZ  ARG B   2      38.546  11.053  45.090  1.00 89.94           C  
ATOM   4330  NH1 ARG B   2      38.502  10.652  46.331  1.00 89.94           N1+
ATOM   4331  NH2 ARG B   2      39.591  10.724  44.382  1.00 89.94           N  
ATOM   4332  H   ARG B   2      34.164  16.310  45.327  1.00 89.94           H  
ATOM   4333  HA  ARG B   2      33.337  14.247  43.321  1.00 89.94           H  
ATOM   4334  HB2 ARG B   2      33.679  12.692  45.297  1.00 89.94           H  
ATOM   4335  HB3 ARG B   2      34.485  14.015  46.135  1.00 89.94           H  
ATOM   4336  HG2 ARG B   2      36.184  14.112  44.310  1.00 89.94           H  
ATOM   4337  HG3 ARG B   2      35.320  12.822  43.445  1.00 89.94           H  
ATOM   4338  HD2 ARG B   2      35.686  11.296  45.368  1.00 89.94           H  
ATOM   4339  HD3 ARG B   2      36.559  12.578  46.215  1.00 89.94           H  
ATOM   4340  HE  ARG B   2      37.623  11.934  43.554  1.00 89.94           H  
ATOM   4341 HH11 ARG B   2      37.645  10.774  46.851  1.00 89.94           H  
ATOM   4342 HH12 ARG B   2      39.198  10.033  46.723  1.00 89.94           H  
ATOM   4343 HH21 ARG B   2      39.615  10.920  43.392  1.00 89.94           H  
ATOM   4344 HH22 ARG B   2      40.287  10.124  44.801  1.00 89.94           H  
ATOM   4345  N   TYR B   3      31.041  14.126  44.161  1.00 98.31           N  
ATOM   4346  CA  TYR B   3      29.717  13.765  44.645  1.00 98.31           C  
ATOM   4347  C   TYR B   3      29.343  12.445  43.980  1.00 98.31           C  
ATOM   4348  O   TYR B   3      29.915  12.071  42.947  1.00 98.31           O  
ATOM   4349  CB  TYR B   3      28.669  14.858  44.362  1.00 98.31           C  
ATOM   4350  CG  TYR B   3      28.422  15.174  42.896  1.00 98.31           C  
ATOM   4351  CD1 TYR B   3      28.888  16.394  42.372  1.00 98.31           C  
ATOM   4352  CD2 TYR B   3      27.732  14.269  42.060  1.00 98.31           C  
ATOM   4353  CE1 TYR B   3      28.718  16.688  41.008  1.00 98.31           C  
ATOM   4354  CE2 TYR B   3      27.591  14.541  40.689  1.00 98.31           C  
ATOM   4355  CZ  TYR B   3      28.089  15.749  40.166  1.00 98.31           C  
ATOM   4356  OH  TYR B   3      28.043  15.998  38.838  1.00 98.31           O  
ATOM   4357  H   TYR B   3      31.296  13.700  43.280  1.00 98.31           H  
ATOM   4358  HA  TYR B   3      29.760  13.605  45.722  1.00 98.31           H  
ATOM   4359  HB2 TYR B   3      28.972  15.766  44.885  1.00 98.31           H  
ATOM   4360  HB3 TYR B   3      27.720  14.552  44.803  1.00 98.31           H  
ATOM   4361  HD1 TYR B   3      29.375  17.102  43.027  1.00 98.31           H  
ATOM   4362  HD2 TYR B   3      27.321  13.353  42.460  1.00 98.31           H  
ATOM   4363  HE1 TYR B   3      29.081  17.620  40.603  1.00 98.31           H  
ATOM   4364  HE2 TYR B   3      27.115  13.836  40.024  1.00 98.31           H  
ATOM   4365  HH  TYR B   3      28.340  16.887  38.631  1.00 98.31           H  
ATOM   4366  N   SER B   4      28.366  11.765  44.556  1.00 98.86           N  
ATOM   4367  CA  SER B   4      27.757  10.582  43.963  1.00 98.86           C  
ATOM   4368  C   SER B   4      26.277  10.529  44.309  1.00 98.86           C  
ATOM   4369  O   SER B   4      25.857  11.008  45.359  1.00 98.86           O  
ATOM   4370  CB  SER B   4      28.478   9.312  44.411  1.00 98.86           C  
ATOM   4371  OG  SER B   4      28.645   9.307  45.801  1.00 98.86           O  
ATOM   4372  H   SER B   4      27.929  12.148  45.382  1.00 98.86           H  
ATOM   4373  HA  SER B   4      27.835  10.643  42.878  1.00 98.86           H  
ATOM   4374  HB2 SER B   4      29.457   9.261  43.935  1.00 98.86           H  
ATOM   4375  HB3 SER B   4      27.887   8.441  44.128  1.00 98.86           H  
ATOM   4376  HG  SER B   4      29.045  10.138  46.069  1.00 98.86           H  
ATOM   4377  N   LEU B   5      25.490   9.975  43.396  1.00 98.95           N  
ATOM   4378  CA  LEU B   5      24.052   9.800  43.533  1.00 98.95           C  
ATOM   4379  C   LEU B   5      23.688   8.443  42.945  1.00 98.95           C  
ATOM   4380  O   LEU B   5      24.122   8.116  41.841  1.00 98.95           O  
ATOM   4381  CB  LEU B   5      23.346  10.955  42.799  1.00 98.95           C  
ATOM   4382  CG  LEU B   5      21.814  10.838  42.675  1.00 98.95           C  
ATOM   4383  CD1 LEU B   5      21.097  11.012  44.011  1.00 98.95           C  
ATOM   4384  CD2 LEU B   5      21.305  11.927  41.734  1.00 98.95           C  
ATOM   4385  H   LEU B   5      25.907   9.649  42.536  1.00 98.95           H  
ATOM   4386  HA  LEU B   5      23.771   9.819  44.586  1.00 98.95           H  
ATOM   4387  HB2 LEU B   5      23.764  11.016  41.795  1.00 98.95           H  
ATOM   4388  HB3 LEU B   5      23.585  11.886  43.312  1.00 98.95           H  
ATOM   4389  HG  LEU B   5      21.546   9.871  42.248  1.00 98.95           H  
ATOM   4390 HD11 LEU B   5      21.395  10.222  44.700  1.00 98.95           H  
ATOM   4391 HD12 LEU B   5      21.335  11.984  44.442  1.00 98.95           H  
ATOM   4392 HD13 LEU B   5      20.020  10.941  43.862  1.00 98.95           H  
ATOM   4393 HD21 LEU B   5      21.571  12.906  42.131  1.00 98.95           H  
ATOM   4394 HD22 LEU B   5      20.222  11.857  41.634  1.00 98.95           H  
ATOM   4395 HD23 LEU B   5      21.752  11.809  40.748  1.00 98.95           H  
ATOM   4396  N   ALA B   6      22.865   7.682  43.652  1.00 98.97           N  
ATOM   4397  CA  ALA B   6      22.212   6.496  43.123  1.00 98.97           C  
ATOM   4398  C   ALA B   6      20.703   6.594  43.336  1.00 98.97           C  
ATOM   4399  O   ALA B   6      20.246   7.209  44.298  1.00 98.97           O  
ATOM   4400  CB  ALA B   6      22.828   5.242  43.747  1.00 98.97           C  
ATOM   4401  H   ALA B   6      22.568   8.009  44.561  1.00 98.97           H  
ATOM   4402  HA  ALA B   6      22.379   6.446  42.047  1.00 98.97           H  
ATOM   4403  HB1 ALA B   6      22.363   4.351  43.326  1.00 98.97           H  
ATOM   4404  HB2 ALA B   6      22.686   5.250  44.827  1.00 98.97           H  
ATOM   4405  HB3 ALA B   6      23.895   5.230  43.527  1.00 98.97           H  
ATOM   4406  N   VAL B   7      19.941   5.973  42.439  1.00 98.97           N  
ATOM   4407  CA  VAL B   7      18.479   5.878  42.499  1.00 98.97           C  
ATOM   4408  C   VAL B   7      18.021   4.457  42.191  1.00 98.97           C  
ATOM   4409  O   VAL B   7      18.665   3.749  41.412  1.00 98.97           O  
ATOM   4410  CB  VAL B   7      17.778   6.884  41.561  1.00 98.97           C  
ATOM   4411  CG1 VAL B   7      18.147   8.332  41.891  1.00 98.97           C  
ATOM   4412  CG2 VAL B   7      18.061   6.630  40.073  1.00 98.97           C  
ATOM   4413  H   VAL B   7      20.406   5.479  41.691  1.00 98.97           H  
ATOM   4414  HA  VAL B   7      18.165   6.109  43.518  1.00 98.97           H  
ATOM   4415  HB  VAL B   7      16.704   6.777  41.710  1.00 98.97           H  
ATOM   4416 HG11 VAL B   7      19.209   8.510  41.718  1.00 98.97           H  
ATOM   4417 HG12 VAL B   7      17.924   8.533  42.939  1.00 98.97           H  
ATOM   4418 HG13 VAL B   7      17.566   9.013  41.269  1.00 98.97           H  
ATOM   4419 HG21 VAL B   7      17.577   7.398  39.471  1.00 98.97           H  
ATOM   4420 HG22 VAL B   7      19.135   6.648  39.887  1.00 98.97           H  
ATOM   4421 HG23 VAL B   7      17.661   5.659  39.777  1.00 98.97           H  
ATOM   4422  N   HIS B   8      16.875   4.056  42.740  1.00 98.77           N  
ATOM   4423  CA  HIS B   8      16.156   2.860  42.312  1.00 98.77           C  
ATOM   4424  C   HIS B   8      14.676   3.142  42.065  1.00 98.77           C  
ATOM   4425  O   HIS B   8      14.051   3.948  42.747  1.00 98.77           O  
ATOM   4426  CB  HIS B   8      16.354   1.679  43.274  1.00 98.77           C  
ATOM   4427  CG  HIS B   8      15.724   1.850  44.633  1.00 98.77           C  
ATOM   4428  CD2 HIS B   8      16.400   1.918  45.814  1.00 98.77           C  
ATOM   4429  ND1 HIS B   8      14.381   1.888  44.950  1.00 98.77           N  
ATOM   4430  CE1 HIS B   8      14.271   2.028  46.282  1.00 98.77           C  
ATOM   4431  NE2 HIS B   8      15.477   2.036  46.843  1.00 98.77           N  
ATOM   4432  H   HIS B   8      16.414   4.676  43.390  1.00 98.77           H  
ATOM   4433  HA  HIS B   8      16.576   2.559  41.352  1.00 98.77           H  
ATOM   4434  HB2 HIS B   8      17.423   1.507  43.393  1.00 98.77           H  
ATOM   4435  HB3 HIS B   8      15.934   0.780  42.819  1.00 98.77           H  
ATOM   4436  HD1 HIS B   8      13.588   1.900  44.326  1.00 98.77           H  
ATOM   4437  HD2 HIS B   8      17.469   1.819  45.935  1.00 98.77           H  
ATOM   4438  HE1 HIS B   8      13.351   2.126  46.840  1.00 98.77           H  
ATOM   4439  N   GLY B   9      14.103   2.419  41.108  1.00 97.26           N  
ATOM   4440  CA  GLY B   9      12.678   2.429  40.769  1.00 97.26           C  
ATOM   4441  C   GLY B   9      11.934   1.163  41.208  1.00 97.26           C  
ATOM   4442  O   GLY B   9      10.817   0.920  40.758  1.00 97.26           O  
ATOM   4443  H   GLY B   9      14.701   1.777  40.608  1.00 97.26           H  
ATOM   4444  HA2 GLY B   9      12.192   3.291  41.226  1.00 97.26           H  
ATOM   4445  HA3 GLY B   9      12.581   2.523  39.687  1.00 97.26           H  
ATOM   4446  N   GLY B  10      12.571   0.322  42.025  1.00 94.64           N  
ATOM   4447  CA  GLY B  10      12.003  -0.930  42.517  1.00 94.64           C  
ATOM   4448  C   GLY B  10      12.784  -2.170  42.091  1.00 94.64           C  
ATOM   4449  O   GLY B  10      13.220  -2.276  40.941  1.00 94.64           O  
ATOM   4450  H   GLY B  10      13.504   0.568  42.322  1.00 94.64           H  
ATOM   4451  HA2 GLY B  10      11.978  -0.877  43.606  1.00 94.64           H  
ATOM   4452  HA3 GLY B  10      10.976  -1.054  42.174  1.00 94.64           H  
ATOM   4453  N   ALA B  11      12.933  -3.113  43.021  1.00 91.59           N  
ATOM   4454  CA  ALA B  11      13.297  -4.497  42.723  1.00 91.59           C  
ATOM   4455  C   ALA B  11      12.071  -5.290  42.234  1.00 91.59           C  
ATOM   4456  O   ALA B  11      10.947  -4.798  42.309  1.00 91.59           O  
ATOM   4457  CB  ALA B  11      13.941  -5.117  43.967  1.00 91.59           C  
ATOM   4458  H   ALA B  11      12.594  -2.923  43.954  1.00 91.59           H  
ATOM   4459  HA  ALA B  11      14.038  -4.518  41.924  1.00 91.59           H  
ATOM   4460  HB1 ALA B  11      13.269  -5.022  44.820  1.00 91.59           H  
ATOM   4461  HB2 ALA B  11      14.884  -4.616  44.186  1.00 91.59           H  
ATOM   4462  HB3 ALA B  11      14.146  -6.174  43.800  1.00 91.59           H  
ATOM   4463  N   GLY B  12      12.279  -6.507  41.720  1.00 79.88           N  
ATOM   4464  CA  GLY B  12      11.189  -7.323  41.176  1.00 79.88           C  
ATOM   4465  C   GLY B  12      10.645  -6.743  39.871  1.00 79.88           C  
ATOM   4466  O   GLY B  12       9.476  -6.397  39.770  1.00 79.88           O  
ATOM   4467  H   GLY B  12      13.231  -6.833  41.634  1.00 79.88           H  
ATOM   4468  HA2 GLY B  12      10.373  -7.372  41.898  1.00 79.88           H  
ATOM   4469  HA3 GLY B  12      11.555  -8.332  40.984  1.00 79.88           H  
ATOM   4470  N   THR B  13      11.505  -6.575  38.870  1.00 72.63           N  
ATOM   4471  CA  THR B  13      11.125  -5.939  37.601  1.00 72.63           C  
ATOM   4472  C   THR B  13      10.143  -6.791  36.804  1.00 72.63           C  
ATOM   4473  O   THR B  13       9.987  -7.993  37.024  1.00 72.63           O  
ATOM   4474  CB  THR B  13      12.360  -5.626  36.742  1.00 72.63           C  
ATOM   4475  CG2 THR B  13      13.320  -4.671  37.453  1.00 72.63           C  
ATOM   4476  OG1 THR B  13      13.064  -6.801  36.413  1.00 72.63           O  
ATOM   4477  H   THR B  13      12.467  -6.856  38.995  1.00 72.63           H  
ATOM   4478  HA  THR B  13      10.632  -4.996  37.833  1.00 72.63           H  
ATOM   4479  HB  THR B  13      12.046  -5.152  35.811  1.00 72.63           H  
ATOM   4480  HG1 THR B  13      12.548  -7.282  35.763  1.00 72.63           H  
ATOM   4481 HG21 THR B  13      12.949  -3.648  37.376  1.00 72.63           H  
ATOM   4482 HG22 THR B  13      14.306  -4.721  36.990  1.00 72.63           H  
ATOM   4483 HG23 THR B  13      13.414  -4.915  38.511  1.00 72.63           H  
ATOM   4484  N   ILE B  14       9.549  -6.180  35.776  1.00 72.14           N  
ATOM   4485  CA  ILE B  14       8.938  -6.966  34.705  1.00 72.14           C  
ATOM   4486  C   ILE B  14      10.012  -7.914  34.172  1.00 72.14           C  
ATOM   4487  O   ILE B  14      11.149  -7.501  33.925  1.00 72.14           O  
ATOM   4488  CB  ILE B  14       8.381  -6.058  33.593  1.00 72.14           C  
ATOM   4489  CG1 ILE B  14       7.287  -5.144  34.182  1.00 72.14           C  
ATOM   4490  CG2 ILE B  14       7.837  -6.882  32.408  1.00 72.14           C  
ATOM   4491  CD1 ILE B  14       6.835  -4.074  33.197  1.00 72.14           C  
ATOM   4492  H   ILE B  14       9.772  -5.212  35.594  1.00 72.14           H  
ATOM   4493  HA  ILE B  14       8.123  -7.555  35.126  1.00 72.14           H  
ATOM   4494  HB  ILE B  14       9.196  -5.432  33.228  1.00 72.14           H  
ATOM   4495 HG12 ILE B  14       6.430  -5.744  34.485  1.00 72.14           H  
ATOM   4496 HG13 ILE B  14       7.664  -4.625  35.063  1.00 72.14           H  
ATOM   4497 HG21 ILE B  14       8.634  -7.489  31.979  1.00 72.14           H  
ATOM   4498 HG22 ILE B  14       7.022  -7.526  32.738  1.00 72.14           H  
ATOM   4499 HG23 ILE B  14       7.492  -6.231  31.605  1.00 72.14           H  
ATOM   4500 HD11 ILE B  14       6.166  -3.382  33.708  1.00 72.14           H  
ATOM   4501 HD12 ILE B  14       6.308  -4.542  32.367  1.00 72.14           H  
ATOM   4502 HD13 ILE B  14       7.703  -3.529  32.824  1.00 72.14           H  
ATOM   4503  N   LEU B  15       9.652  -9.188  34.028  1.00 76.97           N  
ATOM   4504  CA  LEU B  15      10.562 -10.195  33.500  1.00 76.97           C  
ATOM   4505  C   LEU B  15      11.108  -9.740  32.147  1.00 76.97           C  
ATOM   4506  O   LEU B  15      10.345  -9.274  31.299  1.00 76.97           O  
ATOM   4507  CB  LEU B  15       9.837 -11.542  33.352  1.00 76.97           C  
ATOM   4508  CG  LEU B  15       9.355 -12.158  34.676  1.00 76.97           C  
ATOM   4509  CD1 LEU B  15       8.576 -13.437  34.367  1.00 76.97           C  
ATOM   4510  CD2 LEU B  15      10.514 -12.496  35.612  1.00 76.97           C  
ATOM   4511  H   LEU B  15       8.749  -9.473  34.379  1.00 76.97           H  
ATOM   4512  HA  LEU B  15      11.402 -10.303  34.187  1.00 76.97           H  
ATOM   4513  HB2 LEU B  15       8.979 -11.401  32.693  1.00 76.97           H  
ATOM   4514  HB3 LEU B  15      10.513 -12.249  32.871  1.00 76.97           H  
ATOM   4515  HG  LEU B  15       8.681 -11.462  35.177  1.00 76.97           H  
ATOM   4516 HD11 LEU B  15       9.234 -14.168  33.896  1.00 76.97           H  
ATOM   4517 HD12 LEU B  15       8.195 -13.857  35.298  1.00 76.97           H  
ATOM   4518 HD13 LEU B  15       7.737 -13.214  33.708  1.00 76.97           H  
ATOM   4519 HD21 LEU B  15      11.007 -11.586  35.954  1.00 76.97           H  
ATOM   4520 HD22 LEU B  15      10.137 -13.012  36.494  1.00 76.97           H  
ATOM   4521 HD23 LEU B  15      11.242 -13.139  35.115  1.00 76.97           H  
ATOM   4522  N   LYS B  16      12.406  -9.946  31.917  1.00 81.66           N  
ATOM   4523  CA  LYS B  16      13.072  -9.576  30.658  1.00 81.66           C  
ATOM   4524  C   LYS B  16      12.352 -10.131  29.423  1.00 81.66           C  
ATOM   4525  O   LYS B  16      12.278  -9.466  28.401  1.00 81.66           O  
ATOM   4526  CB  LYS B  16      14.531 -10.050  30.735  1.00 81.66           C  
ATOM   4527  CG  LYS B  16      15.391  -9.494  29.591  1.00 81.66           C  
ATOM   4528  CD  LYS B  16      16.867  -9.837  29.830  1.00 81.66           C  
ATOM   4529  CE  LYS B  16      17.749  -9.202  28.751  1.00 81.66           C  
ATOM   4530  NZ  LYS B  16      19.189  -9.457  29.016  1.00 81.66           N1+
ATOM   4531  H   LYS B  16      12.972 -10.282  32.682  1.00 81.66           H  
ATOM   4532  HA  LYS B  16      13.060  -8.490  30.564  1.00 81.66           H  
ATOM   4533  HB2 LYS B  16      14.954  -9.712  31.681  1.00 81.66           H  
ATOM   4534  HB3 LYS B  16      14.565 -11.139  30.719  1.00 81.66           H  
ATOM   4535  HG2 LYS B  16      15.277  -8.411  29.547  1.00 81.66           H  
ATOM   4536  HG3 LYS B  16      15.069  -9.923  28.642  1.00 81.66           H  
ATOM   4537  HD2 LYS B  16      17.163  -9.451  30.805  1.00 81.66           H  
ATOM   4538  HD3 LYS B  16      16.992 -10.919  29.823  1.00 81.66           H  
ATOM   4539  HE2 LYS B  16      17.459  -9.597  27.777  1.00 81.66           H  
ATOM   4540  HE3 LYS B  16      17.556  -8.129  28.743  1.00 81.66           H  
ATOM   4541  HZ1 LYS B  16      19.766  -9.002  28.323  1.00 81.66           H  
ATOM   4542  HZ2 LYS B  16      19.448  -9.086  29.919  1.00 81.66           H  
ATOM   4543  HZ3 LYS B  16      19.393 -10.446  29.019  1.00 81.66           H  
ATOM   4544  N   SER B  17      11.749 -11.318  29.535  1.00 81.65           N  
ATOM   4545  CA  SER B  17      10.952 -11.949  28.472  1.00 81.65           C  
ATOM   4546  C   SER B  17       9.626 -11.241  28.155  1.00 81.65           C  
ATOM   4547  O   SER B  17       9.071 -11.449  27.080  1.00 81.65           O  
ATOM   4548  CB  SER B  17      10.666 -13.401  28.864  1.00 81.65           C  
ATOM   4549  OG  SER B  17      10.000 -13.454  30.115  1.00 81.65           O  
ATOM   4550  H   SER B  17      11.794 -11.789  30.427  1.00 81.65           H  
ATOM   4551  HA  SER B  17      11.536 -11.953  27.552  1.00 81.65           H  
ATOM   4552  HB2 SER B  17      10.051 -13.873  28.098  1.00 81.65           H  
ATOM   4553  HB3 SER B  17      11.610 -13.942  28.936  1.00 81.65           H  
ATOM   4554  HG  SER B  17       9.928 -14.375  30.379  1.00 81.65           H  
ATOM   4555  N   LYS B  18       9.112 -10.414  29.073  1.00 83.26           N  
ATOM   4556  CA  LYS B  18       7.891  -9.605  28.924  1.00 83.26           C  
ATOM   4557  C   LYS B  18       8.186  -8.119  28.675  1.00 83.26           C  
ATOM   4558  O   LYS B  18       7.246  -7.337  28.524  1.00 83.26           O  
ATOM   4559  CB  LYS B  18       7.002  -9.772  30.170  1.00 83.26           C  
ATOM   4560  CG  LYS B  18       6.456 -11.192  30.388  1.00 83.26           C  
ATOM   4561  CD  LYS B  18       5.489 -11.183  31.585  1.00 83.26           C  
ATOM   4562  CE  LYS B  18       4.899 -12.565  31.890  1.00 83.26           C  
ATOM   4563  NZ  LYS B  18       4.002 -12.518  33.080  1.00 83.26           N1+
ATOM   4564  H   LYS B  18       9.644 -10.285  29.922  1.00 83.26           H  
ATOM   4565  HA  LYS B  18       7.338  -9.945  28.049  1.00 83.26           H  
ATOM   4566  HB2 LYS B  18       6.153  -9.096  30.077  1.00 83.26           H  
ATOM   4567  HB3 LYS B  18       7.573  -9.475  31.050  1.00 83.26           H  
ATOM   4568  HG2 LYS B  18       7.280 -11.878  30.589  1.00 83.26           H  
ATOM   4569  HG3 LYS B  18       5.925 -11.519  29.494  1.00 83.26           H  
ATOM   4570  HD2 LYS B  18       4.676 -10.487  31.375  1.00 83.26           H  
ATOM   4571  HD3 LYS B  18       6.028 -10.827  32.463  1.00 83.26           H  
ATOM   4572  HE2 LYS B  18       4.350 -12.915  31.016  1.00 83.26           H  
ATOM   4573  HE3 LYS B  18       5.720 -13.259  32.072  1.00 83.26           H  
ATOM   4574  HZ1 LYS B  18       3.216 -11.899  32.936  1.00 83.26           H  
ATOM   4575  HZ2 LYS B  18       4.488 -12.175  33.897  1.00 83.26           H  
ATOM   4576  HZ3 LYS B  18       3.641 -13.432  33.316  1.00 83.26           H  
ATOM   4577  N   MET B  19       9.454  -7.707  28.668  1.00 88.16           N  
ATOM   4578  CA  MET B  19       9.835  -6.318  28.438  1.00 88.16           C  
ATOM   4579  C   MET B  19       9.905  -6.025  26.938  1.00 88.16           C  
ATOM   4580  O   MET B  19      10.581  -6.732  26.193  1.00 88.16           O  
ATOM   4581  CB  MET B  19      11.167  -6.008  29.132  1.00 88.16           C  
ATOM   4582  CG  MET B  19      11.380  -4.492  29.215  1.00 88.16           C  
ATOM   4583  SD  MET B  19      10.301  -3.624  30.390  1.00 88.16           S  
ATOM   4584  CE  MET B  19      11.167  -4.057  31.926  1.00 88.16           C  
ATOM   4585  H   MET B  19      10.193  -8.391  28.751  1.00 88.16           H  
ATOM   4586  HA  MET B  19       9.073  -5.676  28.879  1.00 88.16           H  
ATOM   4587  HB2 MET B  19      11.167  -6.427  30.140  1.00 88.16           H  
ATOM   4588  HB3 MET B  19      11.986  -6.459  28.571  1.00 88.16           H  
ATOM   4589  HG2 MET B  19      11.233  -4.062  28.224  1.00 88.16           H  
ATOM   4590  HG3 MET B  19      12.414  -4.289  29.494  1.00 88.16           H  
ATOM   4591  HE1 MET B  19      11.183  -5.138  32.059  1.00 88.16           H  
ATOM   4592  HE2 MET B  19      12.193  -3.695  31.878  1.00 88.16           H  
ATOM   4593  HE3 MET B  19      10.665  -3.592  32.775  1.00 88.16           H  
ATOM   4594  N   THR B  20       9.223  -4.968  26.488  1.00 92.37           N  
ATOM   4595  CA  THR B  20       9.412  -4.453  25.124  1.00 92.37           C  
ATOM   4596  C   THR B  20      10.528  -3.409  25.107  1.00 92.37           C  
ATOM   4597  O   THR B  20      10.726  -2.725  26.116  1.00 92.37           O  
ATOM   4598  CB  THR B  20       8.138  -3.884  24.475  1.00 92.37           C  
ATOM   4599  CG2 THR B  20       6.922  -4.789  24.669  1.00 92.37           C  
ATOM   4600  OG1 THR B  20       7.815  -2.593  24.940  1.00 92.37           O  
ATOM   4601  H   THR B  20       8.718  -4.387  27.143  1.00 92.37           H  
ATOM   4602  HA  THR B  20       9.715  -5.292  24.498  1.00 92.37           H  
ATOM   4603  HB  THR B  20       8.325  -3.803  23.405  1.00 92.37           H  
ATOM   4604  HG1 THR B  20       7.656  -2.080  24.143  1.00 92.37           H  
ATOM   4605 HG21 THR B  20       6.632  -4.816  25.718  1.00 92.37           H  
ATOM   4606 HG22 THR B  20       6.091  -4.403  24.078  1.00 92.37           H  
ATOM   4607 HG23 THR B  20       7.159  -5.799  24.331  1.00 92.37           H  
ATOM   4608  N   PRO B  21      11.224  -3.221  23.972  1.00 94.79           N  
ATOM   4609  CA  PRO B  21      12.243  -2.184  23.848  1.00 94.79           C  
ATOM   4610  C   PRO B  21      11.724  -0.780  24.178  1.00 94.79           C  
ATOM   4611  O   PRO B  21      12.432  -0.012  24.826  1.00 94.79           O  
ATOM   4612  CB  PRO B  21      12.735  -2.271  22.401  1.00 94.79           C  
ATOM   4613  CG  PRO B  21      12.472  -3.726  22.024  1.00 94.79           C  
ATOM   4614  CD  PRO B  21      11.173  -4.032  22.762  1.00 94.79           C  
ATOM   4615  HA  PRO B  21      13.066  -2.422  24.523  1.00 94.79           H  
ATOM   4616  HB2 PRO B  21      12.139  -1.622  21.759  1.00 94.79           H  
ATOM   4617  HB3 PRO B  21      13.792  -2.016  22.320  1.00 94.79           H  
ATOM   4618  HG2 PRO B  21      13.272  -4.357  22.412  1.00 94.79           H  
ATOM   4619  HG3 PRO B  21      12.365  -3.854  20.947  1.00 94.79           H  
ATOM   4620  HD2 PRO B  21      11.126  -5.098  22.983  1.00 94.79           H  
ATOM   4621  HD3 PRO B  21      10.322  -3.727  22.154  1.00 94.79           H  
ATOM   4622  N   GLU B  22      10.483  -0.438  23.799  1.00 95.51           N  
ATOM   4623  CA  GLU B  22       9.915   0.872  24.147  1.00 95.51           C  
ATOM   4624  C   GLU B  22       9.706   1.018  25.656  1.00 95.51           C  
ATOM   4625  O   GLU B  22       9.997   2.071  26.223  1.00 95.51           O  
ATOM   4626  CB  GLU B  22       8.572   1.144  23.450  1.00 95.51           C  
ATOM   4627  CG  GLU B  22       8.597   1.079  21.916  1.00 95.51           C  
ATOM   4628  CD  GLU B  22       8.335  -0.321  21.341  1.00 95.51           C  
ATOM   4629  OE1 GLU B  22       8.390  -0.439  20.098  1.00 95.51           O  
ATOM   4630  OE2 GLU B  22       8.107  -1.266  22.142  1.00 95.51           O1-
ATOM   4631  H   GLU B  22       9.921  -1.070  23.245  1.00 95.51           H  
ATOM   4632  HA  GLU B  22      10.616   1.648  23.842  1.00 95.51           H  
ATOM   4633  HB2 GLU B  22       8.282   2.159  23.719  1.00 95.51           H  
ATOM   4634  HB3 GLU B  22       7.797   0.489  23.852  1.00 95.51           H  
ATOM   4635  HG2 GLU B  22       7.820   1.746  21.544  1.00 95.51           H  
ATOM   4636  HG3 GLU B  22       9.554   1.459  21.558  1.00 95.51           H  
ATOM   4637  N   LYS B  23       9.224  -0.039  26.320  1.00 92.74           N  
ATOM   4638  CA  LYS B  23       8.972  -0.016  27.762  1.00 92.74           C  
ATOM   4639  C   LYS B  23      10.279   0.053  28.552  1.00 92.74           C  
ATOM   4640  O   LYS B  23      10.382   0.836  29.492  1.00 92.74           O  
ATOM   4641  CB  LYS B  23       8.109  -1.226  28.140  1.00 92.74           C  
ATOM   4642  CG  LYS B  23       7.437  -0.998  29.495  1.00 92.74           C  
ATOM   4643  CD  LYS B  23       6.492  -2.150  29.848  1.00 92.74           C  
ATOM   4644  CE  LYS B  23       5.710  -1.783  31.113  1.00 92.74           C  
ATOM   4645  NZ  LYS B  23       4.630  -2.762  31.389  1.00 92.74           N1+
ATOM   4646  H   LYS B  23       9.059  -0.894  25.809  1.00 92.74           H  
ATOM   4647  HA  LYS B  23       8.427   0.900  27.992  1.00 92.74           H  
ATOM   4648  HB2 LYS B  23       8.720  -2.129  28.164  1.00 92.74           H  
ATOM   4649  HB3 LYS B  23       7.330  -1.353  27.389  1.00 92.74           H  
ATOM   4650  HG2 LYS B  23       8.204  -0.902  30.265  1.00 92.74           H  
ATOM   4651  HG3 LYS B  23       6.866  -0.070  29.454  1.00 92.74           H  
ATOM   4652  HD2 LYS B  23       7.070  -3.060  30.010  1.00 92.74           H  
ATOM   4653  HD3 LYS B  23       5.800  -2.304  29.021  1.00 92.74           H  
ATOM   4654  HE2 LYS B  23       5.284  -0.788  30.980  1.00 92.74           H  
ATOM   4655  HE3 LYS B  23       6.402  -1.727  31.953  1.00 92.74           H  
ATOM   4656  HZ1 LYS B  23       3.965  -2.779  30.628  1.00 92.74           H  
ATOM   4657  HZ2 LYS B  23       5.020  -3.686  31.504  1.00 92.74           H  
ATOM   4658  HZ3 LYS B  23       4.147  -2.510  32.240  1.00 92.74           H  
ATOM   4659  N   GLU B  24      11.289  -0.701  28.127  1.00 95.27           N  
ATOM   4660  CA  GLU B  24      12.645  -0.637  28.676  1.00 95.27           C  
ATOM   4661  C   GLU B  24      13.232   0.774  28.542  1.00 95.27           C  
ATOM   4662  O   GLU B  24      13.667   1.365  29.530  1.00 95.27           O  
ATOM   4663  CB  GLU B  24      13.510  -1.687  27.963  1.00 95.27           C  
ATOM   4664  CG  GLU B  24      14.926  -1.783  28.551  1.00 95.27           C  
ATOM   4665  CD  GLU B  24      15.590  -3.159  28.367  1.00 95.27           C  
ATOM   4666  OE1 GLU B  24      16.836  -3.209  28.284  1.00 95.27           O  
ATOM   4667  OE2 GLU B  24      14.869  -4.188  28.388  1.00 95.27           O1-
ATOM   4668  H   GLU B  24      11.122  -1.324  27.350  1.00 95.27           H  
ATOM   4669  HA  GLU B  24      12.611  -0.881  29.738  1.00 95.27           H  
ATOM   4670  HB2 GLU B  24      13.000  -2.646  28.058  1.00 95.27           H  
ATOM   4671  HB3 GLU B  24      13.581  -1.458  26.899  1.00 95.27           H  
ATOM   4672  HG2 GLU B  24      15.539  -1.012  28.084  1.00 95.27           H  
ATOM   4673  HG3 GLU B  24      14.872  -1.563  29.618  1.00 95.27           H  
ATOM   4674  N   ALA B  25      13.159   1.363  27.343  1.00 97.21           N  
ATOM   4675  CA  ALA B  25      13.623   2.726  27.100  1.00 97.21           C  
ATOM   4676  C   ALA B  25      12.902   3.760  27.982  1.00 97.21           C  
ATOM   4677  O   ALA B  25      13.539   4.706  28.454  1.00 97.21           O  
ATOM   4678  CB  ALA B  25      13.445   3.043  25.612  1.00 97.21           C  
ATOM   4679  H   ALA B  25      12.794   0.837  26.562  1.00 97.21           H  
ATOM   4680  HA  ALA B  25      14.686   2.772  27.338  1.00 97.21           H  
ATOM   4681  HB1 ALA B  25      14.005   2.325  25.013  1.00 97.21           H  
ATOM   4682  HB2 ALA B  25      13.814   4.046  25.402  1.00 97.21           H  
ATOM   4683  HB3 ALA B  25      12.391   2.986  25.339  1.00 97.21           H  
ATOM   4684  N   ALA B  26      11.604   3.570  28.243  1.00 97.10           N  
ATOM   4685  CA  ALA B  26      10.823   4.437  29.117  1.00 97.10           C  
ATOM   4686  C   ALA B  26      11.273   4.344  30.587  1.00 97.10           C  
ATOM   4687  O   ALA B  26      11.474   5.383  31.218  1.00 97.10           O  
ATOM   4688  CB  ALA B  26       9.337   4.114  28.936  1.00 97.10           C  
ATOM   4689  H   ALA B  26      11.129   2.804  27.785  1.00 97.10           H  
ATOM   4690  HA  ALA B  26      10.978   5.467  28.797  1.00 97.10           H  
ATOM   4691  HB1 ALA B  26       9.105   3.137  29.361  1.00 97.10           H  
ATOM   4692  HB2 ALA B  26       9.084   4.115  27.875  1.00 97.10           H  
ATOM   4693  HB3 ALA B  26       8.741   4.879  29.433  1.00 97.10           H  
ATOM   4694  N   TYR B  27      11.532   3.137  31.106  1.00 96.63           N  
ATOM   4695  CA  TYR B  27      12.109   2.960  32.446  1.00 96.63           C  
ATOM   4696  C   TYR B  27      13.488   3.615  32.564  1.00 96.63           C  
ATOM   4697  O   TYR B  27      13.743   4.355  33.514  1.00 96.63           O  
ATOM   4698  CB  TYR B  27      12.207   1.470  32.803  1.00 96.63           C  
ATOM   4699  CG  TYR B  27      10.896   0.852  33.234  1.00 96.63           C  
ATOM   4700  CD1 TYR B  27      10.288   1.288  34.425  1.00 96.63           C  
ATOM   4701  CD2 TYR B  27      10.302  -0.178  32.482  1.00 96.63           C  
ATOM   4702  CE1 TYR B  27       9.080   0.715  34.859  1.00 96.63           C  
ATOM   4703  CE2 TYR B  27       9.086  -0.744  32.905  1.00 96.63           C  
ATOM   4704  CZ  TYR B  27       8.461  -0.283  34.083  1.00 96.63           C  
ATOM   4705  OH  TYR B  27       7.261  -0.791  34.471  1.00 96.63           O  
ATOM   4706  H   TYR B  27      11.341   2.317  30.548  1.00 96.63           H  
ATOM   4707  HA  TYR B  27      11.463   3.453  33.173  1.00 96.63           H  
ATOM   4708  HB2 TYR B  27      12.902   1.359  33.635  1.00 96.63           H  
ATOM   4709  HB3 TYR B  27      12.623   0.917  31.960  1.00 96.63           H  
ATOM   4710  HD1 TYR B  27      10.747   2.071  35.009  1.00 96.63           H  
ATOM   4711  HD2 TYR B  27      10.785  -0.538  31.585  1.00 96.63           H  
ATOM   4712  HE1 TYR B  27       8.627   1.058  35.778  1.00 96.63           H  
ATOM   4713  HE2 TYR B  27       8.642  -1.548  32.338  1.00 96.63           H  
ATOM   4714  HH  TYR B  27       6.970  -0.333  35.263  1.00 96.63           H  
ATOM   4715  N   HIS B  28      14.362   3.412  31.575  1.00 98.07           N  
ATOM   4716  CA  HIS B  28      15.665   4.076  31.532  1.00 98.07           C  
ATOM   4717  C   HIS B  28      15.541   5.606  31.484  1.00 98.07           C  
ATOM   4718  O   HIS B  28      16.317   6.305  32.131  1.00 98.07           O  
ATOM   4719  CB  HIS B  28      16.455   3.560  30.324  1.00 98.07           C  
ATOM   4720  CG  HIS B  28      17.110   2.230  30.572  1.00 98.07           C  
ATOM   4721  CD2 HIS B  28      16.780   1.017  30.032  1.00 98.07           C  
ATOM   4722  ND1 HIS B  28      18.228   2.029  31.342  1.00 98.07           N  
ATOM   4723  CE1 HIS B  28      18.562   0.734  31.277  1.00 98.07           C  
ATOM   4724  NE2 HIS B  28      17.699   0.075  30.498  1.00 98.07           N  
ATOM   4725  H   HIS B  28      14.115   2.766  30.839  1.00 98.07           H  
ATOM   4726  HA  HIS B  28      16.218   3.832  32.439  1.00 98.07           H  
ATOM   4727  HB2 HIS B  28      17.255   4.268  30.110  1.00 98.07           H  
ATOM   4728  HB3 HIS B  28      15.810   3.500  29.447  1.00 98.07           H  
ATOM   4729  HD1 HIS B  28      18.800   2.750  31.759  1.00 98.07           H  
ATOM   4730  HD2 HIS B  28      15.981   0.823  29.333  1.00 98.07           H  
ATOM   4731  HE1 HIS B  28      19.440   0.294  31.727  1.00 98.07           H  
ATOM   4732  N   ALA B  29      14.568   6.144  30.744  1.00 98.67           N  
ATOM   4733  CA  ALA B  29      14.318   7.581  30.696  1.00 98.67           C  
ATOM   4734  C   ALA B  29      13.813   8.134  32.038  1.00 98.67           C  
ATOM   4735  O   ALA B  29      14.264   9.200  32.448  1.00 98.67           O  
ATOM   4736  CB  ALA B  29      13.346   7.881  29.550  1.00 98.67           C  
ATOM   4737  H   ALA B  29      13.960   5.532  30.219  1.00 98.67           H  
ATOM   4738  HA  ALA B  29      15.259   8.090  30.485  1.00 98.67           H  
ATOM   4739  HB1 ALA B  29      12.380   7.416  29.751  1.00 98.67           H  
ATOM   4740  HB2 ALA B  29      13.212   8.959  29.462  1.00 98.67           H  
ATOM   4741  HB3 ALA B  29      13.740   7.491  28.612  1.00 98.67           H  
ATOM   4742  N   GLY B  30      12.931   7.409  32.736  1.00 98.55           N  
ATOM   4743  CA  GLY B  30      12.474   7.773  34.080  1.00 98.55           C  
ATOM   4744  C   GLY B  30      13.619   7.797  35.097  1.00 98.55           C  
ATOM   4745  O   GLY B  30      13.784   8.778  35.816  1.00 98.55           O  
ATOM   4746  H   GLY B  30      12.566   6.562  32.326  1.00 98.55           H  
ATOM   4747  HA2 GLY B  30      12.006   8.757  34.060  1.00 98.55           H  
ATOM   4748  HA3 GLY B  30      11.735   7.045  34.410  1.00 98.55           H  
ATOM   4749  N   LEU B  31      14.478   6.770  35.088  1.00 98.81           N  
ATOM   4750  CA  LEU B  31      15.678   6.728  35.934  1.00 98.81           C  
ATOM   4751  C   LEU B  31      16.642   7.885  35.628  1.00 98.81           C  
ATOM   4752  O   LEU B  31      17.172   8.494  36.552  1.00 98.81           O  
ATOM   4753  CB  LEU B  31      16.401   5.383  35.740  1.00 98.81           C  
ATOM   4754  CG  LEU B  31      15.664   4.153  36.292  1.00 98.81           C  
ATOM   4755  CD1 LEU B  31      16.342   2.893  35.751  1.00 98.81           C  
ATOM   4756  CD2 LEU B  31      15.666   4.108  37.821  1.00 98.81           C  
ATOM   4757  H   LEU B  31      14.279   5.985  34.486  1.00 98.81           H  
ATOM   4758  HA  LEU B  31      15.382   6.835  36.978  1.00 98.81           H  
ATOM   4759  HB2 LEU B  31      16.570   5.242  34.672  1.00 98.81           H  
ATOM   4760  HB3 LEU B  31      17.374   5.441  36.227  1.00 98.81           H  
ATOM   4761  HG  LEU B  31      14.631   4.151  35.945  1.00 98.81           H  
ATOM   4762 HD11 LEU B  31      16.240   2.861  34.667  1.00 98.81           H  
ATOM   4763 HD12 LEU B  31      17.401   2.901  36.014  1.00 98.81           H  
ATOM   4764 HD13 LEU B  31      15.871   2.003  36.169  1.00 98.81           H  
ATOM   4765 HD21 LEU B  31      16.689   4.088  38.196  1.00 98.81           H  
ATOM   4766 HD22 LEU B  31      15.137   3.220  38.167  1.00 98.81           H  
ATOM   4767 HD23 LEU B  31      15.154   4.983  38.222  1.00 98.81           H  
ATOM   4768  N   ARG B  32      16.853   8.216  34.345  1.00 98.83           N  
ATOM   4769  CA  ARG B  32      17.690   9.362  33.951  1.00 98.83           C  
ATOM   4770  C   ARG B  32      17.126  10.688  34.448  1.00 98.83           C  
ATOM   4771  O   ARG B  32      17.890  11.457  35.008  1.00 98.83           O  
ATOM   4772  CB  ARG B  32      17.904   9.419  32.435  1.00 98.83           C  
ATOM   4773  CG  ARG B  32      18.986   8.435  31.970  1.00 98.83           C  
ATOM   4774  CD  ARG B  32      19.312   8.649  30.487  1.00 98.83           C  
ATOM   4775  NE  ARG B  32      18.176   8.287  29.613  1.00 98.83           N  
ATOM   4776  CZ  ARG B  32      17.961   7.115  29.041  1.00 98.83           C  
ATOM   4777  NH1 ARG B  32      18.801   6.126  29.166  1.00 98.83           N1+
ATOM   4778  NH2 ARG B  32      16.891   6.915  28.321  1.00 98.83           N  
ATOM   4779  H   ARG B  32      16.410   7.659  33.629  1.00 98.83           H  
ATOM   4780  HA  ARG B  32      18.662   9.278  34.439  1.00 98.83           H  
ATOM   4781  HB2 ARG B  32      16.962   9.224  31.921  1.00 98.83           H  
ATOM   4782  HB3 ARG B  32      18.233  10.424  32.173  1.00 98.83           H  
ATOM   4783  HG2 ARG B  32      19.894   8.609  32.547  1.00 98.83           H  
ATOM   4784  HG3 ARG B  32      18.661   7.407  32.132  1.00 98.83           H  
ATOM   4785  HD2 ARG B  32      20.200   8.071  30.231  1.00 98.83           H  
ATOM   4786  HD3 ARG B  32      19.562   9.699  30.336  1.00 98.83           H  
ATOM   4787  HE  ARG B  32      17.501   9.023  29.460  1.00 98.83           H  
ATOM   4788 HH11 ARG B  32      18.645   5.233  28.721  1.00 98.83           H  
ATOM   4789 HH12 ARG B  32      19.616   6.272  29.745  1.00 98.83           H  
ATOM   4790 HH21 ARG B  32      16.218   7.660  28.212  1.00 98.83           H  
ATOM   4791 HH22 ARG B  32      16.712   6.005  27.920  1.00 98.83           H  
ATOM   4792  N   ARG B  33      15.814  10.925  34.332  1.00 98.89           N  
ATOM   4793  CA  ARG B  33      15.176  12.139  34.878  1.00 98.89           C  
ATOM   4794  C   ARG B  33      15.394  12.278  36.386  1.00 98.89           C  
ATOM   4795  O   ARG B  33      15.679  13.372  36.860  1.00 98.89           O  
ATOM   4796  CB  ARG B  33      13.672  12.143  34.577  1.00 98.89           C  
ATOM   4797  CG  ARG B  33      13.364  12.540  33.129  1.00 98.89           C  
ATOM   4798  CD  ARG B  33      11.852  12.719  32.928  1.00 98.89           C  
ATOM   4799  NE  ARG B  33      11.112  11.439  32.849  1.00 98.89           N  
ATOM   4800  CZ  ARG B  33      10.857  10.747  31.755  1.00 98.89           C  
ATOM   4801  NH1 ARG B  33      11.328  11.103  30.592  1.00 98.89           N1+
ATOM   4802  NH2 ARG B  33      10.110   9.689  31.792  1.00 98.89           N  
ATOM   4803  H   ARG B  33      15.243  10.236  33.862  1.00 98.89           H  
ATOM   4804  HA  ARG B  33      15.640  13.020  34.435  1.00 98.89           H  
ATOM   4805  HB2 ARG B  33      13.196  12.874  35.233  1.00 98.89           H  
ATOM   4806  HB3 ARG B  33      13.242  11.166  34.796  1.00 98.89           H  
ATOM   4807  HG2 ARG B  33      13.756  11.795  32.437  1.00 98.89           H  
ATOM   4808  HG3 ARG B  33      13.852  13.493  32.922  1.00 98.89           H  
ATOM   4809  HD2 ARG B  33      11.454  13.308  33.754  1.00 98.89           H  
ATOM   4810  HD3 ARG B  33      11.688  13.300  32.021  1.00 98.89           H  
ATOM   4811  HE  ARG B  33      10.673  11.102  33.693  1.00 98.89           H  
ATOM   4812 HH11 ARG B  33      11.088  10.575  29.764  1.00 98.89           H  
ATOM   4813 HH12 ARG B  33      11.947  11.902  30.569  1.00 98.89           H  
ATOM   4814 HH21 ARG B  33       9.855   9.158  30.971  1.00 98.89           H  
ATOM   4815 HH22 ARG B  33       9.570   9.523  32.629  1.00 98.89           H  
ATOM   4816  N   ALA B  34      15.297  11.175  37.129  1.00 98.95           N  
ATOM   4817  CA  ALA B  34      15.562  11.173  38.565  1.00 98.95           C  
ATOM   4818  C   ALA B  34      17.029  11.489  38.894  1.00 98.95           C  
ATOM   4819  O   ALA B  34      17.302  12.301  39.778  1.00 98.95           O  
ATOM   4820  CB  ALA B  34      15.128   9.821  39.129  1.00 98.95           C  
ATOM   4821  H   ALA B  34      15.000  10.316  36.689  1.00 98.95           H  
ATOM   4822  HA  ALA B  34      14.963  11.953  39.035  1.00 98.95           H  
ATOM   4823  HB1 ALA B  34      14.081   9.650  38.877  1.00 98.95           H  
ATOM   4824  HB2 ALA B  34      15.735   9.017  38.712  1.00 98.95           H  
ATOM   4825  HB3 ALA B  34      15.242   9.829  40.212  1.00 98.95           H  
ATOM   4826  N   LEU B  35      17.971  10.894  38.152  1.00 98.93           N  
ATOM   4827  CA  LEU B  35      19.394  11.211  38.281  1.00 98.93           C  
ATOM   4828  C   LEU B  35      19.678  12.673  37.934  1.00 98.93           C  
ATOM   4829  O   LEU B  35      20.346  13.340  38.707  1.00 98.93           O  
ATOM   4830  CB  LEU B  35      20.241  10.277  37.401  1.00 98.93           C  
ATOM   4831  CG  LEU B  35      20.315   8.829  37.904  1.00 98.93           C  
ATOM   4832  CD1 LEU B  35      21.014   7.966  36.854  1.00 98.93           C  
ATOM   4833  CD2 LEU B  35      21.107   8.711  39.209  1.00 98.93           C  
ATOM   4834  H   LEU B  35      17.682  10.229  37.448  1.00 98.93           H  
ATOM   4835  HA  LEU B  35      19.684  11.089  39.325  1.00 98.93           H  
ATOM   4836  HB2 LEU B  35      21.255  10.673  37.348  1.00 98.93           H  
ATOM   4837  HB3 LEU B  35      19.832  10.288  36.390  1.00 98.93           H  
ATOM   4838  HG  LEU B  35      19.310   8.438  38.060  1.00 98.93           H  
ATOM   4839 HD11 LEU B  35      20.967   6.919  37.154  1.00 98.93           H  
ATOM   4840 HD12 LEU B  35      20.520   8.080  35.890  1.00 98.93           H  
ATOM   4841 HD13 LEU B  35      22.061   8.260  36.778  1.00 98.93           H  
ATOM   4842 HD21 LEU B  35      21.172   7.668  39.515  1.00 98.93           H  
ATOM   4843 HD22 LEU B  35      22.113   9.111  39.075  1.00 98.93           H  
ATOM   4844 HD23 LEU B  35      20.607   9.266  40.002  1.00 98.93           H  
ATOM   4845  N   GLU B  36      19.145  13.187  36.825  1.00 98.85           N  
ATOM   4846  CA  GLU B  36      19.310  14.581  36.399  1.00 98.85           C  
ATOM   4847  C   GLU B  36      18.788  15.565  37.457  1.00 98.85           C  
ATOM   4848  O   GLU B  36      19.465  16.547  37.763  1.00 98.85           O  
ATOM   4849  CB  GLU B  36      18.570  14.803  35.066  1.00 98.85           C  
ATOM   4850  CG  GLU B  36      19.289  14.182  33.852  1.00 98.85           C  
ATOM   4851  CD  GLU B  36      18.407  14.088  32.589  1.00 98.85           C  
ATOM   4852  OE1 GLU B  36      18.845  13.417  31.623  1.00 98.85           O  
ATOM   4853  OE2 GLU B  36      17.286  14.649  32.573  1.00 98.85           O1-
ATOM   4854  H   GLU B  36      18.613  12.575  36.222  1.00 98.85           H  
ATOM   4855  HA  GLU B  36      20.369  14.796  36.257  1.00 98.85           H  
ATOM   4856  HB2 GLU B  36      17.569  14.381  35.154  1.00 98.85           H  
ATOM   4857  HB3 GLU B  36      18.470  15.873  34.887  1.00 98.85           H  
ATOM   4858  HG2 GLU B  36      20.171  14.784  33.632  1.00 98.85           H  
ATOM   4859  HG3 GLU B  36      19.637  13.182  34.110  1.00 98.85           H  
ATOM   4860  N   ALA B  37      17.625  15.286  38.056  1.00 98.94           N  
ATOM   4861  CA  ALA B  37      17.038  16.122  39.101  1.00 98.94           C  
ATOM   4862  C   ALA B  37      17.932  16.206  40.351  1.00 98.94           C  
ATOM   4863  O   ALA B  37      18.217  17.303  40.833  1.00 98.94           O  
ATOM   4864  CB  ALA B  37      15.643  15.581  39.441  1.00 98.94           C  
ATOM   4865  H   ALA B  37      17.103  14.480  37.742  1.00 98.94           H  
ATOM   4866  HA  ALA B  37      16.930  17.135  38.715  1.00 98.94           H  
ATOM   4867  HB1 ALA B  37      15.179  16.207  40.202  1.00 98.94           H  
ATOM   4868  HB2 ALA B  37      15.018  15.585  38.548  1.00 98.94           H  
ATOM   4869  HB3 ALA B  37      15.714  14.560  39.819  1.00 98.94           H  
ATOM   4870  N   GLY B  38      18.408  15.064  40.858  1.00 98.94           N  
ATOM   4871  CA  GLY B  38      19.305  15.048  42.016  1.00 98.94           C  
ATOM   4872  C   GLY B  38      20.707  15.576  41.694  1.00 98.94           C  
ATOM   4873  O   GLY B  38      21.301  16.312  42.478  1.00 98.94           O  
ATOM   4874  H   GLY B  38      18.148  14.192  40.421  1.00 98.94           H  
ATOM   4875  HA2 GLY B  38      19.395  14.026  42.384  1.00 98.94           H  
ATOM   4876  HA3 GLY B  38      18.881  15.662  42.810  1.00 98.94           H  
ATOM   4877  N   GLU B  39      21.245  15.251  40.519  1.00 98.74           N  
ATOM   4878  CA  GLU B  39      22.586  15.662  40.109  1.00 98.74           C  
ATOM   4879  C   GLU B  39      22.671  17.170  39.850  1.00 98.74           C  
ATOM   4880  O   GLU B  39      23.706  17.765  40.138  1.00 98.74           O  
ATOM   4881  CB  GLU B  39      23.020  14.878  38.864  1.00 98.74           C  
ATOM   4882  CG  GLU B  39      24.538  14.949  38.649  1.00 98.74           C  
ATOM   4883  CD  GLU B  39      24.986  14.572  37.235  1.00 98.74           C  
ATOM   4884  OE1 GLU B  39      26.208  14.414  37.040  1.00 98.74           O  
ATOM   4885  OE2 GLU B  39      24.206  14.727  36.270  1.00 98.74           O1-
ATOM   4886  H   GLU B  39      20.724  14.651  39.895  1.00 98.74           H  
ATOM   4887  HA  GLU B  39      23.277  15.428  40.919  1.00 98.74           H  
ATOM   4888  HB2 GLU B  39      22.765  13.826  38.990  1.00 98.74           H  
ATOM   4889  HB3 GLU B  39      22.483  15.276  38.004  1.00 98.74           H  
ATOM   4890  HG2 GLU B  39      25.013  14.292  39.378  1.00 98.74           H  
ATOM   4891  HG3 GLU B  39      24.894  15.963  38.837  1.00 98.74           H  
ATOM   4892  N   ALA B  40      21.602  17.814  39.366  1.00 98.73           N  
ATOM   4893  CA  ALA B  40      21.550  19.270  39.225  1.00 98.73           C  
ATOM   4894  C   ALA B  40      21.827  19.974  40.565  1.00 98.73           C  
ATOM   4895  O   ALA B  40      22.674  20.865  40.632  1.00 98.73           O  
ATOM   4896  CB  ALA B  40      20.186  19.661  38.647  1.00 98.73           C  
ATOM   4897  H   ALA B  40      20.788  17.279  39.097  1.00 98.73           H  
ATOM   4898  HA  ALA B  40      22.325  19.584  38.525  1.00 98.73           H  
ATOM   4899  HB1 ALA B  40      20.054  19.203  37.666  1.00 98.73           H  
ATOM   4900  HB2 ALA B  40      20.131  20.746  38.543  1.00 98.73           H  
ATOM   4901  HB3 ALA B  40      19.386  19.325  39.307  1.00 98.73           H  
ATOM   4902  N   VAL B  41      21.205  19.497  41.649  1.00 98.82           N  
ATOM   4903  CA  VAL B  41      21.445  19.998  43.011  1.00 98.82           C  
ATOM   4904  C   VAL B  41      22.914  19.814  43.407  1.00 98.82           C  
ATOM   4905  O   VAL B  41      23.570  20.759  43.846  1.00 98.82           O  
ATOM   4906  CB  VAL B  41      20.515  19.290  44.016  1.00 98.82           C  
ATOM   4907  CG1 VAL B  41      20.774  19.748  45.450  1.00 98.82           C  
ATOM   4908  CG2 VAL B  41      19.034  19.542  43.702  1.00 98.82           C  
ATOM   4909  H   VAL B  41      20.552  18.736  41.524  1.00 98.82           H  
ATOM   4910  HA  VAL B  41      21.233  21.066  43.034  1.00 98.82           H  
ATOM   4911  HB  VAL B  41      20.693  18.215  43.978  1.00 98.82           H  
ATOM   4912 HG11 VAL B  41      21.782  19.480  45.768  1.00 98.82           H  
ATOM   4913 HG12 VAL B  41      20.074  19.227  46.104  1.00 98.82           H  
ATOM   4914 HG13 VAL B  41      20.624  20.823  45.539  1.00 98.82           H  
ATOM   4915 HG21 VAL B  41      18.781  19.142  42.719  1.00 98.82           H  
ATOM   4916 HG22 VAL B  41      18.823  20.611  43.721  1.00 98.82           H  
ATOM   4917 HG23 VAL B  41      18.408  19.039  44.438  1.00 98.82           H  
ATOM   4918  N   LEU B  42      23.470  18.617  43.202  1.00 98.69           N  
ATOM   4919  CA  LEU B  42      24.855  18.308  43.579  1.00 98.69           C  
ATOM   4920  C   LEU B  42      25.884  19.088  42.745  1.00 98.69           C  
ATOM   4921  O   LEU B  42      26.894  19.556  43.279  1.00 98.69           O  
ATOM   4922  CB  LEU B  42      25.099  16.797  43.446  1.00 98.69           C  
ATOM   4923  CG  LEU B  42      24.242  15.927  44.378  1.00 98.69           C  
ATOM   4924  CD1 LEU B  42      24.472  14.449  44.067  1.00 98.69           C  
ATOM   4925  CD2 LEU B  42      24.560  16.168  45.854  1.00 98.69           C  
ATOM   4926  H   LEU B  42      22.885  17.884  42.829  1.00 98.69           H  
ATOM   4927  HA  LEU B  42      25.007  18.602  44.619  1.00 98.69           H  
ATOM   4928  HB2 LEU B  42      26.149  16.597  43.662  1.00 98.69           H  
ATOM   4929  HB3 LEU B  42      24.910  16.503  42.414  1.00 98.69           H  
ATOM   4930  HG  LEU B  42      23.189  16.147  44.201  1.00 98.69           H  
ATOM   4931 HD11 LEU B  42      24.256  14.256  43.017  1.00 98.69           H  
ATOM   4932 HD12 LEU B  42      25.500  14.166  44.291  1.00 98.69           H  
ATOM   4933 HD13 LEU B  42      23.800  13.846  44.677  1.00 98.69           H  
ATOM   4934 HD21 LEU B  42      24.022  15.450  46.472  1.00 98.69           H  
ATOM   4935 HD22 LEU B  42      24.248  17.169  46.152  1.00 98.69           H  
ATOM   4936 HD23 LEU B  42      25.631  16.054  46.021  1.00 98.69           H  
ATOM   4937  N   LYS B  43      25.636  19.276  41.443  1.00 96.75           N  
ATOM   4938  CA  LYS B  43      26.483  20.064  40.530  1.00 96.75           C  
ATOM   4939  C   LYS B  43      26.597  21.513  40.980  1.00 96.75           C
[truncated: 296,574 more chars]
