# Supplementary material for: The effects of nature‐inspired amino acid substitutions on structural and biochemical properties of the E. coli L‐asparaginase EcAIII
Source: Protein Sci. 2023 Jun 1;32(6):e4647. doi: 10.1002/pro.4647 (PMC10204187; doi:10.1002/pro.4647)
Supplement: Supplementary file 6 — DATA S3. Supporting Information. [file PRO-32-e4647-s004.zip › predicted_structures_of_orthologs_PDB_files/W/NZ_MDDC01000029.1_9_post.pdb]

ATOM      1  N   MET A   1      17.577 -21.924  82.684  1.00 90.96           N  
ATOM      2  CA  MET A   1      17.382 -20.590  83.268  1.00 90.96           C  
ATOM      3  C   MET A   1      16.234 -19.935  82.533  1.00 90.96           C  
ATOM      4  O   MET A   1      16.230 -19.946  81.303  1.00 90.96           O  
ATOM      5  CB  MET A   1      18.670 -19.764  83.184  1.00 90.96           C  
ATOM      6  CG  MET A   1      18.650 -18.571  84.140  1.00 90.96           C  
ATOM      7  SD  MET A   1      20.295 -17.835  84.297  1.00 90.96           S  
ATOM      8  CE  MET A   1      19.961 -16.551  85.523  1.00 90.96           C  
ATOM      9  H   MET A   1      18.364 -22.378  83.125  1.00 90.96           H  
ATOM     10  HA  MET A   1      17.114 -20.694  84.318  1.00 90.96           H  
ATOM     11  HB2 MET A   1      19.505 -20.402  83.473  1.00 90.96           H  
ATOM     12  HB3 MET A   1      18.839 -19.418  82.164  1.00 90.96           H  
ATOM     13  HG2 MET A   1      18.327 -18.906  85.125  1.00 90.96           H  
ATOM     14  HG3 MET A   1      17.948 -17.820  83.777  1.00 90.96           H  
ATOM     15  HE1 MET A   1      19.134 -15.925  85.187  1.00 90.96           H  
ATOM     16  HE2 MET A   1      19.715 -17.022  86.475  1.00 90.96           H  
ATOM     17  HE3 MET A   1      20.847 -15.928  85.646  1.00 90.96           H  
ATOM     18  H2  MET A   1      16.742 -22.474  82.831  1.00 90.96           H  
ATOM     19  H3  MET A   1      17.735 -21.824  81.692  1.00 90.96           H  
ATOM     20  N   ARG A   2      15.239 -19.469  83.278  1.00 98.30           N  
ATOM     21  CA  ARG A   2      14.058 -18.767  82.784  1.00 98.30           C  
ATOM     22  C   ARG A   2      14.044 -17.372  83.391  1.00 98.30           C  
ATOM     23  O   ARG A   2      14.153 -17.246  84.608  1.00 98.30           O  
ATOM     24  CB  ARG A   2      12.790 -19.547  83.151  1.00 98.30           C  
ATOM     25  CG  ARG A   2      12.654 -20.844  82.345  1.00 98.30           C  
ATOM     26  CD  ARG A   2      11.353 -21.564  82.712  1.00 98.30           C  
ATOM     27  NE  ARG A   2      11.159 -22.779  81.896  1.00 98.30           N  
ATOM     28  CZ  ARG A   2      10.117 -23.591  81.937  1.00 98.30           C  
ATOM     29  NH1 ARG A   2       9.128 -23.421  82.774  1.00 98.30           N1+
ATOM     30  NH2 ARG A   2      10.053 -24.591  81.107  1.00 98.30           N  
ATOM     31  H   ARG A   2      15.300 -19.599  84.277  1.00 98.30           H  
ATOM     32  HA  ARG A   2      14.109 -18.667  81.700  1.00 98.30           H  
ATOM     33  HB2 ARG A   2      11.924 -18.915  82.951  1.00 98.30           H  
ATOM     34  HB3 ARG A   2      12.804 -19.783  84.215  1.00 98.30           H  
ATOM     35  HG2 ARG A   2      13.497 -21.501  82.556  1.00 98.30           H  
ATOM     36  HG3 ARG A   2      12.643 -20.605  81.281  1.00 98.30           H  
ATOM     37  HD2 ARG A   2      10.516 -20.886  82.548  1.00 98.30           H  
ATOM     38  HD3 ARG A   2      11.382 -21.831  83.768  1.00 98.30           H  
ATOM     39  HE  ARG A   2      11.831 -22.969  81.165  1.00 98.30           H  
ATOM     40 HH11 ARG A   2       9.102 -22.589  83.347  1.00 98.30           H  
ATOM     41 HH12 ARG A   2       8.306 -24.006  82.735  1.00 98.30           H  
ATOM     42 HH21 ARG A   2       9.208 -25.143  81.069  1.00 98.30           H  
ATOM     43 HH22 ARG A   2      10.698 -24.637  80.332  1.00 98.30           H  
ATOM     44  N   VAL A   3      13.933 -16.350  82.557  1.00 98.89           N  
ATOM     45  CA  VAL A   3      14.012 -14.944  82.959  1.00 98.89           C  
ATOM     46  C   VAL A   3      12.808 -14.195  82.418  1.00 98.89           C  
ATOM     47  O   VAL A   3      12.471 -14.348  81.246  1.00 98.89           O  
ATOM     48  CB  VAL A   3      15.318 -14.287  82.477  1.00 98.89           C  
ATOM     49  CG1 VAL A   3      15.417 -12.821  82.901  1.00 98.89           C  
ATOM     50  CG2 VAL A   3      16.546 -15.029  83.025  1.00 98.89           C  
ATOM     51  H   VAL A   3      13.801 -16.546  81.575  1.00 98.89           H  
ATOM     52  HA  VAL A   3      13.997 -14.881  84.047  1.00 98.89           H  
ATOM     53  HB  VAL A   3      15.349 -14.315  81.387  1.00 98.89           H  
ATOM     54 HG11 VAL A   3      14.621 -12.229  82.450  1.00 98.89           H  
ATOM     55 HG12 VAL A   3      16.366 -12.415  82.549  1.00 98.89           H  
ATOM     56 HG13 VAL A   3      15.362 -12.739  83.987  1.00 98.89           H  
ATOM     57 HG21 VAL A   3      16.475 -15.118  84.108  1.00 98.89           H  
ATOM     58 HG22 VAL A   3      16.612 -16.022  82.581  1.00 98.89           H  
ATOM     59 HG23 VAL A   3      17.452 -14.478  82.773  1.00 98.89           H  
ATOM     60  N   ILE A   4      12.210 -13.364  83.268  1.00 98.96           N  
ATOM     61  CA  ILE A   4      11.256 -12.321  82.895  1.00 98.96           C  
ATOM     62  C   ILE A   4      11.739 -11.022  83.522  1.00 98.96           C  
ATOM     63  O   ILE A   4      11.971 -10.973  84.729  1.00 98.96           O  
ATOM     64  CB  ILE A   4       9.828 -12.670  83.367  1.00 98.96           C  
ATOM     65  CG1 ILE A   4       9.285 -13.936  82.679  1.00 98.96           C  
ATOM     66  CG2 ILE A   4       8.856 -11.497  83.174  1.00 98.96           C  
ATOM     67  CD1 ILE A   4       9.041 -13.813  81.172  1.00 98.96           C  
ATOM     68  H   ILE A   4      12.559 -13.334  84.215  1.00 98.96           H  
ATOM     69  HA  ILE A   4      11.251 -12.188  81.813  1.00 98.96           H  
ATOM     70  HB  ILE A   4       9.867 -12.880  84.435  1.00 98.96           H  
ATOM     71 HG12 ILE A   4       9.965 -14.768  82.858  1.00 98.96           H  
ATOM     72 HG13 ILE A   4       8.335 -14.185  83.153  1.00 98.96           H  
ATOM     73 HG21 ILE A   4       9.095 -10.689  83.866  1.00 98.96           H  
ATOM     74 HG22 ILE A   4       8.911 -11.118  82.152  1.00 98.96           H  
ATOM     75 HG23 ILE A   4       7.835 -11.821  83.373  1.00 98.96           H  
ATOM     76 HD11 ILE A   4       9.957 -13.496  80.673  1.00 98.96           H  
ATOM     77 HD12 ILE A   4       8.748 -14.787  80.782  1.00 98.96           H  
ATOM     78 HD13 ILE A   4       8.244 -13.097  80.969  1.00 98.96           H  
ATOM     79  N   LEU A   5      11.892  -9.981  82.713  1.00 98.97           N  
ATOM     80  CA  LEU A   5      12.236  -8.647  83.183  1.00 98.97           C  
ATOM     81  C   LEU A   5      11.283  -7.638  82.549  1.00 98.97           C  
ATOM     82  O   LEU A   5      11.252  -7.499  81.327  1.00 98.97           O  
ATOM     83  CB  LEU A   5      13.722  -8.383  82.889  1.00 98.97           C  
ATOM     84  CG  LEU A   5      14.200  -6.951  83.168  1.00 98.97           C  
ATOM     85  CD1 LEU A   5      13.924  -6.491  84.596  1.00 98.97           C  
ATOM     86  CD2 LEU A   5      15.714  -6.881  82.946  1.00 98.97           C  
ATOM     87  H   LEU A   5      11.693 -10.096  81.729  1.00 98.97           H  
ATOM     88  HA  LEU A   5      12.096  -8.599  84.264  1.00 98.97           H  
ATOM     89  HB2 LEU A   5      13.916  -8.607  81.840  1.00 98.97           H  
ATOM     90  HB3 LEU A   5      14.311  -9.079  83.487  1.00 98.97           H  
ATOM     91  HG  LEU A   5      13.705  -6.266  82.478  1.00 98.97           H  
ATOM     92 HD11 LEU A   5      12.852  -6.488  84.799  1.00 98.97           H  
ATOM     93 HD12 LEU A   5      14.432  -7.140  85.307  1.00 98.97           H  
ATOM     94 HD13 LEU A   5      14.272  -5.464  84.708  1.00 98.97           H  
ATOM     95 HD21 LEU A   5      16.076  -5.873  83.144  1.00 98.97           H  
ATOM     96 HD22 LEU A   5      16.218  -7.571  83.622  1.00 98.97           H  
ATOM     97 HD23 LEU A   5      15.950  -7.148  81.916  1.00 98.97           H  
ATOM     98  N   VAL A   6      10.515  -6.954  83.395  1.00 98.90           N  
ATOM     99  CA  VAL A   6       9.514  -5.955  82.998  1.00 98.90           C  
ATOM    100  C   VAL A   6       9.920  -4.559  83.457  1.00 98.90           C  
ATOM    101  O   VAL A   6      10.581  -4.422  84.491  1.00 98.90           O  
ATOM    102  CB  VAL A   6       8.101  -6.309  83.508  1.00 98.90           C  
ATOM    103  CG1 VAL A   6       7.649  -7.675  82.988  1.00 98.90           C  
ATOM    104  CG2 VAL A   6       8.002  -6.331  85.035  1.00 98.90           C  
ATOM    105  H   VAL A   6      10.623  -7.130  84.383  1.00 98.90           H  
ATOM    106  HA  VAL A   6       9.462  -5.934  81.909  1.00 98.90           H  
ATOM    107  HB  VAL A   6       7.403  -5.559  83.134  1.00 98.90           H  
ATOM    108 HG11 VAL A   6       8.312  -8.466  83.338  1.00 98.90           H  
ATOM    109 HG12 VAL A   6       7.645  -7.656  81.898  1.00 98.90           H  
ATOM    110 HG13 VAL A   6       6.637  -7.883  83.335  1.00 98.90           H  
ATOM    111 HG21 VAL A   6       8.233  -5.348  85.446  1.00 98.90           H  
ATOM    112 HG22 VAL A   6       8.696  -7.069  85.438  1.00 98.90           H  
ATOM    113 HG23 VAL A   6       6.984  -6.590  85.324  1.00 98.90           H  
ATOM    114  N   HIS A   7       9.496  -3.526  82.728  1.00 98.35           N  
ATOM    115  CA  HIS A   7       9.622  -2.127  83.141  1.00 98.35           C  
ATOM    116  C   HIS A   7       8.303  -1.363  83.059  1.00 98.35           C  
ATOM    117  O   HIS A   7       7.444  -1.654  82.228  1.00 98.35           O  
ATOM    118  CB  HIS A   7      10.693  -1.394  82.335  1.00 98.35           C  
ATOM    119  CG  HIS A   7      10.336  -1.151  80.888  1.00 98.35           C  
ATOM    120  CD2 HIS A   7      10.670  -1.979  79.860  1.00 98.35           C  
ATOM    121  ND1 HIS A   7       9.662  -0.078  80.329  1.00 98.35           N  
ATOM    122  CE1 HIS A   7       9.636  -0.252  78.997  1.00 98.35           C  
ATOM    123  NE2 HIS A   7      10.239  -1.397  78.670  1.00 98.35           N  
ATOM    124  H   HIS A   7       8.962  -3.718  81.892  1.00 98.35           H  
ATOM    125  HA  HIS A   7       9.935  -2.102  84.186  1.00 98.35           H  
ATOM    126  HB2 HIS A   7      10.875  -0.434  82.818  1.00 98.35           H  
ATOM    127  HB3 HIS A   7      11.621  -1.964  82.375  1.00 98.35           H  
ATOM    128  HD1 HIS A   7       9.141   0.658  80.784  1.00 98.35           H  
ATOM    129  HD2 HIS A   7      11.179  -2.927  79.959  1.00 98.35           H  
ATOM    130  HE1 HIS A   7       9.171   0.411  78.283  1.00 98.35           H  
ATOM    131  N   GLY A   8       8.187  -0.343  83.912  1.00 95.24           N  
ATOM    132  CA  GLY A   8       6.996   0.498  84.053  1.00 95.24           C  
ATOM    133  C   GLY A   8       7.086   1.897  83.443  1.00 95.24           C  
ATOM    134  O   GLY A   8       6.211   2.712  83.720  1.00 95.24           O  
ATOM    135  H   GLY A   8       8.937  -0.201  84.573  1.00 95.24           H  
ATOM    136  HA2 GLY A   8       6.808   0.627  85.120  1.00 95.24           H  
ATOM    137  HA3 GLY A   8       6.135  -0.006  83.614  1.00 95.24           H  
ATOM    138  N   GLY A   9       8.138   2.196  82.681  1.00 92.96           N  
ATOM    139  CA  GLY A   9       8.387   3.534  82.130  1.00 92.96           C  
ATOM    140  C   GLY A   9       9.405   4.339  82.939  1.00 92.96           C  
ATOM    141  O   GLY A   9       9.780   3.950  84.044  1.00 92.96           O  
ATOM    142  H   GLY A   9       8.854   1.491  82.575  1.00 92.96           H  
ATOM    143  HA2 GLY A   9       8.758   3.430  81.110  1.00 92.96           H  
ATOM    144  HA3 GLY A   9       7.462   4.109  82.085  1.00 92.96           H  
ATOM    145  N   VAL A  10       9.907   5.436  82.375  1.00 91.95           N  
ATOM    146  CA  VAL A  10      11.027   6.233  82.903  1.00 91.95           C  
ATOM    147  C   VAL A  10      10.567   7.598  83.406  1.00 91.95           C  
ATOM    148  O   VAL A  10       9.814   8.298  82.758  1.00 91.95           O  
ATOM    149  CB  VAL A  10      12.136   6.446  81.860  1.00 91.95           C  
ATOM    150  CG1 VAL A  10      12.884   5.149  81.573  1.00 91.95           C  
ATOM    151  CG2 VAL A  10      11.647   7.088  80.555  1.00 91.95           C  
ATOM    152  H   VAL A  10       9.313   5.892  81.697  1.00 91.95           H  
ATOM    153  HA  VAL A  10      11.465   5.700  83.747  1.00 91.95           H  
ATOM    154  HB  VAL A  10      12.873   7.121  82.295  1.00 91.95           H  
ATOM    155 HG11 VAL A  10      13.385   4.813  82.480  1.00 91.95           H  
ATOM    156 HG12 VAL A  10      13.635   5.320  80.802  1.00 91.95           H  
ATOM    157 HG13 VAL A  10      12.188   4.382  81.233  1.00 91.95           H  
ATOM    158 HG21 VAL A  10      12.401   6.991  79.775  1.00 91.95           H  
ATOM    159 HG22 VAL A  10      10.721   6.629  80.211  1.00 91.95           H  
ATOM    160 HG23 VAL A  10      11.451   8.149  80.717  1.00 91.95           H  
ATOM    161  N   GLY A  11      11.103   8.052  84.539  1.00 84.75           N  
ATOM    162  CA  GLY A  11      10.648   9.297  85.185  1.00 84.75           C  
ATOM    163  C   GLY A  11       9.418   9.096  86.077  1.00 84.75           C  
ATOM    164  O   GLY A  11       8.989  10.002  86.787  1.00 84.75           O  
ATOM    165  H   GLY A  11      11.705   7.431  85.060  1.00 84.75           H  
ATOM    166  HA2 GLY A  11      10.389  10.037  84.428  1.00 84.75           H  
ATOM    167  HA3 GLY A  11      11.452   9.697  85.803  1.00 84.75           H  
ATOM    168  N   VAL A  12       8.905   7.869  86.118  1.00 79.45           N  
ATOM    169  CA  VAL A  12       7.756   7.456  86.911  1.00 79.45           C  
ATOM    170  C   VAL A  12       8.130   7.205  88.361  1.00 79.45           C  
ATOM    171  O   VAL A  12       8.954   6.335  88.656  1.00 79.45           O  
ATOM    172  CB  VAL A  12       7.181   6.161  86.329  1.00 79.45           C  
ATOM    173  CG1 VAL A  12       5.871   5.838  87.002  1.00 79.45           C  
ATOM    174  CG2 VAL A  12       6.840   6.344  84.870  1.00 79.45           C  
ATOM    175  H   VAL A  12       9.251   7.212  85.433  1.00 79.45           H  
ATOM    176  HA  VAL A  12       6.998   8.239  86.852  1.00 79.45           H  
ATOM    177  HB  VAL A  12       7.878   5.331  86.444  1.00 79.45           H  
ATOM    178 HG11 VAL A  12       5.992   5.712  88.078  1.00 79.45           H  
ATOM    179 HG12 VAL A  12       5.219   6.674  86.750  1.00 79.45           H  
ATOM    180 HG13 VAL A  12       5.468   4.918  86.580  1.00 79.45           H  
ATOM    181 HG21 VAL A  12       6.305   5.481  84.475  1.00 79.45           H  
ATOM    182 HG22 VAL A  12       6.229   7.241  84.759  1.00 79.45           H  
ATOM    183 HG23 VAL A  12       7.755   6.462  84.288  1.00 79.45           H  
ATOM    184  N   LYS A  13       7.483   7.892  89.303  1.00 78.63           N  
ATOM    185  CA  LYS A  13       7.701   7.610  90.727  1.00 78.63           C  
ATOM    186  C   LYS A  13       7.318   6.148  91.054  1.00 78.63           C  
ATOM    187  O   LYS A  13       6.167   5.774  90.801  1.00 78.63           O  
ATOM    188  CB  LYS A  13       6.938   8.622  91.586  1.00 78.63           C  
ATOM    189  CG  LYS A  13       7.372   8.527  93.056  1.00 78.63           C  
ATOM    190  CD  LYS A  13       6.683   9.616  93.880  1.00 78.63           C  
ATOM    191  CE  LYS A  13       7.163   9.557  95.333  1.00 78.63           C  
ATOM    192  NZ  LYS A  13       6.522  10.621  96.143  1.00 78.63           N1+
ATOM    193  H   LYS A  13       6.862   8.634  89.013  1.00 78.63           H  
ATOM    194  HA  LYS A  13       8.766   7.756  90.902  1.00 78.63           H  
ATOM    195  HB2 LYS A  13       5.866   8.444  91.502  1.00 78.63           H  
ATOM    196  HB3 LYS A  13       7.156   9.625  91.220  1.00 78.63           H  
ATOM    197  HG2 LYS A  13       7.107   7.549  93.458  1.00 78.63           H  
ATOM    198  HG3 LYS A  13       8.452   8.660  93.121  1.00 78.63           H  
ATOM    199  HD2 LYS A  13       6.925  10.591  93.456  1.00 78.63           H  
ATOM    200  HD3 LYS A  13       5.604   9.467  93.838  1.00 78.63           H  
ATOM    201  HE2 LYS A  13       6.925   8.573  95.738  1.00 78.63           H  
ATOM    202  HE3 LYS A  13       8.246   9.672  95.345  1.00 78.63           H  
ATOM    203  HZ1 LYS A  13       5.518  10.516  96.128  1.00 78.63           H  
ATOM    204  HZ2 LYS A  13       6.750  11.528  95.762  1.00 78.63           H  
ATOM    205  HZ3 LYS A  13       6.842  10.581  97.100  1.00 78.63           H  
ATOM    206  N   PRO A  14       8.226   5.345  91.648  1.00 86.06           N  
ATOM    207  CA  PRO A  14       7.975   3.944  91.993  1.00 86.06           C  
ATOM    208  C   PRO A  14       7.093   3.848  93.245  1.00 86.06           C  
ATOM    209  O   PRO A  14       7.571   3.681  94.367  1.00 86.06           O  
ATOM    210  CB  PRO A  14       9.368   3.330  92.185  1.00 86.06           C  
ATOM    211  CG  PRO A  14      10.199   4.495  92.712  1.00 86.06           C  
ATOM    212  CD  PRO A  14       9.611   5.687  91.960  1.00 86.06           C  
ATOM    213  HA  PRO A  14       7.475   3.429  91.173  1.00 86.06           H  
ATOM    214  HB2 PRO A  14       9.367   2.479  92.866  1.00 86.06           H  
ATOM    215  HB3 PRO A  14       9.772   3.035  91.217  1.00 86.06           H  
ATOM    216  HG2 PRO A  14      11.259   4.364  92.497  1.00 86.06           H  
ATOM    217  HG3 PRO A  14      10.038   4.614  93.783  1.00 86.06           H  
ATOM    218  HD2 PRO A  14      10.163   5.836  91.032  1.00 86.06           H  
ATOM    219  HD3 PRO A  14       9.674   6.582  92.582  1.00 86.06           H  
ATOM    220  N   THR A  15       5.786   4.045  93.083  1.00 91.49           N  
ATOM    221  CA  THR A  15       4.834   3.893  94.189  1.00 91.49           C  
ATOM    222  C   THR A  15       4.644   2.412  94.526  1.00 91.49           C  
ATOM    223  O   THR A  15       4.766   1.569  93.636  1.00 91.49           O  
ATOM    224  CB  THR A  15       3.476   4.555  93.907  1.00 91.49           C  
ATOM    225  CG2 THR A  15       3.624   6.044  93.588  1.00 91.49           C  
ATOM    226  OG1 THR A  15       2.817   3.941  92.826  1.00 91.49           O  
ATOM    227  H   THR A  15       5.426   4.195  92.150  1.00 91.49           H  
ATOM    228  HA  THR A  15       5.265   4.391  95.058  1.00 91.49           H  
ATOM    229  HB  THR A  15       2.849   4.453  94.794  1.00 91.49           H  
ATOM    230  HG1 THR A  15       1.911   4.257  92.811  1.00 91.49           H  
ATOM    231 HG21 THR A  15       4.179   6.178  92.660  1.00 91.49           H  
ATOM    232 HG22 THR A  15       4.145   6.545  94.404  1.00 91.49           H  
ATOM    233 HG23 THR A  15       2.634   6.486  93.472  1.00 91.49           H  
ATOM    234  N   PRO A  16       4.285   2.064  95.777  1.00 95.38           N  
ATOM    235  CA  PRO A  16       3.990   0.677  96.140  1.00 95.38           C  
ATOM    236  C   PRO A  16       2.925   0.029  95.246  1.00 95.38           C  
ATOM    237  O   PRO A  16       3.042  -1.142  94.903  1.00 95.38           O  
ATOM    238  CB  PRO A  16       3.533   0.735  97.601  1.00 95.38           C  
ATOM    239  CG  PRO A  16       4.246   1.971  98.145  1.00 95.38           C  
ATOM    240  CD  PRO A  16       4.234   2.923  96.953  1.00 95.38           C  
ATOM    241  HA  PRO A  16       4.908   0.094  96.070  1.00 95.38           H  
ATOM    242  HB2 PRO A  16       2.455   0.889  97.655  1.00 95.38           H  
ATOM    243  HB3 PRO A  16       3.815  -0.167  98.144  1.00 95.38           H  
ATOM    244  HG2 PRO A  16       5.275   1.716  98.400  1.00 95.38           H  
ATOM    245  HG3 PRO A  16       3.729   2.392  99.007  1.00 95.38           H  
ATOM    246  HD2 PRO A  16       3.307   3.497  96.948  1.00 95.38           H  
ATOM    247  HD3 PRO A  16       5.097   3.587  97.009  1.00 95.38           H  
ATOM    248  N   GLU A  17       1.923   0.804  94.822  1.00 95.57           N  
ATOM    249  CA  GLU A  17       0.860   0.358  93.912  1.00 95.57           C  
ATOM    250  C   GLU A  17       1.409   0.002  92.526  1.00 95.57           C  
ATOM    251  O   GLU A  17       1.159  -1.092  92.027  1.00 95.57           O  
ATOM    252  CB  GLU A  17      -0.189   1.471  93.793  1.00 95.57           C  
ATOM    253  CG  GLU A  17      -0.927   1.727  95.119  1.00 95.57           C  
ATOM    254  CD  GLU A  17      -1.750   3.023  95.117  1.00 95.57           C  
ATOM    255  OE1 GLU A  17      -2.353   3.303  96.177  1.00 95.57           O  
ATOM    256  OE2 GLU A  17      -1.684   3.766  94.112  1.00 95.57           O1-
ATOM    257  H   GLU A  17       1.867   1.752  95.163  1.00 95.57           H  
ATOM    258  HA  GLU A  17       0.380  -0.536  94.311  1.00 95.57           H  
ATOM    259  HB2 GLU A  17      -0.920   1.196  93.033  1.00 95.57           H  
ATOM    260  HB3 GLU A  17       0.323   2.378  93.474  1.00 95.57           H  
ATOM    261  HG2 GLU A  17      -0.201   1.796  95.929  1.00 95.57           H  
ATOM    262  HG3 GLU A  17      -1.577   0.876  95.327  1.00 95.57           H  
ATOM    263  N   ARG A  18       2.240   0.870  91.930  1.00 94.40           N  
ATOM    264  CA  ARG A  18       2.911   0.577  90.655  1.00 94.40           C  
ATOM    265  C   ARG A  18       3.843  -0.624  90.768  1.00 94.40           C  
ATOM    266  O   ARG A  18       3.857  -1.475  89.883  1.00 94.40           O  
ATOM    267  CB  ARG A  18       3.684   1.812  90.169  1.00 94.40           C  
ATOM    268  CG  ARG A  18       2.746   2.798  89.467  1.00 94.40           C  
ATOM    269  CD  ARG A  18       3.511   4.049  89.031  1.00 94.40           C  
ATOM    270  NE  ARG A  18       2.838   4.712  87.899  1.00 94.40           N  
ATOM    271  CZ  ARG A  18       2.902   5.982  87.555  1.00 94.40           C  
ATOM    272  NH1 ARG A  18       3.425   6.883  88.341  1.00 94.40           N1+
ATOM    273  NH2 ARG A  18       2.458   6.365  86.396  1.00 94.40           N  
ATOM    274  H   ARG A  18       2.460   1.732  92.409  1.00 94.40           H  
ATOM    275  HA  ARG A  18       2.165   0.298  89.910  1.00 94.40           H  
ATOM    276  HB2 ARG A  18       4.440   1.497  89.451  1.00 94.40           H  
ATOM    277  HB3 ARG A  18       4.188   2.295  91.007  1.00 94.40           H  
ATOM    278  HG2 ARG A  18       2.339   2.301  88.587  1.00 94.40           H  
ATOM    279  HG3 ARG A  18       1.927   3.086  90.126  1.00 94.40           H  
ATOM    280  HD2 ARG A  18       4.510   3.759  88.706  1.00 94.40           H  
ATOM    281  HD3 ARG A  18       3.604   4.718  89.886  1.00 94.40           H  
ATOM    282  HE  ARG A  18       2.359   4.127  87.230  1.00 94.40           H  
ATOM    283 HH11 ARG A  18       3.422   7.846  88.038  1.00 94.40           H  
ATOM    284 HH12 ARG A  18       3.838   6.576  89.210  1.00 94.40           H  
ATOM    285 HH21 ARG A  18       2.568   7.303  86.040  1.00 94.40           H  
ATOM    286 HH22 ARG A  18       1.989   5.674  85.828  1.00 94.40           H  
ATOM    287  N   GLN A  19       4.587  -0.729  91.867  1.00 95.74           N  
ATOM    288  CA  GLN A  19       5.498  -1.850  92.086  1.00 95.74           C  
ATOM    289  C   GLN A  19       4.748  -3.179  92.246  1.00 95.74           C  
ATOM    290  O   GLN A  19       5.218  -4.209  91.766  1.00 95.74           O  
ATOM    291  CB  GLN A  19       6.400  -1.563  93.300  1.00 95.74           C  
ATOM    292  CG  GLN A  19       7.852  -1.981  93.020  1.00 95.74           C  
ATOM    293  CD  GLN A  19       8.534  -1.108  91.964  1.00 95.74           C  
ATOM    294  NE2 GLN A  19       9.550  -1.608  91.296  1.00 95.74           N  
ATOM    295  OE1 GLN A  19       8.168   0.029  91.705  1.00 95.74           O  
ATOM    296  H   GLN A  19       4.557   0.019  92.543  1.00 95.74           H  
ATOM    297  HA  GLN A  19       6.119  -1.940  91.195  1.00 95.74           H  
ATOM    298  HB2 GLN A  19       6.390  -0.501  93.545  1.00 95.74           H  
ATOM    299  HB3 GLN A  19       6.028  -2.104  94.171  1.00 95.74           H  
ATOM    300  HG2 GLN A  19       7.870  -3.022  92.698  1.00 95.74           H  
ATOM    301  HG3 GLN A  19       8.428  -1.905  93.943  1.00 95.74           H  
ATOM    302 HE21 GLN A  19       9.895  -2.541  91.461  1.00 95.74           H  
ATOM    303 HE22 GLN A  19       9.982  -1.012  90.604  1.00 95.74           H  
ATOM    304  N   ALA A  20       3.566  -3.163  92.869  1.00 97.88           N  
ATOM    305  CA  ALA A  20       2.709  -4.338  92.979  1.00 97.88           C  
ATOM    306  C   ALA A  20       2.230  -4.820  91.602  1.00 97.88           C  
ATOM    307  O   ALA A  20       2.337  -6.012  91.314  1.00 97.88           O  
ATOM    308  CB  ALA A  20       1.538  -4.018  93.917  1.00 97.88           C  
ATOM    309  H   ALA A  20       3.239  -2.300  93.281  1.00 97.88           H  
ATOM    310  HA  ALA A  20       3.287  -5.148  93.422  1.00 97.88           H  
ATOM    311  HB1 ALA A  20       0.927  -3.218  93.502  1.00 97.88           H  
ATOM    312  HB2 ALA A  20       1.916  -3.713  94.893  1.00 97.88           H  
ATOM    313  HB3 ALA A  20       0.918  -4.907  94.037  1.00 97.88           H  
ATOM    314  N   VAL A  21       1.799  -3.906  90.727  1.00 98.13           N  
ATOM    315  CA  VAL A  21       1.378  -4.256  89.359  1.00 98.13           C  
ATOM    316  C   VAL A  21       2.562  -4.728  88.507  1.00 98.13           C  
ATOM    317  O   VAL A  21       2.435  -5.696  87.765  1.00 98.13           O  
ATOM    318  CB  VAL A  21       0.652  -3.081  88.687  1.00 98.13           C  
ATOM    319  CG1 VAL A  21       0.166  -3.458  87.283  1.00 98.13           C  
ATOM    320  CG2 VAL A  21      -0.590  -2.630  89.465  1.00 98.13           C  
ATOM    321  H   VAL A  21       1.703  -2.948  91.034  1.00 98.13           H  
ATOM    322  HA  VAL A  21       0.673  -5.085  89.416  1.00 98.13           H  
ATOM    323  HB  VAL A  21       1.348  -2.244  88.626  1.00 98.13           H  
ATOM    324 HG11 VAL A  21       1.011  -3.720  86.646  1.00 98.13           H  
ATOM    325 HG12 VAL A  21      -0.504  -4.317  87.337  1.00 98.13           H  
ATOM    326 HG13 VAL A  21      -0.370  -2.631  86.817  1.00 98.13           H  
ATOM    327 HG21 VAL A  21      -1.052  -1.778  88.966  1.00 98.13           H  
ATOM    328 HG22 VAL A  21      -0.329  -2.336  90.483  1.00 98.13           H  
ATOM    329 HG23 VAL A  21      -1.308  -3.449  89.515  1.00 98.13           H  
ATOM    330  N   LEU A  22       3.754  -4.133  88.648  1.00 97.98           N  
ATOM    331  CA  LEU A  22       4.963  -4.639  87.977  1.00 97.98           C  
ATOM    332  C   LEU A  22       5.316  -6.059  88.420  1.00 97.98           C  
ATOM    333  O   LEU A  22       5.710  -6.893  87.603  1.00 97.98           O  
ATOM    334  CB  LEU A  22       6.158  -3.711  88.253  1.00 97.98           C  
ATOM    335  CG  LEU A  22       6.146  -2.437  87.404  1.00 97.98           C  
ATOM    336  CD1 LEU A  22       7.212  -1.476  87.924  1.00 97.98           C  
ATOM    337  CD2 LEU A  22       6.459  -2.719  85.934  1.00 97.98           C  
ATOM    338  H   LEU A  22       3.815  -3.304  89.223  1.00 97.98           H  
ATOM    339  HA  LEU A  22       4.771  -4.693  86.906  1.00 97.98           H  
ATOM    340  HB2 LEU A  22       6.163  -3.447  89.311  1.00 97.98           H  
ATOM    341  HB3 LEU A  22       7.082  -4.246  88.039  1.00 97.98           H  
ATOM    342  HG  LEU A  22       5.170  -1.956  87.478  1.00 97.98           H  
ATOM    343 HD11 LEU A  22       8.195  -1.945  87.883  1.00 97.98           H  
ATOM    344 HD12 LEU A  22       6.984  -1.196  88.951  1.00 97.98           H  
ATOM    345 HD13 LEU A  22       7.212  -0.579  87.305  1.00 97.98           H  
ATOM    346 HD21 LEU A  22       7.490  -3.053  85.818  1.00 97.98           H  
ATOM    347 HD22 LEU A  22       6.301  -1.809  85.355  1.00 97.98           H  
ATOM    348 HD23 LEU A  22       5.793  -3.478  85.524  1.00 97.98           H  
ATOM    349  N   ARG A  23       5.153  -6.353  89.711  1.00 98.50           N  
ATOM    350  CA  ARG A  23       5.354  -7.699  90.242  1.00 98.50           C  
ATOM    351  C   ARG A  23       4.337  -8.682  89.669  1.00 98.50           C  
ATOM    352  O   ARG A  23       4.719  -9.780  89.276  1.00 98.50           O  
ATOM    353  CB  ARG A  23       5.299  -7.643  91.769  1.00 98.50           C  
ATOM    354  CG  ARG A  23       5.823  -8.942  92.381  1.00 98.50           C  
ATOM    355  CD  ARG A  23       5.483  -8.967  93.869  1.00 98.50           C  
ATOM    356  NE  ARG A  23       6.155 -10.089  94.541  1.00 98.50           N  
ATOM    357  CZ  ARG A  23       7.349 -10.028  95.098  1.00 98.50           C  
ATOM    358  NH1 ARG A  23       8.056  -8.939  95.093  1.00 98.50           N1+
ATOM    359  NH2 ARG A  23       7.869 -11.066  95.681  1.00 98.50           N  
ATOM    360  H   ARG A  23       4.856  -5.615  90.334  1.00 98.50           H  
ATOM    361  HA  ARG A  23       6.336  -8.051  89.926  1.00 98.50           H  
ATOM    362  HB2 ARG A  23       5.916  -6.818  92.126  1.00 98.50           H  
ATOM    363  HB3 ARG A  23       4.271  -7.475  92.091  1.00 98.50           H  
ATOM    364  HG2 ARG A  23       6.903  -8.990  92.238  1.00 98.50           H  
ATOM    365  HG3 ARG A  23       5.363  -9.808  91.904  1.00 98.50           H  
ATOM    366  HD2 ARG A  23       5.770  -8.019  94.325  1.00 98.50           H  
ATOM    367  HD3 ARG A  23       4.404  -9.071  93.978  1.00 98.50           H  
ATOM    368  HE  ARG A  23       5.668 -10.973  94.572  1.00 98.50           H  
ATOM    369 HH11 ARG A  23       8.945  -8.915  95.572  1.00 98.50           H  
ATOM    370 HH12 ARG A  23       7.751  -8.091  94.636  1.00 98.50           H  
ATOM    371 HH21 ARG A  23       8.761 -10.873  96.113  1.00 98.50           H  
ATOM    372 HH22 ARG A  23       7.389 -11.948  95.783  1.00 98.50           H  
ATOM    373  N   GLU A  24       3.066  -8.296  89.610  1.00 98.84           N  
ATOM    374  CA  GLU A  24       1.999  -9.094  88.999  1.00 98.84           C  
ATOM    375  C   GLU A  24       2.266  -9.358  87.513  1.00 98.84           C  
ATOM    376  O   GLU A  24       2.172 -10.501  87.069  1.00 98.84           O  
ATOM    377  CB  GLU A  24       0.663  -8.371  89.195  1.00 98.84           C  
ATOM    378  CG  GLU A  24      -0.520  -9.183  88.650  1.00 98.84           C  
ATOM    379  CD  GLU A  24      -1.863  -8.461  88.817  1.00 98.84           C  
ATOM    380  OE1 GLU A  24      -2.875  -9.057  88.390  1.00 98.84           O  
ATOM    381  OE2 GLU A  24      -1.877  -7.360  89.416  1.00 98.84           O1-
ATOM    382  H   GLU A  24       2.821  -7.385  89.972  1.00 98.84           H  
ATOM    383  HA  GLU A  24       1.939 -10.062  89.499  1.00 98.84           H  
ATOM    384  HB2 GLU A  24       0.517  -8.201  90.262  1.00 98.84           H  
ATOM    385  HB3 GLU A  24       0.698  -7.407  88.688  1.00 98.84           H  
ATOM    386  HG2 GLU A  24      -0.553 -10.137  89.176  1.00 98.84           H  
ATOM    387  HG3 GLU A  24      -0.364  -9.388  87.591  1.00 98.84           H  
ATOM    388  N   SER A  25       2.677  -8.333  86.766  1.00 98.88           N  
ATOM    389  CA  SER A  25       3.068  -8.427  85.358  1.00 98.88           C  
ATOM    390  C   SER A  25       4.195  -9.443  85.162  1.00 98.88           C  
ATOM    391  O   SER A  25       4.057 -10.383  84.374  1.00 98.88           O  
ATOM    392  CB  SER A  25       3.481  -7.033  84.874  1.00 98.88           C  
ATOM    393  OG  SER A  25       4.115  -7.091  83.618  1.00 98.88           O  
ATOM    394  H   SER A  25       2.665  -7.416  87.190  1.00 98.88           H  
ATOM    395  HA  SER A  25       2.213  -8.761  84.769  1.00 98.88           H  
ATOM    396  HB2 SER A  25       4.182  -6.598  85.585  1.00 98.88           H  
ATOM    397  HB3 SER A  25       2.603  -6.389  84.818  1.00 98.88           H  
ATOM    398  HG  SER A  25       3.444  -7.059  82.933  1.00 98.88           H  
ATOM    399  N   ALA A  26       5.275  -9.335  85.944  1.00 98.93           N  
ATOM    400  CA  ALA A  26       6.392 -10.271  85.863  1.00 98.93           C  
ATOM    401  C   ALA A  26       5.973 -11.709  86.215  1.00 98.93           C  
ATOM    402  O   ALA A  26       6.363 -12.653  85.526  1.00 98.93           O  
ATOM    403  CB  ALA A  26       7.517  -9.781  86.780  1.00 98.93           C  
ATOM    404  H   ALA A  26       5.343  -8.544  86.566  1.00 98.93           H  
ATOM    405  HA  ALA A  26       6.756 -10.271  84.836  1.00 98.93           H  
ATOM    406  HB1 ALA A  26       7.209  -9.858  87.824  1.00 98.93           H  
ATOM    407  HB2 ALA A  26       8.409 -10.383  86.610  1.00 98.93           H  
ATOM    408  HB3 ALA A  26       7.747  -8.739  86.559  1.00 98.93           H  
ATOM    409  N   LEU A  27       5.169 -11.889  87.271  1.00 98.86           N  
ATOM    410  CA  LEU A  27       4.670 -13.202  87.695  1.00 98.86           C  
ATOM    411  C   LEU A  27       3.761 -13.830  86.636  1.00 98.86           C  
ATOM    412  O   LEU A  27       3.906 -15.018  86.348  1.00 98.86           O  
ATOM    413  CB  LEU A  27       3.924 -13.068  89.035  1.00 98.86           C  
ATOM    414  CG  LEU A  27       4.840 -12.892  90.258  1.00 98.86           C  
ATOM    415  CD1 LEU A  27       4.016 -12.466  91.475  1.00 98.86           C  
ATOM    416  CD2 LEU A  27       5.554 -14.196  90.631  1.00 98.86           C  
ATOM    417  H   LEU A  27       4.871 -11.071  87.784  1.00 98.86           H  
ATOM    418  HA  LEU A  27       5.517 -13.880  87.811  1.00 98.86           H  
ATOM    419  HB2 LEU A  27       3.312 -13.956  89.190  1.00 98.86           H  
ATOM    420  HB3 LEU A  27       3.246 -12.217  88.968  1.00 98.86           H  
ATOM    421  HG  LEU A  27       5.590 -12.126  90.060  1.00 98.86           H  
ATOM    422 HD11 LEU A  27       3.531 -11.514  91.259  1.00 98.86           H  
ATOM    423 HD12 LEU A  27       3.248 -13.211  91.689  1.00 98.86           H  
ATOM    424 HD13 LEU A  27       4.667 -12.342  92.339  1.00 98.86           H  
ATOM    425 HD21 LEU A  27       4.823 -14.945  90.937  1.00 98.86           H  
ATOM    426 HD22 LEU A  27       6.108 -14.584  89.777  1.00 98.86           H  
ATOM    427 HD23 LEU A  27       6.252 -14.010  91.448  1.00 98.86           H  
ATOM    428  N   THR A  28       2.880 -13.036  86.031  1.00 98.90           N  
ATOM    429  CA  THR A  28       1.992 -13.461  84.942  1.00 98.90           C  
ATOM    430  C   THR A  28       2.805 -13.906  83.733  1.00 98.90           C  
ATOM    431  O   THR A  28       2.599 -15.009  83.228  1.00 98.90           O  
ATOM    432  CB  THR A  28       1.031 -12.328  84.556  1.00 98.90           C  
ATOM    433  CG2 THR A  28       0.067 -12.731  83.440  1.00 98.90           C  
ATOM    434  OG1 THR A  28       0.256 -12.001  85.682  1.00 98.90           O  
ATOM    435  H   THR A  28       2.811 -12.077  86.342  1.00 98.90           H  
ATOM    436  HA  THR A  28       1.396 -14.310  85.276  1.00 98.90           H  
ATOM    437  HB  THR A  28       1.593 -11.449  84.240  1.00 98.90           H  
ATOM    438  HG1 THR A  28       0.756 -11.373  86.209  1.00 98.90           H  
ATOM    439 HG21 THR A  28       0.611 -12.892  82.508  1.00 98.90           H  
ATOM    440 HG22 THR A  28      -0.654 -11.929  83.282  1.00 98.90           H  
ATOM    441 HG23 THR A  28      -0.465 -13.640  83.718  1.00 98.90           H  
ATOM    442  N   GLY A  29       3.800 -13.111  83.325  1.00 98.93           N  
ATOM    443  CA  GLY A  29       4.717 -13.495  82.253  1.00 98.93           C  
ATOM    444  C   GLY A  29       5.478 -14.781  82.573  1.00 98.93           C  
ATOM    445  O   GLY A  29       5.586 -15.666  81.728  1.00 98.93           O  
ATOM    446  H   GLY A  29       3.914 -12.207  83.759  1.00 98.93           H  
ATOM    447  HA2 GLY A  29       4.146 -13.647  81.338  1.00 98.93           H  
ATOM    448  HA3 GLY A  29       5.444 -12.699  82.095  1.00 98.93           H  
ATOM    449  N   TYR A  30       5.950 -14.940  83.812  1.00 98.86           N  
ATOM    450  CA  TYR A  30       6.685 -16.140  84.210  1.00 98.86           C  
ATOM    451  C   TYR A  30       5.808 -17.396  84.183  1.00 98.86           C  
ATOM    452  O   TYR A  30       6.267 -18.448  83.745  1.00 98.86           O  
ATOM    453  CB  TYR A  30       7.332 -15.943  85.586  1.00 98.86           C  
ATOM    454  CG  TYR A  30       8.242 -17.102  85.945  1.00 98.86           C  
ATOM    455  CD1 TYR A  30       7.727 -18.221  86.629  1.00 98.86           C  
ATOM    456  CD2 TYR A  30       9.576 -17.101  85.499  1.00 98.86           C  
ATOM    457  CE1 TYR A  30       8.530 -19.359  86.826  1.00 98.86           C  
ATOM    458  CE2 TYR A  30      10.389 -18.231  85.707  1.00 98.86           C  
ATOM    459  CZ  TYR A  30       9.857 -19.371  86.346  1.00 98.86           C  
ATOM    460  OH  TYR A  30      10.641 -20.466  86.531  1.00 98.86           O  
ATOM    461  H   TYR A  30       5.848 -14.181  84.471  1.00 98.86           H  
ATOM    462  HA  TYR A  30       7.482 -16.302  83.484  1.00 98.86           H  
ATOM    463  HB2 TYR A  30       7.920 -15.025  85.575  1.00 98.86           H  
ATOM    464  HB3 TYR A  30       6.556 -15.836  86.345  1.00 98.86           H  
ATOM    465  HD1 TYR A  30       6.694 -18.226  86.945  1.00 98.86           H  
ATOM    466  HD2 TYR A  30       9.965 -16.244  84.970  1.00 98.86           H  
ATOM    467  HE1 TYR A  30       8.115 -20.228  87.316  1.00 98.86           H  
ATOM    468  HE2 TYR A  30      11.412 -18.234  85.362  1.00 98.86           H  
ATOM    469  HH  TYR A  30      10.184 -21.139  87.042  1.00 98.86           H  
ATOM    470  N   GLN A  31       4.551 -17.299  84.616  1.00 98.78           N  
ATOM    471  CA  GLN A  31       3.593 -18.405  84.532  1.00 98.78           C  
ATOM    472  C   GLN A  31       3.282 -18.766  83.074  1.00 98.78           C  
ATOM    473  O   GLN A  31       3.278 -19.943  82.716  1.00 98.78           O  
ATOM    474  CB  GLN A  31       2.309 -18.025  85.278  1.00 98.78           C  
ATOM    475  CG  GLN A  31       2.504 -18.019  86.801  1.00 98.78           C  
ATOM    476  CD  GLN A  31       1.280 -17.507  87.552  1.00 98.78           C  
ATOM    477  NE2 GLN A  31       1.342 -17.416  88.861  1.00 98.78           N  
ATOM    478  OE1 GLN A  31       0.238 -17.197  87.006  1.00 98.78           O  
ATOM    479  H   GLN A  31       4.223 -16.405  84.956  1.00 98.78           H  
ATOM    480  HA  GLN A  31       4.022 -19.294  84.995  1.00 98.78           H  
ATOM    481  HB2 GLN A  31       1.530 -18.747  85.035  1.00 98.78           H  
ATOM    482  HB3 GLN A  31       1.977 -17.040  84.946  1.00 98.78           H  
ATOM    483  HG2 GLN A  31       3.357 -17.392  87.067  1.00 98.78           H  
ATOM    484  HG3 GLN A  31       2.719 -19.035  87.134  1.00 98.78           H  
ATOM    485 HE21 GLN A  31       2.203 -17.607  89.353  1.00 98.78           H  
ATOM    486 HE22 GLN A  31       0.517 -17.016  89.287  1.00 98.78           H  
ATOM    487  N   ALA A  32       3.102 -17.764  82.213  1.00 98.84           N  
ATOM    488  CA  ALA A  32       2.804 -17.964  80.798  1.00 98.84           C  
ATOM    489  C   ALA A  32       3.975 -18.561  79.985  1.00 98.84           C  
ATOM    490  O   ALA A  32       3.753 -19.048  78.875  1.00 98.84           O  
ATOM    491  CB  ALA A  32       2.283 -16.638  80.241  1.00 98.84           C  
ATOM    492  H   ALA A  32       3.097 -16.817  82.561  1.00 98.84           H  
ATOM    493  HA  ALA A  32       1.992 -18.688  80.723  1.00 98.84           H  
ATOM    494  HB1 ALA A  32       1.311 -16.416  80.680  1.00 98.84           H  
ATOM    495  HB2 ALA A  32       2.965 -15.830  80.501  1.00 98.84           H  
ATOM    496  HB3 ALA A  32       2.172 -16.705  79.159  1.00 98.84           H  
ATOM    497  N   LEU A  33       5.193 -18.647  80.545  1.00 98.53           N  
ATOM    498  CA  LEU A  33       6.304 -19.392  79.930  1.00 98.53           C  
ATOM    499  C   LEU A  33       6.000 -20.883  79.722  1.00 98.53           C  
ATOM    500  O   LEU A  33       6.672 -21.516  78.910  1.00 98.53           O  
ATOM    501  CB  LEU A  33       7.584 -19.274  80.781  1.00 98.53           C  
ATOM    502  CG  LEU A  33       8.295 -17.914  80.724  1.00 98.53           C  
ATOM    503  CD1 LEU A  33       9.435 -17.904  81.744  1.00 98.53           C  
ATOM    504  CD2 LEU A  33       8.917 -17.668  79.345  1.00 98.53           C  
ATOM    505  H   LEU A  33       5.334 -18.209  81.444  1.00 98.53           H  
ATOM    506  HA  LEU A  33       6.482 -18.981  78.936  1.00 98.53           H  
ATOM    507  HB2 LEU A  33       7.338 -19.522  81.812  1.00 98.53           H  
ATOM    508  HB3 LEU A  33       8.294 -20.027  80.439  1.00 98.53           H  
ATOM    509  HG  LEU A  33       7.598 -17.111  80.966  1.00 98.53           H  
ATOM    510 HD11 LEU A  33      10.154 -18.684  81.494  1.00 98.53           H  
ATOM    511 HD12 LEU A  33       9.028 -18.076  82.741  1.00 98.53           H  
ATOM    512 HD13 LEU A  33       9.930 -16.933  81.726  1.00 98.53           H  
ATOM    513 HD21 LEU A  33       9.578 -18.492  79.076  1.00 98.53           H  
ATOM    514 HD22 LEU A  33       9.474 -16.732  79.354  1.00 98.53           H  
ATOM    515 HD23 LEU A  33       8.135 -17.594  78.588  1.00 98.53           H  
ATOM    516  N   GLU A  34       5.024 -21.461  80.433  1.00 97.44           N  
ATOM    517  CA  GLU A  34       4.573 -22.835  80.160  1.00 97.44           C  
ATOM    518  C   GLU A  34       3.890 -22.974  78.792  1.00 97.44           C  
ATOM    519  O   GLU A  34       3.957 -24.042  78.184  1.00 97.44           O  
ATOM    520  CB  GLU A  34       3.624 -23.334  81.260  1.00 97.44           C  
ATOM    521  CG  GLU A  34       4.314 -23.484  82.630  1.00 97.44           C  
ATOM    522  CD  GLU A  34       4.054 -24.838  83.313  1.00 97.44           C  
ATOM    523  OE1 GLU A  34       4.995 -25.303  84.002  1.00 97.44           O  
ATOM    524  OE2 GLU A  34       2.955 -25.414  83.145  1.00 97.44           O1-
ATOM    525  H   GLU A  34       4.513 -20.913  81.108  1.00 97.44           H  
ATOM    526  HA  GLU A  34       5.439 -23.496  80.134  1.00 97.44           H  
ATOM    527  HB2 GLU A  34       2.777 -22.655  81.352  1.00 97.44           H  
ATOM    528  HB3 GLU A  34       3.244 -24.302  80.935  1.00 97.44           H  
ATOM    529  HG2 GLU A  34       3.983 -22.678  83.284  1.00 97.44           H  
ATOM    530  HG3 GLU A  34       5.390 -23.366  82.500  1.00 97.44           H  
ATOM    531  N   CYS A  35       3.268 -21.904  78.289  1.00 98.13           N  
ATOM    532  CA  CYS A  35       2.641 -21.870  76.968  1.00 98.13           C  
ATOM    533  C   CYS A  35       3.651 -21.493  75.878  1.00 98.13           C  
ATOM    534  O   CYS A  35       3.703 -22.133  74.826  1.00 98.13           O  
ATOM    535  CB  CYS A  35       1.464 -20.884  77.001  1.00 98.13           C  
ATOM    536  SG  CYS A  35       0.228 -21.416  78.224  1.00 98.13           S  
ATOM    537  H   CYS A  35       3.278 -21.046  78.821  1.00 98.13           H  
ATOM    538  HA  CYS A  35       2.261 -22.860  76.719  1.00 98.13           H  
ATOM    539  HB2 CYS A  35       1.823 -19.887  77.256  1.00 98.13           H  
ATOM    540  HB3 CYS A  35       1.010 -20.835  76.012  1.00 98.13           H  
ATOM    541  HG  CYS A  35       0.108 -22.673  77.789  1.00 98.13           H  
ATOM    542  N   GLY A  36       4.495 -20.497  76.152  1.00 98.11           N  
ATOM    543  CA  GLY A  36       5.488 -20.032  75.199  1.00 98.11           C  
ATOM    544  C   GLY A  36       6.109 -18.692  75.574  1.00 98.11           C  
ATOM    545  O   GLY A  36       5.628 -17.956  76.431  1.00 98.11           O  
ATOM    546  H   GLY A  36       4.362 -19.969  77.002  1.00 98.11           H  
ATOM    547  HA2 GLY A  36       6.276 -20.781  75.125  1.00 98.11           H  
ATOM    548  HA3 GLY A  36       5.015 -19.923  74.224  1.00 98.11           H  
ATOM    549  N   LEU A  37       7.208 -18.356  74.897  1.00 98.57           N  
ATOM    550  CA  LEU A  37       7.910 -17.085  75.099  1.00 98.57           C  
ATOM    551  C   LEU A  37       7.081 -15.873  74.670  1.00 98.57           C  
ATOM    552  O   LEU A  37       7.126 -14.847  75.344  1.00 98.57           O  
ATOM    553  CB  LEU A  37       9.233 -17.124  74.320  1.00 98.57           C  
ATOM    554  CG  LEU A  37      10.392 -17.631  75.183  1.00 98.57           C  
ATOM    555  CD1 LEU A  37      11.517 -18.114  74.287  1.00 98.57           C  
ATOM    556  CD2 LEU A  37      10.949 -16.523  76.074  1.00 98.57           C  
ATOM    557  H   LEU A  37       7.564 -19.011  74.215  1.00 98.57           H  
ATOM    558  HA  LEU A  37       8.109 -16.955  76.163  1.00 98.57           H  
ATOM    559  HB2 LEU A  37       9.116 -17.751  73.436  1.00 98.57           H  
ATOM    560  HB3 LEU A  37       9.482 -16.121  73.971  1.00 98.57           H  
ATOM    561  HG  LEU A  37      10.059 -18.466  75.801  1.00 98.57           H  
ATOM    562 HD11 LEU A  37      12.344 -18.423  74.926  1.00 98.57           H  
ATOM    563 HD12 LEU A  37      11.840 -17.307  73.629  1.00 98.57           H  
ATOM    564 HD13 LEU A  37      11.176 -18.965  73.696  1.00 98.57           H  
ATOM    565 HD21 LEU A  37      10.157 -16.161  76.730  1.00 98.57           H  
ATOM    566 HD22 LEU A  37      11.321 -15.695  75.471  1.00 98.57           H  
ATOM    567 HD23 LEU A  37      11.758 -16.911  76.694  1.00 98.57           H  
ATOM    568  N   LEU A  38       6.333 -15.992  73.570  1.00 98.91           N  
ATOM    569  CA  LEU A  38       5.446 -14.924  73.115  1.00 98.91           C  
ATOM    570  C   LEU A  38       4.273 -14.731  74.081  1.00 98.91           C  
ATOM    571  O   LEU A  38       3.951 -13.596  74.408  1.00 98.91           O  
ATOM    572  CB  LEU A  38       4.965 -15.197  71.683  1.00 98.91           C  
ATOM    573  CG  LEU A  38       6.056 -15.164  70.598  1.00 98.91           C  
ATOM    574  CD1 LEU A  38       5.409 -15.365  69.226  1.00 98.91           C  
ATOM    575  CD2 LEU A  38       6.801 -13.832  70.578  1.00 98.91           C  
ATOM    576  H   LEU A  38       6.310 -16.879  73.086  1.00 98.91           H  
ATOM    577  HA  LEU A  38       5.991 -13.980  73.117  1.00 98.91           H  
ATOM    578  HB2 LEU A  38       4.465 -16.165  71.656  1.00 98.91           H  
ATOM    579  HB3 LEU A  38       4.231 -14.429  71.438  1.00 98.91           H  
ATOM    580  HG  LEU A  38       6.769 -15.969  70.772  1.00 98.91           H  
ATOM    581 HD11 LEU A  38       4.726 -14.544  69.009  1.00 98.91           H  
ATOM    582 HD12 LEU A  38       4.845 -16.297  69.214  1.00 98.91           H  
ATOM    583 HD13 LEU A  38       6.178 -15.401  68.453  1.00 98.91           H  
ATOM    584 HD21 LEU A  38       7.403 -13.708  71.479  1.00 98.91           H  
ATOM    585 HD22 LEU A  38       6.070 -13.026  70.511  1.00 98.91           H  
ATOM    586 HD23 LEU A  38       7.461 -13.776  69.713  1.00 98.91           H  
ATOM    587  N   ASP A  39       3.711 -15.822  74.611  1.00 98.93           N  
ATOM    588  CA  ASP A  39       2.635 -15.764  75.608  1.00 98.93           C  
ATOM    589  C   ASP A  39       3.113 -15.110  76.911  1.00 98.93           C  
ATOM    590  O   ASP A  39       2.377 -14.341  77.527  1.00 98.93           O  
ATOM    591  CB  ASP A  39       2.101 -17.181  75.871  1.00 98.93           C  
ATOM    592  CG  ASP A  39       1.746 -17.880  74.559  1.00 98.93           C  
ATOM    593  OD1 ASP A  39       0.847 -17.384  73.844  1.00 98.93           O  
ATOM    594  OD2 ASP A  39       2.479 -18.819  74.183  1.00 98.93           O1-
ATOM    595  H   ASP A  39       4.000 -16.737  74.297  1.00 98.93           H  
ATOM    596  HA  ASP A  39       1.819 -15.158  75.214  1.00 98.93           H  
ATOM    597  HB2 ASP A  39       2.857 -17.761  76.399  1.00 98.93           H  
ATOM    598  HB3 ASP A  39       1.214 -17.121  76.502  1.00 98.93           H  
ATOM    599  N   ALA A  40       4.368 -15.355  77.298  1.00 98.96           N  
ATOM    600  CA  ALA A  40       4.990 -14.728  78.456  1.00 98.96           C  
ATOM    601  C   ALA A  40       5.122 -13.206  78.325  1.00 98.96           C  
ATOM    602  O   ALA A  40       4.691 -12.473  79.215  1.00 98.96           O  
ATOM    603  CB  ALA A  40       6.341 -15.399  78.702  1.00 98.96           C  
ATOM    604  H   ALA A  40       4.889 -16.059  76.794  1.00 98.96           H  
ATOM    605  HA  ALA A  40       4.365 -14.907  79.331  1.00 98.96           H  
ATOM    606  HB1 ALA A  40       6.995 -15.283  77.838  1.00 98.96           H  
ATOM    607  HB2 ALA A  40       6.174 -16.457  78.901  1.00 98.96           H  
ATOM    608  HB3 ALA A  40       6.815 -14.939  79.570  1.00 98.96           H  
ATOM    609  N   VAL A  41       5.704 -12.714  77.226  1.00 98.97           N  
ATOM    610  CA  VAL A  41       5.899 -11.264  77.045  1.00 98.97           C  
ATOM    611  C   VAL A  41       4.583 -10.542  76.765  1.00 98.97           C  
ATOM    612  O   VAL A  41       4.378  -9.448  77.281  1.00 98.97           O  
ATOM    613  CB  VAL A  41       6.959 -10.928  75.981  1.00 98.97           C  
ATOM    614  CG1 VAL A  41       8.326 -11.485  76.377  1.00 98.97           C  
ATOM    615  CG2 VAL A  41       6.623 -11.452  74.583  1.00 98.97           C  
ATOM    616  H   VAL A  41       6.011 -13.354  76.506  1.00 98.97           H  
ATOM    617  HA  VAL A  41       6.259 -10.856  77.989  1.00 98.97           H  
ATOM    618  HB  VAL A  41       7.055  -9.844  75.931  1.00 98.97           H  
ATOM    619 HG11 VAL A  41       9.081 -11.143  75.669  1.00 98.97           H  
ATOM    620 HG12 VAL A  41       8.593 -11.125  77.372  1.00 98.97           H  
ATOM    621 HG13 VAL A  41       8.299 -12.574  76.376  1.00 98.97           H  
ATOM    622 HG21 VAL A  41       6.565 -12.541  74.597  1.00 98.97           H  
ATOM    623 HG22 VAL A  41       7.391 -11.142  73.874  1.00 98.97           H  
ATOM    624 HG23 VAL A  41       5.665 -11.053  74.250  1.00 98.97           H  
ATOM    625  N   GLU A  42       3.668 -11.166  76.016  1.00 98.97           N  
ATOM    626  CA  GLU A  42       2.319 -10.644  75.797  1.00 98.97           C  
ATOM    627  C   GLU A  42       1.563 -10.555  77.125  1.00 98.97           C  
ATOM    628  O   GLU A  42       1.086  -9.484  77.484  1.00 98.97           O  
ATOM    629  CB  GLU A  42       1.582 -11.545  74.794  1.00 98.97           C  
ATOM    630  CG  GLU A  42       0.185 -11.016  74.444  1.00 98.97           C  
ATOM    631  CD  GLU A  42      -0.613 -11.954  73.528  1.00 98.97           C  
ATOM    632  OE1 GLU A  42      -1.790 -11.603  73.264  1.00 98.97           O  
ATOM    633  OE2 GLU A  42      -0.069 -12.994  73.086  1.00 98.97           O1-
ATOM    634  H   GLU A  42       3.889 -12.065  75.614  1.00 98.97           H  
ATOM    635  HA  GLU A  42       2.385  -9.637  75.384  1.00 98.97           H  
ATOM    636  HB2 GLU A  42       1.489 -12.545  75.219  1.00 98.97           H  
ATOM    637  HB3 GLU A  42       2.168 -11.608  73.877  1.00 98.97           H  
ATOM    638  HG2 GLU A  42       0.301 -10.054  73.944  1.00 98.97           H  
ATOM    639  HG3 GLU A  42      -0.385 -10.864  75.359  1.00 98.97           H  
ATOM    640  N   GLY A  43       1.505 -11.647  77.893  1.00 98.95           N  
ATOM    641  CA  GLY A  43       0.811 -11.692  79.180  1.00 98.95           C  
ATOM    642  C   GLY A  43       1.347 -10.670  80.180  1.00 98.95           C  
ATOM    643  O   GLY A  43       0.562  -9.994  80.840  1.00 98.95           O  
ATOM    644  H   GLY A  43       1.932 -12.500  77.560  1.00 98.95           H  
ATOM    645  HA2 GLY A  43      -0.251 -11.500  79.025  1.00 98.95           H  
ATOM    646  HA3 GLY A  43       0.933 -12.687  79.608  1.00 98.95           H  
ATOM    647  N   ALA A  44       2.671 -10.497  80.251  1.00 98.96           N  
ATOM    648  CA  ALA A  44       3.283  -9.479  81.099  1.00 98.96           C  
ATOM    649  C   ALA A  44       2.870  -8.055  80.690  1.00 98.96           C  
ATOM    650  O   ALA A  44       2.483  -7.260  81.548  1.00 98.96           O  
ATOM    651  CB  ALA A  44       4.803  -9.646  81.050  1.00 98.96           C  
ATOM    652  H   ALA A  44       3.271 -11.081  79.687  1.00 98.96           H  
ATOM    653  HA  ALA A  44       2.950  -9.632  82.125  1.00 98.96           H  
ATOM    654  HB1 ALA A  44       5.272  -8.884  81.672  1.00 98.96           H  
ATOM    655  HB2 ALA A  44       5.082 -10.629  81.429  1.00 98.96           H  
ATOM    656  HB3 ALA A  44       5.159  -9.542  80.025  1.00 98.96           H  
ATOM    657  N   VAL A  45       2.930  -7.725  79.396  1.00 98.95           N  
ATOM    658  CA  VAL A  45       2.577  -6.382  78.906  1.00 98.95           C  
ATOM    659  C   VAL A  45       1.081  -6.111  79.051  1.00 98.95           C  
ATOM    660  O   VAL A  45       0.716  -5.010  79.449  1.00 98.95           O  
ATOM    661  CB  VAL A  45       3.070  -6.173  77.464  1.00 98.95           C  
ATOM    662  CG1 VAL A  45       2.565  -4.867  76.840  1.00 98.95           C  
ATOM    663  CG2 VAL A  45       4.603  -6.102  77.448  1.00 98.95           C  
ATOM    664  H   VAL A  45       3.227  -8.420  78.726  1.00 98.95           H  
ATOM    665  HA  VAL A  45       3.076  -5.643  79.533  1.00 98.95           H  
ATOM    666  HB  VAL A  45       2.742  -7.009  76.844  1.00 98.95           H  
ATOM    667 HG11 VAL A  45       3.015  -4.725  75.858  1.00 98.95           H  
ATOM    668 HG12 VAL A  45       1.482  -4.895  76.713  1.00 98.95           H  
ATOM    669 HG13 VAL A  45       2.821  -4.022  77.478  1.00 98.95           H  
ATOM    670 HG21 VAL A  45       5.032  -7.026  77.836  1.00 98.95           H  
ATOM    671 HG22 VAL A  45       4.944  -5.265  78.057  1.00 98.95           H  
ATOM    672 HG23 VAL A  45       4.950  -5.957  76.424  1.00 98.95           H  
ATOM    673  N   ARG A  46       0.217  -7.109  78.841  1.00 98.91           N  
ATOM    674  CA  ARG A  46      -1.236  -6.962  79.024  1.00 98.91           C  
ATOM    675  C   ARG A  46      -1.624  -6.541  80.439  1.00 98.91           C  
ATOM    676  O   ARG A  46      -2.455  -5.659  80.583  1.00 98.91           O  
ATOM    677  CB  ARG A  46      -1.951  -8.262  78.671  1.00 98.91           C  
ATOM    678  CG  ARG A  46      -2.008  -8.488  77.155  1.00 98.91           C  
ATOM    679  CD  ARG A  46      -2.805  -9.759  76.887  1.00 98.91           C  
ATOM    680  NE  ARG A  46      -4.230  -9.506  77.142  1.00 98.91           N  
ATOM    681  CZ  ARG A  46      -5.188 -10.395  77.230  1.00 98.91           C  
ATOM    682  NH1 ARG A  46      -4.970 -11.661  76.994  1.00 98.91           N1+
ATOM    683  NH2 ARG A  46      -6.382  -9.995  77.557  1.00 98.91           N  
ATOM    684  H   ARG A  46       0.577  -7.990  78.500  1.00 98.91           H  
ATOM    685  HA  ARG A  46      -1.600  -6.173  78.366  1.00 98.91           H  
ATOM    686  HB2 ARG A  46      -2.968  -8.199  79.057  1.00 98.91           H  
ATOM    687  HB3 ARG A  46      -1.452  -9.101  79.156  1.00 98.91           H  
ATOM    688  HG2 ARG A  46      -2.487  -7.639  76.668  1.00 98.91           H  
ATOM    689  HG3 ARG A  46      -1.007  -8.593  76.737  1.00 98.91           H  
ATOM    690  HD2 ARG A  46      -2.433 -10.553  77.535  1.00 98.91           H  
ATOM    691  HD3 ARG A  46      -2.652 -10.067  75.852  1.00 98.91           H  
ATOM    692  HE  ARG A  46      -4.486  -8.547  77.331  1.00 98.91           H  
ATOM    693 HH11 ARG A  46      -4.047 -11.906  76.664  1.00 98.91           H  
ATOM    694 HH12 ARG A  46      -5.719 -12.337  77.047  1.00 98.91           H  
ATOM    695 HH21 ARG A  46      -7.142 -10.643  77.715  1.00 98.91           H  
ATOM    696 HH22 ARG A  46      -6.513  -9.005  77.707  1.00 98.91           H  
ATOM    697  N   VAL A  47      -0.980  -7.089  81.473  1.00 98.89           N  
ATOM    698  CA  VAL A  47      -1.218  -6.659  82.870  1.00 98.89           C  
ATOM    699  C   VAL A  47      -0.939  -5.162  83.054  1.00 98.89           C  
ATOM    700  O   VAL A  47      -1.623  -4.490  83.824  1.00 98.89           O  
ATOM    701  CB  VAL A  47      -0.354  -7.481  83.848  1.00 98.89           C  
ATOM    702  CG1 VAL A  47      -0.412  -6.964  85.293  1.00 98.89           C  
ATOM    703  CG2 VAL A  47      -0.801  -8.945  83.877  1.00 98.89           C  
ATOM    704  H   VAL A  47      -0.314  -7.827  81.286  1.00 98.89           H  
ATOM    705  HA  VAL A  47      -2.268  -6.817  83.114  1.00 98.89           H  
ATOM    706  HB  VAL A  47       0.684  -7.443  83.520  1.00 98.89           H  
ATOM    707 HG11 VAL A  47       0.063  -5.986  85.371  1.00 98.89           H  
ATOM    708 HG12 VAL A  47       0.109  -7.649  85.962  1.00 98.89           H  
ATOM    709 HG13 VAL A  47      -1.449  -6.884  85.619  1.00 98.89           H  
ATOM    710 HG21 VAL A  47      -0.771  -9.376  82.876  1.00 98.89           H  
ATOM    711 HG22 VAL A  47      -1.821  -9.011  84.258  1.00 98.89           H  
ATOM    712 HG23 VAL A  47      -0.144  -9.521  84.529  1.00 98.89           H  
ATOM    713  N   LEU A  48       0.059  -4.632  82.346  1.00 98.09           N  
ATOM    714  CA  LEU A  48       0.408  -3.213  82.395  1.00 98.09           C  
ATOM    715  C   LEU A  48      -0.545  -2.366  81.541  1.00 98.09           C  
ATOM    716  O   LEU A  48      -0.901  -1.274  81.967  1.00 98.09           O  
ATOM    717  CB  LEU A  48       1.885  -3.029  81.993  1.00 98.09           C  
ATOM    718  CG  LEU A  48       2.882  -3.812  82.868  1.00 98.09           C  
ATOM    719  CD1 LEU A  48       4.312  -3.711  82.345  1.00 98.09           C  
ATOM    720  CD2 LEU A  48       2.897  -3.308  84.310  1.00 98.09           C  
ATOM    721  H   LEU A  48       0.521  -5.211  81.659  1.00 98.09           H  
ATOM    722  HA  LEU A  48       0.278  -2.854  83.415  1.00 98.09           H  
ATOM    723  HB2 LEU A  48       2.007  -3.345  80.956  1.00 98.09           H  
ATOM    724  HB3 LEU A  48       2.120  -1.967  82.053  1.00 98.09           H  
ATOM    725  HG  LEU A  48       2.607  -4.867  82.871  1.00 98.09           H  
ATOM    726 HD11 LEU A  48       4.336  -3.969  81.286  1.00 98.09           H  
ATOM    727 HD12 LEU A  48       4.944  -4.416  82.885  1.00 98.09           H  
ATOM    728 HD13 LEU A  48       4.699  -2.704  82.502  1.00 98.09           H  
ATOM    729 HD21 LEU A  48       1.896  -3.407  84.731  1.00 98.09           H  
ATOM    730 HD22 LEU A  48       3.584  -3.909  84.905  1.00 98.09           H  
ATOM    731 HD23 LEU A  48       3.192  -2.259  84.342  1.00 98.09           H  
ATOM    732  N   GLU A  49      -0.995  -2.875  80.391  1.00 98.09           N  
ATOM    733  CA  GLU A  49      -2.030  -2.244  79.557  1.00 98.09           C  
ATOM    734  C   GLU A  49      -3.405  -2.190  80.234  1.00 98.09           C  
ATOM    735  O   GLU A  49      -4.186  -1.281  79.976  1.00 98.09           O  
ATOM    736  CB  GLU A  49      -2.195  -3.026  78.248  1.00 98.09           C  
ATOM    737  CG  GLU A  49      -1.023  -2.867  77.274  1.00 98.09           C  
ATOM    738  CD  GLU A  49      -1.221  -3.714  76.011  1.00 98.09           C  
ATOM    739  OE1 GLU A  49      -0.640  -3.352  74.960  1.00 98.09           O  
ATOM    740  OE2 GLU A  49      -1.963  -4.721  76.057  1.00 98.09           O1-
ATOM    741  H   GLU A  49      -0.635  -3.771  80.095  1.00 98.09           H  
ATOM    742  HA  GLU A  49      -1.743  -1.217  79.334  1.00 98.09           H  
ATOM    743  HB2 GLU A  49      -3.094  -2.682  77.738  1.00 98.09           H  
ATOM    744  HB3 GLU A  49      -2.334  -4.079  78.491  1.00 98.09           H  
ATOM    745  HG2 GLU A  49      -0.089  -3.154  77.758  1.00 98.09           H  
ATOM    746  HG3 GLU A  49      -0.953  -1.817  76.992  1.00 98.09           H  
ATOM    747  N   ASP A  50      -3.722  -3.150  81.098  1.00 97.61           N  
ATOM    748  CA  ASP A  50      -5.005  -3.206  81.801  1.00 97.61           C  
ATOM    749  C   ASP A  50      -5.037  -2.275  83.036  1.00 97.61           C  
ATOM    750  O   ASP A  50      -6.079  -2.128  83.682  1.00 97.61           O  
ATOM    751  CB  ASP A  50      -5.329  -4.674  82.153  1.00 97.61           C  
ATOM    752  CG  ASP A  50      -5.603  -5.589  80.940  1.00 97.61           C  
ATOM    753  OD1 ASP A  50      -5.934  -5.088  79.839  1.00 97.61           O  
ATOM    754  OD2 ASP A  50      -5.555  -6.830  81.118  1.00 97.61           O1-
ATOM    755  H   ASP A  50      -3.105  -3.947  81.170  1.00 97.61           H  
ATOM    756  HA  ASP A  50      -5.785  -2.852  81.126  1.00 97.61           H  
ATOM    757  HB2 ASP A  50      -4.505  -5.086  82.735  1.00 97.61           H  
ATOM    758  HB3 ASP A  50      -6.218  -4.691  82.781  1.00 97.61           H  
ATOM    759  N   SER A  51      -3.913  -1.629  83.381  1.00 95.60           N  
ATOM    760  CA  SER A  51      -3.762  -0.811  84.588  1.00 95.60           C  
ATOM    761  C   SER A  51      -3.618   0.688  84.279  1.00 95.60           C  
ATOM    762  O   SER A  51      -2.622   1.097  83.679  1.00 95.60           O  
ATOM    763  CB  SER A  51      -2.560  -1.305  85.388  1.00 95.60           C  
ATOM    764  OG  SER A  51      -2.400  -0.546  86.583  1.00 95.60           O  
ATOM    765  H   SER A  51      -3.127  -1.697  82.750  1.00 95.60           H  
ATOM    766  HA  SER A  51      -4.638  -0.978  85.215  1.00 95.60           H  
ATOM    767  HB2 SER A  51      -1.664  -1.237  84.773  1.00 95.60           H  
ATOM    768  HB3 SER A  51      -2.719  -2.353  85.644  1.00 95.60           H  
ATOM    769  HG  SER A  51      -2.261  -1.188  87.283  1.00 95.60           H  
ATOM    770  N   PRO A  52      -4.497   1.562  84.826  1.00 93.34           N  
ATOM    771  CA  PRO A  52      -4.457   3.011  84.573  1.00 93.34           C  
ATOM    772  C   PRO A  52      -3.199   3.704  85.116  1.00 93.34           C  
ATOM    773  O   PRO A  52      -2.927   4.871  84.808  1.00 93.34           O  
ATOM    774  CB  PRO A  52      -5.729   3.564  85.214  1.00 93.34           C  
ATOM    775  CG  PRO A  52      -6.004   2.589  86.357  1.00 93.34           C  
ATOM    776  CD  PRO A  52      -5.547   1.248  85.787  1.00 93.34           C  
ATOM    777  HA  PRO A  52      -4.495   3.206  83.501  1.00 93.34           H  
ATOM    778  HB2 PRO A  52      -6.542   3.525  84.489  1.00 93.34           H  
ATOM    779  HB3 PRO A  52      -5.605   4.585  85.575  1.00 93.34           H  
ATOM    780  HG2 PRO A  52      -5.386   2.849  87.216  1.00 93.34           H  
ATOM    781  HG3 PRO A  52      -7.058   2.574  86.634  1.00 93.34           H  
ATOM    782  HD2 PRO A  52      -6.375   0.758  85.274  1.00 93.34           H  
ATOM    783  HD3 PRO A  52      -5.175   0.613  86.591  1.00 93.34           H  
ATOM    784  N   LEU A  53      -2.418   2.991  85.935  1.00 92.17           N  
ATOM    785  CA  LEU A  53      -1.169   3.473  86.508  1.00 92.17           C  
ATOM    786  C   LEU A  53      -0.028   3.526  85.486  1.00 92.17           C  
ATOM    787  O   LEU A  53       1.009   4.122  85.788  1.00 92.17           O  
ATOM    788  CB  LEU A  53      -0.772   2.579  87.695  1.00 92.17           C  
ATOM    789  CG  LEU A  53      -1.799   2.491  88.835  1.00 92.17           C  
ATOM    790  CD1 LEU A  53      -1.245   1.583  89.933  1.00 92.17           C  
ATOM    791  CD2 LEU A  53      -2.094   3.862  89.449  1.00 92.17           C  
ATOM    792  H   LEU A  53      -2.659   2.019  86.067  1.00 92.17           H  
ATOM    793  HA  LEU A  53      -1.319   4.493  86.861  1.00 92.17           H  
ATOM    794  HB2 LEU A  53       0.160   2.965  88.107  1.00 92.17           H  
ATOM    795  HB3 LEU A  53      -0.582   1.573  87.320  1.00 92.17           H  
ATOM    796  HG  LEU A  53      -2.729   2.059  88.466  1.00 92.17           H  
ATOM    797 HD11 LEU A  53      -1.045   0.592  89.524  1.00 92.17           H  
ATOM    798 HD12 LEU A  53      -1.983   1.485  90.730  1.00 92.17           H  
ATOM    799 HD13 LEU A  53      -0.326   2.000  90.347  1.00 92.17           H  
ATOM    800 HD21 LEU A  53      -2.607   4.493  88.725  1.00 92.17           H  
ATOM    801 HD22 LEU A  53      -1.169   4.343  89.769  1.00 92.17           H  
ATOM    802 HD23 LEU A  53      -2.747   3.743  90.313  1.00 92.17           H  
ATOM    803  N   PHE A  54      -0.180   2.921  84.310  1.00 93.91           N  
ATOM    804  CA  PHE A  54       0.851   2.888  83.277  1.00 93.91           C  
ATOM    805  C   PHE A  54       0.367   3.560  81.996  1.00 93.91           C  
ATOM    806  O   PHE A  54      -0.824   3.720  81.754  1.00 93.91           O  
ATOM    807  CB  PHE A  54       1.319   1.449  83.052  1.00 93.91           C  
ATOM    808  CG  PHE A  54       1.930   0.833  84.295  1.00 93.91           C  
ATOM    809  CD1 PHE A  54       3.292   1.019  84.603  1.00 93.91           C  
ATOM    810  CD2 PHE A  54       1.101   0.151  85.197  1.00 93.91           C  
ATOM    811  CE1 PHE A  54       3.818   0.515  85.806  1.00 93.91           C  
ATOM    812  CE2 PHE A  54       1.620  -0.329  86.407  1.00 93.91           C  
ATOM    813  CZ  PHE A  54       2.982  -0.163  86.708  1.00 93.91           C  
ATOM    814  H   PHE A  54      -1.053   2.461  84.096  1.00 93.91           H  
ATOM    815  HA  PHE A  54       1.721   3.451  83.612  1.00 93.91           H  
ATOM    816  HB2 PHE A  54       0.475   0.846  82.720  1.00 93.91           H  
ATOM    817  HB3 PHE A  54       2.059   1.453  82.251  1.00 93.91           H  
ATOM    818  HD1 PHE A  54       3.925   1.562  83.918  1.00 93.91           H  
ATOM    819  HD2 PHE A  54       0.052   0.033  84.969  1.00 93.91           H  
ATOM    820  HE1 PHE A  54       4.859   0.665  86.049  1.00 93.91           H  
ATOM    821  HE2 PHE A  54       0.951  -0.803  87.109  1.00 93.91           H  
ATOM    822  HZ  PHE A  54       3.377  -0.542  87.639  1.00 93.91           H  
ATOM    823  N   ASN A  55       1.313   4.030  81.190  1.00 93.84           N  
ATOM    824  CA  ASN A  55       1.028   4.691  79.923  1.00 93.84           C  
ATOM    825  C   ASN A  55       0.940   3.672  78.778  1.00 93.84           C  
ATOM    826  O   ASN A  55       1.756   3.691  77.862  1.00 93.84           O  
ATOM    827  CB  ASN A  55       2.104   5.753  79.691  1.00 93.84           C  
ATOM    828  CG  ASN A  55       1.893   6.524  78.403  1.00 93.84           C  
ATOM    829  ND2 ASN A  55       2.929   7.133  77.902  1.00 93.84           N  
ATOM    830  OD1 ASN A  55       0.808   6.582  77.848  1.00 93.84           O  
ATOM    831  H   ASN A  55       2.282   3.865  81.425  1.00 93.84           H  
ATOM    832  HA  ASN A  55       0.061   5.190  79.975  1.00 93.84           H  
ATOM    833  HB2 ASN A  55       3.069   5.248  79.638  1.00 93.84           H  
ATOM    834  HB3 ASN A  55       2.121   6.468  80.515  1.00 93.84           H  
ATOM    835 HD21 ASN A  55       3.838   6.748  78.112  1.00 93.84           H  
ATOM    836 HD22 ASN A  55       2.801   7.732  77.098  1.00 93.84           H  
ATOM    837  N   ALA A  56      -0.018   2.755  78.844  1.00 96.40           N  
ATOM    838  CA  ALA A  56      -0.315   1.786  77.794  1.00 96.40           C  
ATOM    839  C   ALA A  56      -1.744   1.270  77.978  1.00 96.40           C  
ATOM    840  O   ALA A  56      -2.205   1.188  79.112  1.00 96.40           O  
ATOM    841  CB  ALA A  56       0.696   0.639  77.868  1.00 96.40           C  
ATOM    842  H   ALA A  56      -0.645   2.755  79.636  1.00 96.40           H  
ATOM    843  HA  ALA A  56      -0.237   2.262  76.816  1.00 96.40           H  
ATOM    844  HB1 ALA A  56       0.497  -0.076  77.070  1.00 96.40           H  
ATOM    845  HB2 ALA A  56       0.622   0.135  78.833  1.00 96.40           H  
ATOM    846  HB3 ALA A  56       1.702   1.035  77.731  1.00 96.40           H  
ATOM    847  N   GLY A  57      -2.434   0.920  76.890  1.00 96.57           N  
ATOM    848  CA  GLY A  57      -3.810   0.428  76.971  1.00 96.57           C  
ATOM    849  C   GLY A  57      -4.737   1.399  77.712  1.00 96.57           C  
ATOM    850  O   GLY A  57      -4.848   2.586  77.384  1.00 96.57           O  
ATOM    851  H   GLY A  57      -2.032   1.066  75.974  1.00 96.57           H  
ATOM    852  HA2 GLY A  57      -3.811  -0.527  77.496  1.00 96.57           H  
ATOM    853  HA3 GLY A  57      -4.214   0.252  75.975  1.00 96.57           H  
ATOM    854  N   TYR A  58      -5.409   0.888  78.740  1.00 94.16           N  
ATOM    855  CA  TYR A  58      -6.212   1.684  79.653  1.00 94.16           C  
ATOM    856  C   TYR A  58      -5.311   2.473  80.606  1.00 94.16           C  
ATOM    857  O   TYR A  58      -4.774   1.929  81.564  1.00 94.16           O  
ATOM    858  CB  TYR A  58      -7.178   0.771  80.412  1.00 94.16           C  
ATOM    859  CG  TYR A  58      -8.133   1.556  81.287  1.00 94.16           C  
ATOM    860  CD1 TYR A  58      -7.961   1.581  82.683  1.00 94.16           C  
ATOM    861  CD2 TYR A  58      -9.168   2.299  80.690  1.00 94.16           C  
ATOM    862  CE1 TYR A  58      -8.829   2.346  83.486  1.00 94.16           C  
ATOM    863  CE2 TYR A  58     -10.034   3.070  81.486  1.00 94.16           C  
ATOM    864  CZ  TYR A  58      -9.864   3.095  82.885  1.00 94.16           C  
ATOM    865  OH  TYR A  58     -10.690   3.854  83.652  1.00 94.16           O  
ATOM    866  H   TYR A  58      -5.137  -0.032  79.055  1.00 94.16           H  
ATOM    867  HA  TYR A  58      -6.802   2.392  79.070  1.00 94.16           H  
ATOM    868  HB2 TYR A  58      -7.760   0.194  79.695  1.00 94.16           H  
ATOM    869  HB3 TYR A  58      -6.612   0.064  81.019  1.00 94.16           H  
ATOM    870  HD1 TYR A  58      -7.152   1.016  83.123  1.00 94.16           H  
ATOM    871  HD2 TYR A  58      -9.293   2.284  79.617  1.00 94.16           H  
ATOM    872  HE1 TYR A  58      -8.695   2.363  84.557  1.00 94.16           H  
ATOM    873  HE2 TYR A  58     -10.820   3.655  81.032  1.00 94.16           H  
ATOM    874  HH  TYR A  58     -10.389   3.875  84.564  1.00 94.16           H  
ATOM    875  N   GLY A  59      -5.180   3.776  80.356  1.00 90.91           N  
ATOM    876  CA  GLY A  59      -4.217   4.640  81.044  1.00 90.91           C  
ATOM    877  C   GLY A  59      -3.223   5.310  80.104  1.00 90.91           C  
ATOM    878  O   GLY A  59      -2.384   6.075  80.562  1.00 90.91           O  
ATOM    879  H   GLY A  59      -5.665   4.142  79.549  1.00 90.91           H  
ATOM    880  HA2 GLY A  59      -3.627   4.058  81.753  1.00 90.91           H  
ATOM    881  HA3 GLY A  59      -4.754   5.417  81.590  1.00 90.91           H  
ATOM    882  N   SER A  60      -3.297   5.069  78.796  1.00 95.10           N  
ATOM    883  CA  SER A  60      -2.487   5.805  77.830  1.00 95.10           C  
ATOM    884  C   SER A  60      -2.676   7.322  77.921  1.00 95.10           C  
ATOM    885  O   SER A  60      -3.779   7.828  78.137  1.00 95.10           O  
ATOM    886  CB  SER A  60      -2.806   5.324  76.421  1.00 95.10           C  
ATOM    887  OG  SER A  60      -2.137   4.101  76.195  1.00 95.10           O  
ATOM    888  H   SER A  60      -3.914   4.346  78.453  1.00 95.10           H  
ATOM    889  HA  SER A  60      -1.439   5.588  78.037  1.00 95.10           H  
ATOM    890  HB2 SER A  60      -3.882   5.186  76.322  1.00 95.10           H  
ATOM    891  HB3 SER A  60      -2.471   6.060  75.689  1.00 95.10           H  
ATOM    892  HG  SER A  60      -1.191   4.268  76.198  1.00 95.10           H  
ATOM    893  N   GLU A  61      -1.575   8.040  77.717  1.00 92.26           N  
ATOM    894  CA  GLU A  61      -1.567   9.488  77.570  1.00 92.26           C  
ATOM    895  C   GLU A  61      -2.422   9.930  76.384  1.00 92.26           C  
ATOM    896  O   GLU A  61      -2.512   9.253  75.354  1.00 92.26           O  
ATOM    897  CB  GLU A  61      -0.133  10.011  77.385  1.00 92.26           C  
ATOM    898  CG  GLU A  61       0.755   9.930  78.635  1.00 92.26           C  
ATOM    899  CD  GLU A  61       0.253  10.750  79.826  1.00 92.26           C  
ATOM    900  OE1 GLU A  61       0.778  10.519  80.936  1.00 92.26           O  
ATOM    901  OE2 GLU A  61      -0.726  11.507  79.675  1.00 92.26           O1-
ATOM    902  H   GLU A  61      -0.696   7.557  77.596  1.00 92.26           H  
ATOM    903  HA  GLU A  61      -2.005   9.924  78.467  1.00 92.26           H  
ATOM    904  HB2 GLU A  61       0.347   9.453  76.580  1.00 92.26           H  
ATOM    905  HB3 GLU A  61      -0.185  11.053  77.072  1.00 92.26           H  
ATOM    906  HG2 GLU A  61       1.751  10.281  78.361  1.00 92.26           H  
ATOM    907  HG3 GLU A  61       0.836   8.891  78.952  1.00 92.26           H  
ATOM    908  N   LEU A  62      -3.045  11.096  76.535  1.00 93.34           N  
ATOM    909  CA  LEU A  62      -3.928  11.644  75.513  1.00 93.34           C  
ATOM    910  C   LEU A  62      -3.138  12.496  74.522  1.00 93.34           C  
ATOM    911  O   LEU A  62      -2.297  13.308  74.914  1.00 93.34           O  
ATOM    912  CB  LEU A  62      -5.093  12.411  76.157  1.00 93.34           C  
ATOM    913  CG  LEU A  62      -5.902  11.605  77.191  1.00 93.34           C  
ATOM    914  CD1 LEU A  62      -7.158  12.371  77.598  1.00 93.34           C  
ATOM    915  CD2 LEU A  62      -6.360  10.248  76.664  1.00 93.34           C  
ATOM    916  H   LEU A  62      -2.889  11.620  77.383  1.00 93.34           H  
ATOM    917  HA  LEU A  62      -4.354  10.817  74.946  1.00 93.34           H  
ATOM    918  HB2 LEU A  62      -4.699  13.300  76.651  1.00 93.34           H  
ATOM    919  HB3 LEU A  62      -5.761  12.728  75.356  1.00 93.34           H  
ATOM    920  HG  LEU A  62      -5.292  11.447  78.080  1.00 93.34           H  
ATOM    921 HD11 LEU A  62      -6.872  13.339  78.009  1.00 93.34           H  
ATOM    922 HD12 LEU A  62      -7.808  12.518  76.735  1.00 93.34           H  
ATOM    923 HD13 LEU A  62      -7.690  11.809  78.365  1.00 93.34           H  
ATOM    924 HD21 LEU A  62      -6.937   9.729  77.429  1.00 93.34           H  
ATOM    925 HD22 LEU A  62      -6.953  10.377  75.759  1.00 93.34           H  
ATOM    926 HD23 LEU A  62      -5.489   9.628  76.447  1.00 93.34           H  
ATOM    927  N   ASN A  63      -3.438  12.339  73.236  1.00 93.56           N  
ATOM    928  CA  ASN A  63      -2.880  13.163  72.170  1.00 93.56           C  
ATOM    929  C   ASN A  63      -3.450  14.598  72.207  1.00 93.56           C  
ATOM    930  O   ASN A  63      -4.247  14.972  73.069  1.00 93.56           O  
ATOM    931  CB  ASN A  63      -3.074  12.428  70.823  1.00 93.56           C  
ATOM    932  CG  ASN A  63      -4.497  12.424  70.286  1.00 93.56           C  
ATOM    933  ND2 ASN A  63      -4.742  11.708  69.217  1.00 93.56           N  
ATOM    934  OD1 ASN A  63      -5.387  13.103  70.775  1.00 93.56           O  
ATOM    935  H   ASN A  63      -4.147  11.660  72.998  1.00 93.56           H  
ATOM    936  HA  ASN A  63      -1.807  13.248  72.341  1.00 93.56           H  
ATOM    937  HB2 ASN A  63      -2.751  11.392  70.930  1.00 93.56           H  
ATOM    938  HB3 ASN A  63      -2.442  12.886  70.062  1.00 93.56           H  
ATOM    939 HD21 ASN A  63      -4.020  11.157  68.774  1.00 93.56           H  
ATOM    940 HD22 ASN A  63      -5.694  11.704  68.878  1.00 93.56           H  
ATOM    941  N   LEU A  64      -3.048  15.430  71.250  1.00 91.30           N  
ATOM    942  CA  LEU A  64      -3.474  16.830  71.135  1.00 91.30           C  
ATOM    943  C   LEU A  64      -4.993  17.038  70.980  1.00 91.30           C  
ATOM    944  O   LEU A  64      -5.480  18.127  71.280  1.00 91.30           O  
ATOM    945  CB  LEU A  64      -2.707  17.448  69.951  1.00 91.30           C  
ATOM    946  CG  LEU A  64      -1.792  18.612  70.366  1.00 91.30           C  
ATOM    947  CD1 LEU A  64      -0.504  18.571  69.551  1.00 91.30           C  
ATOM    948  CD2 LEU A  64      -2.474  19.960  70.126  1.00 91.30           C  
ATOM    949  H   LEU A  64      -2.337  15.098  70.614  1.00 91.30           H  
ATOM    950  HA  LEU A  64      -3.196  17.338  72.058  1.00 91.30           H  
ATOM    951  HB2 LEU A  64      -3.403  17.775  69.178  1.00 91.30           H  
ATOM    952  HB3 LEU A  64      -2.085  16.677  69.495  1.00 91.30           H  
ATOM    953  HG  LEU A  64      -1.523  18.527  71.419  1.00 91.30           H  
ATOM    954 HD11 LEU A  64       0.164  19.359  69.898  1.00 91.30           H  
ATOM    955 HD12 LEU A  64      -0.722  18.703  68.491  1.00 91.30           H  
ATOM    956 HD13 LEU A  64       0.004  17.619  69.707  1.00 91.30           H  
ATOM    957 HD21 LEU A  64      -3.396  20.002  70.706  1.00 91.30           H  
ATOM    958 HD22 LEU A  64      -2.702  20.085  69.068  1.00 91.30           H  
ATOM    959 HD23 LEU A  64      -1.813  20.762  70.456  1.00 91.30           H  
ATOM    960  N   ASP A  65      -5.740  16.017  70.557  1.00 94.20           N  
ATOM    961  CA  ASP A  65      -7.200  16.066  70.410  1.00 94.20           C  
ATOM    962  C   ASP A  65      -7.940  15.459  71.623  1.00 94.20           C  
ATOM    963  O   ASP A  65      -9.169  15.504  71.688  1.00 94.20           O  
ATOM    964  CB  ASP A  65      -7.614  15.406  69.084  1.00 94.20           C  
ATOM    965  CG  ASP A  65      -7.083  16.104  67.818  1.00 94.20           C  
ATOM    966  OD1 ASP A  65      -6.780  17.326  67.793  1.00 94.20           O  
ATOM    967  OD2 ASP A  65      -6.970  15.428  66.777  1.00 94.20           O1-
ATOM    968  H   ASP A  65      -5.297  15.124  70.394  1.00 94.20           H  
ATOM    969  HA  ASP A  65      -7.514  17.108  70.353  1.00 94.20           H  
ATOM    970  HB2 ASP A  65      -7.276  14.370  69.087  1.00 94.20           H  
ATOM    971  HB3 ASP A  65      -8.702  15.399  69.024  1.00 94.20           H  
ATOM    972  N   GLY A  66      -7.209  14.951  72.623  1.00 93.76           N  
ATOM    973  CA  GLY A  66      -7.782  14.331  73.820  1.00 93.76           C  
ATOM    974  C   GLY A  66      -8.150  12.861  73.618  1.00 93.76           C  
ATOM    975  O   GLY A  66      -8.973  12.325  74.359  1.00 93.76           O  
ATOM    976  H   GLY A  66      -6.204  14.940  72.521  1.00 93.76           H  
ATOM    977  HA2 GLY A  66      -7.054  14.391  74.630  1.00 93.76           H  
ATOM    978  HA3 GLY A  66      -8.678  14.872  74.124  1.00 93.76           H  
ATOM    979  N   GLU A  67      -7.561  12.216  72.613  1.00 96.00           N  
ATOM    980  CA  GLU A  67      -7.800  10.819  72.263  1.00 96.00           C  
ATOM    981  C   GLU A  67      -6.610   9.936  72.648  1.00 96.00           C  
ATOM    982  O   GLU A  67      -5.462  10.384  72.684  1.00 96.00           O  
ATOM    983  CB  GLU A  67      -8.091  10.678  70.761  1.00 96.00           C  
ATOM    984  CG  GLU A  67      -9.271  11.531  70.270  1.00 96.00           C  
ATOM    985  CD  GLU A  67      -9.608  11.261  68.795  1.00 96.00           C  
ATOM    986  OE1 GLU A  67     -10.777  11.497  68.422  1.00 96.00           O  
ATOM    987  OE2 GLU A  67      -8.718  10.781  68.041  1.00 96.00           O1-
ATOM    988  H   GLU A  67      -6.888  12.717  72.050  1.00 96.00           H  
ATOM    989  HA  GLU A  67      -8.674  10.459  72.805  1.00 96.00           H  
ATOM    990  HB2 GLU A  67      -8.311   9.631  70.555  1.00 96.00           H  
ATOM    991  HB3 GLU A  67      -7.196  10.954  70.202  1.00 96.00           H  
ATOM    992  HG2 GLU A  67     -10.140  11.306  70.889  1.00 96.00           H  
ATOM    993  HG3 GLU A  67      -9.030  12.587  70.389  1.00 96.00           H  
ATOM    994  N   VAL A  68      -6.881   8.652  72.890  1.00 96.91           N  
ATOM    995  CA  VAL A  68      -5.838   7.633  73.054  1.00 96.91           C  
ATOM    996  C   VAL A  68      -5.443   7.084  71.685  1.00 96.91           C  
ATOM    997  O   VAL A  68      -6.272   6.505  70.982  1.00 96.91           O  
ATOM    998  CB  VAL A  68      -6.291   6.507  74.003  1.00 96.91           C  
ATOM    999  CG1 VAL A  68      -5.347   5.303  73.962  1.00 96.91           C  
ATOM   1000  CG2 VAL A  68      -6.338   7.011  75.445  1.00 96.91           C  
ATOM   1001  H   VAL A  68      -7.836   8.335  72.798  1.00 96.91           H  
ATOM   1002  HA  VAL A  68      -4.955   8.093  73.498  1.00 96.91           H  
ATOM   1003  HB  VAL A  68      -7.288   6.171  73.719  1.00 96.91           H  
ATOM   1004 HG11 VAL A  68      -5.577   4.603  74.765  1.00 96.91           H  
ATOM   1005 HG12 VAL A  68      -5.460   4.776  73.015  1.00 96.91           H  
ATOM   1006 HG13 VAL A  68      -4.315   5.636  74.067  1.00 96.91           H  
ATOM   1007 HG21 VAL A  68      -6.646   6.208  76.115  1.00 96.91           H  
ATOM   1008 HG22 VAL A  68      -7.048   7.833  75.526  1.00 96.91           H  
ATOM   1009 HG23 VAL A  68      -5.350   7.357  75.751  1.00 96.91           H  
ATOM   1010  N   GLU A  69      -4.161   7.207  71.355  1.00 97.39           N  
ATOM   1011  CA  GLU A  69      -3.508   6.535  70.228  1.00 97.39           C  
ATOM   1012  C   GLU A  69      -2.327   5.736  70.750  1.00 97.39           C  
ATOM   1013  O   GLU A  69      -1.420   6.304  71.357  1.00 97.39           O  
ATOM   1014  CB  GLU A  69      -2.994   7.552  69.205  1.00 97.39           C  
ATOM   1015  CG  GLU A  69      -4.136   8.045  68.330  1.00 97.39           C  
ATOM   1016  CD  GLU A  69      -3.682   9.092  67.319  1.00 97.39           C  
ATOM   1017  OE1 GLU A  69      -4.104   9.021  66.147  1.00 97.39           O  
ATOM   1018  OE2 GLU A  69      -2.961  10.029  67.730  1.00 97.39           O1-
ATOM   1019  H   GLU A  69      -3.561   7.703  71.998  1.00 97.39           H  
ATOM   1020  HA  GLU A  69      -4.199   5.850  69.738  1.00 97.39           H  
ATOM   1021  HB2 GLU A  69      -2.523   8.386  69.724  1.00 97.39           H  
ATOM   1022  HB3 GLU A  69      -2.252   7.077  68.562  1.00 97.39           H  
ATOM   1023  HG2 GLU A  69      -4.545   7.182  67.804  1.00 97.39           H  
ATOM   1024  HG3 GLU A  69      -4.911   8.478  68.965  1.00 97.39           H  
ATOM   1025  N   MET A  70      -2.318   4.436  70.498  1.00 98.38           N  
ATOM   1026  CA  MET A  70      -1.334   3.529  71.078  1.00 98.38           C  
ATOM   1027  C   MET A  70      -0.392   2.972  70.023  1.00 98.38           C  
ATOM   1028  O   MET A  70      -0.759   2.811  68.858  1.00 98.38           O  
ATOM   1029  CB  MET A  70      -2.047   2.411  71.839  1.00 98.38           C  
ATOM   1030  CG  MET A  70      -2.792   2.972  73.053  1.00 98.38           C  
ATOM   1031  SD  MET A  70      -4.024   1.870  73.785  1.00 98.38           S  
ATOM   1032  CE  MET A  70      -5.220   1.763  72.430  1.00 98.38           C  
ATOM   1033  H   MET A  70      -3.064   4.032  69.951  1.00 98.38           H  
ATOM   1034  HA  MET A  70      -0.720   4.070  71.797  1.00 98.38           H  
ATOM   1035  HB2 MET A  70      -1.313   1.683  72.186  1.00 98.38           H  
ATOM   1036  HB3 MET A  70      -2.746   1.912  71.168  1.00 98.38           H  
ATOM   1037  HG2 MET A  70      -3.302   3.893  72.774  1.00 98.38           H  
ATOM   1038  HG3 MET A  70      -2.051   3.221  73.813  1.00 98.38           H  
ATOM   1039  HE1 MET A  70      -5.296   2.724  71.923  1.00 98.38           H  
ATOM   1040  HE2 MET A  70      -4.900   1.000  71.720  1.00 98.38           H  
ATOM   1041  HE3 MET A  70      -6.194   1.496  72.839  1.00 98.38           H  
ATOM   1042  N   ASP A  71       0.804   2.626  70.471  1.00 98.77           N  
ATOM   1043  CA  ASP A  71       1.775   1.867  69.702  1.00 98.77           C  
ATOM   1044  C   ASP A  71       2.150   0.611  70.496  1.00 98.77           C  
ATOM   1045  O   ASP A  71       2.317   0.678  71.715  1.00 98.77           O  
ATOM   1046  CB  ASP A  71       3.024   2.709  69.415  1.00 98.77           C  
ATOM   1047  CG  ASP A  71       2.794   4.079  68.757  1.00 98.77           C  
ATOM   1048  OD1 ASP A  71       1.965   4.168  67.826  1.00 98.77           O  
ATOM   1049  OD2 ASP A  71       3.510   5.043  69.136  1.00 98.77           O1-
ATOM   1050  H   ASP A  71       1.008   2.765  71.451  1.00 98.77           H  
ATOM   1051  HA  ASP A  71       1.339   1.567  68.749  1.00 98.77           H  
ATOM   1052  HB2 ASP A  71       3.642   2.103  68.752  1.00 98.77           H  
ATOM   1053  HB3 ASP A  71       3.575   2.857  70.343  1.00 98.77           H  
ATOM   1054  N   ALA A  72       2.303  -0.532  69.832  1.00 98.95           N  
ATOM   1055  CA  ALA A  72       2.736  -1.766  70.483  1.00 98.95           C  
ATOM   1056  C   ALA A  72       3.486  -2.683  69.520  1.00 98.95           C  
ATOM   1057  O   ALA A  72       3.299  -2.620  68.305  1.00 98.95           O  
ATOM   1058  CB  ALA A  72       1.534  -2.485  71.100  1.00 98.95           C  
ATOM   1059  H   ALA A  72       2.182  -0.536  68.829  1.00 98.95           H  
ATOM   1060  HA  ALA A  72       3.422  -1.509  71.289  1.00 98.95           H  
ATOM   1061  HB1 ALA A  72       1.025  -1.819  71.798  1.00 98.95           H  
ATOM   1062  HB2 ALA A  72       0.844  -2.798  70.316  1.00 98.95           H  
ATOM   1063  HB3 ALA A  72       1.877  -3.358  71.655  1.00 98.95           H  
ATOM   1064  N   ALA A  73       4.315  -3.562  70.075  1.00 98.97           N  
ATOM   1065  CA  ALA A  73       5.079  -4.531  69.309  1.00 98.97           C  
ATOM   1066  C   ALA A  73       5.423  -5.786  70.101  1.00 98.97           C  
ATOM   1067  O   ALA A  73       5.508  -5.772  71.329  1.00 98.97           O  
ATOM   1068  CB  ALA A  73       6.358  -3.869  68.823  1.00 98.97           C  
ATOM   1069  H   ALA A  73       4.417  -3.559  71.080  1.00 98.97           H  
ATOM   1070  HA  ALA A  73       4.492  -4.835  68.442  1.00 98.97           H  
ATOM   1071  HB1 ALA A  73       6.961  -4.617  68.309  1.00 98.97           H  
ATOM   1072  HB2 ALA A  73       6.098  -3.086  68.112  1.00 98.97           H  
ATOM   1073  HB3 ALA A  73       6.913  -3.456  69.665  1.00 98.97           H  
ATOM   1074  N   ILE A  74       5.690  -6.862  69.368  1.00 98.98           N  
ATOM   1075  CA  ILE A  74       6.139  -8.141  69.903  1.00 98.98           C  
ATOM   1076  C   ILE A  74       7.099  -8.826  68.927  1.00 98.98           C  
ATOM   1077  O   ILE A  74       6.942  -8.743  67.707  1.00 98.98           O  
ATOM   1078  CB  ILE A  74       4.915  -9.002  70.269  1.00 98.98           C  
ATOM   1079  CG1 ILE A  74       5.361 -10.242  71.059  1.00 98.98           C  
ATOM   1080  CG2 ILE A  74       4.087  -9.392  69.032  1.00 98.98           C  
ATOM   1081  CD1 ILE A  74       4.207 -10.972  71.750  1.00 98.98           C  
ATOM   1082  H   ILE A  74       5.568  -6.795  68.368  1.00 98.98           H  
ATOM   1083  HA  ILE A  74       6.692  -7.940  70.820  1.00 98.98           H  
ATOM   1084  HB  ILE A  74       4.280  -8.405  70.924  1.00 98.98           H  
ATOM   1085 HG12 ILE A  74       5.864 -10.925  70.372  1.00 98.98           H  
ATOM   1086 HG13 ILE A  74       6.077  -9.948  71.826  1.00 98.98           H  
ATOM   1087 HG21 ILE A  74       3.844  -8.510  68.440  1.00 98.98           H  
ATOM   1088 HG22 ILE A  74       3.148  -9.839  69.360  1.00 98.98           H  
ATOM   1089 HG23 ILE A  74       4.632 -10.096  68.403  1.00 98.98           H  
ATOM   1090 HD11 ILE A  74       3.723 -10.304  72.463  1.00 98.98           H  
ATOM   1091 HD12 ILE A  74       4.590 -11.844  72.279  1.00 98.98           H  
ATOM   1092 HD13 ILE A  74       3.477 -11.304  71.011  1.00 98.98           H  
ATOM   1093  N   ILE A  75       8.118  -9.503  69.460  1.00 98.96           N  
ATOM   1094  CA  ILE A  75       9.153 -10.163  68.664  1.00 98.96           C  
ATOM   1095  C   ILE A  75       9.550 -11.532  69.227  1.00 98.96           C  
ATOM   1096  O   ILE A  75       9.825 -11.682  70.419  1.00 98.96           O  
ATOM   1097  CB  ILE A  75      10.369  -9.227  68.484  1.00 98.96           C  
ATOM   1098  CG1 ILE A  75      11.303  -9.799  67.397  1.00 98.96           C  
ATOM   1099  CG2 ILE A  75      11.063  -8.864  69.801  1.00 98.96           C  
ATOM   1100  CD1 ILE A  75      12.483  -8.898  67.066  1.00 98.96           C  
ATOM   1101  H   ILE A  75       8.212  -9.507  70.467  1.00 98.96           H  
ATOM   1102  HA  ILE A  75       8.738 -10.344  67.673  1.00 98.96           H  
ATOM   1103  HB  ILE A  75       9.995  -8.269  68.122  1.00 98.96           H  
ATOM   1104 HG12 ILE A  75      11.689 -10.775  67.690  1.00 98.96           H  
ATOM   1105 HG13 ILE A  75      10.724  -9.909  66.481  1.00 98.96           H  
ATOM   1106 HG21 ILE A  75      11.888  -8.173  69.625  1.00 98.96           H  
ATOM   1107 HG22 ILE A  75      10.344  -8.364  70.450  1.00 98.96           H  
ATOM   1108 HG23 ILE A  75      11.431  -9.758  70.306  1.00 98.96           H  
ATOM   1109 HD11 ILE A  75      12.157  -7.860  67.128  1.00 98.96           H  
ATOM   1110 HD12 ILE A  75      13.281  -9.073  67.787  1.00 98.96           H  
ATOM   1111 HD13 ILE A  75      12.853  -9.121  66.066  1.00 98.96           H  
ATOM   1112  N   ASP A  76       9.655 -12.523  68.339  1.00 98.78           N  
ATOM   1113  CA  ASP A  76      10.329 -13.802  68.591  1.00 98.78           C  
ATOM   1114  C   ASP A  76      11.797 -13.678  68.157  1.00 98.78           C  
ATOM   1115  O   ASP A  76      12.110 -13.717  66.964  1.00 98.78           O  
ATOM   1116  CB  ASP A  76       9.600 -14.942  67.847  1.00 98.78           C  
ATOM   1117  CG  ASP A  76      10.191 -16.346  68.081  1.00 98.78           C  
ATOM   1118  OD1 ASP A  76      11.422 -16.472  68.291  1.00 98.78           O  
ATOM   1119  OD2 ASP A  76       9.441 -17.343  67.947  1.00 98.78           O1-
ATOM   1120  H   ASP A  76       9.419 -12.304  67.382  1.00 98.78           H  
ATOM   1121  HA  ASP A  76      10.298 -14.027  69.657  1.00 98.78           H  
ATOM   1122  HB2 ASP A  76       8.555 -14.957  68.159  1.00 98.78           H  
ATOM   1123  HB3 ASP A  76       9.615 -14.736  66.777  1.00 98.78           H  
ATOM   1124  N   GLY A  77      12.717 -13.558  69.118  1.00 98.60           N  
ATOM   1125  CA  GLY A  77      14.146 -13.396  68.839  1.00 98.60           C  
ATOM   1126  C   GLY A  77      14.825 -14.659  68.304  1.00 98.60           C  
ATOM   1127  O   GLY A  77      15.903 -14.587  67.708  1.00 98.60           O  
ATOM   1128  H   GLY A  77      12.423 -13.612  70.084  1.00 98.60           H  
ATOM   1129  HA2 GLY A  77      14.650 -13.108  69.760  1.00 98.60           H  
ATOM   1130  HA3 GLY A  77      14.277 -12.599  68.107  1.00 98.60           H  
ATOM   1131  N   TYR A  78      14.212 -15.835  68.467  1.00 97.35           N  
ATOM   1132  CA  TYR A  78      14.751 -17.086  67.938  1.00 97.35           C  
ATOM   1133  C   TYR A  78      14.413 -17.283  66.455  1.00 97.35           C  
ATOM   1134  O   TYR A  78      15.280 -17.706  65.673  1.00 97.35           O  
ATOM   1135  CB  TYR A  78      14.245 -18.258  68.783  1.00 97.35           C  
ATOM   1136  CG  TYR A  78      14.730 -19.597  68.270  1.00 97.35           C  
ATOM   1137  CD1 TYR A  78      13.878 -20.413  67.501  1.00 97.35           C  
ATOM   1138  CD2 TYR A  78      16.051 -20.004  68.532  1.00 97.35           C  
ATOM   1139  CE1 TYR A  78      14.349 -21.639  66.992  1.00 97.35           C  
ATOM   1140  CE2 TYR A  78      16.518 -21.239  68.050  1.00 97.35           C  
ATOM   1141  CZ  TYR A  78      15.668 -22.054  67.273  1.00 97.35           C  
ATOM   1142  OH  TYR A  78      16.119 -23.239  66.792  1.00 97.35           O  
ATOM   1143  H   TYR A  78      13.274 -15.835  68.840  1.00 97.35           H  
ATOM   1144  HA  TYR A  78      15.837 -17.061  68.021  1.00 97.35           H  
ATOM   1145  HB2 TYR A  78      13.154 -18.259  68.799  1.00 97.35           H  
ATOM   1146  HB3 TYR A  78      14.589 -18.122  69.808  1.00 97.35           H  
ATOM   1147  HD1 TYR A  78      12.875 -20.078  67.282  1.00 97.35           H  
ATOM   1148  HD2 TYR A  78      16.694 -19.379  69.133  1.00 97.35           H  
ATOM   1149  HE1 TYR A  78      13.712 -22.264  66.384  1.00 97.35           H  
ATOM   1150  HE2 TYR A  78      17.523 -21.559  68.285  1.00 97.35           H  
ATOM   1151  HH  TYR A  78      16.959 -23.496  67.179  1.00 97.35           H  
ATOM   1152  N   LYS A  79      13.163 -16.992  66.076  1.00 96.28           N  
ATOM   1153  CA  LYS A  79      12.679 -17.058  64.689  1.00 96.28           C  
ATOM   1154  C   LYS A  79      12.972 -15.784  63.896  1.00 96.28           C  
ATOM   1155  O   LYS A  79      13.001 -15.853  62.673  1.00 96.28           O  
ATOM   1156  CB  LYS A  79      11.175 -17.358  64.659  1.00 96.28           C  
ATOM   1157  CG  LYS A  79      10.817 -18.730  65.246  1.00 96.28           C  
ATOM   1158  CD  LYS A  79       9.307 -18.962  65.107  1.00 96.28           C  
ATOM   1159  CE  LYS A  79       8.875 -20.232  65.840  1.00 96.28           C  
ATOM   1160  NZ  LYS A  79       7.394 -20.314  65.904  1.00 96.28           N1+
ATOM   1161  H   LYS A  79      12.524 -16.686  66.796  1.00 96.28           H  
ATOM   1162  HA  LYS A  79      13.198 -17.857  64.160  1.00 96.28           H  
ATOM   1163  HB2 LYS A  79      10.844 -17.336  63.621  1.00 96.28           H  
ATOM   1164  HB3 LYS A  79      10.642 -16.577  65.202  1.00 96.28           H  
ATOM   1165  HG2 LYS A  79      11.090 -18.759  66.300  1.00 96.28           H  
ATOM   1166  HG3 LYS A  79      11.357 -19.513  64.713  1.00 96.28           H  
ATOM   1167  HD2 LYS A  79       9.044 -19.032  64.051  1.00 96.28           H  
ATOM   1168  HD3 LYS A  79       8.788 -18.108  65.539  1.00 96.28           H  
ATOM   1169  HE2 LYS A  79       9.276 -20.177  66.852  1.00 96.28           H  
ATOM   1170  HE3 LYS A  79       9.295 -21.101  65.336  1.00 96.28           H  
ATOM   1171  HZ1 LYS A  79       6.983 -20.317  64.980  1.00 96.28           H  
ATOM   1172  HZ2 LYS A  79       7.081 -21.128  66.413  1.00 96.28           H  
ATOM   1173  HZ3 LYS A  79       7.044 -19.502  66.391  1.00 96.28           H  
ATOM   1174  N   GLY A  80      13.205 -14.659  64.572  1.00 97.10           N  
ATOM   1175  CA  GLY A  80      13.357 -13.353  63.936  1.00 97.10           C  
ATOM   1176  C   GLY A  80      12.058 -12.881  63.284  1.00 97.10           C  
ATOM   1177  O   GLY A  80      12.112 -12.355  62.175  1.00 97.10           O  
ATOM   1178  H   GLY A  80      13.077 -14.664  65.574  1.00 97.10           H  
ATOM   1179  HA2 GLY A  80      14.135 -13.394  63.174  1.00 97.10           H  
ATOM   1180  HA3 GLY A  80      13.637 -12.619  64.691  1.00 97.10           H  
ATOM   1181  N   ARG A  81      10.916 -13.146  63.937  1.00 98.18           N  
ATOM   1182  CA  ARG A  81       9.588 -12.703  63.487  1.00 98.18           C  
ATOM   1183  C   ARG A  81       9.082 -11.565  64.354  1.00 98.18           C  
ATOM   1184  O   ARG A  81       9.194 -11.655  65.578  1.00 98.18           O  
ATOM   1185  CB  ARG A  81       8.557 -13.837  63.454  1.00 98.18           C  
ATOM   1186  CG  ARG A  81       8.873 -14.879  62.372  1.00 98.18           C  
ATOM   1187  CD  ARG A  81       7.649 -15.756  62.075  1.00 98.18           C  
ATOM   1188  NE  ARG A  81       6.640 -15.001  61.311  1.00 98.18           N  
ATOM   1189  CZ  ARG A  81       5.342 -15.225  61.206  1.00 98.18           C  
ATOM   1190  NH1 ARG A  81       4.740 -16.229  61.782  1.00 98.18           N1+
ATOM   1191  NH2 ARG A  81       4.606 -14.416  60.512  1.00 98.18           N  
ATOM   1192  H   ARG A  81      10.998 -13.477  64.888  1.00 98.18           H  
ATOM   1193  HA  ARG A  81       9.681 -12.308  62.476  1.00 98.18           H  
ATOM   1194  HB2 ARG A  81       7.587 -13.389  63.239  1.00 98.18           H  
ATOM   1195  HB3 ARG A  81       8.500 -14.320  64.430  1.00 98.18           H  
ATOM   1196  HG2 ARG A  81       9.699 -15.503  62.711  1.00 98.18           H  
ATOM   1197  HG3 ARG A  81       9.179 -14.376  61.454  1.00 98.18           H  
ATOM   1198  HD2 ARG A  81       7.228 -16.112  63.016  1.00 98.18           H  
ATOM   1199  HD3 ARG A  81       7.970 -16.610  61.479  1.00 98.18           H  
ATOM   1200  HE  ARG A  81       6.963 -14.162  60.850  1.00 98.18           H  
ATOM   1201 HH11 ARG A  81       5.256 -16.854  62.385  1.00 98.18           H  
ATOM   1202 HH12 ARG A  81       3.736 -16.267  61.685  1.00 98.18           H  
ATOM   1203 HH21 ARG A  81       5.012 -13.612  60.055  1.00 98.18           H  
ATOM   1204 HH22 ARG A  81       3.641 -14.291  60.785  1.00 98.18           H  
ATOM   1205  N   PHE A  82       8.517 -10.543  63.726  1.00 98.80           N  
ATOM   1206  CA  PHE A  82       8.055  -9.320  64.376  1.00 98.80           C  
ATOM   1207  C   PHE A  82       6.580  -9.054  64.055  1.00 98.80           C  
ATOM   1208  O   PHE A  82       6.063  -9.504  63.037  1.00 98.80           O  
ATOM   1209  CB  PHE A  82       8.985  -8.171  63.944  1.00 98.80           C  
ATOM   1210  CG  PHE A  82       8.709  -6.817  64.569  1.00 98.80           C  
ATOM   1211  CD1 PHE A  82       8.388  -5.687  63.793  1.00 98.80           C  
ATOM   1212  CD2 PHE A  82       8.827  -6.679  65.956  1.00 98.80           C  
ATOM   1213  CE1 PHE A  82       8.169  -4.443  64.411  1.00 98.80           C  
ATOM   1214  CE2 PHE A  82       8.686  -5.428  66.571  1.00 98.80           C  
ATOM   1215  CZ  PHE A  82       8.336  -4.308  65.799  1.00 98.80           C  
ATOM   1216  H   PHE A  82       8.418 -10.598  62.723  1.00 98.80           H  
ATOM   1217  HA  PHE A  82       8.131  -9.431  65.458  1.00 98.80           H  
ATOM   1218  HB2 PHE A  82       8.946  -8.078  62.858  1.00 98.80           H  
ATOM   1219  HB3 PHE A  82      10.009  -8.447  64.200  1.00 98.80           H  
ATOM   1220  HD1 PHE A  82       8.313  -5.757  62.717  1.00 98.80           H  
ATOM   1221  HD2 PHE A  82       9.035  -7.561  66.545  1.00 98.80           H  
ATOM   1222  HE1 PHE A  82       7.895  -3.581  63.820  1.00 98.80           H  
ATOM   1223  HE2 PHE A  82       8.840  -5.336  67.636  1.00 98.80           H  
ATOM   1224  HZ  PHE A  82       8.197  -3.345  66.268  1.00 98.80           H  
ATOM   1225  N   GLY A  83       5.891  -8.339  64.936  1.00 98.92           N  
ATOM   1226  CA  GLY A  83       4.562  -7.802  64.676  1.00 98.92           C  
ATOM   1227  C   GLY A  83       4.347  -6.553  65.508  1.00 98.92           C  
ATOM   1228  O   GLY A  83       4.755  -6.504  66.670  1.00 98.92           O  
ATOM   1229  H   GLY A  83       6.334  -8.064  65.800  1.00 98.92           H  
ATOM   1230  HA2 GLY A  83       4.461  -7.563  63.617  1.00 98.92           H  
ATOM   1231  HA3 GLY A  83       3.785  -8.521  64.938  1.00 98.92           H  
ATOM   1232  N   ALA A  84       3.731  -5.542  64.913  1.00 98.97           N  
ATOM   1233  CA  ALA A  84       3.537  -4.247  65.533  1.00 98.97           C  
ATOM   1234  C   ALA A  84       2.275  -3.545  65.028  1.00 98.97           C  
ATOM   1235  O   ALA A  84       1.772  -3.795  63.929  1.00 98.97           O  
ATOM   1236  CB  ALA A  84       4.794  -3.405  65.298  1.00 98.97           C  
ATOM   1237  H   ALA A  84       3.536  -5.613  63.924  1.00 98.97           H  
ATOM   1238  HA  ALA A  84       3.416  -4.388  66.607  1.00 98.97           H  
ATOM   1239  HB1 ALA A  84       5.009  -3.345  64.231  1.00 98.97           H  
ATOM   1240  HB2 ALA A  84       5.640  -3.874  65.801  1.00 98.97           H  
ATOM   1241  HB3 ALA A  84       4.656  -2.404  65.707  1.00 98.97           H  
ATOM   1242  N   VAL A  85       1.786  -2.629  65.856  1.00 98.95           N  
ATOM   1243  CA  VAL A  85       0.720  -1.685  65.531  1.00 98.95           C  
ATOM   1244  C   VAL A  85       1.143  -0.279  65.935  1.00 98.95           C  
ATOM   1245  O   VAL A  85       1.789  -0.102  66.968  1.00 98.95           O  
ATOM   1246  CB  VAL A  85      -0.631  -2.067  66.159  1.00 98.95           C  
ATOM   1247  CG1 VAL A  85      -1.171  -3.361  65.541  1.00 98.95           C  
ATOM   1248  CG2 VAL A  85      -0.578  -2.235  67.683  1.00 98.95           C  
ATOM   1249  H   VAL A  85       2.279  -2.474  66.724  1.00 98.95           H  
ATOM   1250  HA  VAL A  85       0.590  -1.691  64.448  1.00 98.95           H  
ATOM   1251  HB  VAL A  85      -1.345  -1.277  65.931  1.00 98.95           H  
ATOM   1252 HG11 VAL A  85      -1.194  -3.265  64.455  1.00 98.95           H  
ATOM   1253 HG12 VAL A  85      -0.538  -4.205  65.810  1.00 98.95           H  
ATOM   1254 HG13 VAL A  85      -2.185  -3.533  65.903  1.00 98.95           H  
ATOM   1255 HG21 VAL A  85      -1.556  -2.532  68.061  1.00 98.95           H  
ATOM   1256 HG22 VAL A  85      -0.294  -1.294  68.155  1.00 98.95           H  
ATOM   1257 HG23 VAL A  85       0.147  -3.002  67.958  1.00 98.95           H  
ATOM   1258  N   ALA A  86       0.778   0.715  65.132  1.00 98.86           N  
ATOM   1259  CA  ALA A  86       1.100   2.118  65.379  1.00 98.86           C  
ATOM   1260  C   ALA A  86      -0.145   3.003  65.264  1.00 98.86           C  
ATOM   1261  O   ALA A  86      -0.984   2.787  64.389  1.00 98.86           O  
ATOM   1262  CB  ALA A  86       2.196   2.547  64.402  1.00 98.86           C  
ATOM   1263  H   ALA A  86       0.283   0.491  64.281  1.00 98.86           H  
ATOM   1264  HA  ALA A  86       1.488   2.231  66.391  1.00 98.86           H  
ATOM   1265  HB1 ALA A  86       3.095   1.955  64.574  1.00 98.86           H  
ATOM   1266  HB2 ALA A  86       2.430   3.597  64.570  1.00 98.86           H  
ATOM   1267  HB3 ALA A  86       1.858   2.413  63.374  1.00 98.86           H  
ATOM   1268  N   ALA A  87      -0.266   4.008  66.129  1.00 98.43           N  
ATOM   1269  CA  ALA A  87      -1.421   4.905  66.203  1.00 98.43           C  
ATOM   1270  C   ALA A  87      -2.780   4.164  66.198  1.00 98.43           C  
ATOM   1271  O   ALA A  87      -3.752   4.623  65.596  1.00 98.43           O  
ATOM   1272  CB  ALA A  87      -1.288   5.985  65.119  1.00 98.43           C  
ATOM   1273  H   ALA A  87       0.461   4.119  66.820  1.00 98.43           H  
ATOM   1274  HA  ALA A  87      -1.359   5.405  67.170  1.00 98.43           H  
ATOM   1275  HB1 ALA A  87      -0.324   6.486  65.212  1.00 98.43           H  
ATOM   1276  HB2 ALA A  87      -1.367   5.535  64.128  1.00 98.43           H  
ATOM   1277  HB3 ALA A  87      -2.083   6.721  65.238  1.00 98.43           H  
ATOM   1278  N   ILE A  88      -2.855   2.992  66.838  1.00 98.55           N  
ATOM   1279  CA  ILE A  88      -4.099   2.220  66.940  1.00 98.55           C  
ATOM   1280  C   ILE A  88      -5.016   2.853  67.989  1.00 98.55           C  
ATOM   1281  O   ILE A  88      -4.553   3.334  69.026  1.00 98.55           O  
ATOM   1282  CB  ILE A  88      -3.822   0.721  67.194  1.00 98.55           C  
ATOM   1283  CG1 ILE A  88      -5.099  -0.111  66.950  1.00 98.55           C  
ATOM   1284  CG2 ILE A  88      -3.267   0.444  68.599  1.00 98.55           C  
ATOM   1285  CD1 ILE A  88      -4.886  -1.623  67.057  1.00 98.55           C  
ATOM   1286  H   ILE A  88      -2.052   2.702  67.378  1.00 98.55           H  
ATOM   1287  HA  ILE A  88      -4.602   2.294  65.976  1.00 98.55           H  
ATOM   1288  HB  ILE A  88      -3.073   0.402  66.469  1.00 98.55           H  
ATOM   1289 HG12 ILE A  88      -5.462   0.105  65.945  1.00 98.55           H  
ATOM   1290 HG13 ILE A  88      -5.875   0.171  67.663  1.00 98.55           H  
ATOM   1291 HG21 ILE A  88      -2.904  -0.581  68.665  1.00 98.55           H  
ATOM   1292 HG22 ILE A  88      -4.038   0.606  69.354  1.00 98.55           H  
ATOM   1293 HG23 ILE A  88      -2.424   1.102  68.810  1.00 98.55           H  
ATOM   1294 HD11 ILE A  88      -5.800  -2.131  66.749  1.00 98.55           H  
ATOM   1295 HD12 ILE A  88      -4.072  -1.929  66.398  1.00 98.55           H  
ATOM   1296 HD13 ILE A  88      -4.653  -1.909  68.083  1.00 98.55           H  
ATOM   1297  N   LYS A  89      -6.328   2.834  67.739  1.00 98.11           N  
ATOM   1298  CA  LYS A  89      -7.333   3.428  68.627  1.00 98.11           C  
ATOM   1299  C   LYS A  89      -8.359   2.398  69.075  1.00 98.11           C  
ATOM   1300  O   LYS A  89      -8.672   1.442  68.370  1.00 98.11           O  
ATOM   1301  CB  LYS A  89      -8.026   4.611  67.933  1.00 98.11           C  
ATOM   1302  CG  LYS A  89      -7.064   5.754  67.585  1.00 98.11           C  
ATOM   1303  CD  LYS A  89      -7.832   6.943  66.991  1.00 98.11           C  
ATOM   1304  CE  LYS A  89      -6.849   8.064  66.661  1.00 98.11           C  
ATOM   1305  NZ  LYS A  89      -7.490   9.278  66.112  1.00 98.11           N1+
ATOM   1306  H   LYS A  89      -6.653   2.405  66.885  1.00 98.11           H  
ATOM   1307  HA  LYS A  89      -6.844   3.815  69.521  1.00 98.11           H  
ATOM   1308  HB2 LYS A  89      -8.507   4.259  67.021  1.00 98.11           H  
ATOM   1309  HB3 LYS A  89      -8.796   5.002  68.597  1.00 98.11           H  
ATOM   1310  HG2 LYS A  89      -6.328   5.408  66.858  1.00 98.11           H  
ATOM   1311  HG3 LYS A  89      -6.544   6.074  68.488  1.00 98.11           H  
ATOM   1312  HD2 LYS A  89      -8.562   7.308  67.715  1.00 98.11           H  
ATOM   1313  HD3 LYS A  89      -8.345   6.630  66.083  1.00 98.11           H  
ATOM   1314  HE2 LYS A  89      -6.098   7.691  65.962  1.00 98.11           H  
ATOM   1315  HE3 LYS A  89      -6.342   8.343  67.584  1.00 98.11           H  
ATOM   1316  HZ1 LYS A  89      -8.074   9.070  65.315  1.00 98.11           H  
ATOM   1317  HZ2 LYS A  89      -6.770   9.932  65.841  1.00 98.11           H  
ATOM   1318  HZ3 LYS A  89      -8.048   9.743  66.815  1.00 98.11           H  
ATOM   1319  N   GLY A  90      -8.937   2.635  70.249  1.00 97.17           N  
ATOM   1320  CA  GLY A  90     -10.136   1.934  70.702  1.00 97.17           C  
ATOM   1321  C   GLY A  90      -9.969   0.425  70.918  1.00 97.17           C  
ATOM   1322  O   GLY A  90     -10.901  -0.334  70.643  1.00 97.17           O  
ATOM   1323  H   GLY A  90      -8.627   3.446  70.765  1.00 97.17           H  
ATOM   1324  HA2 GLY A  90     -10.429   2.381  71.652  1.00 97.17           H  
ATOM   1325  HA3 GLY A  90     -10.942   2.097  69.987  1.00 97.17           H  
ATOM   1326  N   VAL A  91      -8.794  -0.033  71.352  1.00 97.32           N  
ATOM   1327  CA  VAL A  91      -8.526  -1.443  71.676  1.00 97.32           C  
ATOM   1328  C   VAL A  91      -7.839  -1.516  73.032  1.00 97.32           C  
ATOM   1329  O   VAL A  91      -6.860  -0.815  73.244  1.00 97.32           O  
ATOM   1330  CB  VAL A  91      -7.633  -2.133  70.622  1.00 97.32           C  
ATOM   1331  CG1 VAL A  91      -7.574  -3.637  70.920  1.00 97.32           C  
ATOM   1332  CG2 VAL A  91      -8.144  -1.970  69.188  1.00 97.32           C  
ATOM   1333  H   VAL A  91      -8.069   0.632  71.581  1.00 97.32           H  
ATOM   1334  HA  VAL A  91      -9.469  -1.984  71.742  1.00 97.32           H  
ATOM   1335  HB  VAL A  91      -6.624  -1.722  70.665  1.00 97.32           H  
ATOM   1336 HG11 VAL A  91      -6.957  -3.818  71.799  1.00 97.32           H  
ATOM   1337 HG12 VAL A  91      -8.577  -4.027  71.090  1.00 97.32           H  
ATOM   1338 HG13 VAL A  91      -7.126  -4.174  70.083  1.00 97.32           H  
ATOM   1339 HG21 VAL A  91      -7.465  -2.476  68.504  1.00 97.32           H  
ATOM   1340 HG22 VAL A  91      -9.143  -2.397  69.093  1.00 97.32           H  
ATOM   1341 HG23 VAL A  91      -8.161  -0.916  68.912  1.00 97.32           H  
ATOM   1342  N   THR A  92      -8.315  -2.384  73.925  1.00 95.55           N  
ATOM   1343  CA  THR A  92      -7.765  -2.509  75.284  1.00 95.55           C  
ATOM   1344  C   THR A  92      -6.303  -2.952  75.297  1.00 95.55           C  
ATOM   1345  O   THR A  92      -5.494  -2.354  75.994  1.00 95.55           O  
ATOM   1346  CB  THR A  92      -8.584  -3.519  76.103  1.00 95.55           C  
ATOM   1347  CG2 THR A  92      -8.329  -3.402  77.601  1.00 95.55           C  
ATOM   1348  OG1 THR A  92      -9.966  -3.312  75.904  1.00 95.55           O  
ATOM   1349  H   THR A  92      -9.184  -2.866  73.742  1.00 95.55           H  
ATOM   1350  HA  THR A  92      -7.815  -1.538  75.777  1.00 95.55           H  
ATOM   1351  HB  THR A  92      -8.342  -4.531  75.781  1.00 95.55           H  
ATOM   1352  HG1 THR A  92     -10.364  -3.438  76.769  1.00 95.55           H  
ATOM   1353 HG21 THR A  92      -7.281  -3.608  77.819  1.00 95.55           H  
ATOM   1354 HG22 THR A  92      -8.927  -4.134  78.145  1.00 95.55           H  
ATOM   1355 HG23 THR A  92      -8.564  -2.397  77.951  1.00 95.55           H  
ATOM   1356  N   ASN A  93      -5.967  -3.984  74.512  1.00 98.64           N  
ATOM   1357  CA  ASN A  93      -4.643  -4.605  74.520  1.00 98.64           C  
ATOM   1358  C   ASN A  93      -3.955  -4.522  73.146  1.00 98.64           C  
ATOM   1359  O   ASN A  93      -4.020  -5.486  72.369  1.00 98.64           O  
ATOM   1360  CB  ASN A  93      -4.745  -6.060  75.016  1.00 98.64           C  
ATOM   1361  CG  ASN A  93      -5.298  -6.196  76.420  1.00 98.64           C  
ATOM   1362  ND2 ASN A  93      -4.628  -5.640  77.396  1.00 98.64           N  
ATOM   1363  OD1 ASN A  93      -6.303  -6.869  76.626  1.00 98.64           O  
ATOM   1364  H   ASN A  93      -6.689  -4.416  73.953  1.00 98.64           H  
ATOM   1365  HA  ASN A  93      -4.014  -4.068  75.230  1.00 98.64           H  
ATOM   1366  HB2 ASN A  93      -5.375  -6.639  74.339  1.00 98.64           H  
ATOM   1367  HB3 ASN A  93      -3.748  -6.496  75.009  1.00 98.64           H  
ATOM   1368 HD21 ASN A  93      -3.786  -5.121  77.195  1.00 98.64           H  
ATOM   1369 HD22 ASN A  93      -5.064  -5.553  78.304  1.00 98.64           H  
ATOM   1370  N   PRO A  94      -3.317  -3.393  72.792  1.00 98.82           N  
ATOM   1371  CA  PRO A  94      -2.620  -3.261  71.516  1.00 98.82           C  
ATOM   1372  C   PRO A  94      -1.471  -4.271  71.338  1.00 98.82           C  
ATOM   1373  O   PRO A  94      -1.249  -4.711  70.208  1.00 98.82           O  
ATOM   1374  CB  PRO A  94      -2.182  -1.795  71.440  1.00 98.82           C  
ATOM   1375  CG  PRO A  94      -2.140  -1.338  72.893  1.00 98.82           C  
ATOM   1376  CD  PRO A  94      -3.252  -2.150  73.549  1.00 98.82           C  
ATOM   1377  HA  PRO A  94      -3.330  -3.440  70.709  1.00 98.82           H  
ATOM   1378  HB2 PRO A  94      -1.222  -1.666  70.940  1.00 98.82           H  
ATOM   1379  HB3 PRO A  94      -2.953  -1.225  70.922  1.00 98.82           H  
ATOM   1380  HG2 PRO A  94      -1.171  -1.600  73.317  1.00 98.82           H  
ATOM   1381  HG3 PRO A  94      -2.316  -0.266  72.988  1.00 98.82           H  
ATOM   1382  HD2 PRO A  94      -3.023  -2.309  74.603  1.00 98.82           H  
ATOM   1383  HD3 PRO A  94      -4.199  -1.618  73.453  1.00 98.82           H  
ATOM   1384  N   VAL A  95      -0.811  -4.747  72.405  1.00 98.96           N  
ATOM   1385  CA  VAL A  95       0.200  -5.823  72.305  1.00 98.96           C  
ATOM   1386  C   VAL A  95      -0.381  -7.132  71.757  1.00 98.96           C  
ATOM   1387  O   VAL A  95       0.267  -7.824  70.970  1.00 98.96           O  
ATOM   1388  CB  VAL A  95       0.899  -6.054  73.660  1.00 98.96           C  
ATOM   1389  CG1 VAL A  95       0.042  -6.835  74.664  1.00 98.96           C  
ATOM   1390  CG2 VAL A  95       2.216  -6.811  73.475  1.00 98.96           C  
ATOM   1391  H   VAL A  95      -0.963  -4.320  73.309  1.00 98.96           H  
ATOM   1392  HA  VAL A  95       0.959  -5.492  71.596  1.00 98.96           H  
ATOM   1393  HB  VAL A  95       1.143  -5.082  74.088  1.00 98.96           H  
ATOM   1394 HG11 VAL A  95       0.470  -6.749  75.662  1.00 98.96           H  
ATOM   1395 HG12 VAL A  95      -0.014  -7.888  74.394  1.00 98.96           H  
ATOM   1396 HG13 VAL A  95      -0.969  -6.428  74.685  1.00 98.96           H  
ATOM   1397 HG21 VAL A  95       2.697  -6.934  74.445  1.00 98.96           H  
ATOM   1398 HG22 VAL A  95       2.039  -7.795  73.039  1.00 98.96           H  
ATOM   1399 HG23 VAL A  95       2.877  -6.240  72.823  1.00 98.96           H  
ATOM   1400  N   SER A  96      -1.632  -7.455  72.094  1.00 98.94           N  
ATOM   1401  CA  SER A  96      -2.321  -8.631  71.552  1.00 98.94           C  
ATOM   1402  C   SER A  96      -2.720  -8.439  70.092  1.00 98.94           C  
ATOM   1403  O   SER A  96      -2.743  -9.401  69.326  1.00 98.94           O  
ATOM   1404  CB  SER A  96      -3.566  -8.958  72.371  1.00 98.94           C  
ATOM   1405  OG  SER A  96      -3.198  -9.410  73.649  1.00 98.94           O  
ATOM   1406  H   SER A  96      -2.126  -6.864  72.747  1.00 98.94           H  
ATOM   1407  HA  SER A  96      -1.652  -9.491  71.599  1.00 98.94           H  
ATOM   1408  HB2 SER A  96      -4.202  -8.077  72.458  1.00 98.94           H  
ATOM   1409  HB3 SER A  96      -4.121  -9.755  71.875  1.00 98.94           H  
ATOM   1410  HG  SER A  96      -2.679 -10.207  73.520  1.00 98.94           H  
ATOM   1411  N   VAL A  97      -2.990  -7.203  69.660  1.00 98.94           N  
ATOM   1412  CA  VAL A  97      -3.180  -6.920  68.230  1.00 98.94           C  
ATOM   1413  C   VAL A  97      -1.860  -7.104  67.485  1.00 98.94           C  
ATOM   1414  O   VAL A  97      -1.844  -7.766  66.451  1.00 98.94           O  
ATOM   1415  CB  VAL A  97      -3.762  -5.522  67.964  1.00 98.94           C  
ATOM   1416  CG1 VAL A  97      -4.170  -5.401  66.489  1.00 98.94           C  
ATOM   1417  CG2 VAL A  97      -5.015  -5.251  68.801  1.00 98.94           C  
ATOM   1418  H   VAL A  97      -2.947  -6.438  70.318  1.00 98.94           H  
ATOM   1419  HA  VAL A  97      -3.883  -7.652  67.832  1.00 98.94           H  
ATOM   1420  HB  VAL A  97      -3.017  -4.759  68.189  1.00 98.94           H  
ATOM   1421 HG11 VAL A  97      -4.948  -6.127  66.251  1.00 98.94           H  
ATOM   1422 HG12 VAL A  97      -3.313  -5.580  65.839  1.00 98.94           H  
ATOM   1423 HG13 VAL A  97      -4.540  -4.395  66.286  1.00 98.94           H  
ATOM   1424 HG21 VAL A  97      -5.414  -4.270  68.542  1.00 98.94           H  
ATOM   1425 HG22 VAL A  97      -5.768  -6.017  68.615  1.00 98.94           H  
ATOM   1426 HG23 VAL A  97      -4.765  -5.246  69.861  1.00 98.94           H  
ATOM   1427  N   ALA A  98      -0.743  -6.617  68.036  1.00 98.96           N  
ATOM   1428  CA  ALA A  98       0.592  -6.836  67.479  1.00 98.96           C  
ATOM   1429  C   ALA A  98       0.943  -8.335  67.370  1.00 98.96           C  
ATOM   1430  O   ALA A  98       1.486  -8.768  66.352  1.00 98.96           O  
ATOM   1431  CB  ALA A  98       1.604  -6.067  68.336  1.00 98.96           C  
ATOM   1432  H   ALA A  98      -0.820  -6.067  68.879  1.00 98.96           H  
ATOM   1433  HA  ALA A  98       0.621  -6.424  66.469  1.00 98.96           H  
ATOM   1434  HB1 ALA A  98       1.602  -6.436  69.362  1.00 98.96           H  
ATOM   1435  HB2 ALA A  98       2.605  -6.204  67.925  1.00 98.96           H  
ATOM   1436  HB3 ALA A  98       1.364  -5.004  68.337  1.00 98.96           H  
ATOM   1437  N   ARG A  99       0.554  -9.155  68.360  1.00 98.94           N  
ATOM   1438  CA  ARG A  99       0.657 -10.627  68.300  1.00 98.94           C  
ATOM   1439  C   ARG A  99      -0.111 -11.205  67.112  1.00 98.94           C  
ATOM   1440  O   ARG A  99       0.439 -12.026  66.384  1.00 98.94           O  
ATOM   1441  CB  ARG A  99       0.164 -11.235  69.628  1.00 98.94           C  
ATOM   1442  CG  ARG A  99       0.259 -12.769  69.704  1.00 98.94           C  
ATOM   1443  CD  ARG A  99       1.682 -13.235  70.018  1.00 98.94           C  
ATOM   1444  NE  ARG A  99       1.780 -14.699  70.012  1.00 98.94           N  
ATOM   1445  CZ  ARG A  99       1.693 -15.523  71.035  1.00 98.94           C  
ATOM   1446  NH1 ARG A  99       1.495 -15.150  72.262  1.00 98.94           N1+
ATOM   1447  NH2 ARG A  99       1.795 -16.798  70.821  1.00 98.94           N  
ATOM   1448  H   ARG A  99       0.194  -8.729  69.202  1.00 98.94           H  
ATOM   1449  HA  ARG A  99       1.699 -10.903  68.138  1.00 98.94           H  
ATOM   1450  HB2 ARG A  99      -0.886 -10.974  69.767  1.00 98.94           H  
ATOM   1451  HB3 ARG A  99       0.718 -10.800  70.459  1.00 98.94           H  
ATOM   1452  HG2 ARG A  99      -0.399 -13.115  70.500  1.00 98.94           H  
ATOM   1453  HG3 ARG A  99      -0.085 -13.226  68.776  1.00 98.94           H  
ATOM   1454  HD2 ARG A  99       1.959 -12.854  71.001  1.00 98.94           H  
ATOM   1455  HD3 ARG A  99       2.368 -12.830  69.274  1.00 98.94           H  
ATOM   1456  HE  ARG A  99       1.812 -15.171  69.119  1.00 98.94           H  
ATOM   1457 HH11 ARG A  99       1.102 -14.239  72.449  1.00 98.94           H  
ATOM   1458 HH12 ARG A  99       1.264 -15.867  72.935  1.00 98.94           H  
ATOM   1459 HH21 ARG A  99       1.588 -17.421  71.589  1.00 98.94           H  
ATOM   1460 HH22 ARG A  99       1.773 -17.079  69.851  1.00 98.94           H  
ATOM   1461  N   ARG A 100      -1.348 -10.759  66.880  1.00 98.81           N  
ATOM   1462  CA  ARG A 100      -2.144 -11.196  65.721  1.00 98.81           C  
ATOM   1463  C   ARG A 100      -1.560 -10.709  64.393  1.00 98.81           C  
ATOM   1464  O   ARG A 100      -1.640 -11.436  63.413  1.00 98.81           O  
ATOM   1465  CB  ARG A 100      -3.605 -10.759  65.876  1.00 98.81           C  
ATOM   1466  CG  ARG A 100      -4.364 -11.405  67.047  1.00 98.81           C  
ATOM   1467  CD  ARG A 100      -4.693 -12.890  66.885  1.00 98.81           C  
ATOM   1468  NE  ARG A 100      -3.635 -13.781  67.402  1.00 98.81           N  
ATOM   1469  CZ  ARG A 100      -3.693 -14.569  68.457  1.00 98.81           C  
ATOM   1470  NH1 ARG A 100      -4.789 -14.692  69.155  1.00 98.81           N1+
ATOM   1471  NH2 ARG A 100      -2.673 -15.272  68.850  1.00 98.81           N  
ATOM   1472  H   ARG A 100      -1.738 -10.090  67.528  1.00 98.81           H  
ATOM   1473  HA  ARG A 100      -2.118 -12.284  65.654  1.00 98.81           H  
ATOM   1474  HB2 ARG A 100      -3.638  -9.677  66.002  1.00 98.81           H  
ATOM   1475  HB3 ARG A 100      -4.135 -11.002  64.954  1.00 98.81           H  
ATOM   1476  HG2 ARG A 100      -5.330 -10.904  67.103  1.00 98.81           H  
ATOM   1477  HG3 ARG A 100      -3.841 -11.241  67.990  1.00 98.81           H  
ATOM   1478  HD2 ARG A 100      -5.633 -13.081  67.402  1.00 98.81           H  
ATOM   1479  HD3 ARG A 100      -4.874 -13.100  65.832  1.00 98.81           H  
ATOM   1480  HE  ARG A 100      -2.927 -14.011  66.719  1.00 98.81           H  
ATOM   1481 HH11 ARG A 100      -4.795 -15.280  69.976  1.00 98.81           H  
ATOM   1482 HH12 ARG A 100      -5.598 -14.172  68.845  1.00 98.81           H  
ATOM   1483 HH21 ARG A 100      -1.836 -15.315  68.287  1.00 98.81           H  
ATOM   1484 HH22 ARG A 100      -2.687 -15.842  69.684  1.00 98.81           H  
ATOM   1485  N   VAL A 101      -0.929  -9.531  64.341  1.00 98.76           N  
ATOM   1486  CA  VAL A 101      -0.191  -9.089  63.138  1.00 98.76           C  
ATOM   1487  C   VAL A 101       0.946 -10.066  62.825  1.00 98.76           C  
ATOM   1488  O   VAL A 101       1.082 -10.485  61.680  1.00 98.76           O  
ATOM   1489  CB  VAL A 101       0.336  -7.641  63.264  1.00 98.76           C  
ATOM   1490  CG1 VAL A 101       1.200  -7.228  62.066  1.00 98.76           C  
ATOM   1491  CG2 VAL A 101      -0.819  -6.636  63.338  1.00 98.76           C  
ATOM   1492  H   VAL A 101      -0.931  -8.946  65.165  1.00 98.76           H  
ATOM   1493  HA  VAL A 101      -0.872  -9.116  62.287  1.00 98.76           H  
ATOM   1494  HB  VAL A 101       0.940  -7.544  64.166  1.00 98.76           H  
ATOM   1495 HG11 VAL A 101       0.650  -7.367  61.135  1.00 98.76           H  
ATOM   1496 HG12 VAL A 101       1.491  -6.181  62.160  1.00 98.76           H  
ATOM   1497 HG13 VAL A 101       2.112  -7.823  62.033  1.00 98.76           H  
ATOM   1498 HG21 VAL A 101      -0.425  -5.620  63.374  1.00 98.76           H  
ATOM   1499 HG22 VAL A 101      -1.412  -6.801  64.238  1.00 98.76           H  
ATOM   1500 HG23 VAL A 101      -1.457  -6.749  62.462  1.00 98.76           H  
ATOM   1501  N   LEU A 102       1.706 -10.491  63.842  1.00 98.47           N  
ATOM   1502  CA  LEU A 102       2.789 -11.470  63.693  1.00 98.47           C  
ATOM   1503  C   LEU A 102       2.271 -12.844  63.235  1.00 98.47           C  
ATOM   1504  O   LEU A 102       2.881 -13.492  62.385  1.00 98.47           O  
ATOM   1505  CB  LEU A 102       3.548 -11.563  65.037  1.00 98.47           C  
ATOM   1506  CG  LEU A 102       4.843 -12.401  65.023  1.00 98.47           C  
ATOM   1507  CD1 LEU A 102       5.763 -11.956  66.165  1.00 98.47           C  
ATOM   1508  CD2 LEU A 102       4.617 -13.900  65.263  1.00 98.47           C  
ATOM   1509  H   LEU A 102       1.542 -10.094  64.757  1.00 98.47           H  
ATOM   1510  HA  LEU A 102       3.473 -11.105  62.928  1.00 98.47           H  
ATOM   1511  HB2 LEU A 102       2.887 -11.954  65.811  1.00 98.47           H  
ATOM   1512  HB3 LEU A 102       3.813 -10.549  65.335  1.00 98.47           H  
ATOM   1513  HG  LEU A 102       5.368 -12.258  64.078  1.00 98.47           H  
ATOM   1514 HD11 LEU A 102       5.992 -10.895  66.069  1.00 98.47           H  
ATOM   1515 HD12 LEU A 102       6.699 -12.513  66.135  1.00 98.47           H  
ATOM   1516 HD13 LEU A 102       5.273 -12.119  67.125  1.00 98.47           H  
ATOM   1517 HD21 LEU A 102       4.100 -14.048  66.211  1.00 98.47           H  
ATOM   1518 HD22 LEU A 102       4.021 -14.337  64.461  1.00 98.47           H  
ATOM   1519 HD23 LEU A 102       5.577 -14.415  65.294  1.00 98.47           H  
ATOM   1520  N   GLU A 103       1.195 -13.345  63.838  1.00 97.78           N  
ATOM   1521  CA  GLU A 103       0.770 -14.742  63.665  1.00 97.78           C  
ATOM   1522  C   GLU A 103      -0.242 -14.958  62.537  1.00 97.78           C  
ATOM   1523  O   GLU A 103      -0.148 -15.964  61.834  1.00 97.78           O  
ATOM   1524  CB  GLU A 103       0.238 -15.296  64.994  1.00 97.78           C  
ATOM   1525  CG  GLU A 103       1.372 -15.455  66.015  1.00 97.78           C  
ATOM   1526  CD  GLU A 103       0.922 -16.087  67.336  1.00 97.78           C  
ATOM   1527  OE1 GLU A 103       1.794 -16.677  68.023  1.00 97.78           O  
ATOM   1528  OE2 GLU A 103      -0.237 -15.892  67.763  1.00 97.78           O1-
ATOM   1529  H   GLU A 103       0.754 -12.796  64.562  1.00 97.78           H  
ATOM   1530  HA  GLU A 103       1.635 -15.347  63.394  1.00 97.78           H  
ATOM   1531  HB2 GLU A 103      -0.526 -14.626  65.389  1.00 97.78           H  
ATOM   1532  HB3 GLU A 103      -0.208 -16.276  64.818  1.00 97.78           H  
ATOM   1533  HG2 GLU A 103       1.799 -14.477  66.234  1.00 97.78           H  
ATOM   1534  HG3 GLU A 103       2.155 -16.073  65.573  1.00 97.78           H  
ATOM   1535  N   ASP A 104      -1.168 -14.023  62.338  1.00 96.29           N  
ATOM   1536  CA  ASP A 104      -2.389 -14.211  61.540  1.00 96.29           C  
ATOM   1537  C   ASP A 104      -2.414 -13.329  60.282  1.00 96.29           C  
ATOM   1538  O   ASP A 104      -3.462 -13.080  59.677  1.00 96.29           O  
ATOM   1539  CB  ASP A 104      -3.614 -13.994  62.439  1.00 96.29           C  
ATOM   1540  CG  ASP A 104      -3.576 -14.913  63.660  1.00 96.29           C  
ATOM   1541  OD1 ASP A 104      -3.946 -16.097  63.509  1.00 96.29           O  
ATOM   1542  OD2 ASP A 104      -3.189 -14.427  64.750  1.00 96.29           O1-
ATOM   1543  H   ASP A 104      -1.151 -13.206  62.932  1.00 96.29           H  
ATOM   1544  HA  ASP A 104      -2.424 -15.245  61.197  1.00 96.29           H  
ATOM   1545  HB2 ASP A 104      -3.661 -12.953  62.759  1.00 96.29           H  
ATOM   1546  HB3 ASP A 104      -4.518 -14.208  61.869  1.00 96.29           H  
ATOM   1547  N   SER A 105      -1.244 -12.829  59.890  1.00 92.98           N  
ATOM   1548  CA  SER A 105      -1.078 -11.811  58.865  1.00 92.98           C  
ATOM   1549  C   SER A 105       0.263 -11.996  58.130  1.00 92.98           C  
ATOM   1550  O   SER A 105       1.258 -12.352  58.763  1.00 92.98           O  
ATOM   1551  CB  SER A 105      -1.210 -10.455  59.577  1.00 92.98           C  
ATOM   1552  OG  SER A 105      -0.152  -9.559  59.325  1.00 92.98           O  
ATOM   1553  H   SER A 105      -0.430 -13.063  60.442  1.00 92.98           H  
ATOM   1554  HA  SER A 105      -1.903 -11.898  58.157  1.00 92.98           H  
ATOM   1555  HB2 SER A 105      -2.171 -10.012  59.313  1.00 92.98           H  
ATOM   1556  HB3 SER A 105      -1.254 -10.613  60.655  1.00 92.98           H  
ATOM   1557  HG  SER A 105       0.561  -9.799  59.922  1.00 92.98           H  
ATOM   1558  N   PRO A 106       0.341 -11.767  56.803  1.00 91.61           N  
ATOM   1559  CA  PRO A 106       1.612 -11.597  56.099  1.00 91.61           C  
ATOM   1560  C   PRO A 106       2.393 -10.340  56.486  1.00 91.61           C  
ATOM   1561  O   PRO A 106       3.546 -10.246  56.098  1.00 91.61           O  
ATOM   1562  CB  PRO A 106       1.251 -11.522  54.609  1.00 91.61           C  
ATOM   1563  CG  PRO A 106      -0.210 -11.080  54.610  1.00 91.61           C  
ATOM   1564  CD  PRO A 106      -0.721 -11.859  55.817  1.00 91.61           C  
ATOM   1565  HA  PRO A 106       2.254 -12.458  56.276  1.00 91.61           H  
ATOM   1566  HB2 PRO A 106       1.343 -12.517  54.174  1.00 91.61           H  
ATOM   1567  HB3 PRO A 106       1.877 -10.821  54.056  1.00 91.61           H  
ATOM   1568  HG2 PRO A 106      -0.725 -11.360  53.691  1.00 91.61           H  
ATOM   1569  HG3 PRO A 106      -0.280 -10.006  54.789  1.00 91.61           H  
ATOM   1570  HD2 PRO A 106      -0.832 -12.907  55.535  1.00 91.61           H  
ATOM   1571  HD3 PRO A 106      -1.689 -11.516  56.182  1.00 91.61           H  
ATOM   1572  N   HIS A 107       1.790  -9.367  57.172  1.00 94.81           N  
ATOM   1573  CA  HIS A 107       2.395  -8.064  57.451  1.00 94.81           C  
ATOM   1574  C   HIS A 107       3.143  -8.040  58.785  1.00 94.81           C  
ATOM   1575  O   HIS A 107       2.916  -8.876  59.656  1.00 94.81           O  
ATOM   1576  CB  HIS A 107       1.318  -6.967  57.375  1.00 94.81           C  
ATOM   1577  CG  HIS A 107       0.598  -6.955  56.049  1.00 94.81           C  
ATOM   1578  CD2 HIS A 107      -0.726  -6.694  55.818  1.00 94.81           C  
ATOM   1579  ND1 HIS A 107       1.177  -7.196  54.826  1.00 94.81           N  
ATOM   1580  CE1 HIS A 107       0.213  -7.138  53.892  1.00 94.81           C  
ATOM   1581  NE2 HIS A 107      -0.967  -6.814  54.447  1.00 94.81           N  
ATOM   1582  H   HIS A 107       0.880  -9.544  57.573  1.00 94.81           H  
ATOM   1583  HA  HIS A 107       3.129  -7.853  56.672  1.00 94.81           H  
ATOM   1584  HB2 HIS A 107       0.594  -7.117  58.176  1.00 94.81           H  
ATOM   1585  HB3 HIS A 107       1.786  -5.993  57.518  1.00 94.81           H  
ATOM   1586  HD1 HIS A 107       2.169  -7.290  54.662  1.00 94.81           H  
ATOM   1587  HD2 HIS A 107      -1.460  -6.404  56.554  1.00 94.81           H  
ATOM   1588  HE1 HIS A 107       0.376  -7.278  52.833  1.00 94.81           H  
ATOM   1589  N   VAL A 108       4.004  -7.034  58.961  1.00 97.65           N  
ATOM   1590  CA  VAL A 108       4.760  -6.818  60.212  1.00 97.65           C  
ATOM   1591  C   VAL A 108       4.283  -5.596  60.984  1.00 97.65           C  
ATOM   1592  O   VAL A 108       4.404  -5.562  62.203  1.00 97.65           O  
ATOM   1593  CB  VAL A 108       6.276  -6.658  59.980  1.00 97.65           C  
ATOM   1594  CG1 VAL A 108       7.068  -7.428  61.022  1.00 97.65           C  
ATOM   1595  CG2 VAL A 108       6.771  -7.162  58.643  1.00 97.65           C  
ATOM   1596  H   VAL A 108       4.195  -6.439  58.168  1.00 97.65           H  
ATOM   1597  HA  VAL A 108       4.614  -7.680  60.863  1.00 97.65           H  
ATOM   1598  HB  VAL A 108       6.549  -5.605  60.049  1.00 97.65           H  
ATOM   1599 HG11 VAL A 108       6.929  -8.499  60.877  1.00 97.65           H  
ATOM   1600 HG12 VAL A 108       8.128  -7.194  60.921  1.00 97.65           H  
ATOM   1601 HG13 VAL A 108       6.715  -7.149  62.014  1.00 97.65           H  
ATOM   1602 HG21 VAL A 108       6.351  -6.525  57.865  1.00 97.65           H  
ATOM   1603 HG22 VAL A 108       7.858  -7.094  58.623  1.00 97.65           H  
ATOM   1604 HG23 VAL A 108       6.481  -8.204  58.507  1.00 97.65           H  
ATOM   1605  N   LEU A 109       3.761  -4.584  60.290  1.00 98.79           N  
ATOM   1606  CA  LEU A 109       3.340  -3.323  60.889  1.00 98.79           C  
ATOM   1607  C   LEU A 109       2.061  -2.818  60.222  1.00 98.79           C  
ATOM   1608  O   LEU A 109       2.004  -2.643  59.002  1.00 98.79           O  
ATOM   1609  CB  LEU A 109       4.497  -2.311  60.791  1.00 98.79           C  
ATOM   1610  CG  LEU A 109       4.181  -0.906  61.341  1.00 98.79           C  
ATOM   1611  CD1 LEU A 109       3.790  -0.900  62.819  1.00 98.79           C  
ATOM   1612  CD2 LEU A 109       5.411  -0.011  61.188  1.00 98.79           C  
ATOM   1613  H   LEU A 109       3.688  -4.665  59.286  1.00 98.79           H  
ATOM   1614  HA  LEU A 109       3.130  -3.491  61.944  1.00 98.79           H  
ATOM   1615  HB2 LEU A 109       5.355  -2.712  61.332  1.00 98.79           H  
ATOM   1616  HB3 LEU A 109       4.781  -2.211  59.743  1.00 98.79           H  
ATOM   1617  HG  LEU A 109       3.359  -0.470  60.774  1.00 98.79           H  
ATOM   1618 HD11 LEU A 109       2.901  -1.506  62.987  1.00 98.79           H  
ATOM   1619 HD12 LEU A 109       4.620  -1.272  63.421  1.00 98.79           H  
ATOM   1620 HD13 LEU A 109       3.565   0.122  63.127  1.00 98.79           H  
ATOM   1621 HD21 LEU A 109       6.227  -0.385  61.808  1.00 98.79           H  
ATOM   1622 HD22 LEU A 109       5.736   0.002  60.148  1.00 98.79           H  
ATOM   1623 HD23 LEU A 109       5.167   1.007  61.494  1.00 98.79           H  
ATOM   1624  N   LEU A 110       1.045  -2.559  61.042  1.00 98.85           N  
ATOM   1625  CA  LEU A 110      -0.190  -1.892  60.635  1.00 98.85           C  
ATOM   1626  C   LEU A 110      -0.346  -0.582  61.403  1.00 98.85           C  
ATOM   1627  O   LEU A 110      -0.052  -0.526  62.595  1.00 98.85           O  
ATOM   1628  CB  LEU A 110      -1.404  -2.797  60.889  1.00 98.85           C  
ATOM   1629  CG  LEU A 110      -1.344  -4.180  60.228  1.00 98.85           C  
ATOM   1630  CD1 LEU A 110      -2.612  -4.941  60.595  1.00 98.85           C  
ATOM   1631  CD2 LEU A 110      -1.235  -4.110  58.706  1.00 98.85           C  
ATOM   1632  H   LEU A 110       1.175  -2.742  62.027  1.00 98.85           H  
ATOM   1633  HA  LEU A 110      -0.149  -1.656  59.572  1.00 98.85           H  
ATOM   1634  HB2 LEU A 110      -1.499  -2.936  61.966  1.00 98.85           H  
ATOM   1635  HB3 LEU A 110      -2.296  -2.280  60.537  1.00 98.85           H  
ATOM   1636  HG  LEU A 110      -0.493  -4.737  60.622  1.00 98.85           H  
ATOM   1637 HD11 LEU A 110      -2.831  -4.814  61.655  1.00 98.85           H  
ATOM   1638 HD12 LEU A 110      -2.434  -6.003  60.425  1.00 98.85           H  
ATOM   1639 HD13 LEU A 110      -3.457  -4.587  60.004  1.00 98.85           H  
ATOM   1640 HD21 LEU A 110      -0.222  -3.816  58.430  1.00 98.85           H  
ATOM   1641 HD22 LEU A 110      -1.430  -5.096  58.284  1.00 98.85           H  
ATOM   1642 HD23 LEU A 110      -1.946  -3.388  58.304  1.00 98.85           H  
ATOM   1643  N   ALA A 111      -0.865   0.452  60.753  1.00 98.83           N  
ATOM   1644  CA  ALA A 111      -1.041   1.764  61.352  1.00 98.83           C  
ATOM   1645  C   ALA A 111      -2.481   2.289  61.261  1.00 98.83           C  
ATOM   1646  O   ALA A 111      -3.250   1.915  60.369  1.00 98.83           O  
ATOM   1647  CB  ALA A 111      -0.021   2.726  60.741  1.00 98.83           C  
ATOM   1648  H   ALA A 111      -1.051   0.361  59.764  1.00 98.83           H  
ATOM   1649  HA  ALA A 111      -0.803   1.684  62.413  1.00 98.83           H  
ATOM   1650  HB1 ALA A 111      -0.210   2.847  59.674  1.00 98.83           H  
ATOM   1651  HB2 ALA A 111       0.987   2.338  60.890  1.00 98.83           H  
ATOM   1652  HB3 ALA A 111      -0.100   3.694  61.238  1.00 98.83           H  
ATOM   1653  N   GLY A 112      -2.832   3.176  62.196  1.00 98.02           N  
ATOM   1654  CA  GLY A 112      -4.055   3.978  62.183  1.00 98.02           C  
ATOM   1655  C   GLY A 112      -5.343   3.155  62.099  1.00 98.02           C  
ATOM   1656  O   GLY A 112      -5.500   2.106  62.734  1.00 98.02           O  
ATOM   1657  H   GLY A 112      -2.187   3.326  62.959  1.00 98.02           H  
ATOM   1658  HA2 GLY A 112      -4.102   4.586  63.087  1.00 98.02           H  
ATOM   1659  HA3 GLY A 112      -4.014   4.656  61.330  1.00 98.02           H  
ATOM   1660  N   ASP A 113      -6.278   3.623  61.275  1.00 97.18           N  
ATOM   1661  CA  ASP A 113      -7.575   2.971  61.064  1.00 97.18           C  
ATOM   1662  C   ASP A 113      -7.443   1.551  60.513  1.00 97.18           C  
ATOM   1663  O   ASP A 113      -8.227   0.668  60.864  1.00 97.18           O  
ATOM   1664  CB  ASP A 113      -8.410   3.815  60.094  1.00 97.18           C  
ATOM   1665  CG  ASP A 113      -8.965   5.090  60.730  1.00 97.18           C  
ATOM   1666  OD1 ASP A 113      -8.755   5.281  61.950  1.00 97.18           O  
ATOM   1667  OD2 ASP A 113      -9.640   5.815  59.977  1.00 97.18           O1-
ATOM   1668  H   ASP A 113      -6.160   4.543  60.875  1.00 97.18           H  
ATOM   1669  HA  ASP A 113      -8.106   2.908  62.014  1.00 97.18           H  
ATOM   1670  HB2 ASP A 113      -7.809   4.070  59.221  1.00 97.18           H  
ATOM   1671  HB3 ASP A 113      -9.257   3.218  59.756  1.00 97.18           H  
ATOM   1672  N   GLY A 114      -6.410   1.297  59.711  1.00 97.76           N  
ATOM   1673  CA  GLY A 114      -6.084  -0.027  59.199  1.00 97.76           C  
ATOM   1674  C   GLY A 114      -5.773  -1.043  60.299  1.00 97.76           C  
ATOM   1675  O   GLY A 114      -6.297  -2.165  60.285  1.00 97.76           O  
ATOM   1676  H   GLY A 114      -5.775   2.056  59.510  1.00 97.76           H  
ATOM   1677  HA2 GLY A 114      -5.176   0.095  58.608  1.00 97.76           H  
ATOM   1678  HA3 GLY A 114      -6.888  -0.402  58.565  1.00 97.76           H  
ATOM   1679  N   ALA A 115      -4.984  -0.627  61.296  1.00 98.64           N  
ATOM   1680  CA  ALA A 115      -4.689  -1.425  62.485  1.00 98.64           C  
ATOM   1681  C   ALA A 115      -5.946  -1.651  63.339  1.00 98.64           C  
ATOM   1682  O   ALA A 115      -6.213  -2.769  63.783  1.00 98.64           O  
ATOM   1683  CB  ALA A 115      -3.594  -0.723  63.296  1.00 98.64           C  
ATOM   1684  H   ALA A 115      -4.615   0.312  61.247  1.00 98.64           H  
ATOM   1685  HA  ALA A 115      -4.316  -2.400  62.172  1.00 98.64           H  
ATOM   1686  HB1 ALA A 115      -2.728  -0.534  62.662  1.00 98.64           H  
ATOM   1687  HB2 ALA A 115      -3.288  -1.359  64.127  1.00 98.64           H  
ATOM   1688  HB3 ALA A 115      -3.954   0.228  63.690  1.00 98.64           H  
ATOM   1689  N   THR A 116      -6.766  -0.613  63.511  1.00 98.33           N  
ATOM   1690  CA  THR A 116      -8.020  -0.701  64.272  1.00 98.33           C  
ATOM   1691  C   THR A 116      -9.017  -1.647  63.592  1.00 98.33           C  
ATOM   1692  O   THR A 116      -9.588  -2.530  64.236  1.00 98.33           O  
ATOM   1693  CB  THR A 116      -8.629   0.695  64.474  1.00 98.33           C  
ATOM   1694  CG2 THR A 116      -9.866   0.638  65.372  1.00 98.33           C  
ATOM   1695  OG1 THR A 116      -7.677   1.540  65.091  1.00 98.33           O  
ATOM   1696  H   THR A 116      -6.474   0.284  63.150  1.00 98.33           H  
ATOM   1697  HA  THR A 116      -7.799  -1.110  65.258  1.00 98.33           H  
ATOM   1698  HB  THR A 116      -8.907   1.121  63.511  1.00 98.33           H  
ATOM   1699  HG1 THR A 116      -7.225   2.026  64.398  1.00 98.33           H  
ATOM   1700 HG21 THR A 116     -10.180   1.655  65.612  1.00 98.33           H  
ATOM   1701 HG22 THR A 116      -9.629   0.112  66.297  1.00 98.33           H  
ATOM   1702 HG23 THR A 116     -10.683   0.132  64.858  1.00 98.33           H  
ATOM   1703  N   ARG A 117      -9.178  -1.551  62.266  1.00 97.99           N  
ATOM   1704  CA  ARG A 117     -10.008  -2.463  61.461  1.00 97.99           C  
ATOM   1705  C   ARG A 117      -9.510  -3.903  61.560  1.00 97.99           C  
ATOM   1706  O   ARG A 117     -10.328  -4.818  61.668  1.00 97.99           O  
ATOM   1707  CB  ARG A 117     -10.014  -1.978  60.002  1.00 97.99           C  
ATOM   1708  CG  ARG A 117     -10.953  -2.794  59.095  1.00 97.99           C  
ATOM   1709  CD  ARG A 117     -10.789  -2.352  57.636  1.00 97.99           C  
ATOM   1710  NE  ARG A 117     -11.531  -3.212  56.686  1.00 97.99           N  
ATOM   1711  CZ  ARG A 117     -11.490  -3.070  55.367  1.00 97.99           C  
ATOM   1712  NH1 ARG A 117     -10.825  -2.122  54.801  1.00 97.99           N1+
ATOM   1713  NH2 ARG A 117     -12.126  -3.855  54.548  1.00 97.99           N  
ATOM   1714  H   ARG A 117      -8.701  -0.798  61.792  1.00 97.99           H  
ATOM   1715  HA  ARG A 117     -11.026  -2.444  61.851  1.00 97.99           H  
ATOM   1716  HB2 ARG A 117     -10.330  -0.935  59.977  1.00 97.99           H  
ATOM   1717  HB3 ARG A 117      -8.999  -2.029  59.609  1.00 97.99           H  
ATOM   1718  HG2 ARG A 117     -11.985  -2.641  59.408  1.00 97.99           H  
ATOM   1719  HG3 ARG A 117     -10.719  -3.857  59.166  1.00 97.99           H  
ATOM   1720  HD2 ARG A 117     -11.128  -1.322  57.541  1.00 97.99           H  
ATOM   1721  HD3 ARG A 117      -9.729  -2.385  57.381  1.00 97.99           H  
ATOM   1722  HE  ARG A 117     -12.112  -3.948  57.063  1.00 97.99           H  
ATOM   1723 HH11 ARG A 117     -10.384  -1.375  55.319  1.00 97.99           H  
ATOM   1724 HH12 ARG A 117     -10.901  -1.916  53.815  1.00 97.99           H  
ATOM   1725 HH21 ARG A 117     -12.026  -3.606  53.575  1.00 97.99           H  
ATOM   1726 HH22 ARG A 117     -12.736  -4.597  54.857  1.00 97.99           H  
ATOM   1727  N   PHE A 118      -8.194  -4.117  61.542  1.00 98.48           N  
ATOM   1728  CA  PHE A 118      -7.620  -5.445  61.752  1.00 98.48           C  
ATOM   1729  C   PHE A 118      -7.966  -5.994  63.136  1.00 98.48           C  
ATOM   1730  O   PHE A 118      -8.447  -7.121  63.230  1.00 98.48           O  
ATOM   1731  CB  PHE A 118      -6.105  -5.420  61.549  1.00 98.48           C  
ATOM   1732  CG  PHE A 118      -5.456  -6.755  61.854  1.00 98.48           C  
ATOM   1733  CD1 PHE A 118      -4.588  -6.900  62.949  1.00 98.48           C  
ATOM   1734  CD2 PHE A 118      -5.756  -7.873  61.062  1.00 98.48           C  
ATOM   1735  CE1 PHE A 118      -3.976  -8.141  63.198  1.00 98.48           C  
ATOM   1736  CE2 PHE A 118      -5.088  -9.092  61.259  1.00 98.48           C  
ATOM   1737  CZ  PHE A 118      -4.193  -9.225  62.330  1.00 98.48           C  
ATOM   1738  H   PHE A 118      -7.573  -3.330  61.424  1.00 98.48           H  
ATOM   1739  HA  PHE A 118      -8.047  -6.129  61.020  1.00 98.48           H  
ATOM   1740  HB2 PHE A 118      -5.657  -4.654  62.181  1.00 98.48           H  
ATOM   1741  HB3 PHE A 118      -5.889  -5.160  60.513  1.00 98.48           H  
ATOM   1742  HD1 PHE A 118      -4.371  -6.058  63.589  1.00 98.48           H  
ATOM   1743  HD2 PHE A 118      -6.524  -7.801  60.306  1.00 98.48           H  
ATOM   1744  HE1 PHE A 118      -3.303  -8.246  64.036  1.00 98.48           H  
ATOM   1745  HE2 PHE A 118      -5.276  -9.940  60.617  1.00 98.48           H  
ATOM   1746  HZ  PHE A 118      -3.695 -10.169  62.495  1.00 98.48           H  
ATOM   1747  N   ALA A 119      -7.828  -5.187  64.192  1.00 98.71           N  
ATOM   1748  CA  ALA A 119      -8.205  -5.591  65.541  1.00 98.71           C  
ATOM   1749  C   ALA A 119      -9.680  -6.027  65.612  1.00 98.71           C  
ATOM   1750  O   ALA A 119      -9.987  -7.101  66.130  1.00 98.71           O  
ATOM   1751  CB  ALA A 119      -7.897  -4.444  66.507  1.00 98.71           C  
ATOM   1752  H   ALA A 119      -7.399  -4.282  64.063  1.00 98.71           H  
ATOM   1753  HA  ALA A 119      -7.588  -6.446  65.818  1.00 98.71           H  
ATOM   1754  HB1 ALA A 119      -6.864  -4.125  66.373  1.00 98.71           H  
ATOM   1755  HB2 ALA A 119      -8.026  -4.782  67.535  1.00 98.71           H  
ATOM   1756  HB3 ALA A 119      -8.557  -3.596  66.325  1.00 98.71           H  
ATOM   1757  N   ARG A 120     -10.598  -5.264  64.999  1.00 98.36           N  
ATOM   1758  CA  ARG A 120     -12.018  -5.652  64.906  1.00 98.36           C  
ATOM   1759  C   ARG A 120     -12.207  -6.981  64.179  1.00 98.36           C  
ATOM   1760  O   ARG A 120     -12.952  -7.834  64.656  1.00 98.36           O  
ATOM   1761  CB  ARG A 120     -12.844  -4.556  64.213  1.00 98.36           C  
ATOM   1762  CG  ARG A 120     -12.854  -3.215  64.954  1.00 98.36           C  
ATOM   1763  CD  ARG A 120     -13.539  -3.283  66.320  1.00 98.36           C  
ATOM   1764  NE  ARG A 120     -13.348  -2.007  67.020  1.00 98.36           N  
ATOM   1765  CZ  ARG A 120     -12.422  -1.734  67.917  1.00 98.36           C  
ATOM   1766  NH1 ARG A 120     -11.694  -2.647  68.496  1.00 98.36           N1+
ATOM   1767  NH2 ARG A 120     -12.234  -0.500  68.267  1.00 98.36           N  
ATOM   1768  H   ARG A 120     -10.289  -4.388  64.605  1.00 98.36           H  
ATOM   1769  HA  ARG A 120     -12.401  -5.823  65.913  1.00 98.36           H  
ATOM   1770  HB2 ARG A 120     -12.447  -4.389  63.212  1.00 98.36           H  
ATOM   1771  HB3 ARG A 120     -13.873  -4.900  64.109  1.00 98.36           H  
ATOM   1772  HG2 ARG A 120     -11.831  -2.869  65.098  1.00 98.36           H  
ATOM   1773  HG3 ARG A 120     -13.373  -2.480  64.339  1.00 98.36           H  
ATOM   1774  HD2 ARG A 120     -14.603  -3.468  66.182  1.00 98.36           H  
ATOM   1775  HD3 ARG A 120     -13.124  -4.102  66.907  1.00 98.36           H  
ATOM   1776  HE  ARG A 120     -13.931  -1.231  66.735  1.00 98.36           H  
ATOM   1777 HH11 ARG A 120     -11.917  -3.623  68.360  1.00 98.36           H  
ATOM   1778 HH12 ARG A 120     -11.169  -2.383  69.316  1.00 98.36           H  
ATOM   1779 HH21 ARG A 120     -12.764   0.257  67.860  1.00 98.36           H  
ATOM   1780 HH22 ARG A 120     -11.550  -0.303  68.984  1.00 98.36           H  
ATOM   1781  N   LYS A 121     -11.508  -7.191  63.058  1.00 97.27           N  
ATOM   1782  CA  LYS A 121     -11.556  -8.449  62.291  1.00 97.27           C  
ATOM   1783  C   LYS A 121     -11.021  -9.643  63.089  1.00 97.27           C  
ATOM   1784  O   LYS A 121     -11.543 -10.741  62.935  1.00 97.27           O  
ATOM   1785  CB  LYS A 121     -10.803  -8.256  60.966  1.00 97.27           C  
ATOM   1786  CG  LYS A 121     -10.919  -9.476  60.039  1.00 97.27           C  
ATOM   1787  CD  LYS A 121     -10.266  -9.174  58.687  1.00 97.27           C  
ATOM   1788  CE  LYS A 121     -10.227 -10.415  57.790  1.00 97.27           C  
ATOM   1789  NZ  LYS A 121      -9.533 -10.123  56.509  1.00 97.27           N1+
ATOM   1790  H   LYS A 121     -10.905  -6.446  62.740  1.00 97.27           H  
ATOM   1791  HA  LYS A 121     -12.600  -8.678  62.074  1.00 97.27           H  
ATOM   1792  HB2 LYS A 121      -9.750  -8.064  61.171  1.00 97.27           H  
ATOM   1793  HB3 LYS A 121     -11.216  -7.385  60.457  1.00 97.27           H  
ATOM   1794  HG2 LYS A 121     -10.415 -10.331  60.491  1.00 97.27           H  
ATOM   1795  HG3 LYS A 121     -11.970  -9.723  59.885  1.00 97.27           H  
ATOM   1796  HD2 LYS A 121      -9.248  -8.823  58.857  1.00 97.27           H  
ATOM   1797  HD3 LYS A 121     -10.839  -8.389  58.192  1.00 97.27           H  
ATOM   1798  HE2 LYS A 121      -9.701 -11.205  58.325  1.00 97.27           H  
ATOM   1799  HE3 LYS A 121     -11.247 -10.756  57.608  1.00 97.27           H  
ATOM   1800  HZ1 LYS A 121      -8.616  -9.737  56.682  1.00 97.27           H  
ATOM   1801  HZ2 LYS A 121      -9.409 -10.965  55.965  1.00 97.27           H  
ATOM   1802  HZ3 LYS A 121     -10.043  -9.449  55.954  1.00 97.27           H  
ATOM   1803  N   MET A 122     -10.026  -9.428  63.948  1.00 97.79           N  
ATOM   1804  CA  MET A 122      -9.479 -10.439  64.866  1.00 97.79           C  
ATOM   1805  C   MET A 122     -10.334 -10.651  66.127  1.00 97.79           C  
ATOM   1806  O   MET A 122      -9.983 -11.465  66.976  1.00 97.79           O  
ATOM   1807  CB  MET A 122      -8.030 -10.079  65.229  1.00 97.79           C  
ATOM   1808  CG  MET A 122      -7.070 -10.123  64.035  1.00 97.79           C  
ATOM   1809  SD  MET A 122      -6.917 -11.737  63.221  1.00 97.79           S  
ATOM   1810  CE  MET A 122      -7.986 -11.495  61.781  1.00 97.79           C  
ATOM   1811  H   MET A 122      -9.608  -8.509  63.964  1.00 97.79           H  
ATOM   1812  HA  MET A 122      -9.468 -11.404  64.358  1.00 97.79           H  
ATOM   1813  HB2 MET A 122      -8.005  -9.078  65.659  1.00 97.79           H  
ATOM   1814  HB3 MET A 122      -7.662 -10.782  65.977  1.00 97.79           H  
ATOM   1815  HG2 MET A 122      -7.362  -9.378  63.296  1.00 97.79           H  
ATOM   1816  HG3 MET A 122      -6.083  -9.840  64.403  1.00 97.79           H  
ATOM   1817  HE1 MET A 122      -7.683 -10.593  61.251  1.00 97.79           H  
ATOM   1818  HE2 MET A 122      -7.884 -12.357  61.120  1.00 97.79           H  
ATOM   1819  HE3 MET A 122      -9.023 -11.412  62.104  1.00 97.79           H  
ATOM   1820  N   GLY A 123     -11.466  -9.951  66.253  1.00 97.60           N  
ATOM   1821  CA  GLY A 123     -12.412 -10.126  67.354  1.00 97.60           C  
ATOM   1822  C   GLY A 123     -12.127  -9.273  68.591  1.00 97.60           C  
ATOM   1823  O   GLY A 123     -12.771  -9.483  69.617  1.00 97.60           O  
ATOM   1824  H   GLY A 123     -11.709  -9.287  65.532  1.00 97.60           H  
ATOM   1825  HA2 GLY A 123     -13.406  -9.864  66.995  1.00 97.60           H  
ATOM   1826  HA3 GLY A 123     -12.425 -11.171  67.663  1.00 97.60           H  
ATOM   1827  N   PHE A 124     -11.213  -8.299  68.520  1.00 98.13           N  
ATOM   1828  CA  PHE A 124     -11.013  -7.359  69.623  1.00 98.13           C  
ATOM   1829  C   PHE A 124     -12.161  -6.339  69.672  1.00 98.13           C  
ATOM   1830  O   PHE A 124     -12.379  -5.611  68.691  1.00 98.13           O  
ATOM   1831  CB  PHE A 124      -9.669  -6.640  69.528  1.00 98.13           C  
ATOM   1832  CG  PHE A 124      -8.474  -7.556  69.664  1.00 98.13           C  
ATOM   1833  CD1 PHE A 124      -8.001  -7.932  70.935  1.00 98.13           C  
ATOM   1834  CD2 PHE A 124      -7.822  -8.026  68.515  1.00 98.13           C  
ATOM   1835  CE1 PHE A 124      -6.887  -8.783  71.047  1.00 98.13           C  
ATOM   1836  CE2 PHE A 124      -6.698  -8.849  68.625  1.00 98.13           C  
ATOM   1837  CZ  PHE A 124      -6.235  -9.246  69.889  1.00 98.13           C  
ATOM   1838  H   PHE A 124     -10.724  -8.137  67.651  1.00 98.13           H  
ATOM   1839  HA  PHE A 124     -10.991  -7.942  70.543  1.00 98.13           H  
ATOM   1840  HB2 PHE A 124      -9.615  -6.097  68.584  1.00 98.13           H  
ATOM   1841  HB3 PHE A 124      -9.623  -5.903  70.330  1.00 98.13           H  
ATOM   1842  HD1 PHE A 124      -8.489  -7.569  71.828  1.00 98.13           H  
ATOM   1843  HD2 PHE A 124      -8.165  -7.729  67.535  1.00 98.13           H  
ATOM   1844  HE1 PHE A 124      -6.526  -9.072  72.023  1.00 98.13           H  
ATOM   1845  HE2 PHE A 124      -6.174  -9.144  67.728  1.00 98.13           H  
ATOM   1846  HZ  PHE A 124      -5.368  -9.885  69.968  1.00 98.13           H  
ATOM   1847  N   PRO A 125     -12.889  -6.248  70.798  1.00 96.67           N  
ATOM   1848  CA  PRO A 125     -14.015  -5.338  70.924  1.00 96.67           C  
ATOM   1849  C   PRO A 125     -13.555  -3.880  70.916  1.00 96.67           C  
ATOM   1850  O   PRO A 125     -12.402  -3.559  71.214  1.00 96.67           O  
ATOM   1851  CB  PRO A 125     -14.703  -5.717  72.237  1.00 96.67           C  
ATOM   1852  CG  PRO A 125     -13.548  -6.245  73.086  1.00 96.67           C  
ATOM   1853  CD  PRO A 125     -12.662  -6.944  72.058  1.00 96.67           C  
ATOM   1854  HA  PRO A 125     -14.709  -5.490  70.098  1.00 96.67           H  
ATOM   1855  HB2 PRO A 125     -15.417  -6.520  72.056  1.00 96.67           H  
ATOM   1856  HB3 PRO A 125     -15.196  -4.868  72.710  1.00 96.67           H  
ATOM   1857  HG2 PRO A 125     -13.006  -5.409  73.528  1.00 96.67           H  
ATOM   1858  HG3 PRO A 125     -13.891  -6.932  73.860  1.00 96.67           H  
ATOM   1859  HD2 PRO A 125     -11.619  -6.881  72.368  1.00 96.67           H  
ATOM   1860  HD3 PRO A 125     -12.965  -7.986  71.957  1.00 96.67           H  
ATOM   1861  N   GLU A 126     -14.479  -2.990  70.573  1.00 96.65           N  
ATOM   1862  CA  GLU A 126     -14.274  -1.563  70.780  1.00 96.65           C  
ATOM   1863  C   GLU A 126     -14.250  -1.239  72.271  1.00 96.65           C  
ATOM   1864  O   GLU A 126     -15.102  -1.697  73.033  1.00 96.65           O  
ATOM   1865  CB  GLU A 126     -15.343  -0.783  70.011  1.00 96.65           C  
ATOM   1866  CG  GLU A 126     -15.103   0.732  70.042  1.00 96.65           C  
ATOM   1867  CD  GLU A 126     -16.053   1.496  69.110  1.00 96.65           C  
ATOM   1868  OE1 GLU A 126     -15.932   2.738  69.080  1.00 96.65           O  
ATOM   1869  OE2 GLU A 126     -16.855   0.836  68.408  1.00 96.65           O1-
ATOM   1870  H   GLU A 126     -15.421  -3.302  70.389  1.00 96.65           H  
ATOM   1871  HA  GLU A 126     -13.295  -1.289  70.387  1.00 96.65           H  
ATOM   1872  HB2 GLU A 126     -16.325  -1.007  70.427  1.00 96.65           H  
ATOM   1873  HB3 GLU A 126     -15.317  -1.124  68.976  1.00 96.65           H  
ATOM   1874  HG2 GLU A 126     -14.075   0.931  69.742  1.00 96.65           H  
ATOM   1875  HG3 GLU A 126     -15.232   1.090  71.064  1.00 96.65           H  
ATOM   1876  N   ALA A 127     -13.250  -0.462  72.679  1.00 95.29           N  
ATOM   1877  CA  ALA A 127     -13.033  -0.086  74.065  1.00 95.29           C  
ATOM   1878  C   ALA A 127     -12.717   1.405  74.172  1.00 95.29           C  
ATOM   1879  O   ALA A 127     -11.889   1.931  73.428  1.00 95.29           O  
ATOM   1880  CB  ALA A 127     -11.897  -0.946  74.632  1.00 95.29           C  
ATOM   1881  H   ALA A 127     -12.560  -0.157  72.007  1.00 95.29           H  
ATOM   1882  HA  ALA A 127     -13.934  -0.288  74.645  1.00 95.29           H  
ATOM   1883  HB1 ALA A 127     -12.158  -2.001  74.554  1.00 95.29           H  
ATOM   1884  HB2 ALA A 127     -10.977  -0.765  74.076  1.00 95.29           H  
ATOM   1885  HB3 ALA A 127     -11.730  -0.698  75.679  1.00 95.29           H  
ATOM   1886  N   ASN A 128     -13.331   2.084  75.140  1.00 92.23           N  
ATOM   1887  CA  ASN A 128     -12.894   3.421  75.518  1.00 92.23           C  
ATOM   1888  C   ASN A 128     -11.650   3.305  76.408  1.00 92.23           C  
ATOM   1889  O   ASN A 128     -11.745   2.849  77.544  1.00 92.23           O  
ATOM   1890  CB  ASN A 128     -14.034   4.180  76.210  1.00 92.23           C  
ATOM   1891  CG  ASN A 128     -13.600   5.586  76.588  1.00 92.23           C  
ATOM   1892  ND2 ASN A 128     -14.344   6.254  77.433  1.00 92.23           N  
ATOM   1893  OD1 ASN A 128     -12.589   6.100  76.142  1.00 92.23           O  
ATOM   1894  H   ASN A 128     -13.962   1.594  75.758  1.00 92.23           H  
ATOM   1895  HA  ASN A 128     -12.623   3.978  74.619  1.00 92.23           H  
ATOM   1896  HB2 ASN A 128     -14.328   3.647  77.114  1.00 92.23           H  
ATOM   1897  HB3 ASN A 128     -14.891   4.251  75.538  1.00 92.23           H  
ATOM   1898 HD21 ASN A 128     -13.936   7.121  77.756  1.00 92.23           H  
ATOM   1899 HD22 ASN A 128     -15.123   5.803  77.892  1.00 92.23           H  
ATOM   1900  N   CYS A 129     -10.499   3.718  75.883  1.00 91.54           N  
ATOM   1901  CA  CYS A 129      -9.211   3.600  76.573  1.00 91.54           C  
ATOM   1902  C   CYS A 129      -8.859   4.853  77.401  1.00 91.54           C  
ATOM   1903  O   CYS A 129      -7.820   4.888  78.054  1.00 91.54           O  
ATOM   1904  CB  CYS A 129      -8.137   3.241  75.538  1.00 91.54           C  
ATOM   1905  SG  CYS A 129      -8.612   1.730  74.636  1.00 91.54           S  
ATOM   1906  H   CYS A 129     -10.499   4.080  74.941  1.00 91.54           H  
ATOM   1907  HA  CYS A 129      -9.260   2.775  77.283  1.00 91.54           H  
ATOM   1908  HB2 CYS A 129      -8.005   4.066  74.837  1.00 91.54           H  
ATOM   1909  HB3 CYS A 129      -7.188   3.071  76.045  1.00 91.54           H  
ATOM   1910  HG  CYS A 129      -9.851   2.096  74.294  1.00 91.54           H  
ATOM   1911  N   VAL A 130      -9.714   5.886  77.383  1.00 94.60           N  
ATOM   1912  CA  VAL A 130      -9.492   7.136  78.119  1.00 94.60           C  
ATOM   1913  C   VAL A 130      -9.829   6.936  79.596  1.00 94.60           C  
ATOM   1914  O   VAL A 130     -11.003   6.906  79.975  1.00 94.60           O  
ATOM   1915  CB  VAL A 130     -10.313   8.297  77.520  1.00 94.60           C  
ATOM   1916  CG1 VAL A 130     -10.066   9.605  78.284  1.00 94.60           C  
ATOM   1917  CG2 VAL A 130      -9.974   8.547  76.044  1.00 94.60           C  
ATOM   1918  H   VAL A 130     -10.576   5.794  76.866  1.00 94.60           H  
ATOM   1919  HA  VAL A 130      -8.438   7.405  78.042  1.00 94.60           H  
ATOM   1920  HB  VAL A 130     -11.375   8.061  77.585  1.00 94.60           H  
ATOM   1921 HG11 VAL A 130     -10.460   9.527  79.297  1.00 94.60           H  
ATOM   1922 HG12 VAL A 130     -10.563  10.434  77.779  1.00 94.60           H  
ATOM   1923 HG13 VAL A 130      -8.998   9.813  78.340  1.00 94.60           H  
ATOM   1924 HG21 VAL A 130     -10.130   7.642  75.456  1.00 94.60           H  
ATOM   1925 HG22 VAL A 130      -8.939   8.875  75.949  1.00 94.60           H  
ATOM   1926 HG23 VAL A 130     -10.620   9.328  75.645  1.00 94.60           H  
ATOM   1927  N   ALA A 131      -8.797   6.844  80.432  1.00 91.84           N  
ATOM   1928  CA  ALA A 131      -8.954   6.873  81.882  1.00 91.84           C  
ATOM   1929  C   ALA A 131      -9.420   8.274  82.345  1.00 91.84           C  
ATOM   1930  O   ALA A 131      -8.922   9.280  81.823  1.00 91.84           O  
ATOM   1931  CB  ALA A 131      -7.637   6.449  82.537  1.00 91.84           C  
ATOM   1932  H   ALA A 131      -7.863   6.811  80.050  1.00 91.84           H  
ATOM   1933  HA  ALA A 131      -9.701   6.124  82.143  1.00 91.84           H  
ATOM   1934  HB1 ALA A 131      -7.751   6.439  83.621  1.00 91.84           H  
ATOM   1935  HB2 ALA A 131      -7.362   5.448  82.205  1.00 91.84           H  
ATOM   1936  HB3 ALA A 131      -6.844   7.149  82.269  1.00 91.84           H  
ATOM   1937  N   PRO A 132     -10.359   8.375  83.308  1.00 92.70           N  
ATOM   1938  CA  PRO A 132     -10.856   9.660  83.805  1.00 92.70           C  
ATOM   1939  C   PRO A 132      -9.744  10.610  84.262  1.00 92.70           C  
ATOM   1940  O   PRO A 132      -9.774  11.788  83.925  1.00 92.70           O  
ATOM   1941  CB  PRO A 132     -11.792   9.310  84.968  1.00 92.70           C  
ATOM   1942  CG  PRO A 132     -12.288   7.912  84.612  1.00 92.70           C  
ATOM   1943  CD  PRO A 132     -11.071   7.277  83.947  1.00 92.70           C  
ATOM   1944  HA  PRO A 132     -11.426  10.145  83.014  1.00 92.70           H  
ATOM   1945  HB2 PRO A 132     -12.610  10.024  85.054  1.00 92.70           H  
ATOM   1946  HB3 PRO A 132     -11.232   9.262  85.902  1.00 92.70           H  
ATOM   1947  HG2 PRO A 132     -13.103   7.983  83.892  1.00 92.70           H  
ATOM   1948  HG3 PRO A 132     -12.599   7.355  85.497  1.00 92.70           H  
ATOM   1949  HD2 PRO A 132     -11.406   6.532  83.225  1.00 92.70           H  
ATOM   1950  HD3 PRO A 132     -10.430   6.819  84.700  1.00 92.70           H  
ATOM   1951  N   GLU A 133      -8.724  10.085  84.939  1.00 88.14           N  
ATOM   1952  CA  GLU A 133      -7.603  10.865  85.466  1.00 88.14           C  
ATOM   1953  C   GLU A 133      -6.798  11.520  84.334  1.00 88.14           C  
ATOM   1954  O   GLU A 133      -6.507  12.712  84.385  1.00 88.14           O  
ATOM   1955  CB  GLU A 133      -6.694   9.964  86.327  1.00 88.14           C  
ATOM   1956  CG  GLU A 133      -7.387   9.257  87.512  1.00 88.14           C  
ATOM   1957  CD  GLU A 133      -8.243   8.025  87.147  1.00 88.14           C  
ATOM   1958  OE1 GLU A 133      -8.993   7.555  88.031  1.00 88.14           O  
ATOM   1959  OE2 GLU A 133      -8.184   7.565  85.980  1.00 88.14           O1-
ATOM   1960  H   GLU A 133      -8.736   9.098  85.152  1.00 88.14           H  
ATOM   1961  HA  GLU A 133      -7.991  11.668  86.092  1.00 88.14           H  
ATOM   1962  HB2 GLU A 133      -5.909  10.597  86.737  1.00 88.14           H  
ATOM   1963  HB3 GLU A 133      -6.206   9.221  85.695  1.00 88.14           H  
ATOM   1964  HG2 GLU A 133      -6.608   8.930  88.201  1.00 88.14           H  
ATOM   1965  HG3 GLU A 133      -8.000   9.986  88.042  1.00 88.14           H  
ATOM   1966  N   ARG A 134      -6.528  10.780  83.248  1.00 88.99           N  
ATOM   1967  CA  ARG A 134      -5.809  11.311  82.073  1.00 88.99           C  
ATOM   1968  C   ARG A 134      -6.622  12.366  81.334  1.00 88.99           C  
ATOM   1969  O   ARG A 134      -6.063  13.312  80.779  1.00 88.99           O  
ATOM   1970  CB  ARG A 134      -5.413  10.179  81.108  1.00 88.99           C  
ATOM   1971  CG  ARG A 134      -4.517   9.104  81.735  1.00 88.99           C  
ATOM   1972  CD  ARG A 134      -3.192   9.651  82.289  1.00 88.99           C  
ATOM   1973  NE  ARG A 134      -2.466   8.568  82.978  1.00 88.99           N  
ATOM   1974  CZ  ARG A 134      -1.441   7.894  82.495  1.00 88.99           C  
ATOM   1975  NH1 ARG A 134      -0.692   8.334  81.530  1.00 88.99           N1+
ATOM   1976  NH2 ARG A 134      -1.171   6.709  82.970  1.00 88.99           N  
ATOM   1977  H   ARG A 134      -6.876   9.831  83.231  1.00 88.99           H  
ATOM   1978  HA  ARG A 134      -4.915  11.831  82.417  1.00 88.99           H  
ATOM   1979  HB2 ARG A 134      -4.877  10.614  80.264  1.00 88.99           H  
ATOM   1980  HB3 ARG A 134      -6.314   9.701  80.723  1.00 88.99           H  
ATOM   1981  HG2 ARG A 134      -4.295   8.354  80.977  1.00 88.99           H  
ATOM   1982  HG3 ARG A 134      -5.060   8.616  82.546  1.00 88.99           H  
ATOM   1983  HD2 ARG A 134      -2.604  10.073  81.474  1.00 88.99           H  
ATOM   1984  HD3 ARG A 134      -3.386  10.444  83.011  1.00 88.99           H  
ATOM   1985  HE  ARG A 134      -2.912   8.181  83.796  1.00 88.99           H  
ATOM   1986 HH11 ARG A 134      -0.629   9.330  81.374  1.00 88.99           H  
ATOM   1987 HH12 ARG A 134       0.066   7.778  81.161  1.00 88.99           H  
ATOM   1988 HH21 ARG A 134      -0.863   6.064  82.256  1.00 88.99           H  
ATOM   1989 HH22 ARG A 134      -1.816   6.300  83.631  1.00 88.99           H  
ATOM   1990  N   ARG A 135      -7.951  12.230  81.334  1.00 92.78           N  
ATOM   1991  CA  ARG A 135      -8.848  13.248  80.778  1.00 92.78           C  
ATOM   1992  C   ARG A 135      -8.779  14.544  81.577  1.00 92.78           C  
ATOM   1993  O   ARG A 135      -8.737  15.615  80.973  1.00 92.78           O  
ATOM   1994  CB  ARG A 135     -10.273  12.699  80.719  1.00 92.78           C  
ATOM   1995  CG  ARG A 135     -11.178  13.649  79.937  1.00 92.78           C  
ATOM   1996  CD  ARG A 135     -12.595  13.089  79.913  1.00 92.78           C  
ATOM   1997  NE  ARG A 135     -13.463  13.918  79.060  1.00 92.78           N  
ATOM   1998  CZ  ARG A 135     -14.770  13.811  78.956  1.00 92.78           C  
ATOM   1999  NH1 ARG A 135     -15.442  12.947  79.665  1.00 92.78           N1+
ATOM   2000  NH2 ARG A 135     -15.427  14.571  78.127  1.00 92.78           N  
ATOM   2001  H   ARG A 135      -8.336  11.439  81.830  1.00 92.78           H  
ATOM   2002  HA  ARG A 135      -8.509  13.493  79.771  1.00 92.78           H  
ATOM   2003  HB2 ARG A 135     -10.667  12.578  81.729  1.00 92.78           H  
ATOM   2004  HB3 ARG A 135     -10.261  11.726  80.229  1.00 92.78           H  
ATOM   2005  HG2 ARG A 135     -11.198  14.631  80.409  1.00 92.78           H  
ATOM   2006  HG3 ARG A 135     -10.802  13.745  78.918  1.00 92.78           H  
ATOM   2007  HD2 ARG A 135     -12.564  12.071  79.524  1.00 92.78           H  
ATOM   2008  HD3 ARG A 135     -12.971  13.070  80.936  1.00 92.78           H  
ATOM   2009  HE  ARG A 135     -12.989  14.602  78.486  1.00 92.78           H  
ATOM   2010 HH11 ARG A 135     -16.446  12.856  79.585  1.00 92.78           H  
ATOM   2011 HH12 ARG A 135     -14.920  12.376  80.314  1.00 92.78           H  
ATOM   2012 HH21 ARG A 135     -14.911  15.209  77.537  1.00 92.78           H  
ATOM   2013 HH22 ARG A 135     -16.425  14.460  78.017  1.00 92.78           H  
ATOM   2014  N   ASP A 136      -8.762  14.449  82.900  1.00 89.99           N  
ATOM   2015  CA  ASP A 136      -8.678  15.612  83.779  1.00 89.99           C  
ATOM   2016  C   ASP A 136      -7.328  16.332  83.620  1.00 89.99           C  
ATOM   2017  O   ASP A 136      -7.312  17.554  83.444  1.00 89.99           O  
ATOM   2018  CB  ASP A 136      -8.952  15.189  85.231  1.00 89.99           C  
ATOM   2019  CG  ASP A 136     -10.414  14.789  85.495  1.00 89.99           C  
ATOM   2020  OD1 ASP A 136     -11.295  15.117  84.661  1.00 89.99           O  
ATOM   2021  OD2 ASP A 136     -10.668  14.225  86.584  1.00 89.99           O1-
ATOM   2022  H   ASP A 136      -8.836  13.537  83.328  1.00 89.99           H  
ATOM   2023  HA  ASP A 136      -9.448  16.327  83.490  1.00 89.99           H  
ATOM   2024  HB2 ASP A 136      -8.295  14.363  85.503  1.00 89.99           H  
ATOM   2025  HB3 ASP A 136      -8.715  16.031  85.883  1.00 89.99           H  
ATOM   2026  N   ASP A 137      -6.219  15.586  83.559  1.00 85.45           N  
ATOM   2027  CA  ASP A 137      -4.880  16.131  83.293  1.00 85.45           C  
ATOM   2028  C   ASP A 137      -4.820  16.855  81.937  1.00 85.45           C  
ATOM   2029  O   ASP A 137      -4.318  17.981  81.827  1.00 85.45           O  
ATOM   2030  CB  ASP A 137      -3.837  14.998  83.329  1.00 85.45           C  
ATOM   2031  CG  ASP A 137      -3.578  14.431  84.732  1.00 85.45           C  
ATOM   2032  OD1 ASP A 137      -3.788  15.178  85.718  1.00 85.45           O  
ATOM   2033  OD2 ASP A 137      -3.111  13.272  84.804  1.00 85.45           O1-
ATOM   2034  H   ASP A 137      -6.288  14.606  83.793  1.00 85.45           H  
ATOM   2035  HA  ASP A 137      -4.630  16.857  84.066  1.00 85.45           H  
ATOM   2036  HB2 ASP A 137      -4.154  14.196  82.663  1.00 85.45           H  
ATOM   2037  HB3 ASP A 137      -2.891  15.389  82.951  1.00 85.45           H  
ATOM   2038  N   TRP A 138      -5.407  16.253  80.901  1.00 88.02           N  
ATOM   2039  CA  TRP A 138      -5.491  16.851  79.570  1.00 88.02           C  
ATOM   2040  C   TRP A 138      -6.314  18.141  79.543  1.00 88.02           C  
ATOM   2041  O   TRP A 138      -5.880  19.145  78.972  1.00 88.02           O  
ATOM   2042  CB  TRP A 138      -6.026  15.813  78.597  1.00 88.02           C  
ATOM   2043  CG  TRP A 138      -6.008  16.270  77.180  1.00 88.02           C  
ATOM   2044  CD1 TRP A 138      -4.994  16.076  76.310  1.00 88.02           C  
ATOM   2045  CD2 TRP A 138      -7.043  16.987  76.448  1.00 88.02           C  
ATOM   2046  CE2 TRP A 138      -6.585  17.183  75.114  1.00 88.02           C  
ATOM   2047  CE3 TRP A 138      -8.341  17.450  76.763  1.00 88.02           C  
ATOM   2048  NE1 TRP A 138      -5.337  16.603  75.084  1.00 88.02           N  
ATOM   2049  CZ2 TRP A 138      -7.394  17.757  74.130  1.00 88.02           C  
ATOM   2050  CZ3 TRP A 138      -9.176  17.999  75.769  1.00 88.02           C  
ATOM   2051  CH2 TRP A 138      -8.711  18.107  74.446  1.00 88.02           C  
ATOM   2052  H   TRP A 138      -5.765  15.319  81.041  1.00 88.02           H  
ATOM   2053  HA  TRP A 138      -4.493  17.121  79.227  1.00 88.02           H  
ATOM   2054  HB2 TRP A 138      -7.048  15.548  78.871  1.00 88.02           H  
ATOM   2055  HB3 TRP A 138      -5.409  14.918  78.674  1.00 88.02           H  
ATOM   2056  HD1 TRP A 138      -4.075  15.552  76.528  1.00 88.02           H  
ATOM   2057  HE1 TRP A 138      -4.817  16.387  74.246  1.00 88.02           H  
ATOM   2058  HE3 TRP A 138      -8.709  17.300  77.767  1.00 88.02           H  
ATOM   2059  HZ2 TRP A 138      -7.038  17.819  73.112  1.00 88.02           H  
ATOM   2060  HZ3 TRP A 138     -10.197  18.253  76.011  1.00 88.02           H  
ATOM   2061  HH2 TRP A 138      -9.379  18.367  73.638  1.00 88.02           H  
ATOM   2062  N   LEU A 139      -7.477  18.153  80.201  1.00 90.20           N  
ATOM   2063  CA  LEU A 139      -8.314  19.349  80.317  1.00 90.20           C  
ATOM   2064  C   LEU A 139      -7.598  20.469  81.084  1.00 90.20           C  
ATOM   2065  O   LEU A 139      -7.677  21.633  80.680  1.00 90.20           O  
ATOM   2066  CB  LEU A 139      -9.643  18.986  81.006  1.00 90.20           C  
ATOM   2067  CG  LEU A 139     -10.624  18.178  80.139  1.00 90.20           C  
ATOM   2068  CD1 LEU A 139     -11.808  17.719  80.993  1.00 90.20           C  
ATOM   2069  CD2 LEU A 139     -11.181  19.003  78.974  1.00 90.20           C  
ATOM   2070  H   LEU A 139      -7.755  17.311  80.685  1.00 90.20           H  
ATOM   2071  HA  LEU A 139      -8.509  19.738  79.317  1.00 90.20           H  
ATOM   2072  HB2 LEU A 139      -9.418  18.417  81.908  1.00 90.20           H  
ATOM   2073  HB3 LEU A 139     -10.139  19.906  81.315  1.00 90.20           H  
ATOM   2074  HG  LEU A 139     -10.131  17.298  79.724  1.00 90.20           H  
ATOM   2075 HD11 LEU A 139     -12.503  17.136  80.390  1.00 90.20           H  
ATOM   2076 HD12 LEU A 139     -12.318  18.578  81.428  1.00 90.20           H  
ATOM   2077 HD13 LEU A 139     -11.438  17.084  81.799  1.00 90.20           H  
ATOM   2078 HD21 LEU A 139     -11.894  18.402  78.408  1.00 90.20           H  
ATOM   2079 HD22 LEU A 139     -11.673  19.897  79.354  1.00 90.20           H  
ATOM   2080 HD23 LEU A 139     -10.370  19.294  78.306  1.00 90.20           H  
ATOM   2081  N   ALA A 140      -6.875  20.130  82.153  1.00 84.51           N  
ATOM   2082  CA  ALA A 140      -6.105  21.090  82.937  1.00 84.51           C  
ATOM   2083  C   ALA A 140      -4.978  21.728  82.113  1.00 84.51           C  
ATOM   2084  O   ALA A 140      -4.839  22.955  82.098  1.00 84.51           O  
ATOM   2085  CB  ALA A 140      -5.570  20.380  84.187  1.00 84.51           C  
ATOM   2086  H   ALA A 140      -6.861  19.163  82.442  1.00 84.51           H  
ATOM   2087  HA  ALA A 140      -6.774  21.890  83.257  1.00 84.51           H  
ATOM   2088  HB1 ALA A 140      -5.018  21.086  84.806  1.00 84.51           H  
ATOM   2089  HB2 ALA A 140      -4.907  19.563  83.903  1.00 84.51           H  
ATOM   2090  HB3 ALA A 140      -6.399  19.968  84.763  1.00 84.51           H  
ATOM   2091  N   ALA A 141      -4.212  20.920  81.379  1.00 81.62           N  
ATOM   2092  CA  ALA A 141      -3.141  21.407  80.515  1.00 81.62           C  
ATOM   2093  C   ALA A 141      -3.674  22.281  79.367  1.00 81.62           C  
ATOM   2094  O   ALA A 141      -3.118  23.349  79.095  1.00 81.62           O  
ATOM   2095  CB  ALA A 141      -2.365  20.192  80.015  1.00 81.62           C  
ATOM   2096  H   ALA A 141      -4.350  19.923  81.456  1.00 81.62           H  
ATOM   2097  HA  ALA A 141      -2.463  22.024  81.105  1.00 81.62           H  
ATOM   2098  HB1 ALA A 141      -1.631  20.493  79.269  1.00 81.62           H  
ATOM   2099  HB2 ALA A 141      -1.856  19.713  80.851  1.00 81.62           H  
ATOM   2100  HB3 ALA A 141      -3.067  19.476  79.584  1.00 81.62           H  
ATOM   2101  N   ARG A 142      -4.801  21.895  78.754  1.00 81.24           N  
ATOM   2102  CA  ARG A 142      -5.452  22.680  77.696  1.00 81.24           C  
ATOM   2103  C   ARG A 142      -5.918  24.044  78.208  1.00 81.24           C  
ATOM   2104  O   ARG A 142      -5.662  25.064  77.571  1.00 81.24           O  
ATOM   2105  CB  ARG A 142      -6.601  21.853  77.106  1.00 81.24           C  
ATOM   2106  CG  ARG A 142      -7.224  22.563  75.902  1.00 81.24           C  
ATOM   2107  CD  ARG A 142      -8.334  21.704  75.302  1.00 81.24           C  
ATOM   2108  NE  ARG A 142      -9.036  22.453  74.248  1.00 81.24           N  
ATOM   2109  CZ  ARG A 142      -9.877  21.947  73.372  1.00 81.24           C  
ATOM   2110  NH1 ARG A 142     -10.257  20.703  73.429  1.00 81.24           N1+
ATOM   2111  NH2 ARG A 142     -10.355  22.692  72.421  1.00 81.24           N  
ATOM   2112  H   ARG A 142      -5.190  20.996  79.000  1.00 81.24           H  
ATOM   2113  HA  ARG A 142      -4.721  22.876  76.912  1.00 81.24           H  
ATOM   2114  HB2 ARG A 142      -7.362  21.683  77.868  1.00 81.24           H  
ATOM   2115  HB3 ARG A 142      -6.212  20.887  76.782  1.00 81.24           H  
ATOM   2116  HG2 ARG A 142      -7.650  23.516  76.216  1.00 81.24           H  
ATOM   2117  HG3 ARG A 142      -6.460  22.746  75.146  1.00 81.24           H  
ATOM   2118  HD2 ARG A 142      -7.887  20.799  74.894  1.00 81.24           H  
ATOM   2119  HD3 ARG A 142      -9.039  21.433  76.087  1.00 81.24           H  
ATOM   2120  HE  ARG A 142      -8.862  23.447  74.219  1.00 81.24           H  
ATOM   2121 HH11 ARG A 142      -9.806  20.124  74.123  1.00 81.24           H  
ATOM   2122 HH12 ARG A 142     -10.800  20.284  72.687  1.00 81.24           H  
ATOM   2123 HH21 ARG A 142     -10.968  22.303  71.719  1.00 81.24           H  
ATOM   2124 HH22 ARG A 142     -10.074  23.661  72.403  1.00 81.24           H  
ATOM   2125  N   TRP A 143      -6.534  24.089  79.391  1.00 71.05           N  
ATOM   2126  CA  TRP A 143      -6.952  25.354  80.000  1.00 71.05           C  
ATOM   2127  C   TRP A 143      -5.757  26.247  80.378  1.00 71.05           C  
ATOM   2128  O   TRP A 143      -5.843  27.474  80.286  1.00 71.05           O  
ATOM   2129  CB  TRP A 143      -7.830  25.067  81.223  1.00 71.05           C  
ATOM   2130  CG  TRP A 143      -8.508  26.259  81.836  1.00 71.05           C  
ATOM   2131  CD1 TRP A 143      -8.765  27.433  81.214  1.00 71.05           C  
ATOM   2132  CD2 TRP A 143      -9.102  26.381  83.163  1.00 71.05           C  
ATOM   2133  CE2 TRP A 143      -9.732  27.659  83.262  1.00 71.05           C  
ATOM   2134  CE3 TRP A 143      -9.210  25.526  84.280  1.00 71.05           C  
ATOM   2135  NE1 TRP A 143      -9.475  28.266  82.052  1.00 71.05           N  
ATOM   2136  CZ2 TRP A 143     -10.452  28.059  84.398  1.00 71.05           C  
ATOM   2137  CZ3 TRP A 143      -9.913  25.924  85.434  1.00 71.05           C  
ATOM   2138  CH2 TRP A 143     -10.537  27.183  85.494  1.00 71.05           C  
ATOM   2139  H   TRP A 143      -6.731  23.219  79.866  1.00 71.05           H  
ATOM   2140  HA  TRP A 143      -7.542  25.895  79.261  1.00 71.05           H  
ATOM   2141  HB2 TRP A 143      -8.611  24.365  80.928  1.00 71.05           H  
ATOM   2142  HB3 TRP A 143      -7.224  24.579  81.987  1.00 71.05           H  
ATOM   2143  HD1 TRP A 143      -8.500  27.658  80.192  1.00 71.05           H  
ATOM   2144  HE1 TRP A 143      -9.877  29.132  81.722  1.00 71.05           H  
ATOM   2145  HE3 TRP A 143      -8.762  24.545  84.231  1.00 71.05           H  
ATOM   2146  HZ2 TRP A 143     -10.966  29.009  84.408  1.00 71.05           H  
ATOM   2147  HZ3 TRP A 143      -9.997  25.239  86.264  1.00 71.05           H  
ATOM   2148  HH2 TRP A 143     -11.111  27.451  86.369  1.00 71.05           H  
ATOM   2149  N   GLY A 144      -4.633  25.646  80.780  1.00 68.97           N  
ATOM   2150  CA  GLY A 144      -3.381  26.355  81.050  1.00 68.97           C  
ATOM   2151  C   GLY A 144      -2.803  27.042  79.809  1.00 68.97           C  
ATOM   2152  O   GLY A 144      -2.457  28.222  79.878  1.00 68.97           O  
ATOM   2153  H   GLY A 144      -4.640  24.641  80.880  1.00 68.97           H  
ATOM   2154  HA2 GLY A 144      -2.646  25.636  81.410  1.00 68.97           H  
ATOM   2155  HA3 GLY A 144      -3.547  27.108  81.821  1.00 68.97           H  
ATOM   2156  N   GLN A 145      -2.760  26.341  78.671  1.00 65.08           N  
ATOM   2157  CA  GLN A 145      -2.294  26.897  77.393  1.00 65.08           C  
ATOM   2158  C   GLN A 145      -3.164  28.062  76.908  1.00 65.08           C  
ATOM   2159  O   GLN A 145      -2.633  29.088  76.492  1.00 65.08           O  
ATOM   2160  CB  GLN A 145      -2.250  25.795  76.327  1.00 65.08           C  
ATOM   2161  CG  GLN A 145      -1.031  24.873  76.480  1.00 65.08           C  
ATOM   2162  CD  GLN A 145      -0.978  23.808  75.387  1.00 65.08           C  
ATOM   2163  NE2 GLN A 145       0.169  23.224  75.133  1.00 65.08           N  
ATOM   2164  OE1 GLN A 145      -1.960  23.478  74.746  1.00 65.08           O  
ATOM   2165  H   GLN A 145      -3.057  25.376  78.688  1.00 65.08           H  
ATOM   2166  HA  GLN A 145      -1.286  27.292  77.516  1.00 65.08           H  
ATOM   2167  HB2 GLN A 145      -3.168  25.210  76.366  1.00 65.08           H  
ATOM   2168  HB3 GLN A 145      -2.188  26.264  75.343  1.00 65.08           H  
ATOM   2169  HG2 GLN A 145      -1.066  24.372  77.448  1.00 65.08           H  
ATOM   2170  HG3 GLN A 145      -0.122  25.472  76.432  1.00 65.08           H  
ATOM   2171 HE21 GLN A 145       1.009  23.467  75.639  1.00 65.08           H  
ATOM   2172 HE22 GLN A 145       0.149  22.507  74.422  1.00 65.08           H  
ATOM   2173  N   GLU A 146      -4.490  27.959  77.030  1.00 60.45           N  
ATOM   2174  CA  GLU A 146      -5.420  29.025  76.621  1.00 60.45           C  
ATOM   2175  C   GLU A 146      -5.301  30.310  77.470  1.00 60.45           C  
ATOM   2176  O   GLU A 146      -5.749  31.378  77.049  1.00 60.45           O  
ATOM   2177  CB  GLU A 146      -6.863  28.489  76.668  1.00 60.45           C  
ATOM   2178  CG  GLU A 146      -7.178  27.484  75.542  1.00 60.45           C  
ATOM   2179  CD  GLU A 146      -8.606  26.902  75.610  1.00 60.45           C  
ATOM   2180  OE1 GLU A 146      -8.914  25.998  74.788  1.00 60.45           O  
ATOM   2181  OE2 GLU A 146      -9.395  27.355  76.474  1.00 60.45           O1-
ATOM   2182  H   GLU A 146      -4.876  27.073  77.322  1.00 60.45           H  
ATOM   2183  HA  GLU A 146      -5.195  29.316  75.595  1.00 60.45           H  
ATOM   2184  HB2 GLU A 146      -7.549  29.330  76.569  1.00 60.45           H  
ATOM   2185  HB3 GLU A 146      -7.035  28.021  77.638  1.00 60.45           H  
ATOM   2186  HG2 GLU A 146      -6.459  26.665  75.581  1.00 60.45           H  
ATOM   2187  HG3 GLU A 146      -7.048  27.991  74.585  1.00 60.45           H  
ATOM   2188  N   ARG A 147      -4.706  30.233  78.669  1.00 48.52           N  
ATOM   2189  CA  ARG A 147      -4.526  31.373  79.590  1.00 48.52           C  
ATOM   2190  C   ARG A 147      -3.156  32.036  79.516  1.00 48.52           C  
ATOM   2191  O   ARG A 147      -2.988  33.119  80.086  1.00 48.52           O  
ATOM   2192  CB  ARG A 147      -4.803  30.910  81.021  1.00 48.52           C  
ATOM   2193  CG  ARG A 147      -6.303  30.765  81.273  1.00 48.52           C  
ATOM   2194  CD  ARG A 147      -6.536  30.285  82.708  1.00 48.52           C  
ATOM   2195  NE  ARG A 147      -7.595  31.066  83.373  1.00 48.52           N  
ATOM   2196  CZ  ARG A 147      -8.202  30.730  84.493  1.00 48.52           C  
ATOM   2197  NH1 ARG A 147      -7.907  29.629  85.123  1.00 48.52           N1+
ATOM   2198  NH2 ARG A 147      -9.129  31.496  84.996  1.00 48.52           N  
ATOM   2199  H   ARG A 147      -4.352  29.329  78.942  1.00 48.52           H  
ATOM   2200  HA  ARG A 147      -5.230  32.161  79.320  1.00 48.52           H  
ATOM   2201  HB2 ARG A 147      -4.299  29.960  81.205  1.00 48.52           H  
ATOM   2202  HB3 ARG A 147      -4.412  31.647  81.723  1.00 48.52           H  
ATOM   2203  HG2 ARG A 147      -6.776  31.735  81.115  1.00 48.52           H  
ATOM   2204  HG3 ARG A 147      -6.738  30.048  80.577  1.00 48.52           H  
ATOM   2205  HD2 ARG A 147      -5.615  30.380  83.283  1.00 48.52           H  
ATOM   2206  HD3 ARG A 147      -6.799  29.227  82.666  1.00 48.52           H  
ATOM   2207  HE  ARG A 147      -7.866  31.927  82.918  1.00 48.52           H  
ATOM   2208 HH11 ARG A 147      -8.481  29.270  85.872  1.00 48.52           H  
ATOM   2209 HH12 ARG A 147      -7.256  28.997  84.679  1.00 48.52           H  
ATOM   2210 HH21 ARG A 147      -9.380  32.354  84.527  1.00 48.52           H  
ATOM   2211 HH22 ARG A 147      -9.563  31.232  85.870  1.00 48.52           H  
ATOM   2212  N   LEU A 148      -2.180  31.412  78.865  1.00 48.14           N  
ATOM   2213  CA  LEU A 148      -0.885  32.040  78.635  1.00 48.14           C  
ATOM   2214  C   LEU A 148      -1.063  33.227  77.666  1.00 48.14           C  
ATOM   2215  O   LEU A 148      -1.763  33.095  76.661  1.00 48.14           O  
ATOM   2216  CB  LEU A 148       0.109  30.981  78.131  1.00 48.14           C  
ATOM   2217  CG  LEU A 148       0.757  30.213  79.300  1.00 48.14           C  
ATOM   2218  CD1 LEU A 148       1.155  28.806  78.869  1.00 48.14           C  
ATOM   2219  CD2 LEU A 148       1.994  30.959  79.817  1.00 48.14           C  
ATOM   2220  H   LEU A 148      -2.398  30.560  78.368  1.00 48.14           H  
ATOM   2221  HA  LEU A 148      -0.527  32.416  79.593  1.00 48.14           H  
ATOM   2222  HB2 LEU A 148       0.888  31.458  77.538  1.00 48.14           H  
ATOM   2223  HB3 LEU A 148      -0.414  30.289  77.472  1.00 48.14           H  
ATOM   2224  HG  LEU A 148       0.046  30.117  80.122  1.00 48.14           H  
ATOM   2225 HD11 LEU A 148       0.249  28.216  78.727  1.00 48.14           H  
ATOM   2226 HD12 LEU A 148       1.762  28.326  79.636  1.00 48.14           H  
ATOM   2227 HD13 LEU A 148       1.694  28.844  77.924  1.00 48.14           H  
ATOM   2228 HD21 LEU A 148       2.715  31.083  79.010  1.00 48.14           H  
ATOM   2229 HD22 LEU A 148       2.451  30.391  80.626  1.00 48.14           H  
ATOM   2230 HD23 LEU A 148       1.703  31.940  80.194  1.00 48.14           H  
ATOM   2231  N   PRO A 149      -0.481  34.408  77.953  1.00 39.71           N  
ATOM   2232  CA  PRO A 149      -0.551  35.535  77.034  1.00 39.71           C  
ATOM   2233  C   PRO A 149       0.091  35.145  75.704  1.00 39.71           C  
ATOM   2234  O   PRO A 149       1.207  34.635  75.688  1.00 39.71           O  
ATOM   2235  CB  PRO A 149       0.167  36.710  77.703  1.00 39.71           C  
ATOM   2236  CG  PRO A 149       0.766  36.165  79.002  1.00 39.71           C  
ATOM   2237  CD  PRO A 149       0.349  34.701  79.105  1.00 39.71           C  
ATOM   2238  HA  PRO A 149      -1.597  35.794  76.870  1.00 39.71           H  
ATOM   2239  HB2 PRO A 149       0.954  37.107  77.062  1.00 39.71           H  
ATOM   2240  HB3 PRO A 149      -0.552  37.498  77.931  1.00 39.71           H  
ATOM   2241  HG2 PRO A 149       0.377  36.723  79.854  1.00 39.71           H  
ATOM   2242  HG3 PRO A 149       1.853  36.243  78.978  1.00 39.71           H  
ATOM   2243  HD2 PRO A 149       1.234  34.064  79.090  1.00 39.71           H  
ATOM   2244  HD3 PRO A 149      -0.212  34.542  80.026  1.00 39.71           H  
TER    2245      PRO A 149 
ATOM   2246  N   THR A 182       6.812   4.136  78.351  1.00 92.00           N  
ATOM   2247  CA  THR A 182       6.540   2.896  77.642  1.00 92.00           C  
ATOM   2248  C   THR A 182       6.648   1.773  78.658  1.00 92.00           C  
ATOM   2249  O   THR A 182       7.507   1.803  79.546  1.00 92.00           O  
ATOM   2250  CB  THR A 182       7.532   2.724  76.487  1.00 92.00           C  
ATOM   2251  CG2 THR A 182       7.376   1.423  75.718  1.00 92.00           C  
ATOM   2252  OG1 THR A 182       7.359   3.770  75.560  1.00 92.00           O  
ATOM   2253  H   THR A 182       7.699   4.198  78.829  1.00 92.00           H  
ATOM   2254  HA  THR A 182       5.530   2.897  77.232  1.00 92.00           H  
ATOM   2255  HB  THR A 182       8.547   2.766  76.882  1.00 92.00           H  
ATOM   2256  HG1 THR A 182       7.671   3.446  74.712  1.00 92.00           H  
ATOM   2257 HG21 THR A 182       8.112   1.394  74.915  1.00 92.00           H  
ATOM   2258 HG22 THR A 182       7.572   0.576  76.375  1.00 92.00           H  
ATOM   2259 HG23 THR A 182       6.375   1.329  75.296  1.00 92.00           H  
ATOM   2260  N   VAL A 183       5.791   0.768  78.533  1.00 98.20           N  
ATOM   2261  CA  VAL A 183       5.922  -0.476  79.292  1.00 98.20           C  
ATOM   2262  C   VAL A 183       6.434  -1.576  78.386  1.00 98.20           C  
ATOM   2263  O   VAL A 183       6.145  -1.596  77.192  1.00 98.20           O  
ATOM   2264  CB  VAL A 183       4.622  -0.887  79.984  1.00 98.20           C  
ATOM   2265  CG1 VAL A 183       4.184   0.197  80.970  1.00 98.20           C  
ATOM   2266  CG2 VAL A 183       3.483  -1.215  79.019  1.00 98.20           C  
ATOM   2267  H   VAL A 183       5.146   0.770  77.757  1.00 98.20           H  
ATOM   2268  HA  VAL A 183       6.664  -0.347  80.081  1.00 98.20           H  
ATOM   2269  HB  VAL A 183       4.843  -1.791  80.552  1.00 98.20           H  
ATOM   2270 HG11 VAL A 183       3.812   1.069  80.431  1.00 98.20           H  
ATOM   2271 HG12 VAL A 183       5.025   0.493  81.596  1.00 98.20           H  
ATOM   2272 HG13 VAL A 183       3.392  -0.201  81.606  1.00 98.20           H  
ATOM   2273 HG21 VAL A 183       3.290  -0.358  78.374  1.00 98.20           H  
ATOM   2274 HG22 VAL A 183       3.746  -2.072  78.399  1.00 98.20           H  
ATOM   2275 HG23 VAL A 183       2.574  -1.449  79.573  1.00 98.20           H  
ATOM   2276  N   GLY A 184       7.179  -2.513  78.951  1.00 98.82           N  
ATOM   2277  CA  GLY A 184       7.758  -3.577  78.153  1.00 98.82           C  
ATOM   2278  C   GLY A 184       8.283  -4.727  78.985  1.00 98.82           C  
ATOM   2279  O   GLY A 184       8.484  -4.620  80.196  1.00 98.82           O  
ATOM   2280  H   GLY A 184       7.404  -2.457  79.935  1.00 98.82           H  
ATOM   2281  HA2 GLY A 184       8.563  -3.180  77.537  1.00 98.82           H  
ATOM   2282  HA3 GLY A 184       6.988  -3.971  77.489  1.00 98.82           H  
ATOM   2283  N   CYS A 185       8.493  -5.843  78.302  1.00 98.96           N  
ATOM   2284  CA  CYS A 185       8.956  -7.095  78.868  1.00 98.96           C  
ATOM   2285  C   CYS A 185       9.987  -7.737  77.941  1.00 98.96           C  
ATOM   2286  O   CYS A 185       9.776  -7.820  76.730  1.00 98.96           O  
ATOM   2287  CB  CYS A 185       7.742  -8.011  79.066  1.00 98.96           C  
ATOM   2288  SG  CYS A 185       8.250  -9.570  79.849  1.00 98.96           S  
ATOM   2289  H   CYS A 185       8.293  -5.825  77.313  1.00 98.96           H  
ATOM   2290  HA  CYS A 185       9.418  -6.908  79.837  1.00 98.96           H  
ATOM   2291  HB2 CYS A 185       7.005  -7.511  79.695  1.00 98.96           H  
ATOM   2292  HB3 CYS A 185       7.279  -8.219  78.102  1.00 98.96           H  
ATOM   2293  HG  CYS A 185       9.162  -9.933  78.944  1.00 98.96           H  
ATOM   2294  N   VAL A 186      11.057  -8.280  78.521  1.00 98.98           N  
ATOM   2295  CA  VAL A 186      11.947  -9.246  77.864  1.00 98.98           C  
ATOM   2296  C   VAL A 186      11.845 -10.592  78.565  1.00 98.98           C  
ATOM   2297  O   VAL A 186      11.719 -10.664  79.790  1.00 98.98           O  
ATOM   2298  CB  VAL A 186      13.410  -8.776  77.782  1.00 98.98           C  
ATOM   2299  CG1 VAL A 186      13.522  -7.497  76.960  1.00 98.98           C  
ATOM   2300  CG2 VAL A 186      14.055  -8.517  79.145  1.00 98.98           C  
ATOM   2301  H   VAL A 186      11.162  -8.150  79.518  1.00 98.98           H  
ATOM   2302  HA  VAL A 186      11.608  -9.394  76.839  1.00 98.98           H  
ATOM   2303  HB  VAL A 186      13.990  -9.550  77.280  1.00 98.98           H  
ATOM   2304 HG11 VAL A 186      12.944  -6.714  77.451  1.00 98.98           H  
ATOM   2305 HG12 VAL A 186      13.129  -7.656  75.956  1.00 98.98           H  
ATOM   2306 HG13 VAL A 186      14.564  -7.182  76.903  1.00 98.98           H  
ATOM   2307 HG21 VAL A 186      13.497  -7.750  79.682  1.00 98.98           H  
ATOM   2308 HG22 VAL A 186      14.070  -9.437  79.727  1.00 98.98           H  
ATOM   2309 HG23 VAL A 186      15.081  -8.173  79.009  1.00 98.98           H  
ATOM   2310  N   ALA A 187      11.919 -11.665  77.786  1.00 98.96           N  
ATOM   2311  CA  ALA A 187      11.867 -13.024  78.291  1.00 98.96           C  
ATOM   2312  C   ALA A 187      12.996 -13.873  77.711  1.00 98.96           C  
ATOM   2313  O   ALA A 187      13.346 -13.752  76.533  1.00 98.96           O  
ATOM   2314  CB  ALA A 187      10.492 -13.622  77.993  1.00 98.96           C  
ATOM   2315  H   ALA A 187      11.994 -11.534  76.788  1.00 98.96           H  
ATOM   2316  HA  ALA A 187      11.991 -12.999  79.374  1.00 98.96           H  
ATOM   2317  HB1 ALA A 187       9.714 -12.985  78.414  1.00 98.96           H  
ATOM   2318  HB2 ALA A 187      10.348 -13.701  76.915  1.00 98.96           H  
ATOM   2319  HB3 ALA A 187      10.418 -14.610  78.448  1.00 98.96           H  
ATOM   2320  N   VAL A 188      13.536 -14.769  78.536  1.00 98.87           N  
ATOM   2321  CA  VAL A 188      14.503 -15.793  78.126  1.00 98.87           C  
ATOM   2322  C   VAL A 188      14.058 -17.128  78.693  1.00 98.87           C  
ATOM   2323  O   VAL A 188      13.850 -17.256  79.895  1.00 98.87           O  
ATOM   2324  CB  VAL A 188      15.940 -15.469  78.577  1.00 98.87           C  
ATOM   2325  CG1 VAL A 188      16.944 -16.519  78.080  1.00 98.87           C  
ATOM   2326  CG2 VAL A 188      16.381 -14.095  78.064  1.00 98.87           C  
ATOM   2327  H   VAL A 188      13.186 -14.795  79.483  1.00 98.87           H  
ATOM   2328  HA  VAL A 188      14.501 -15.859  77.039  1.00 98.87           H  
ATOM   2329  HB  VAL A 188      15.986 -15.463  79.666  1.00 98.87           H  
ATOM   2330 HG11 VAL A 188      16.905 -16.591  76.993  1.00 98.87           H  
ATOM   2331 HG12 VAL A 188      17.950 -16.231  78.385  1.00 98.87           H  
ATOM   2332 HG13 VAL A 188      16.726 -17.492  78.519  1.00 98.87           H  
ATOM   2333 HG21 VAL A 188      16.312 -14.050  76.977  1.00 98.87           H  
ATOM   2334 HG22 VAL A 188      15.741 -13.320  78.487  1.00 98.87           H  
ATOM   2335 HG23 VAL A 188      17.405 -13.891  78.378  1.00 98.87           H  
ATOM   2336  N   ALA A 189      13.930 -18.137  77.841  1.00 98.52           N  
ATOM   2337  CA  ALA A 189      13.640 -19.505  78.249  1.00 98.52           C  
ATOM   2338  C   ALA A 189      14.161 -20.474  77.188  1.00 98.52           C  
ATOM   2339  O   ALA A 189      14.101 -20.187  75.995  1.00 98.52           O  
ATOM   2340  CB  ALA A 189      12.134 -19.674  78.475  1.00 98.52           C  
ATOM   2341  H   ALA A 189      14.113 -17.966  76.863  1.00 98.52           H  
ATOM   2342  HA  ALA A 189      14.158 -19.712  79.186  1.00 98.52           H  
ATOM   2343  HB1 ALA A 189      11.910 -20.707  78.743  1.00 98.52           H  
ATOM   2344  HB2 ALA A 189      11.589 -19.422  77.565  1.00 98.52           H  
ATOM   2345  HB3 ALA A 189      11.809 -19.019  79.283  1.00 98.52           H  
ATOM   2346  N   ASP A 190      14.691 -21.617  77.623  1.00 94.54           N  
ATOM   2347  CA  ASP A 190      15.098 -22.723  76.745  1.00 94.54           C  
ATOM   2348  C   ASP A 190      16.037 -22.305  75.591  1.00 94.54           C  
ATOM   2349  O   ASP A 190      15.926 -22.784  74.461  1.00 94.54           O  
ATOM   2350  CB  ASP A 190      13.852 -23.515  76.310  1.00 94.54           C  
ATOM   2351  CG  ASP A 190      12.991 -23.921  77.514  1.00 94.54           C  
ATOM   2352  OD1 ASP A 190      13.572 -24.284  78.565  1.00 94.54           O  
ATOM   2353  OD2 ASP A 190      11.752 -23.822  77.414  1.00 94.54           O1-
ATOM   2354  H   ASP A 190      14.593 -21.838  78.605  1.00 94.54           H  
ATOM   2355  HA  ASP A 190      15.687 -23.405  77.360  1.00 94.54           H  
ATOM   2356  HB2 ASP A 190      13.260 -22.907  75.625  1.00 94.54           H  
ATOM   2357  HB3 ASP A 190      14.166 -24.417  75.784  1.00 94.54           H  
ATOM   2358  N   GLY A 191      16.964 -21.379  75.873  1.00 96.28           N  
ATOM   2359  CA  GLY A 191      17.936 -20.870  74.895  1.00 96.28           C  
ATOM   2360  C   GLY A 191      17.323 -19.983  73.806  1.00 96.28           C  
ATOM   2361  O   GLY A 191      17.886 -19.857  72.717  1.00 96.28           O  
ATOM   2362  H   GLY A 191      16.966 -20.982  76.802  1.00 96.28           H  
ATOM   2363  HA2 GLY A 191      18.684 -20.280  75.424  1.00 96.28           H  
ATOM   2364  HA3 GLY A 191      18.433 -21.708  74.410  1.00 96.28           H  
ATOM   2365  N   LYS A 192      16.155 -19.400  74.072  1.00 98.63           N  
ATOM   2366  CA  LYS A 192      15.413 -18.519  73.170  1.00 98.63           C  
ATOM   2367  C   LYS A 192      15.019 -17.241  73.898  1.00 98.63           C  
ATOM   2368  O   LYS A 192      14.999 -17.197  75.128  1.00 98.63           O  
ATOM   2369  CB  LYS A 192      14.165 -19.249  72.667  1.00 98.63           C  
ATOM   2370  CG  LYS A 192      14.459 -20.529  71.887  1.00 98.63           C  
ATOM   2371  CD  LYS A 192      13.127 -21.187  71.531  1.00 98.63           C  
ATOM   2372  CE  LYS A 192      13.381 -22.556  70.907  1.00 98.63           C  
ATOM   2373  NZ  LYS A 192      12.115 -23.321  70.823  1.00 98.63           N1+
ATOM   2374  H   LYS A 192      15.716 -19.604  74.958  1.00 98.63           H  
ATOM   2375  HA  LYS A 192      16.039 -18.240  72.323  1.00 98.63           H  
ATOM   2376  HB2 LYS A 192      13.575 -18.576  72.045  1.00 98.63           H  
ATOM   2377  HB3 LYS A 192      13.577 -19.538  73.537  1.00 98.63           H  
ATOM   2378  HG2 LYS A 192      15.036 -21.217  72.505  1.00 98.63           H  
ATOM   2379  HG3 LYS A 192      15.027 -20.299  70.986  1.00 98.63           H  
ATOM   2380  HD2 LYS A 192      12.545 -21.312  72.444  1.00 98.63           H  
ATOM   2381  HD3 LYS A 192      12.576 -20.551  70.837  1.00 98.63           H  
ATOM   2382  HE2 LYS A 192      13.828 -22.417  69.922  1.00 98.63           H  
ATOM   2383  HE3 LYS A 192      14.095 -23.087  71.538  1.00 98.63           H  
ATOM   2384  HZ1 LYS A 192      11.432 -22.816  70.276  1.00 98.63           H  
ATOM   2385  HZ2 LYS A 192      12.269 -24.236  70.422  1.00 98.63           H  
ATOM   2386  HZ3 LYS A 192      11.739 -23.444  71.752  1.00 98.63           H  
ATOM   2387  N   THR A 193      14.708 -16.213  73.124  1.00 98.87           N  
ATOM   2388  CA  THR A 193      14.432 -14.867  73.623  1.00 98.87           C  
ATOM   2389  C   THR A 193      13.171 -14.315  72.967  1.00 98.87           C  
ATOM   2390  O   THR A 193      12.839 -14.672  71.833  1.00 98.87           O  
ATOM   2391  CB  THR A 193      15.624 -13.935  73.363  1.00 98.87           C  
ATOM   2392  CG2 THR A 193      16.944 -14.496  73.898  1.00 98.87           C  
ATOM   2393  OG1 THR A 193      15.758 -13.796  71.972  1.00 98.87           O  
ATOM   2394  H   THR A 193      14.698 -16.322  72.120  1.00 98.87           H  
ATOM   2395  HA  THR A 193      14.266 -14.906  74.700  1.00 98.87           H  
ATOM   2396  HB  THR A 193      15.435 -12.964  73.820  1.00 98.87           H  
ATOM   2397  HG1 THR A 193      16.618 -13.431  71.752  1.00 98.87           H  
ATOM   2398 HG21 THR A 193      17.263 -15.355  73.307  1.00 98.87           H  
ATOM   2399 HG22 THR A 193      16.823 -14.802  74.937  1.00 98.87           H  
ATOM   2400 HG23 THR A 193      17.715 -13.728  73.837  1.00 98.87           H  
ATOM   2401  N   ALA A 194      12.465 -13.446  73.679  1.00 98.96           N  
ATOM   2402  CA  ALA A 194      11.354 -12.671  73.147  1.00 98.96           C  
ATOM   2403  C   ALA A 194      11.276 -11.315  73.847  1.00 98.96           C  
ATOM   2404  O   ALA A 194      11.806 -11.143  74.949  1.00 98.96           O  
ATOM   2405  CB  ALA A 194      10.048 -13.458  73.303  1.00 98.96           C  
ATOM   2406  H   ALA A 194      12.756 -13.234  74.624  1.00 98.96           H  
ATOM   2407  HA  ALA A 194      11.522 -12.484  72.087  1.00 98.96           H  
ATOM   2408  HB1 ALA A 194       9.211 -12.857  72.949  1.00 98.96           H  
ATOM   2409  HB2 ALA A 194       9.881 -13.711  74.350  1.00 98.96           H  
ATOM   2410  HB3 ALA A 194      10.100 -14.364  72.698  1.00 98.96           H  
ATOM   2411  N   ALA A 195      10.604 -10.368  73.206  1.00 98.98           N  
ATOM   2412  CA  ALA A 195      10.295  -9.072  73.788  1.00 98.98           C  
ATOM   2413  C   ALA A 195       8.907  -8.604  73.355  1.00 98.98           C  
ATOM   2414  O   ALA A 195       8.453  -8.944  72.263  1.00 98.98           O  
ATOM   2415  CB  ALA A 195      11.381  -8.063  73.400  1.00 98.98           C  
ATOM   2416  H   ALA A 195      10.175 -10.588  72.319  1.00 98.98           H  
ATOM   2417  HA  ALA A 195      10.285  -9.169  74.874  1.00 98.98           H  
ATOM   2418  HB1 ALA A 195      12.307  -8.288  73.928  1.00 98.98           H  
ATOM   2419  HB2 ALA A 195      11.050  -7.061  73.672  1.00 98.98           H  
ATOM   2420  HB3 ALA A 195      11.569  -8.082  72.326  1.00 98.98           H  
ATOM   2421  N   ALA A 196       8.264  -7.801  74.195  1.00 98.98           N  
ATOM   2422  CA  ALA A 196       7.058  -7.059  73.853  1.00 98.98           C  
ATOM   2423  C   ALA A 196       7.079  -5.682  74.516  1.00 98.98           C  
ATOM   2424  O   ALA A 196       7.653  -5.522  75.593  1.00 98.98           O  
ATOM   2425  CB  ALA A 196       5.813  -7.848  74.259  1.00 98.98           C  
ATOM   2426  H   ALA A 196       8.699  -7.577  75.078  1.00 98.98           H  
ATOM   2427  HA  ALA A 196       7.039  -6.910  72.773  1.00 98.98           H  
ATOM   2428  HB1 ALA A 196       5.786  -7.982  75.340  1.00 98.98           H  
ATOM   2429  HB2 ALA A 196       4.927  -7.297  73.946  1.00 98.98           H  
ATOM   2430  HB3 ALA A 196       5.808  -8.819  73.765  1.00 98.98           H  
ATOM   2431  N   SER A 197       6.460  -4.701  73.874  1.00 98.92           N  
ATOM   2432  CA  SER A 197       6.411  -3.321  74.350  1.00 98.92           C  
ATOM   2433  C   SER A 197       5.096  -2.657  73.936  1.00 98.92           C  
ATOM   2434  O   SER A 197       4.515  -3.032  72.917  1.00 98.92           O  
ATOM   2435  CB  SER A 197       7.630  -2.566  73.816  1.00 98.92           C  
ATOM   2436  OG  SER A 197       7.730  -1.323  74.463  1.00 98.92           O  
ATOM   2437  H   SER A 197       5.969  -4.912  73.018  1.00 98.92           H  
ATOM   2438  HA  SER A 197       6.458  -3.316  75.439  1.00 98.92           H  
ATOM   2439  HB2 SER A 197       8.530  -3.141  74.032  1.00 98.92           H  
ATOM   2440  HB3 SER A 197       7.544  -2.430  72.738  1.00 98.92           H  
ATOM   2441  HG  SER A 197       8.536  -0.870  74.205  1.00 98.92           H  
ATOM   2442  N   SER A 198       4.613  -1.705  74.734  1.00 98.85           N  
ATOM   2443  CA  SER A 198       3.356  -0.986  74.512  1.00 98.85           C  
ATOM   2444  C   SER A 198       3.412   0.420  75.116  1.00 98.85           C  
ATOM   2445  O   SER A 198       4.023   0.631  76.167  1.00 98.85           O  
ATOM   2446  CB  SER A 198       2.195  -1.788  75.104  1.00 98.85           C  
ATOM   2447  OG  SER A 198       0.953  -1.251  74.714  1.00 98.85           O  
ATOM   2448  H   SER A 198       5.168  -1.434  75.534  1.00 98.85           H  
ATOM   2449  HA  SER A 198       3.184  -0.891  73.439  1.00 98.85           H  
ATOM   2450  HB2 SER A 198       2.252  -2.811  74.733  1.00 98.85           H  
ATOM   2451  HB3 SER A 198       2.266  -1.801  76.192  1.00 98.85           H  
ATOM   2452  HG  SER A 198       0.317  -1.966  74.791  1.00 98.85           H  
ATOM   2453  N   THR A 199       2.803   1.401  74.451  1.00 98.08           N  
ATOM   2454  CA  THR A 199       2.793   2.795  74.912  1.00 98.08           C  
ATOM   2455  C   THR A 199       1.576   3.580  74.416  1.00 98.08           C  
ATOM   2456  O   THR A 199       1.082   3.358  73.310  1.00 98.08           O  
ATOM   2457  CB  THR A 199       4.098   3.512  74.522  1.00 98.08           C  
ATOM   2458  CG2 THR A 199       4.255   3.733  73.018  1.00 98.08           C  
ATOM   2459  OG1 THR A 199       4.169   4.780  75.136  1.00 98.08           O  
ATOM   2460  H   THR A 199       2.344   1.179  73.580  1.00 98.08           H  
ATOM   2461  HA  THR A 199       2.761   2.775  76.001  1.00 98.08           H  
ATOM   2462  HB  THR A 199       4.941   2.916  74.870  1.00 98.08           H  
ATOM   2463  HG1 THR A 199       4.533   4.679  76.019  1.00 98.08           H  
ATOM   2464 HG21 THR A 199       5.228   4.180  72.820  1.00 98.08           H  
ATOM   2465 HG22 THR A 199       4.194   2.772  72.509  1.00 98.08           H  
ATOM   2466 HG23 THR A 199       3.475   4.391  72.633  1.00 98.08           H  
ATOM   2467  N   GLY A 200       1.126   4.563  75.202  1.00 96.04           N  
ATOM   2468  CA  GLY A 200       0.284   5.673  74.730  1.00 96.04           C  
ATOM   2469  C   GLY A 200       1.070   6.789  74.031  1.00 96.04           C  
ATOM   2470  O   GLY A 200       0.497   7.713  73.461  1.00 96.04           O  
ATOM   2471  H   GLY A 200       1.541   4.645  76.119  1.00 96.04           H  
ATOM   2472  HA2 GLY A 200      -0.470   5.300  74.037  1.00 96.04           H  
ATOM   2473  HA3 GLY A 200      -0.219   6.126  75.584  1.00 96.04           H  
ATOM   2474  N   GLY A 201       2.398   6.713  74.011  1.00 92.13           N  
ATOM   2475  CA  GLY A 201       3.271   7.774  73.526  1.00 92.13           C  
ATOM   2476  C   GLY A 201       3.306   8.952  74.496  1.00 92.13           C  
ATOM   2477  O   GLY A 201       3.200   8.772  75.702  1.00 92.13           O  
ATOM   2478  H   GLY A 201       2.837   5.943  74.496  1.00 92.13           H  
ATOM   2479  HA2 GLY A 201       2.930   8.115  72.548  1.00 92.13           H  
ATOM   2480  HA3 GLY A 201       4.284   7.382  73.426  1.00 92.13           H  
ATOM   2481  N   TRP A 202       3.511  10.159  73.979  1.00 86.21           N  
ATOM   2482  CA  TRP A 202       3.649  11.342  74.826  1.00 86.21           C  
ATOM   2483  C   TRP A 202       2.324  12.043  75.074  1.00 86.21           C  
ATOM   2484  O   TRP A 202       1.479  12.142  74.179  1.00 86.21           O  
ATOM   2485  CB  TRP A 202       4.650  12.317  74.217  1.00 86.21           C  
ATOM   2486  CG  TRP A 202       6.008  11.779  73.923  1.00 86.21           C  
ATOM   2487  CD1 TRP A 202       6.557  10.633  74.392  1.00 86.21           C  
ATOM   2488  CD2 TRP A 202       7.042  12.436  73.147  1.00 86.21           C  
ATOM   2489  CE2 TRP A 202       8.208  11.623  73.183  1.00 86.21           C  
ATOM   2490  CE3 TRP A 202       7.106  13.659  72.443  1.00 86.21           C  
ATOM   2491  NE1 TRP A 202       7.858  10.524  73.947  1.00 86.21           N  
ATOM   2492  CZ2 TRP A 202       9.381  12.017  72.535  1.00 86.21           C  
ATOM   2493  CZ3 TRP A 202       8.293  14.065  71.808  1.00 86.21           C  
ATOM   2494  CH2 TRP A 202       9.431  13.248  71.863  1.00 86.21           C  
ATOM   2495  H   TRP A 202       3.592  10.278  72.979  1.00 86.21           H  
ATOM   2496  HA  TRP A 202       4.042  11.043  75.798  1.00 86.21           H  
ATOM   2497  HB2 TRP A 202       4.240  12.721  73.291  1.00 86.21           H  
ATOM   2498  HB3 TRP A 202       4.772  13.154  74.905  1.00 86.21           H  
ATOM   2499  HD1 TRP A 202       6.067   9.942  75.064  1.00 86.21           H  
ATOM   2500  HE1 TRP A 202       8.495   9.820  74.293  1.00 86.21           H  
ATOM   2501  HE3 TRP A 202       6.235  14.298  72.420  1.00 86.21           H  
ATOM   2502  HZ2 TRP A 202      10.246  11.372  72.492  1.00 86.21           H  
ATOM   2503  HZ3 TRP A 202       8.338  15.004  71.278  1.00 86.21           H  
ATOM   2504  HH2 TRP A 202      10.335  13.548  71.352  1.00 86.21           H  
ATOM   2505  N   PHE A 203       2.209  12.628  76.261  1.00 87.05           N  
ATOM   2506  CA  PHE A 203       1.140  13.563  76.570  1.00 87.05           C  
ATOM   2507  C   PHE A 203       1.106  14.731  75.577  1.00 87.05           C  
ATOM   2508  O   PHE A 203       2.115  15.393  75.322  1.00 87.05           O  
ATOM   2509  CB  PHE A 203       1.309  14.057  78.001  1.00 87.05           C  
ATOM   2510  CG  PHE A 203       0.194  14.984  78.424  1.00 87.05           C  
ATOM   2511  CD1 PHE A 203       0.464  16.339  78.684  1.00 87.05           C  
ATOM   2512  CD2 PHE A 203      -1.113  14.485  78.569  1.00 87.05           C  
ATOM   2513  CE1 PHE A 203      -0.561  17.175  79.155  1.00 87.05           C  
ATOM   2514  CE2 PHE A 203      -2.133  15.315  79.054  1.00 87.05           C  
ATOM   2515  CZ  PHE A 203      -1.844  16.653  79.374  1.00 87.05           C  
ATOM   2516  H   PHE A 203       2.906  12.440  76.967  1.00 87.05           H  
ATOM   2517  HA  PHE A 203       0.188  13.040  76.497  1.00 87.05           H  
ATOM   2518  HB2 PHE A 203       1.320  13.203  78.677  1.00 87.05           H  
ATOM   2519  HB3 PHE A 203       2.267  14.568  78.094  1.00 87.05           H  
ATOM   2520  HD1 PHE A 203       1.464  16.726  78.555  1.00 87.05           H  
ATOM   2521  HD2 PHE A 203      -1.323  13.444  78.372  1.00 87.05           H  
ATOM   2522  HE1 PHE A 203      -0.353  18.207  79.395  1.00 87.05           H  
ATOM   2523  HE2 PHE A 203      -3.111  14.902  79.251  1.00 87.05           H  
ATOM   2524  HZ  PHE A 203      -2.590  17.276  79.843  1.00 87.05           H  
ATOM   2525  N   MET A 204      -0.074  14.979  75.011  1.00 89.83           N  
ATOM   2526  CA  MET A 204      -0.322  15.964  73.959  1.00 89.83           C  
ATOM   2527  C   MET A 204       0.540  15.783  72.704  1.00 89.83           C  
ATOM   2528  O   MET A 204       0.816  16.756  72.002  1.00 89.83           O  
ATOM   2529  CB  MET A 204      -0.261  17.394  74.514  1.00 89.83           C  
ATOM   2530  CG  MET A 204      -1.358  17.660  75.533  1.00 89.83           C  
ATOM   2531  SD  MET A 204      -1.498  19.421  75.913  1.00 89.83           S  
ATOM   2532  CE  MET A 204      -3.027  19.343  76.859  1.00 89.83           C  
ATOM   2533  H   MET A 204      -0.843  14.372  75.259  1.00 89.83           H  
ATOM   2534  HA  MET A 204      -1.346  15.801  73.621  1.00 89.83           H  
ATOM   2535  HB2 MET A 204      -0.408  18.099  73.695  1.00 89.83           H  
ATOM   2536  HB3 MET A 204       0.711  17.590  74.966  1.00 89.83           H  
ATOM   2537  HG2 MET A 204      -2.309  17.323  75.121  1.00 89.83           H  
ATOM   2538  HG3 MET A 204      -1.157  17.100  76.446  1.00 89.83           H  
ATOM   2539  HE1 MET A 204      -3.235  20.321  77.293  1.00 89.83           H  
ATOM   2540  HE2 MET A 204      -2.936  18.585  77.638  1.00 89.83           H  
ATOM   2541  HE3 MET A 204      -3.849  19.064  76.200  1.00 89.83           H  
ATOM   2542  N   LYS A 205       0.956  14.550  72.378  1.00 89.35           N  
ATOM   2543  CA  LYS A 205       1.589  14.268  71.081  1.00 89.35           C  
ATOM   2544  C   LYS A 205       0.680  14.692  69.925  1.00 89.35           C  
ATOM   2545  O   LYS A 205      -0.548  14.638  70.040  1.00 89.35           O  
ATOM   2546  CB  LYS A 205       2.002  12.791  70.962  1.00 89.35           C  
ATOM   2547  CG  LYS A 205       0.826  11.800  70.875  1.00 89.35           C  
ATOM   2548  CD  LYS A 205       1.332  10.352  70.839  1.00 89.35           C  
ATOM   2549  CE  LYS A 205       0.169   9.374  70.658  1.00 89.35           C  
ATOM   2550  NZ  LYS A 205       0.627   7.963  70.671  1.00 89.35           N1+
ATOM   2551  H   LYS A 205       0.787  13.789  73.021  1.00 89.35           H  
ATOM   2552  HA  LYS A 205       2.490  14.878  71.017  1.00 89.35           H  
ATOM   2553  HB2 LYS A 205       2.621  12.530  71.821  1.00 89.35           H  
ATOM   2554  HB3 LYS A 205       2.615  12.680  70.069  1.00 89.35           H  
ATOM   2555  HG2 LYS A 205       0.173  11.926  71.738  1.00 89.35           H  
ATOM   2556  HG3 LYS A 205       0.251  11.991  69.969  1.00 89.35           H  
ATOM   2557  HD2 LYS A 205       1.840  10.134  71.778  1.00 89.35           H  
ATOM   2558  HD3 LYS A 205       2.020  10.226  70.004  1.00 89.35           H  
ATOM   2559  HE2 LYS A 205      -0.340   9.592  69.719  1.00 89.35           H  
ATOM   2560  HE3 LYS A 205      -0.542   9.523  71.471  1.00 89.35           H  
ATOM   2561  HZ1 LYS A 205      -0.171   7.348  70.605  1.00 89.35           H  
ATOM   2562  HZ2 LYS A 205       1.265   7.736  69.922  1.00 89.35           H  
ATOM   2563  HZ3 LYS A 205       0.993   7.731  71.583  1.00 89.35           H  
ATOM   2564  N   TRP A 206       1.277  15.069  68.795  1.00 94.04           N  
ATOM   2565  CA  TRP A 206       0.512  15.260  67.565  1.00 94.04           C  
ATOM   2566  C   TRP A 206      -0.243  13.965  67.210  1.00 94.04           C  
ATOM   2567  O   TRP A 206       0.340  12.883  67.348  1.00 94.04           O  
ATOM   2568  CB  TRP A 206       1.452  15.673  66.430  1.00 94.04           C  
ATOM   2569  CG  TRP A 206       0.750  15.992  65.149  1.00 94.04           C  
ATOM   2570  CD1 TRP A 206       0.586  15.144  64.113  1.00 94.04           C  
ATOM   2571  CD2 TRP A 206       0.072  17.221  64.763  1.00 94.04           C  
ATOM   2572  CE2 TRP A 206      -0.500  17.033  63.468  1.00 94.04           C  
ATOM   2573  CE3 TRP A 206      -0.127  18.474  65.381  1.00 94.04           C  
ATOM   2574  NE1 TRP A 206      -0.170  15.739  63.127  1.00 94.04           N  
ATOM   2575  CZ2 TRP A 206      -1.221  18.041  62.819  1.00 94.04           C  
ATOM   2576  CZ3 TRP A 206      -0.884  19.481  64.754  1.00 94.04           C  
ATOM   2577  CH2 TRP A 206      -1.430  19.265  63.475  1.00 94.04           C  
ATOM   2578  H   TRP A 206       2.285  15.103  68.747  1.00 94.04           H  
ATOM   2579  HA  TRP A 206      -0.198  16.070  67.729  1.00 94.04           H  
ATOM   2580  HB2 TRP A 206       2.163  14.866  66.248  1.00 94.04           H  
ATOM   2581  HB3 TRP A 206       2.018  16.552  66.738  1.00 94.04           H  
ATOM   2582  HD1 TRP A 206       0.954  14.128  64.090  1.00 94.04           H  
ATOM   2583  HE1 TRP A 206      -0.455  15.243  62.294  1.00 94.04           H  
ATOM   2584  HE3 TRP A 206       0.286  18.635  66.367  1.00 94.04           H  
ATOM   2585  HZ2 TRP A 206      -1.632  17.849  61.838  1.00 94.04           H  
ATOM   2586  HZ3 TRP A 206      -1.085  20.391  65.299  1.00 94.04           H  
ATOM   2587  HH2 TRP A 206      -2.050  20.018  63.008  1.00 94.04           H  
ATOM   2588  N   PRO A 207      -1.509  14.032  66.755  1.00 96.64           N  
ATOM   2589  CA  PRO A 207      -2.238  12.834  66.361  1.00 96.64           C  
ATOM   2590  C   PRO A 207      -1.491  12.050  65.285  1.00 96.64           C  
ATOM   2591  O   PRO A 207      -0.891  12.637  64.385  1.00 96.64           O  
ATOM   2592  CB  PRO A 207      -3.618  13.296  65.896  1.00 96.64           C  
ATOM   2593  CG  PRO A 207      -3.797  14.579  66.697  1.00 96.64           C  
ATOM   2594  CD  PRO A 207      -2.397  15.181  66.696  1.00 96.64           C  
ATOM   2595  HA  PRO A 207      -2.352  12.220  67.254  1.00 96.64           H  
ATOM   2596  HB2 PRO A 207      -3.603  13.526  64.830  1.00 96.64           H  
ATOM   2597  HB3 PRO A 207      -4.388  12.560  66.125  1.00 96.64           H  
ATOM   2598  HG2 PRO A 207      -4.102  14.344  67.717  1.00 96.64           H  
ATOM   2599  HG3 PRO A 207      -4.517  15.244  66.220  1.00 96.64           H  
ATOM   2600  HD2 PRO A 207      -2.225  15.725  65.768  1.00 96.64           H  
ATOM   2601  HD3 PRO A 207      -2.278  15.841  67.555  1.00 96.64           H  
ATOM   2602  N   GLY A 208      -1.489  10.728  65.385  1.00 97.91           N  
ATOM   2603  CA  GLY A 208      -0.722   9.847  64.506  1.00 97.91           C  
ATOM   2604  C   GLY A 208       0.795   9.870  64.725  1.00 97.91           C  
ATOM   2605  O   GLY A 208       1.506   9.231  63.956  1.00 97.91           O  
ATOM   2606  H   GLY A 208      -2.060  10.311  66.107  1.00 97.91           H  
ATOM   2607  HA2 GLY A 208      -1.067   8.826  64.662  1.00 97.91           H  
ATOM   2608  HA3 GLY A 208      -0.919  10.111  63.467  1.00 97.91           H  
ATOM   2609  N   ARG A 209       1.335  10.564  65.739  1.00 97.21           N  
ATOM   2610  CA  ARG A 209       2.758  10.438  66.100  1.00 97.21           C  
ATOM   2611  C   ARG A 209       3.053   9.014  66.555  1.00 97.21           C  
ATOM   2612  O   ARG A 209       2.433   8.527  67.505  1.00 97.21           O  
ATOM   2613  CB  ARG A 209       3.158  11.483  67.157  1.00 97.21           C  
ATOM   2614  CG  ARG A 209       4.616  11.388  67.658  1.00 97.21           C  
ATOM   2615  CD  ARG A 209       4.819  10.379  68.793  1.00 97.21           C  
ATOM   2616  NE  ARG A 209       6.188  10.360  69.338  1.00 97.21           N  
ATOM   2617  CZ  ARG A 209       6.575   9.549  70.303  1.00 97.21           C  
ATOM   2618  NH1 ARG A 209       5.791   8.625  70.797  1.00 97.21           N1+
ATOM   2619  NH2 ARG A 209       7.760   9.615  70.806  1.00 97.21           N  
ATOM   2620  H   ARG A 209       0.729  11.127  66.322  1.00 97.21           H  
ATOM   2621  HA  ARG A 209       3.353  10.615  65.204  1.00 97.21           H  
ATOM   2622  HB2 ARG A 209       2.481  11.416  68.009  1.00 97.21           H  
ATOM   2623  HB3 ARG A 209       3.025  12.468  66.710  1.00 97.21           H  
ATOM   2624  HG2 ARG A 209       5.286  11.165  66.827  1.00 97.21           H  
ATOM   2625  HG3 ARG A 209       4.877  12.365  68.064  1.00 97.21           H  
ATOM   2626  HD2 ARG A 209       4.135  10.634  69.602  1.00 97.21           H  
ATOM   2627  HD3 ARG A 209       4.593   9.372  68.444  1.00 97.21           H  
ATOM   2628  HE  ARG A 209       6.892  10.975  68.955  1.00 97.21           H  
ATOM   2629 HH11 ARG A 209       6.157   7.982  71.483  1.00 97.21           H  
ATOM   2630 HH12 ARG A 209       4.955   8.400  70.277  1.00 97.21           H  
ATOM   2631 HH21 ARG A 209       8.020   9.097  71.633  1.00 97.21           H  
ATOM   2632 HH22 ARG A 209       8.400  10.310  70.448  1.00 97.21           H  
ATOM   2633  N   VAL A 210       4.081   8.421  65.953  1.00 98.26           N  
ATOM   2634  CA  VAL A 210       4.565   7.072  66.257  1.00 98.26           C  
ATOM   2635  C   VAL A 210       5.910   7.152  66.972  1.00 98.26           C  
ATOM   2636  O   VAL A 210       6.826   7.835  66.514  1.00 98.26           O  
ATOM   2637  CB  VAL A 210       4.672   6.242  64.970  1.00 98.26           C  
ATOM   2638  CG1 VAL A 210       5.053   4.799  65.286  1.00 98.26           C  
ATOM   2639  CG2 VAL A 210       3.347   6.222  64.197  1.00 98.26           C  
ATOM   2640  H   VAL A 210       4.554   8.920  65.213  1.00 98.26           H  
ATOM   2641  HA  VAL A 210       3.853   6.570  66.912  1.00 98.26           H  
ATOM   2642  HB  VAL A 210       5.442   6.677  64.332  1.00 98.26           H  
ATOM   2643 HG11 VAL A 210       6.046   4.759  65.734  1.00 98.26           H  
ATOM   2644 HG12 VAL A 210       5.065   4.204  64.373  1.00 98.26           H  
ATOM   2645 HG13 VAL A 210       4.318   4.391  65.980  1.00 98.26           H  
ATOM   2646 HG21 VAL A 210       3.414   5.523  63.362  1.00 98.26           H  
ATOM   2647 HG22 VAL A 210       2.532   5.927  64.858  1.00 98.26           H  
ATOM   2648 HG23 VAL A 210       3.139   7.211  63.790  1.00 98.26           H  
ATOM   2649  N   GLY A 211       6.012   6.487  68.124  1.00 96.68           N  
ATOM   2650  CA  GLY A 211       7.252   6.410  68.899  1.00 96.68           C  
ATOM   2651  C   GLY A 211       8.205   5.305  68.447  1.00 96.68           C  
ATOM   2652  O   GLY A 211       8.109   4.761  67.354  1.00 96.68           O  
ATOM   2653  H   GLY A 211       5.221   5.934  68.420  1.00 96.68           H  
ATOM   2654  HA2 GLY A 211       7.787   7.357  68.837  1.00 96.68           H  
ATOM   2655  HA3 GLY A 211       6.997   6.226  69.943  1.00 96.68           H  
ATOM   2656  N   ASP A 212       9.129   4.949  69.331  1.00 97.42           N  
ATOM   2657  CA  ASP A 212      10.114   3.878  69.153  1.00 97.42           C  
ATOM   2658  C   ASP A 212       9.539   2.476  69.383  1.00 97.42           C  
ATOM   2659  O   ASP A 212      10.082   1.490  68.888  1.00 97.42           O  
ATOM   2660  CB  ASP A 212      11.262   4.141  70.136  1.00 97.42           C  
ATOM   2661  CG  ASP A 212      10.806   4.110  71.604  1.00 97.42           C  
ATOM   2662  OD1 ASP A 212       9.913   4.923  71.945  1.00 97.42           O  
ATOM   2663  OD2 ASP A 212      11.310   3.256  72.357  1.00 97.42           O1-
ATOM   2664  H   ASP A 212       9.145   5.392  70.238  1.00 97.42           H  
ATOM   2665  HA  ASP A 212      10.504   3.913  68.136  1.00 97.42           H  
ATOM   2666  HB2 ASP A 212      11.682   5.123  69.916  1.00 97.42           H  
ATOM   2667  HB3 ASP A 212      12.053   3.410  69.972  1.00 97.42           H  
ATOM   2668  N   THR A 213       8.430   2.391  70.115  1.00 98.46           N  
ATOM   2669  CA  THR A 213       7.794   1.134  70.530  1.00 98.46           C  
ATOM   2670  C   THR A 213       7.449   0.188  69.369  1.00 98.46           C  
ATOM   2671  O   THR A 213       7.791  -0.990  69.476  1.00 98.46           O  
ATOM   2672  CB  THR A 213       6.568   1.456  71.391  1.00 98.46           C  
ATOM   2673  CG2 THR A 213       5.774   0.227  71.814  1.00 98.46           C  
ATOM   2674  OG1 THR A 213       7.023   2.113  72.553  1.00 98.46           O  
ATOM   2675  H   THR A 213       8.050   3.258  70.466  1.00 98.46           H  
ATOM   2676  HA  THR A 213       8.501   0.591  71.159  1.00 98.46           H  
ATOM   2677  HB  THR A 213       5.905   2.132  70.852  1.00 98.46           H  
ATOM   2678  HG1 THR A 213       7.895   2.474  72.376  1.00 98.46           H  
ATOM   2679 HG21 THR A 213       5.014   0.519  72.539  1.00 98.46           H  
ATOM   2680 HG22 THR A 213       5.279  -0.213  70.949  1.00 98.46           H  
ATOM   2681 HG23 THR A 213       6.440  -0.507  72.269  1.00 98.46           H  
ATOM   2682  N   PRO A 214       6.851   0.638  68.245  1.00 98.85           N  
ATOM   2683  CA  PRO A 214       6.559  -0.227  67.105  1.00 98.85           C  
ATOM   2684  C   PRO A 214       7.706  -0.295  66.083  1.00 98.85           C  
ATOM   2685  O   PRO A 214       7.559  -0.927  65.038  1.00 98.85           O  
ATOM   2686  CB  PRO A 214       5.270   0.340  66.521  1.00 98.85           C  
ATOM   2687  CG  PRO A 214       5.489   1.837  66.684  1.00 98.85           C  
ATOM   2688  CD  PRO A 214       6.319   1.965  67.965  1.00 98.85           C  
ATOM   2689  HA  PRO A 214       6.359  -1.244  67.443  1.00 98.85           H  
ATOM   2690  HB2 PRO A 214       5.115   0.061  65.480  1.00 98.85           H  
ATOM   2691  HB3 PRO A 214       4.427   0.022  67.134  1.00 98.85           H  
ATOM   2692  HG2 PRO A 214       6.067   2.208  65.838  1.00 98.85           H  
ATOM   2693  HG3 PRO A 214       4.533   2.358  66.757  1.00 98.85           H  
ATOM   2694  HD2 PRO A 214       7.141   2.658  67.788  1.00 98.85           H  
ATOM   2695  HD3 PRO A 214       5.706   2.326  68.791  1.00 98.85           H  
ATOM   2696  N   VAL A 215       8.847   0.352  66.352  1.00 98.80           N  
ATOM   2697  CA  VAL A 215       9.979   0.443  65.422  1.00 98.80           C  
ATOM   2698  C   VAL A 215      11.057  -0.553  65.829  1.00 98.80           C  
ATOM   2699  O   VAL A 215      11.801  -0.347  66.793  1.00 98.80           O  
ATOM   2700  CB  VAL A 215      10.520   1.881  65.324  1.00 98.80           C  
ATOM   2701  CG1 VAL A 215      11.686   1.967  64.330  1.00 98.80           C  
ATOM   2702  CG2 VAL A 215       9.423   2.837  64.837  1.00 98.80           C  
ATOM   2703  H   VAL A 215       8.953   0.791  67.255  1.00 98.80           H  
ATOM   2704  HA  VAL A 215       9.636   0.173  64.423  1.00 98.80           H  
ATOM   2705  HB  VAL A 215      10.868   2.214  66.302  1.00 98.80           H  
ATOM   2706 HG11 VAL A 215      11.372   1.609  63.349  1.00 98.80           H  
ATOM   2707 HG12 VAL A 215      12.017   3.002  64.239  1.00 98.80           H  
ATOM   2708 HG13 VAL A 215      12.531   1.370  64.676  1.00 98.80           H  
ATOM   2709 HG21 VAL A 215       8.608   2.875  65.559  1.00 98.80           H  
ATOM   2710 HG22 VAL A 215       9.030   2.506  63.875  1.00 98.80           H  
ATOM   2711 HG23 VAL A 215       9.823   3.844  64.732  1.00 98.80           H  
ATOM   2712  N   LEU A 216      11.166  -1.637  65.059  1.00 98.87           N  
ATOM   2713  CA  LEU A 216      12.177  -2.665  65.279  1.00 98.87           C  
ATOM   2714  C   LEU A 216      13.589  -2.063  65.222  1.00 98.87           C  
ATOM   2715  O   LEU A 216      13.955  -1.368  64.280  1.00 98.87           O  
ATOM   2716  CB  LEU A 216      11.995  -3.798  64.255  1.00 98.87           C  
ATOM   2717  CG  LEU A 216      12.952  -4.982  64.477  1.00 98.87           C  
ATOM   2718  CD1 LEU A 216      12.723  -5.666  65.819  1.00 98.87           C  
ATOM   2719  CD2 LEU A 216      12.748  -6.040  63.402  1.00 98.87           C  
ATOM   2720  H   LEU A 216      10.508  -1.758  64.301  1.00 98.87           H  
ATOM   2721  HA  LEU A 216      12.009  -3.059  66.281  1.00 98.87           H  
ATOM   2722  HB2 LEU A 216      10.969  -4.163  64.307  1.00 98.87           H  
ATOM   2723  HB3 LEU A 216      12.161  -3.396  63.256  1.00 98.87           H  
ATOM   2724  HG  LEU A 216      13.984  -4.636  64.426  1.00 98.87           H  
ATOM   2725 HD11 LEU A 216      12.919  -4.982  66.644  1.00 98.87           H  
ATOM   2726 HD12 LEU A 216      13.410  -6.509  65.897  1.00 98.87           H  
ATOM   2727 HD13 LEU A 216      11.690  -6.011  65.878  1.00 98.87           H  
ATOM   2728 HD21 LEU A 216      12.873  -5.567  62.428  1.00 98.87           H  
ATOM   2729 HD22 LEU A 216      11.741  -6.453  63.464  1.00 98.87           H  
ATOM   2730 HD23 LEU A 216      13.484  -6.837  63.506  1.00 98.87           H  
ATOM   2731  N   GLY A 217      14.392  -2.333  66.247  1.00 98.82           N  
ATOM   2732  CA  GLY A 217      15.733  -1.775  66.405  1.00 98.82           C  
ATOM   2733  C   GLY A 217      15.768  -0.384  67.037  1.00 98.82           C  
ATOM   2734  O   GLY A 217      16.808  -0.030  67.589  1.00 98.82           O  
ATOM   2735  H   GLY A 217      13.996  -2.838  67.027  1.00 98.82           H  
ATOM   2736  HA2 GLY A 217      16.210  -1.706  65.428  1.00 98.82           H  
ATOM   2737  HA3 GLY A 217      16.316  -2.448  67.035  1.00 98.82           H  
ATOM   2738  N   GLY A 218      14.660   0.361  67.039  1.00 98.57           N  
ATOM   2739  CA  GLY A 218      14.508   1.618  67.772  1.00 98.57           C  
ATOM   2740  C   GLY A 218      14.294   1.363  69.263  1.00 98.57           C  
ATOM   2741  O   GLY A 218      15.240   1.446  70.051  1.00 98.57           O  
ATOM   2742  H   GLY A 218      13.836  -0.007  66.587  1.00 98.57           H  
ATOM   2743  HA2 GLY A 218      15.399   2.232  67.646  1.00 98.57           H  
ATOM   2744  HA3 GLY A 218      13.651   2.165  67.381  1.00 98.57           H  
ATOM   2745  N   GLY A 219      13.058   1.015  69.631  1.00 98.43           N  
ATOM   2746  CA  GLY A 219      12.631   0.804  71.021  1.00 98.43           C  
ATOM   2747  C   GLY A 219      12.559  -0.655  71.465  1.00 98.43           C  
ATOM   2748  O   GLY A 219      12.482  -0.949  72.655  1.00 98.43           O  
ATOM   2749  H   GLY A 219      12.333   0.989  68.928  1.00 98.43           H  
ATOM   2750  HA2 GLY A 219      13.287   1.351  71.698  1.00 98.43           H  
ATOM   2751  HA3 GLY A 219      11.624   1.208  71.128  1.00 98.43           H  
ATOM   2752  N   ILE A 220      12.594  -1.591  70.519  1.00 98.95           N  
ATOM   2753  CA  ILE A 220      12.477  -3.026  70.780  1.00 98.95           C  
ATOM   2754  C   ILE A 220      13.383  -3.811  69.840  1.00 98.95           C  
ATOM   2755  O   ILE A 220      13.492  -3.501  68.654  1.00 98.95           O  
ATOM   2756  CB  ILE A 220      10.999  -3.472  70.690  1.00 98.95           C  
ATOM   2757  CG1 ILE A 220      10.857  -4.972  71.029  1.00 98.95           C  
ATOM   2758  CG2 ILE A 220      10.373  -3.161  69.315  1.00 98.95           C  
ATOM   2759  CD1 ILE A 220       9.414  -5.396  71.325  1.00 98.95           C  
ATOM   2760  H   ILE A 220      12.614  -1.286  69.556  1.00 98.95           H  
ATOM   2761  HA  ILE A 220      12.818  -3.220  71.798  1.00 98.95           H  
ATOM   2762  HB  ILE A 220      10.448  -2.905  71.441  1.00 98.95           H  
ATOM   2763 HG12 ILE A 220      11.230  -5.573  70.199  1.00 98.95           H  
ATOM   2764 HG13 ILE A 220      11.463  -5.200  71.905  1.00 98.95           H  
ATOM   2765 HG21 ILE A 220      10.476  -2.102  69.073  1.00 98.95           H  
ATOM   2766 HG22 ILE A 220      10.839  -3.754  68.528  1.00 98.95           H  
ATOM   2767 HG23 ILE A 220       9.304  -3.371  69.334  1.00 98.95           H  
ATOM   2768 HD11 ILE A 220       8.790  -5.291  70.437  1.00 98.95           H  
ATOM   2769 HD12 ILE A 220       9.003  -4.789  72.132  1.00 98.95           H  
ATOM   2770 HD13 ILE A 220       9.402  -6.443  71.629  1.00 98.95           H  
ATOM   2771  N   PHE A 221      14.043  -4.844  70.357  1.00 98.95           N  
ATOM   2772  CA  PHE A 221      14.762  -5.808  69.533  1.00 98.95           C  
ATOM   2773  C   PHE A 221      14.908  -7.142  70.263  1.00 98.95           C  
ATOM   2774  O   PHE A 221      15.011  -7.196  71.488  1.00 98.95           O  
ATOM   2775  CB  PHE A 221      16.134  -5.241  69.123  1.00 98.95           C  
ATOM   2776  CG  PHE A 221      16.721  -5.908  67.897  1.00 98.95           C  
ATOM   2777  CD1 PHE A 221      17.753  -6.856  68.020  1.00 98.95           C  
ATOM   2778  CD2 PHE A 221      16.213  -5.593  66.624  1.00 98.95           C  
ATOM   2779  CE1 PHE A 221      18.279  -7.475  66.872  1.00 98.95           C  
ATOM   2780  CE2 PHE A 221      16.722  -6.230  65.480  1.00 98.95           C  
ATOM   2781  CZ  PHE A 221      17.760  -7.168  65.603  1.00 98.95           C  
ATOM   2782  H   PHE A 221      13.961  -5.028  71.347  1.00 98.95           H  
ATOM   2783  HA  PHE A 221      14.177  -5.982  68.630  1.00 98.95           H  
ATOM   2784  HB2 PHE A 221      16.037  -4.180  68.893  1.00 98.95           H  
ATOM   2785  HB3 PHE A 221      16.830  -5.325  69.958  1.00 98.95           H  
ATOM   2786  HD1 PHE A 221      18.132  -7.112  68.998  1.00 98.95           H  
ATOM   2787  HD2 PHE A 221      15.416  -4.872  66.525  1.00 98.95           H  
ATOM   2788  HE1 PHE A 221      19.072  -8.203  66.966  1.00 98.95           H  
ATOM   2789  HE2 PHE A 221      16.301  -6.013  64.509  1.00 98.95           H  
ATOM   2790  HZ  PHE A 221      18.139  -7.663  64.721  1.00 98.95           H  
ATOM   2791  N   ALA A 222      14.968  -8.234  69.513  1.00 98.93           N  
ATOM   2792  CA  ALA A 222      15.355  -9.535  70.030  1.00 98.93           C  
ATOM   2793  C   ALA A 222      16.038 -10.351  68.936  1.00 98.93           C  
ATOM   2794  O   ALA A 222      15.694 -10.284  67.758  1.00 98.93           O  
ATOM   2795  CB  ALA A 222      14.150 -10.278  70.618  1.00 98.93           C  
ATOM   2796  H   ALA A 222      14.880  -8.146  68.510  1.00 98.93           H  
ATOM   2797  HA  ALA A 222      16.082  -9.378  70.826  1.00 98.93           H  
ATOM   2798  HB1 ALA A 222      14.489 -11.180  71.126  1.00 98.93           H  
ATOM   2799  HB2 ALA A 222      13.466 -10.558  69.816  1.00 98.93           H  
ATOM   2800  HB3 ALA A 222      13.636  -9.644  71.340  1.00 98.93           H  
ATOM   2801  N   SER A 223      17.013 -11.145  69.345  1.00 98.59           N  
ATOM   2802  CA  SER A 223      17.760 -12.051  68.489  1.00 98.59           C  
ATOM   2803  C   SER A 223      18.141 -13.297  69.281  1.00 98.59           C  
ATOM   2804  O   SER A 223      17.907 -13.399  70.487  1.00 98.59           O  
ATOM   2805  CB  SER A 223      19.006 -11.333  67.953  1.00 98.59           C  
ATOM   2806  OG  SER A 223      20.065 -11.408  68.890  1.00 98.59           O  
ATOM   2807  H   SER A 223      17.236 -11.145  70.330  1.00 98.59           H  
ATOM   2808  HA  SER A 223      17.137 -12.347  67.644  1.00 98.59           H  
ATOM   2809  HB2 SER A 223      19.328 -11.814  67.030  1.00 98.59           H  
ATOM   2810  HB3 SER A 223      18.767 -10.292  67.735  1.00 98.59           H  
ATOM   2811  HG  SER A 223      20.450 -10.532  68.974  1.00 98.59           H  
ATOM   2812  N   ARG A 224      18.848 -14.231  68.647  1.00 97.87           N  
ATOM   2813  CA  ARG A 224      19.402 -15.412  69.325  1.00 97.87           C  
ATOM   2814  C   ARG A 224      20.418 -15.085  70.429  1.00 97.87           C  
ATOM   2815  O   ARG A 224      20.808 -15.995  71.151  1.00 97.87           O  
ATOM   2816  CB  ARG A 224      20.003 -16.357  68.280  1.00 97.87           C  
ATOM   2817  CG  ARG A 224      18.901 -16.901  67.370  1.00 97.87           C  
ATOM   2818  CD  ARG A 224      19.468 -17.865  66.333  1.00 97.87           C  
ATOM   2819  NE  ARG A 224      18.354 -18.432  65.559  1.00 97.87           N  
ATOM   2820  CZ  ARG A 224      18.096 -19.699  65.321  1.00 97.87           C  
ATOM   2821  NH1 ARG A 224      18.908 -20.664  65.660  1.00 97.87           N1+
ATOM   2822  NH2 ARG A 224      16.978 -20.007  64.738  1.00 97.87           N  
ATOM   2823  H   ARG A 224      18.996 -14.104  67.655  1.00 97.87           H  
ATOM   2824  HA  ARG A 224      18.590 -15.921  69.842  1.00 97.87           H  
ATOM   2825  HB2 ARG A 224      20.751 -15.827  67.690  1.00 97.87           H  
ATOM   2826  HB3 ARG A 224      20.484 -17.193  68.787  1.00 97.87           H  
ATOM   2827  HG2 ARG A 224      18.398 -16.086  66.850  1.00 97.87           H  
ATOM   2828  HG3 ARG A 224      18.170 -17.429  67.982  1.00 97.87           H  
ATOM   2829  HD2 ARG A 224      20.140 -17.324  65.668  1.00 97.87           H  
ATOM   2830  HD3 ARG A 224      20.028 -18.644  66.850  1.00 97.87           H  
ATOM   2831  HE  ARG A 224      17.618 -17.792  65.303  1.00 97.87           H  
ATOM   2832 HH11 ARG A 224      19.788 -20.419  66.089  1.00 97.87           H  
ATOM   2833 HH12 ARG A 224      18.693 -21.614  65.393  1.00 97.87           H  
ATOM   2834 HH21 ARG A 224      16.703 -20.967  64.585  1.00 97.87           H  
ATOM   2835 HH22 ARG A 224      16.283 -19.278  64.661  1.00 97.87           H  
ATOM   2836  N   ARG A 225      20.864 -13.829  70.558  1.00 98.36           N  
ATOM   2837  CA  ARG A 225      21.803 -13.369  71.596  1.00 98.36           C  
ATOM   2838  C   ARG A 225      21.107 -12.816  72.833  1.00 98.36           C  
ATOM   2839  O   ARG A 225      21.637 -12.952  73.933  1.00 98.36           O  
ATOM   2840  CB  ARG A 225      22.704 -12.273  71.016  1.00 98.36           C  
ATOM   2841  CG  ARG A 225      23.648 -12.788  69.925  1.00 98.36           C  
ATOM   2842  CD  ARG A 225      24.355 -11.606  69.256  1.00 98.36           C  
ATOM   2843  NE  ARG A 225      23.456 -10.903  68.321  1.00 98.36           N  
ATOM   2844  CZ  ARG A 225      23.433 -11.005  67.006  1.00 98.36           C  
ATOM   2845  NH1 ARG A 225      24.260 -11.769  66.349  1.00 98.36           N1+
ATOM   2846  NH2 ARG A 225      22.589 -10.315  66.309  1.00 98.36           N  
ATOM   2847  H   ARG A 225      20.484 -13.136  69.928  1.00 98.36           H  
ATOM   2848  HA  ARG A 225      22.421 -14.198  71.938  1.00 98.36           H  
ATOM   2849  HB2 ARG A 225      22.080 -11.470  70.624  1.00 98.36           H  
ATOM   2850  HB3 ARG A 225      23.311 -11.852  71.819  1.00 98.36           H  
ATOM   2851  HG2 ARG A 225      23.103 -13.355  69.171  1.00 98.36           H  
ATOM   2852  HG3 ARG A 225      24.393 -13.438  70.384  1.00 98.36           H  
ATOM   2853  HD2 ARG A 225      24.692 -10.905  70.021  1.00 98.36           H  
ATOM   2854  HD3 ARG A 225      25.241 -11.969  68.736  1.00 98.36           H  
ATOM   2855  HE  ARG A 225      22.804 -10.239  68.713  1.00 98.36           H  
ATOM   2856 HH11 ARG A 225      25.029 -12.151  66.881  1.00 98.36           H  
ATOM   2857 HH12 ARG A 225      24.511 -11.487  65.412  1.00 98.36           H  
ATOM   2858 HH21 ARG A 225      22.109  -9.565  66.784  1.00 98.36           H  
ATOM   2859 HH22 ARG A 225      22.614 -10.330  65.299  1.00 98.36           H  
ATOM   2860  N   GLY A 226      19.953 -12.185  72.664  1.00 98.79           N  
ATOM   2861  CA  GLY A 226      19.287 -11.457  73.733  1.00 98.79           C  
ATOM   2862  C   GLY A 226      18.024 -10.751  73.265  1.00 98.79           C  
ATOM   2863  O   GLY A 226      17.668 -10.806  72.089  1.00 98.79           O  
ATOM   2864  H   GLY A 226      19.545 -12.132  71.743  1.00 98.79           H  
ATOM   2865  HA2 GLY A 226      19.962 -10.703  74.139  1.00 98.79           H  
ATOM   2866  HA3 GLY A 226      19.025 -12.144  74.538  1.00 98.79           H  
ATOM   2867  N   ALA A 227      17.361 -10.092  74.200  1.00 98.96           N  
ATOM   2868  CA  ALA A 227      16.187  -9.265  73.984  1.00 98.96           C  
ATOM   2869  C   ALA A 227      16.333  -7.949  74.752  1.00 98.96           C  
ATOM   2870  O   ALA A 227      16.968  -7.909  75.811  1.00 98.96           O  
ATOM   2871  CB  ALA A 227      14.950 -10.059  74.406  1.00 98.96           C  
ATOM   2872  H   ALA A 227      17.717 -10.124  75.145  1.00 98.96           H  
ATOM   2873  HA  ALA A 227      16.096  -9.018  72.927  1.00 98.96           H  
ATOM   2874  HB1 ALA A 227      14.775 -10.872  73.700  1.00 98.96           H  
ATOM   2875  HB2 ALA A 227      14.076  -9.408  74.405  1.00 98.96           H  
ATOM   2876  HB3 ALA A 227      15.085 -10.468  75.407  1.00 98.96           H  
ATOM   2877  N   VAL A 228      15.753  -6.884  74.207  1.00 98.96           N  
ATOM   2878  CA  VAL A 228      15.775  -5.534  74.765  1.00 98.96           C  
ATOM   2879  C   VAL A 228      14.472  -4.805  74.458  1.00 98.96           C  
ATOM   2880  O   VAL A 228      13.928  -4.912  73.357  1.00 98.96           O  
ATOM   2881  CB  VAL A 228      17.000  -4.740  74.271  1.00 98.96           C  
ATOM   2882  CG1 VAL A 228      17.116  -4.731  72.748  1.00 98.96           C  
ATOM   2883  CG2 VAL A 228      17.015  -3.286  74.760  1.00 98.96           C  
ATOM   2884  H   VAL A 228      15.272  -6.994  73.326  1.00 98.96           H  
ATOM   2885  HA  VAL A 228      15.856  -5.623  75.850  1.00 98.96           H  
ATOM   2886  HB  VAL A 228      17.891  -5.229  74.666  1.00 98.96           H  
ATOM   2887 HG11 VAL A 228      16.206  -4.333  72.302  1.00 98.96           H  
ATOM   2888 HG12 VAL A 228      17.288  -5.740  72.375  1.00 98.96           H  
ATOM   2889 HG13 VAL A 228      17.964  -4.107  72.459  1.00 98.96           H  
ATOM   2890 HG21 VAL A 228      17.946  -2.806  74.457  1.00 98.96           H  
ATOM   2891 HG22 VAL A 228      16.192  -2.723  74.320  1.00 98.96           H  
ATOM   2892 HG23 VAL A 228      16.929  -3.251  75.845  1.00 98.96           H  
ATOM   2893  N   VAL A 229      14.009  -4.031  75.433  1.00 98.95           N  
ATOM   2894  CA  VAL A 229      12.939  -3.039  75.281  1.00 98.95           C  
ATOM   2895  C   VAL A 229      13.351  -1.741  75.967  1.00 98.95           C  
ATOM   2896  O   VAL A 229      14.142  -1.751  76.920  1.00 98.95           O  
ATOM   2897  CB  VAL A 229      11.580  -3.530  75.812  1.00 98.95           C  
ATOM   2898  CG1 VAL A 229      11.068  -4.731  75.026  1.00 98.95           C  
ATOM   2899  CG2 VAL A 229      11.666  -3.934  77.276  1.00 98.95           C  
ATOM   2900  H   VAL A 229      14.526  -4.000  76.300  1.00 98.95           H  
ATOM   2901  HA  VAL A 229      12.812  -2.818  74.220  1.00 98.95           H  
ATOM   2902  HB  VAL A 229      10.851  -2.727  75.710  1.00 98.95           H  
ATOM   2903 HG11 VAL A 229      10.091  -5.027  75.411  1.00 98.95           H  
ATOM   2904 HG12 VAL A 229      11.759  -5.566  75.136  1.00 98.95           H  
ATOM   2905 HG13 VAL A 229      10.966  -4.458  73.976  1.00 98.95           H  
ATOM   2906 HG21 VAL A 229      11.989  -3.058  77.841  1.00 98.95           H  
ATOM   2907 HG22 VAL A 229      10.688  -4.252  77.637  1.00 98.95           H  
ATOM   2908 HG23 VAL A 229      12.397  -4.730  77.416  1.00 98.95           H  
ATOM   2909  N   ALA A 230      12.837  -0.632  75.454  1.00 98.48           N  
ATOM   2910  CA  ALA A 230      13.183   0.714  75.864  1.00 98.48           C  
ATOM   2911  C   ALA A 230      11.975   1.514  76.365  1.00 98.48           C  
ATOM   2912  O   ALA A 230      10.818   1.183  76.107  1.00 98.48           O  
ATOM   2913  CB  ALA A 230      13.828   1.416  74.670  1.00 98.48           C  
ATOM   2914  H   ALA A 230      12.239  -0.710  74.643  1.00 98.48           H  
ATOM   2915  HA  ALA A 230      13.911   0.672  76.674  1.00 98.48           H  
ATOM   2916  HB1 ALA A 230      14.153   2.405  74.991  1.00 98.48           H  
ATOM   2917  HB2 ALA A 230      13.084   1.546  73.885  1.00 98.48           H  
ATOM   2918  HB3 ALA A 230      14.670   0.843  74.285  1.00 98.48           H  
ATOM   2919  N   SER A 231      12.272   2.609  77.059  1.00 96.77           N  
ATOM   2920  CA  SER A 231      11.322   3.675  77.369  1.00 96.77           C  
ATOM   2921  C   SER A 231      12.041   5.018  77.376  1.00 96.77           C  
ATOM   2922  O   SER A 231      13.154   5.124  77.894  1.00 96.77           O  
ATOM   2923  CB  SER A 231      10.682   3.415  78.733  1.00 96.77           C  
ATOM   2924  OG  SER A 231       9.721   4.403  79.063  1.00 96.77           O  
ATOM   2925  H   SER A 231      13.246   2.784  77.261  1.00 96.77           H  
ATOM   2926  HA  SER A 231      10.542   3.698  76.608  1.00 96.77           H  
ATOM   2927  HB2 SER A 231      11.461   3.383  79.495  1.00 96.77           H  
ATOM   2928  HB3 SER A 231      10.185   2.445  78.711  1.00 96.77           H  
ATOM   2929  HG  SER A 231      10.099   5.284  79.004  1.00 96.77           H  
ATOM   2930  N   GLY A 232      11.396   6.061  76.859  1.00 91.93           N  
ATOM   2931  CA  GLY A 232      11.929   7.421  76.860  1.00 91.93           C  
ATOM   2932  C   GLY A 232      11.410   8.256  75.696  1.00 91.93           C  
ATOM   2933  O   GLY A 232      10.297   8.059  75.204  1.00 91.93           O  
ATOM   2934  H   GLY A 232      10.499   5.918  76.418  1.00 91.93           H  
ATOM   2935  HA2 GLY A 232      13.016   7.390  76.805  1.00 91.93           H  
ATOM   2936  HA3 GLY A 232      11.642   7.925  77.783  1.00 91.93           H  
ATOM   2937  N   LEU A 233      12.220   9.215  75.248  1.00 88.54           N  
ATOM   2938  CA  LEU A 233      11.862  10.037  74.095  1.00 88.54           C  
ATOM   2939  C   LEU A 233      12.117   9.264  72.795  1.00 88.54           C  
ATOM   2940  O   LEU A 233      13.241   9.221  72.292  1.00 88.54           O  
ATOM   2941  CB  LEU A 233      12.559  11.409  74.156  1.00 88.54           C  
ATOM   2942  CG  LEU A 233      12.100  12.292  75.335  1.00 88.54           C  
ATOM   2943  CD1 LEU A 233      12.826  13.630  75.327  1.00 88.54           C  
ATOM   2944  CD2 LEU A 233      10.619  12.664  75.348  1.00 88.54           C  
ATOM   2945  H   LEU A 233      13.130   9.332  75.670  1.00 88.54           H  
ATOM   2946  HA  LEU A 233      10.788  10.217  74.145  1.00 88.54           H  
ATOM   2947  HB2 LEU A 233      12.368  11.945  73.227  1.00 88.54           H  
ATOM   2948  HB3 LEU A 233      13.636  11.252  74.228  1.00 88.54           H  
ATOM   2949  HG  LEU A 233      12.335  11.784  76.269  1.00 88.54           H  
ATOM   2950 HD11 LEU A 233      12.608  14.158  74.398  1.00 88.54           H  
ATOM   2951 HD12 LEU A 233      12.500  14.238  76.171  1.00 88.54           H  
ATOM   2952 HD13 LEU A 233      13.897  13.453  75.427  1.00 88.54           H  
ATOM   2953 HD21 LEU A 233      10.391  13.221  76.258  1.00 88.54           H  
ATOM   2954 HD22 LEU A 233      10.375  13.301  74.498  1.00 88.54           H  
ATOM   2955 HD23 LEU A 233       9.992  11.773  75.358  1.00 88.54           H  
ATOM   2956  N   GLY A 234      11.056   8.634  72.282  1.00 92.55           N  
ATOM   2957  CA  GLY A 234      11.120   7.674  71.178  1.00 92.55           C  
ATOM   2958  C   GLY A 234      11.869   8.155  69.936  1.00 92.55           C  
ATOM   2959  O   GLY A 234      12.551   7.375  69.284  1.00 92.55           O  
ATOM   2960  H   GLY A 234      10.228   8.608  72.862  1.00 92.55           H  
ATOM   2961  HA2 GLY A 234      11.618   6.776  71.543  1.00 92.55           H  
ATOM   2962  HA3 GLY A 234      10.106   7.408  70.877  1.00 92.55           H  
ATOM   2963  N   GLU A 235      11.844   9.451  69.657  1.00 94.44           N  
ATOM   2964  CA  GLU A 235      12.498  10.082  68.522  1.00 94.44           C  
ATOM   2965  C   GLU A 235      13.997   9.749  68.484  1.00 94.44           C  
ATOM   2966  O   GLU A 235      14.521   9.289  67.468  1.00 94.44           O  
ATOM   2967  CB  GLU A 235      12.314  11.616  68.604  1.00 94.44           C  
ATOM   2968  CG  GLU A 235      10.959  12.284  68.267  1.00 94.44           C  
ATOM   2969  CD  GLU A 235       9.691  11.725  68.920  1.00 94.44           C  
ATOM   2970  OE1 GLU A 235       8.556  11.910  68.413  1.00 94.44           O  
ATOM   2971  OE2 GLU A 235       9.818  11.091  69.980  1.00 94.44           O1-
ATOM   2972  H   GLU A 235      11.208  10.032  70.184  1.00 94.44           H  
ATOM   2973  HA  GLU A 235      12.046   9.669  67.620  1.00 94.44           H  
ATOM   2974  HB2 GLU A 235      12.590  11.925  69.611  1.00 94.44           H  
ATOM   2975  HB3 GLU A 235      13.048  12.069  67.938  1.00 94.44           H  
ATOM   2976  HG2 GLU A 235      11.061  13.300  68.649  1.00 94.44           H  
ATOM   2977  HG3 GLU A 235      10.818  12.346  67.188  1.00 94.44           H  
ATOM   2978  N   VAL A 236      14.682   9.894  69.623  1.00 94.37           N  
ATOM   2979  CA  VAL A 236      16.121   9.623  69.717  1.00 94.37           C  
ATOM   2980  C   VAL A 236      16.398   8.120  69.683  1.00 94.37           C  
ATOM   2981  O   VAL A 236      17.400   7.696  69.103  1.00 94.37           O  
ATOM   2982  CB  VAL A 236      16.737  10.278  70.968  1.00 94.37           C  
ATOM   2983  CG1 VAL A 236      18.268  10.185  70.936  1.00 94.37           C  
ATOM   2984  CG2 VAL A 236      16.389  11.771  71.061  1.00 94.37           C  
ATOM   2985  H   VAL A 236      14.176  10.172  70.450  1.00 94.37           H  
ATOM   2986  HA  VAL A 236      16.600  10.060  68.840  1.00 94.37           H  
ATOM   2987  HB  VAL A 236      16.371   9.774  71.862  1.00 94.37           H  
ATOM   2988 HG11 VAL A 236      18.591   9.148  70.845  1.00 94.37           H  
ATOM   2989 HG12 VAL A 236      18.677  10.595  71.860  1.00 94.37           H  
ATOM   2990 HG13 VAL A 236      18.650  10.750  70.086  1.00 94.37           H  
ATOM   2991 HG21 VAL A 236      16.936  12.236  71.881  1.00 94.37           H  
ATOM   2992 HG22 VAL A 236      16.641  12.279  70.130  1.00 94.37           H  
ATOM   2993 HG23 VAL A 236      15.325  11.898  71.259  1.00 94.37           H  
ATOM   2994  N   PHE A 237      15.516   7.292  70.251  1.00 97.16           N  
ATOM   2995  CA  PHE A 237      15.631   5.829  70.175  1.00 97.16           C  
ATOM   2996  C   PHE A 237      15.530   5.326  68.730  1.00 97.16           C  
ATOM   2997  O   PHE A 237      16.329   4.474  68.335  1.00 97.16           O  
ATOM   2998  CB  PHE A 237      14.571   5.167  71.067  1.00 97.16           C  
ATOM   2999  CG  PHE A 237      14.948   5.130  72.532  1.00 97.16           C  
ATOM   3000  CD1 PHE A 237      15.599   4.002  73.059  1.00 97.16           C  
ATOM   3001  CD2 PHE A 237      14.654   6.216  73.373  1.00 97.16           C  
ATOM   3002  CE1 PHE A 237      16.015   3.987  74.401  1.00 97.16           C  
ATOM   3003  CE2 PHE A 237      15.013   6.178  74.730  1.00 97.16           C  
ATOM   3004  CZ  PHE A 237      15.698   5.063  75.244  1.00 97.16           C  
ATOM   3005  H   PHE A 237      14.678   7.689  70.652  1.00 97.16           H  
ATOM   3006  HA  PHE A 237      16.612   5.530  70.542  1.00 97.16           H  
ATOM   3007  HB2 PHE A 237      14.419   4.141  70.732  1.00 97.16           H  
ATOM   3008  HB3 PHE A 237      13.620   5.689  70.959  1.00 97.16           H  
ATOM   3009  HD1 PHE A 237      15.746   3.130  72.439  1.00 97.16           H  
ATOM   3010  HD2 PHE A 237      14.132   7.075  72.978  1.00 97.16           H  
ATOM   3011  HE1 PHE A 237      16.518   3.118  74.799  1.00 97.16           H  
ATOM   3012  HE2 PHE A 237      14.770   7.014  75.369  1.00 97.16           H  
ATOM   3013  HZ  PHE A 237      15.974   5.027  76.288  1.00 97.16           H  
ATOM   3014  N   ILE A 238      14.625   5.897  67.925  1.00 98.28           N  
ATOM   3015  CA  ILE A 238      14.508   5.624  66.486  1.00 98.28           C  
ATOM   3016  C   ILE A 238      15.781   6.077  65.770  1.00 98.28           C  
ATOM   3017  O   ILE A 238      16.468   5.247  65.181  1.00 98.28           O  
ATOM   3018  CB  ILE A 238      13.249   6.296  65.885  1.00 98.28           C  
ATOM   3019  CG1 ILE A 238      11.956   5.716  66.494  1.00 98.28           C  
ATOM   3020  CG2 ILE A 238      13.204   6.140  64.351  1.00 98.28           C  
ATOM   3021  CD1 ILE A 238      10.717   6.570  66.188  1.00 98.28           C  
ATOM   3022  H   ILE A 238      13.992   6.571  68.332  1.00 98.28           H  
ATOM   3023  HA  ILE A 238      14.420   4.548  66.340  1.00 98.28           H  
ATOM   3024  HB  ILE A 238      13.290   7.360  66.117  1.00 98.28           H  
ATOM   3025 HG12 ILE A 238      12.056   5.656  67.579  1.00 98.28           H  
ATOM   3026 HG13 ILE A 238      11.796   4.700  66.133  1.00 98.28           H  
ATOM   3027 HG21 ILE A 238      13.273   5.087  64.078  1.00 98.28           H  
ATOM   3028 HG22 ILE A 238      12.275   6.549  63.956  1.00 98.28           H  
ATOM   3029 HG23 ILE A 238      14.025   6.686  63.887  1.00 98.28           H  
ATOM   3030 HD11 ILE A 238      11.001   7.593  65.940  1.00 98.28           H  
ATOM   3031 HD12 ILE A 238      10.077   6.611  67.070  1.00 98.28           H  
ATOM   3032 HD13 ILE A 238      10.158   6.142  65.356  1.00 98.28           H  
ATOM   3033  N   GLU A 239      16.150   7.360  65.868  1.00 98.05           N  
ATOM   3034  CA  GLU A 239      17.291   7.940  65.137  1.00 98.05           C  
ATOM   3035  C   GLU A 239      18.644   7.290  65.471  1.00 98.05           C  
ATOM   3036  O   GLU A 239      19.591   7.379  64.686  1.00 98.05           O  
ATOM   3037  CB  GLU A 239      17.396   9.444  65.434  1.00 98.05           C  
ATOM   3038  CG  GLU A 239      16.319  10.292  64.741  1.00 98.05           C  
ATOM   3039  CD  GLU A 239      16.574  11.801  64.908  1.00 98.05           C  
ATOM   3040  OE1 GLU A 239      16.160  12.561  64.000  1.00 98.05           O  
ATOM   3041  OE2 GLU A 239      17.288  12.205  65.862  1.00 98.05           O1-
ATOM   3042  H   GLU A 239      15.559   7.988  66.393  1.00 98.05           H  
ATOM   3043  HA  GLU A 239      17.132   7.806  64.067  1.00 98.05           H  
ATOM   3044  HB2 GLU A 239      17.357   9.601  66.512  1.00 98.05           H  
ATOM   3045  HB3 GLU A 239      18.366   9.794  65.081  1.00 98.05           H  
ATOM   3046  HG2 GLU A 239      15.334  10.035  65.130  1.00 98.05           H  
ATOM   3047  HG3 GLU A 239      16.336  10.048  63.679  1.00 98.05           H  
ATOM   3048  N   THR A 240      18.766   6.657  66.640  1.00 97.17           N  
ATOM   3049  CA  THR A 240      19.994   5.970  67.071  1.00 97.17           C  
ATOM   3050  C   THR A 240      19.937   4.452  66.938  1.00 97.17           C  
ATOM   3051  O   THR A 240      20.973   3.811  67.125  1.00 97.17           O  
ATOM   3052  CB  THR A 240      20.397   6.357  68.499  1.00 97.17           C  
ATOM   3053  CG2 THR A 240      20.685   7.853  68.639  1.00 97.17           C  
ATOM   3054  OG1 THR A 240      19.416   6.007  69.440  1.00 97.17           O  
ATOM   3055  H   THR A 240      17.964   6.654  67.254  1.00 97.17           H  
ATOM   3056  HA  THR A 240      20.813   6.279  66.421  1.00 97.17           H  
ATOM   3057  HB  THR A 240      21.311   5.820  68.756  1.00 97.17           H  
ATOM   3058  HG1 THR A 240      18.668   6.595  69.311  1.00 97.17           H  
ATOM   3059 HG21 THR A 240      20.971   8.068  69.668  1.00 97.17           H  
ATOM   3060 HG22 THR A 240      21.502   8.124  67.971  1.00 97.17           H  
ATOM   3061 HG23 THR A 240      19.802   8.441  68.385  1.00 97.17           H  
ATOM   3062  N   LEU A 241      18.772   3.880  66.609  1.00 98.54           N  
ATOM   3063  CA  LEU A 241      18.507   2.440  66.666  1.00 98.54           C  
ATOM   3064  C   LEU A 241      19.036   1.819  67.971  1.00 98.54           C  
ATOM   3065  O   LEU A 241      19.812   0.857  67.969  1.00 98.54           O  
ATOM   3066  CB  LEU A 241      19.014   1.740  65.393  1.00 98.54           C  
ATOM   3067  CG  LEU A 241      18.342   2.190  64.087  1.00 98.54           C  
ATOM   3068  CD1 LEU A 241      18.985   1.432  62.925  1.00 98.54           C  
ATOM   3069  CD2 LEU A 241      16.842   1.895  64.074  1.00 98.54           C  
ATOM   3070  H   LEU A 241      17.982   4.480  66.417  1.00 98.54           H  
ATOM   3071  HA  LEU A 241      17.425   2.317  66.712  1.00 98.54           H  
ATOM   3072  HB2 LEU A 241      20.090   1.890  65.315  1.00 98.54           H  
ATOM   3073  HB3 LEU A 241      18.825   0.672  65.500  1.00 98.54           H  
ATOM   3074  HG  LEU A 241      18.502   3.258  63.935  1.00 98.54           H  
ATOM   3075 HD11 LEU A 241      18.529   1.756  61.990  1.00 98.54           H  
ATOM   3076 HD12 LEU A 241      20.053   1.649  62.903  1.00 98.54           H  
ATOM   3077 HD13 LEU A 241      18.825   0.361  63.045  1.00 98.54           H  
ATOM   3078 HD21 LEU A 241      16.652   0.832  64.227  1.00 98.54           H  
ATOM   3079 HD22 LEU A 241      16.335   2.472  64.847  1.00 98.54           H  
ATOM   3080 HD23 LEU A 241      16.419   2.198  63.117  1.00 98.54           H  
ATOM   3081  N   ALA A 242      18.661   2.421  69.100  1.00 98.34           N  
ATOM   3082  CA  ALA A 242      19.236   2.116  70.406  1.00 98.34           C  
ATOM   3083  C   ALA A 242      19.048   0.644  70.818  1.00 98.34           C  
ATOM   3084  O   ALA A 242      19.989   0.021  71.319  1.00 98.34           O  
ATOM   3085  CB  ALA A 242      18.615   3.072  71.423  1.00 98.34           C  
ATOM   3086  H   ALA A 242      18.005   3.186  69.026  1.00 98.34           H  
ATOM   3087  HA  ALA A 242      20.308   2.307  70.365  1.00 98.34           H  
ATOM   3088  HB1 ALA A 242      18.920   2.805  72.435  1.00 98.34           H  
ATOM   3089  HB2 ALA A 242      18.926   4.094  71.214  1.00 98.34           H  
ATOM   3090  HB3 ALA A 242      17.529   3.009  71.341  1.00 98.34           H  
ATOM   3091  N   ALA A 243      17.877   0.051  70.566  1.00 98.90           N  
ATOM   3092  CA  ALA A 243      17.632  -1.363  70.846  1.00 98.90           C  
ATOM   3093  C   ALA A 243      18.508  -2.285  69.975  1.00 98.90           C  
ATOM   3094  O   ALA A 243      19.085  -3.255  70.471  1.00 98.90           O  
ATOM   3095  CB  ALA A 243      16.136  -1.638  70.669  1.00 98.90           C  
ATOM   3096  H   ALA A 243      17.127   0.597  70.165  1.00 98.90           H  
ATOM   3097  HA  ALA A 243      17.890  -1.559  71.886  1.00 98.90           H  
ATOM   3098  HB1 ALA A 243      15.923  -2.686  70.881  1.00 98.90           H  
ATOM   3099  HB2 ALA A 243      15.821  -1.415  69.650  1.00 98.90           H  
ATOM   3100  HB3 ALA A 243      15.565  -1.018  71.361  1.00 98.90           H  
ATOM   3101  N   LYS A 244      18.697  -1.967  68.689  1.00 98.87           N  
ATOM   3102  CA  LYS A 244      19.616  -2.723  67.822  1.00 98.87           C  
ATOM   3103  C   LYS A 244      21.070  -2.573  68.279  1.00 98.87           C  
ATOM   3104  O   LYS A 244      21.814  -3.555  68.273  1.00 98.87           O  
ATOM   3105  CB  LYS A 244      19.417  -2.294  66.360  1.00 98.87           C  
ATOM   3106  CG  LYS A 244      20.410  -2.911  65.368  1.00 98.87           C  
ATOM   3107  CD  LYS A 244      20.443  -4.445  65.400  1.00 98.87           C  
ATOM   3108  CE  LYS A 244      21.556  -4.910  64.462  1.00 98.87           C  
ATOM   3109  NZ  LYS A 244      22.135  -6.198  64.898  1.00 98.87           N1+
ATOM   3110  H   LYS A 244      18.248  -1.135  68.333  1.00 98.87           H  
ATOM   3111  HA  LYS A 244      19.368  -3.780  67.915  1.00 98.87           H  
ATOM   3112  HB2 LYS A 244      18.408  -2.562  66.047  1.00 98.87           H  
ATOM   3113  HB3 LYS A 244      19.520  -1.210  66.299  1.00 98.87           H  
ATOM   3114  HG2 LYS A 244      20.142  -2.586  64.363  1.00 98.87           H  
ATOM   3115  HG3 LYS A 244      21.407  -2.526  65.583  1.00 98.87           H  
ATOM   3116  HD2 LYS A 244      20.662  -4.795  66.409  1.00 98.87           H  
ATOM   3117  HD3 LYS A 244      19.483  -4.857  65.086  1.00 98.87           H  
ATOM   3118  HE2 LYS A 244      21.187  -4.965  63.437  1.00 98.87           H  
ATOM   3119  HE3 LYS A 244      22.349  -4.161  64.460  1.00 98.87           H  
ATOM   3120  HZ1 LYS A 244      22.454  -6.128  65.854  1.00 98.87           H  
ATOM   3121  HZ2 LYS A 244      22.932  -6.390  64.310  1.00 98.87           H  
ATOM   3122  HZ3 LYS A 244      21.453  -6.942  64.867  1.00 98.87           H  
ATOM   3123  N   LEU A 245      21.467  -1.391  68.748  1.00 98.55           N  
ATOM   3124  CA  LEU A 245      22.806  -1.169  69.287  1.00 98.55           C  
ATOM   3125  C   LEU A 245      23.091  -2.053  70.513  1.00 98.55           C  
ATOM   3126  O   LEU A 245      24.208  -2.547  70.647  1.00 98.55           O  
ATOM   3127  CB  LEU A 245      22.984   0.326  69.595  1.00 98.55           C  
ATOM   3128  CG  LEU A 245      24.364   0.674  70.176  1.00 98.55           C  
ATOM   3129  CD1 LEU A 245      25.527   0.330  69.243  1.00 98.55           C  
ATOM   3130  CD2 LEU A 245      24.432   2.172  70.470  1.00 98.55           C  
ATOM   3131  H   LEU A 245      20.827  -0.612  68.678  1.00 98.55           H  
ATOM   3132  HA  LEU A 245      23.519  -1.450  68.511  1.00 98.55           H  
ATOM   3133  HB2 LEU A 245      22.826   0.894  68.679  1.00 98.55           H  
ATOM   3134  HB3 LEU A 245      22.225   0.631  70.315  1.00 98.55           H  
ATOM   3135  HG  LEU A 245      24.515   0.139  71.113  1.00 98.55           H  
ATOM   3136 HD11 LEU A 245      26.473   0.619  69.701  1.00 98.55           H  
ATOM   3137 HD12 LEU A 245      25.555  -0.746  69.067  1.00 98.55           H  
ATOM   3138 HD13 LEU A 245      25.396   0.825  68.281  1.00 98.55           H  
ATOM   3139 HD21 LEU A 245      25.383   2.396  70.952  1.00 98.55           H  
ATOM   3140 HD22 LEU A 245      24.325   2.735  69.544  1.00 98.55           H  
ATOM   3141 HD23 LEU A 245      23.616   2.449  71.138  1.00 98.55           H  
ATOM   3142  N   VAL A 246      22.104  -2.315  71.379  1.00 98.89           N  
ATOM   3143  CA  VAL A 246      22.274  -3.283  72.479  1.00 98.89           C  
ATOM   3144  C   VAL A 246      22.651  -4.663  71.935  1.00 98.89           C  
ATOM   3145  O   VAL A 246      23.607  -5.269  72.416  1.00 98.89           O  
ATOM   3146  CB  VAL A 246      21.017  -3.379  73.365  1.00 98.89           C  
ATOM   3147  CG1 VAL A 246      21.112  -4.526  74.377  1.00 98.89           C  
ATOM   3148  CG2 VAL A 246      20.800  -2.087  74.161  1.00 98.89           C  
ATOM   3149  H   VAL A 246      21.210  -1.865  71.245  1.00 98.89           H  
ATOM   3150  HA  VAL A 246      23.104  -2.954  73.104  1.00 98.89           H  
ATOM   3151  HB  VAL A 246      20.143  -3.559  72.741  1.00 98.89           H  
ATOM   3152 HG11 VAL A 246      21.992  -4.404  75.008  1.00 98.89           H  
ATOM   3153 HG12 VAL A 246      21.153  -5.490  73.868  1.00 98.89           H  
ATOM   3154 HG13 VAL A 246      20.212  -4.529  74.992  1.00 98.89           H  
ATOM   3155 HG21 VAL A 246      19.999  -2.213  74.890  1.00 98.89           H  
ATOM   3156 HG22 VAL A 246      21.709  -1.819  74.700  1.00 98.89           H  
ATOM   3157 HG23 VAL A 246      20.512  -1.283  73.484  1.00 98.89           H  
ATOM   3158  N   ASP A 247      21.953  -5.151  70.910  1.00 98.58           N  
ATOM   3159  CA  ASP A 247      22.246  -6.449  70.291  1.00 98.58           C  
ATOM   3160  C   ASP A 247      23.643  -6.501  69.642  1.00 98.58           C  
ATOM   3161  O   ASP A 247      24.345  -7.506  69.775  1.00 98.58           O  
ATOM   3162  CB  ASP A 247      21.128  -6.775  69.295  1.00 98.58           C  
ATOM   3163  CG  ASP A 247      21.395  -8.055  68.510  1.00 98.58           C  
ATOM   3164  OD1 ASP A 247      21.310  -9.166  69.083  1.00 98.58           O  
ATOM   3165  OD2 ASP A 247      21.673  -7.974  67.289  1.00 98.58           O1-
ATOM   3166  H   ASP A 247      21.206  -4.591  70.525  1.00 98.58           H  
ATOM   3167  HA  ASP A 247      22.230  -7.215  71.066  1.00 98.58           H  
ATOM   3168  HB2 ASP A 247      20.197  -6.885  69.851  1.00 98.58           H  
ATOM   3169  HB3 ASP A 247      21.006  -5.951  68.590  1.00 98.58           H  
ATOM   3170  N   GLU A 248      24.092  -5.409  69.014  1.00 97.97           N  
ATOM   3171  CA  GLU A 248      25.467  -5.283  68.504  1.00 97.97           C  
ATOM   3172  C   GLU A 248      26.518  -5.330  69.630  1.00 97.97           C  
ATOM   3173  O   GLU A 248      27.605  -5.888  69.455  1.00 97.97           O  
ATOM   3174  CB  GLU A 248      25.644  -3.954  67.754  1.00 97.97           C  
ATOM   3175  CG  GLU A 248      24.857  -3.785  66.441  1.00 97.97           C  
ATOM   3176  CD  GLU A 248      25.052  -2.370  65.847  1.00 97.97           C  
ATOM   3177  OE1 GLU A 248      24.277  -1.975  64.946  1.00 97.97           O  
ATOM   3178  OE2 GLU A 248      25.980  -1.655  66.303  1.00 97.97           O1-
ATOM   3179  H   GLU A 248      23.466  -4.623  68.921  1.00 97.97           H  
ATOM   3180  HA  GLU A 248      25.679  -6.105  67.819  1.00 97.97           H  
ATOM   3181  HB2 GLU A 248      26.703  -3.851  67.519  1.00 97.97           H  
ATOM   3182  HB3 GLU A 248      25.375  -3.141  68.428  1.00 97.97           H  
ATOM   3183  HG2 GLU A 248      25.201  -4.532  65.727  1.00 97.97           H  
ATOM   3184  HG3 GLU A 248      23.796  -3.960  66.626  1.00 97.97           H  
ATOM   3185  N   LEU A 249      26.229  -4.749  70.799  1.00 98.64           N  
ATOM   3186  CA  LEU A 249      27.129  -4.794  71.956  1.00 98.64           C  
ATOM   3187  C   LEU A 249      27.181  -6.193  72.585  1.00 98.64           C  
ATOM   3188  O   LEU A 249      28.268  -6.652  72.942  1.00 98.64           O  
ATOM   3189  CB  LEU A 249      26.719  -3.729  72.986  1.00 98.64           C  
ATOM   3190  CG  LEU A 249      26.933  -2.269  72.543  1.00 98.64           C  
ATOM   3191  CD1 LEU A 249      26.438  -1.335  73.644  1.00 98.64           C  
ATOM   3192  CD2 LEU A 249      28.396  -1.921  72.253  1.00 98.64           C  
ATOM   3193  H   LEU A 249      25.337  -4.285  70.890  1.00 98.64           H  
ATOM   3194  HA  LEU A 249      28.144  -4.583  71.619  1.00 98.64           H  
ATOM   3195  HB2 LEU A 249      25.665  -3.870  73.225  1.00 98.64           H  
ATOM   3196  HB3 LEU A 249      27.285  -3.900  73.902  1.00 98.64           H  
ATOM   3197  HG  LEU A 249      26.366  -2.065  71.635  1.00 98.64           H  
ATOM   3198 HD11 LEU A 249      27.089  -1.397  74.516  1.00 98.64           H  
ATOM   3199 HD12 LEU A 249      25.429  -1.626  73.935  1.00 98.64           H  
ATOM   3200 HD13 LEU A 249      26.411  -0.308  73.279  1.00 98.64           H  
ATOM   3201 HD21 LEU A 249      28.476  -0.854  72.044  1.00 98.64           H  
ATOM   3202 HD22 LEU A 249      28.738  -2.480  71.381  1.00 98.64           H  
ATOM   3203 HD23 LEU A 249      29.020  -2.168  73.113  1.00 98.64           H  
ATOM   3204  N   LEU A 250      26.049  -6.900  72.654  1.00 98.66           N  
ATOM   3205  CA  LEU A 250      26.012  -8.309  73.061  1.00 98.66           C  
ATOM   3206  C   LEU A 250      26.812  -9.191  72.089  1.00 98.66           C  
ATOM   3207  O   LEU A 250      27.544 -10.076  72.527  1.00 98.66           O  
ATOM   3208  CB  LEU A 250      24.557  -8.806  73.147  1.00 98.66           C  
ATOM   3209  CG  LEU A 250      23.682  -8.168  74.243  1.00 98.66           C  
ATOM   3210  CD1 LEU A 250      22.282  -8.785  74.181  1.00 98.66           C  
ATOM   3211  CD2 LEU A 250      24.235  -8.386  75.651  1.00 98.66           C  
ATOM   3212  H   LEU A 250      25.190  -6.452  72.367  1.00 98.66           H  
ATOM   3213  HA  LEU A 250      26.484  -8.408  74.038  1.00 98.66           H  
ATOM   3214  HB2 LEU A 250      24.581  -9.882  73.322  1.00 98.66           H  
ATOM   3215  HB3 LEU A 250      24.077  -8.642  72.182  1.00 98.66           H  
ATOM   3216  HG  LEU A 250      23.593  -7.094  74.077  1.00 98.66           H  
ATOM   3217 HD11 LEU A 250      21.638  -8.306  74.918  1.00 98.66           H  
ATOM   3218 HD12 LEU A 250      22.331  -9.855  74.380  1.00 98.66           H  
ATOM   3219 HD13 LEU A 250      21.853  -8.616  73.193  1.00 98.66           H  
ATOM   3220 HD21 LEU A 250      24.434  -9.444  75.822  1.00 98.66           H  
ATOM   3221 HD22 LEU A 250      25.158  -7.818  75.773  1.00 98.66           H  
ATOM   3222 HD23 LEU A 250      23.513  -8.026  76.383  1.00 98.66           H  
ATOM   3223  N   GLU A 251      26.733  -8.934  70.778  1.00 97.20           N  
ATOM   3224  CA  GLU A 251      27.542  -9.632  69.765  1.00 97.20           C  
ATOM   3225  C   GLU A 251      29.047  -9.394  69.956  1.00 97.20           C  
ATOM   3226  O   GLU A 251      29.847 -10.314  69.786  1.00 97.20           O  
ATOM   3227  CB  GLU A 251      27.090  -9.209  68.356  1.00 97.20           C  
ATOM   3228  CG  GLU A 251      27.833  -9.984  67.258  1.00 97.20           C  
ATOM   3229  CD  GLU A 251      27.270  -9.703  65.860  1.00 97.20           C  
ATOM   3230  OE1 GLU A 251      26.868 -10.686  65.190  1.00 97.20           O  
ATOM   3231  OE2 GLU A 251      27.238  -8.524  65.452  1.00 97.20           O1-
ATOM   3232  H   GLU A 251      26.078  -8.228  70.468  1.00 97.20           H  
ATOM   3233  HA  GLU A 251      27.380 -10.704  69.872  1.00 97.20           H  
ATOM   3234  HB2 GLU A 251      27.265  -8.141  68.218  1.00 97.20           H  
ATOM   3235  HB3 GLU A 251      26.022  -9.399  68.256  1.00 97.20           H  
ATOM   3236  HG2 GLU A 251      28.889  -9.716  67.269  1.00 97.20           H  
ATOM   3237  HG3 GLU A 251      27.752 -11.049  67.474  1.00 97.20           H  
ATOM   3238  N   LYS A 252      29.436  -8.188  70.381  1.00 97.21           N  
ATOM   3239  CA  LYS A 252      30.821  -7.843  70.750  1.00 97.21           C  
ATOM   3240  C   LYS A 252      31.258  -8.435  72.098  1.00 97.21           C  
ATOM   3241  O   LYS A 252      32.405  -8.245  72.495  1.00 97.21           O  
ATOM   3242  CB  LYS A 252      30.997  -6.315  70.697  1.00 97.21           C  
ATOM   3243  CG  LYS A 252      30.931  -5.794  69.253  1.00 97.21           C  
ATOM   3244  CD  LYS A 252      30.816  -4.264  69.180  1.00 97.21           C  
ATOM   3245  CE  LYS A 252      30.599  -3.875  67.709  1.00 97.21           C  
ATOM   3246  NZ  LYS A 252      30.283  -2.437  67.509  1.00 97.21           N1+
ATOM   3247  H   LYS A 252      28.723  -7.476  70.461  1.00 97.21           H  
ATOM   3248  HA  LYS A 252      31.490  -8.294  70.017  1.00 97.21           H  
ATOM   3249  HB2 LYS A 252      31.964  -6.041  71.119  1.00 97.21           H  
ATOM   3250  HB3 LYS A 252      30.217  -5.845  71.298  1.00 97.21           H  
ATOM   3251  HG2 LYS A 252      30.068  -6.227  68.745  1.00 97.21           H  
ATOM   3252  HG3 LYS A 252      31.827  -6.115  68.720  1.00 97.21           H  
ATOM   3253  HD2 LYS A 252      29.955  -3.949  69.769  1.00 97.21           H  
ATOM   3254  HD3 LYS A 252      31.723  -3.803  69.572  1.00 97.21           H  
ATOM   3255  HE2 LYS A 252      31.484  -4.154  67.136  1.00 97.21           H  
ATOM   3256  HE3 LYS A 252      29.768  -4.471  67.332  1.00 97.21           H  
ATOM   3257  HZ1 LYS A 252      29.409  -2.210  67.961  1.00 97.21           H  
ATOM   3258  HZ2 LYS A 252      31.027  -1.836  67.832  1.00 97.21           H  
ATOM   3259  HZ3 LYS A 252      30.125  -2.253  66.528  1.00 97.21           H  
ATOM   3260  N   GLY A 253      30.377  -9.161  72.788  1.00 97.77           N  
ATOM   3261  CA  GLY A 253      30.672  -9.875  74.030  1.00 97.77           C  
ATOM   3262  C   GLY A 253      30.469  -9.063  75.309  1.00 97.77           C  
ATOM   3263  O   GLY A 253      30.853  -9.542  76.377  1.00 97.77           O  
ATOM   3264  H   GLY A 253      29.453  -9.276  72.397  1.00 97.77           H  
ATOM   3265  HA2 GLY A 253      30.014 -10.744  74.085  1.00 97.77           H  
ATOM   3266  HA3 GLY A 253      31.702 -10.226  74.011  1.00 97.77           H  
ATOM   3267  N   LEU A 254      29.873  -7.866  75.240  1.00 98.68           N  
ATOM   3268  CA  LEU A 254      29.591  -7.088  76.448  1.00 98.68           C  
ATOM   3269  C   LEU A 254      28.530  -7.796  77.307  1.00 98.68           C  
ATOM   3270  O   LEU A 254      27.532  -8.292  76.774  1.00 98.68           O  
ATOM   3271  CB  LEU A 254      29.143  -5.648  76.140  1.00 98.68           C  
ATOM   3272  CG  LEU A 254      30.303  -4.659  75.938  1.00 98.68           C  
ATOM   3273  CD1 LEU A 254      31.048  -4.884  74.619  1.00 98.68           C  
ATOM   3274  CD2 LEU A 254      29.756  -3.231  75.956  1.00 98.68           C  
ATOM   3275  H   LEU A 254      29.501  -7.543  74.358  1.00 98.68           H  
ATOM   3276  HA  LEU A 254      30.520  -7.026  77.013  1.00 98.68           H  
ATOM   3277  HB2 LEU A 254      28.572  -5.295  77.000  1.00 98.68           H  
ATOM   3278  HB3 LEU A 254      28.470  -5.633  75.283  1.00 98.68           H  
ATOM   3279  HG  LEU A 254      31.011  -4.760  76.761  1.00 98.68           H  
ATOM   3280 HD11 LEU A 254      31.811  -4.114  74.493  1.00 98.68           H  
ATOM   3281 HD12 LEU A 254      31.543  -5.854  74.635  1.00 98.68           H  
ATOM   3282 HD13 LEU A 254      30.346  -4.850  73.786  1.00 98.68           H  
ATOM   3283 HD21 LEU A 254      29.308  -3.028  76.928  1.00 98.68           H  
ATOM   3284 HD22 LEU A 254      28.998  -3.106  75.182  1.00 98.68           H  
ATOM   3285 HD23 LEU A 254      30.568  -2.520  75.802  1.00 98.68           H  
ATOM   3286  N   PRO A 255      28.690  -7.816  78.641  1.00 98.73           N  
ATOM   3287  CA  PRO A 255      27.621  -8.225  79.541  1.00 98.73           C  
ATOM   3288  C   PRO A 255      26.374  -7.334  79.374  1.00 98.73           C  
ATOM   3289  O   PRO A 255      26.518  -6.134  79.129  1.00 98.73           O  
ATOM   3290  CB  PRO A 255      28.202  -8.107  80.955  1.00 98.73           C  
ATOM   3291  CG  PRO A 255      29.711  -8.193  80.735  1.00 98.73           C  
ATOM   3292  CD  PRO A 255      29.897  -7.501  79.390  1.00 98.73           C  
ATOM   3293  HA  PRO A 255      27.388  -9.267  79.327  1.00 98.73           H  
ATOM   3294  HB2 PRO A 255      27.963  -7.132  81.380  1.00 98.73           H  
ATOM   3295  HB3 PRO A 255      27.842  -8.903  81.607  1.00 98.73           H  
ATOM   3296  HG2 PRO A 255      30.014  -9.236  80.654  1.00 98.73           H  
ATOM   3297  HG3 PRO A 255      30.267  -7.693  81.529  1.00 98.73           H  
ATOM   3298  HD2 PRO A 255      29.978  -6.423  79.528  1.00 98.73           H  
ATOM   3299  HD3 PRO A 255      30.792  -7.888  78.904  1.00 98.73           H  
ATOM   3300  N   PRO A 256      25.152  -7.860  79.582  1.00 98.89           N  
ATOM   3301  CA  PRO A 256      23.917  -7.092  79.389  1.00 98.89           C  
ATOM   3302  C   PRO A 256      23.849  -5.775  80.167  1.00 98.89           C  
ATOM   3303  O   PRO A 256      23.418  -4.768  79.616  1.00 98.89           O  
ATOM   3304  CB  PRO A 256      22.795  -8.027  79.827  1.00 98.89           C  
ATOM   3305  CG  PRO A 256      23.357  -9.398  79.499  1.00 98.89           C  
ATOM   3306  CD  PRO A 256      24.839  -9.262  79.823  1.00 98.89           C  
ATOM   3307  HA  PRO A 256      23.807  -6.870  78.329  1.00 98.89           H  
ATOM   3308  HB2 PRO A 256      21.861  -7.829  79.301  1.00 98.89           H  
ATOM   3309  HB3 PRO A 256      22.657  -7.958  80.906  1.00 98.89           H  
ATOM   3310  HG2 PRO A 256      22.879 -10.171  80.103  1.00 98.89           H  
ATOM   3311  HG3 PRO A 256      23.231  -9.589  78.433  1.00 98.89           H  
ATOM   3312  HD2 PRO A 256      25.409  -9.929  79.176  1.00 98.89           H  
ATOM   3313  HD3 PRO A 256      25.013  -9.502  80.872  1.00 98.89           H  
ATOM   3314  N   GLN A 257      24.314  -5.751  81.422  1.00 98.85           N  
ATOM   3315  CA  GLN A 257      24.341  -4.527  82.231  1.00 98.85           C  
ATOM   3316  C   GLN A 257      25.280  -3.460  81.653  1.00 98.85           C  
ATOM   3317  O   GLN A 257      24.951  -2.274  81.669  1.00 98.85           O  
ATOM   3318  CB  GLN A 257      24.725  -4.893  83.675  1.00 98.85           C  
ATOM   3319  CG  GLN A 257      24.643  -3.696  84.639  1.00 98.85           C  
ATOM   3320  CD  GLN A 257      23.247  -3.084  84.690  1.00 98.85           C  
ATOM   3321  NE2 GLN A 257      23.107  -1.793  84.520  1.00 98.85           N  
ATOM   3322  OE1 GLN A 257      22.250  -3.765  84.827  1.00 98.85           O  
ATOM   3323  H   GLN A 257      24.591  -6.620  81.855  1.00 98.85           H  
ATOM   3324  HA  GLN A 257      23.341  -4.094  82.235  1.00 98.85           H  
ATOM   3325  HB2 GLN A 257      24.054  -5.674  84.033  1.00 98.85           H  
ATOM   3326  HB3 GLN A 257      25.741  -5.288  83.690  1.00 98.85           H  
ATOM   3327  HG2 GLN A 257      25.369  -2.938  84.346  1.00 98.85           H  
ATOM   3328  HG3 GLN A 257      24.902  -4.031  85.644  1.00 98.85           H  
ATOM   3329 HE21 GLN A 257      22.164  -1.437  84.591  1.00 98.85           H  
ATOM   3330 HE22 GLN A 257      23.901  -1.192  84.344  1.00 98.85           H  
ATOM   3331  N   GLU A 258      26.430  -3.865  81.111  1.00 98.78           N  
ATOM   3332  CA  GLU A 258      27.362  -2.943  80.456  1.00 98.78           C  
ATOM   3333  C   GLU A 258      26.817  -2.456  79.113  1.00 98.78           C  
ATOM   3334  O   GLU A 258      26.917  -1.268  78.815  1.00 98.78           O  
ATOM   3335  CB  GLU A 258      28.727  -3.606  80.249  1.00 98.78           C  
ATOM   3336  CG  GLU A 258      29.488  -3.802  81.567  1.00 98.78           C  
ATOM   3337  CD  GLU A 258      30.858  -4.458  81.340  1.00 98.78           C  
ATOM   3338  OE1 GLU A 258      31.233  -5.305  82.180  1.00 98.78           O  
ATOM   3339  OE2 GLU A 258      31.507  -4.133  80.320  1.00 98.78           O1-
ATOM   3340  H   GLU A 258      26.616  -4.854  81.037  1.00 98.78           H  
ATOM   3341  HA  GLU A 258      27.500  -2.060  81.081  1.00 98.78           H  
ATOM   3342  HB2 GLU A 258      28.597  -4.567  79.752  1.00 98.78           H  
ATOM   3343  HB3 GLU A 258      29.318  -2.960  79.599  1.00 98.78           H  
ATOM   3344  HG2 GLU A 258      28.889  -4.426  82.230  1.00 98.78           H  
ATOM   3345  HG3 GLU A 258      29.626  -2.833  82.045  1.00 98.78           H  
ATOM   3346  N   ALA A 259      26.188  -3.343  78.333  1.00 98.90           N  
ATOM   3347  CA  ALA A 259      25.534  -2.980  77.079  1.00 98.90           C  
ATOM   3348  C   ALA A 259      24.399  -1.967  77.313  1.00 98.90           C  
ATOM   3349  O   ALA A 259      24.358  -0.934  76.647  1.00 98.90           O  
ATOM   3350  CB  ALA A 259      25.037  -4.259  76.390  1.00 98.90           C  
ATOM   3351  H   ALA A 259      26.156  -4.308  78.629  1.00 98.90           H  
ATOM   3352  HA  ALA A 259      26.268  -2.503  76.432  1.00 98.90           H  
ATOM   3353  HB1 ALA A 259      25.874  -4.930  76.202  1.00 98.90           H  
ATOM   3354  HB2 ALA A 259      24.305  -4.767  77.017  1.00 98.90           H  
ATOM   3355  HB3 ALA A 259      24.567  -4.004  75.440  1.00 98.90           H  
ATOM   3356  N   ALA A 260      23.531  -2.216  78.301  1.00 98.90           N  
ATOM   3357  CA  ALA A 260      22.469  -1.296  78.702  1.00 98.90           C  
ATOM   3358  C   ALA A 260      23.038   0.072  79.109  1.00 98.90           C  
ATOM   3359  O   ALA A 260      22.624   1.106  78.583  1.00 98.90           O  
ATOM   3360  CB  ALA A 260      21.676  -1.935  79.853  1.00 98.90           C  
ATOM   3361  H   ALA A 260      23.608  -3.091  78.799  1.00 98.90           H  
ATOM   3362  HA  ALA A 260      21.798  -1.139  77.857  1.00 98.90           H  
ATOM   3363  HB1 ALA A 260      20.866  -1.272  80.159  1.00 98.90           H  
ATOM   3364  HB2 ALA A 260      21.251  -2.885  79.530  1.00 98.90           H  
ATOM   3365  HB3 ALA A 260      22.326  -2.114  80.710  1.00 98.90           H  
ATOM   3366  N   ALA A 261      24.035   0.081  80.001  1.00 98.76           N  
ATOM   3367  CA  ALA A 261      24.641   1.318  80.476  1.00 98.76           C  
ATOM   3368  C   ALA A 261      25.320   2.108  79.351  1.00 98.76           C  
ATOM   3369  O   ALA A 261      25.206   3.329  79.306  1.00 98.76           O  
ATOM   3370  CB  ALA A 261      25.625   0.990  81.605  1.00 98.76           C  
ATOM   3371  H   ALA A 261      24.343  -0.794  80.402  1.00 98.76           H  
ATOM   3372  HA  ALA A 261      23.846   1.949  80.875  1.00 98.76           H  
ATOM   3373  HB1 ALA A 261      26.417   0.341  81.232  1.00 98.76           H  
ATOM   3374  HB2 ALA A 261      25.097   0.487  82.414  1.00 98.76           H  
ATOM   3375  HB3 ALA A 261      26.059   1.914  81.987  1.00 98.76           H  
ATOM   3376  N   GLU A 262      26.010   1.431  78.432  1.00 98.50           N  
ATOM   3377  CA  GLU A 262      26.681   2.073  77.302  1.00 98.50           C  
ATOM   3378  C   GLU A 262      25.699   2.685  76.301  1.00 98.50           C  
ATOM   3379  O   GLU A 262      25.927   3.804  75.837  1.00 98.50           O  
ATOM   3380  CB  GLU A 262      27.618   1.054  76.633  1.00 98.50           C  
ATOM   3381  CG  GLU A 262      28.355   1.585  75.393  1.00 98.50           C  
ATOM   3382  CD  GLU A 262      29.238   2.822  75.633  1.00 98.50           C  
ATOM   3383  OE1 GLU A 262      29.710   3.361  74.595  1.00 98.50           O  
ATOM   3384  OE2 GLU A 262      29.462   3.225  76.802  1.00 98.50           O1-
ATOM   3385  H   GLU A 262      26.079   0.428  78.517  1.00 98.50           H  
ATOM   3386  HA  GLU A 262      27.279   2.898  77.690  1.00 98.50           H  
ATOM   3387  HB2 GLU A 262      28.358   0.725  77.362  1.00 98.50           H  
ATOM   3388  HB3 GLU A 262      27.034   0.185  76.333  1.00 98.50           H  
ATOM   3389  HG2 GLU A 262      28.984   0.782  75.008  1.00 98.50           H  
ATOM   3390  HG3 GLU A 262      27.626   1.810  74.614  1.00 98.50           H  
ATOM   3391  N   VAL A 263      24.592   2.003  75.991  1.00 98.52           N  
ATOM   3392  CA  VAL A 263      23.560   2.560  75.103  1.00 98.52           C  
ATOM   3393  C   VAL A 263      22.935   3.808  75.709  1.00 98.52           C  
ATOM   3394  O   VAL A 263      22.858   4.825  75.025  1.00 98.52           O  
ATOM   3395  CB  VAL A 263      22.502   1.507  74.726  1.00 98.52           C  
ATOM   3396  CG1 VAL A 263      21.287   2.115  74.014  1.00 98.52           C  
ATOM   3397  CG2 VAL A 263      23.156   0.506  73.770  1.00 98.52           C  
ATOM   3398  H   VAL A 263      24.448   1.088  76.394  1.00 98.52           H  
ATOM   3399  HA  VAL A 263      24.042   2.892  74.184  1.00 98.52           H  
ATOM   3400  HB  VAL A 263      22.153   0.988  75.619  1.00 98.52           H  
ATOM   3401 HG11 VAL A 263      20.605   1.322  73.708  1.00 98.52           H  
ATOM   3402 HG12 VAL A 263      21.602   2.672  73.132  1.00 98.52           H  
ATOM   3403 HG13 VAL A 263      20.738   2.776  74.684  1.00 98.52           H  
ATOM   3404 HG21 VAL A 263      22.400  -0.080  73.244  1.00 98.52           H  
ATOM   3405 HG22 VAL A 263      23.799  -0.169  74.334  1.00 98.52           H  
ATOM   3406 HG23 VAL A 263      23.752   1.034  73.026  1.00 98.52           H  
ATOM   3407  N   ILE A 264      22.589   3.786  76.997  1.00 98.16           N  
ATOM   3408  CA  ILE A 264      22.038   4.964  77.681  1.00 98.16           C  
ATOM   3409  C   ILE A 264      23.054   6.108  77.761  1.00 98.16           C  
ATOM   3410  O   ILE A 264      22.698   7.260  77.513  1.00 98.16           O  
ATOM   3411  CB  ILE A 264      21.496   4.550  79.061  1.00 98.16           C  
ATOM   3412  CG1 ILE A 264      20.300   3.581  78.928  1.00 98.16           C  
ATOM   3413  CG2 ILE A 264      21.098   5.763  79.914  1.00 98.16           C  
ATOM   3414  CD1 ILE A 264      19.128   4.074  78.069  1.00 98.16           C  
ATOM   3415  H   ILE A 264      22.672   2.920  77.509  1.00 98.16           H  
ATOM   3416  HA  ILE A 264      21.213   5.358  77.089  1.00 98.16           H  
ATOM   3417  HB  ILE A 264      22.287   4.028  79.600  1.00 98.16           H  
ATOM   3418 HG12 ILE A 264      20.649   2.643  78.499  1.00 98.16           H  
ATOM   3419 HG13 ILE A 264      19.926   3.359  79.927  1.00 98.16           H  
ATOM   3420 HG21 ILE A 264      20.701   5.411  80.865  1.00 98.16           H  
ATOM   3421 HG22 ILE A 264      21.967   6.384  80.131  1.00 98.16           H  
ATOM   3422 HG23 ILE A 264      20.348   6.369  79.406  1.00 98.16           H  
ATOM   3423 HD11 ILE A 264      18.751   5.029  78.437  1.00 98.16           H  
ATOM   3424 HD12 ILE A 264      19.424   4.173  77.025  1.00 98.16           H  
ATOM   3425 HD13 ILE A 264      18.324   3.339  78.117  1.00 98.16           H  
ATOM   3426  N   ARG A 265      24.339   5.810  78.002  1.00 97.63           N  
ATOM   3427  CA  ARG A 265      25.415   6.818  77.955  1.00 97.63           C  
ATOM   3428  C   ARG A 265      25.513   7.493  76.590  1.00 97.63           C  
ATOM   3429  O   ARG A 265      25.764   8.690  76.511  1.00 97.63           O  
ATOM   3430  CB  ARG A 265      26.769   6.171  78.294  1.00 97.63           C  
ATOM   3431  CG  ARG A 265      27.465   6.870  79.466  1.00 97.63           C  
ATOM   3432  CD  ARG A 265      28.878   6.318  79.697  1.00 97.63           C  
ATOM   3433  NE  ARG A 265      28.918   4.845  79.841  1.00 97.63           N  
ATOM   3434  CZ  ARG A 265      28.991   4.152  80.963  1.00 97.63           C  
ATOM   3435  NH1 ARG A 265      29.027   4.725  82.136  1.00 97.63           N1+
ATOM   3436  NH2 ARG A 265      29.041   2.851  80.914  1.00 97.63           N  
ATOM   3437  H   ARG A 265      24.568   4.856  78.238  1.00 97.63           H  
ATOM   3438  HA  ARG A 265      25.182   7.604  78.673  1.00 97.63           H  
ATOM   3439  HB2 ARG A 265      27.427   6.207  77.425  1.00 97.63           H  
ATOM   3440  HB3 ARG A 265      26.633   5.118  78.540  1.00 97.63           H  
ATOM   3441  HG2 ARG A 265      26.877   6.744  80.376  1.00 97.63           H  
ATOM   3442  HG3 ARG A 265      27.539   7.937  79.258  1.00 97.63           H  
ATOM   3443  HD2 ARG A 265      29.491   6.592  78.840  1.00 97.63           H  
ATOM   3444  HD3 ARG A 265      29.304   6.808  80.573  1.00 97.63           H  
ATOM   3445  HE  ARG A 265      28.926   4.316  78.981  1.00 97.63           H  
ATOM   3446 HH11 ARG A 265      28.889   5.725  82.184  1.00 97.63           H  
ATOM   3447 HH12 ARG A 265      29.030   4.175  82.984  1.00 97.63           H  
ATOM   3448 HH21 ARG A 265      29.085   2.301  81.759  1.00 97.63           H  
ATOM   3449 HH22 ARG A 265      29.010   2.396  80.013  1.00 97.63           H  
ATOM   3450  N   ARG A 266      25.371   6.730  75.502  1.00 96.41           N  
ATOM   3451  CA  ARG A 266      25.406   7.272  74.133  1.00 96.41           C  
ATOM   3452  C   ARG A 266      24.152   8.058  73.804  1.00 96.41           C  
ATOM   3453  O   ARG A 266      24.277   9.115  73.192  1.00 96.41           O  
ATOM   3454  CB  ARG A 266      25.571   6.150  73.114  1.00 96.41           C  
ATOM   3455  CG  ARG A 266      26.984   5.579  73.149  1.00 96.41           C  
ATOM   3456  CD  ARG A 266      27.051   4.446  72.134  1.00 96.41           C  
ATOM   3457  NE  ARG A 266      28.312   3.727  72.284  1.00 96.41           N  
ATOM   3458  CZ  ARG A 266      28.839   2.830  71.489  1.00 96.41           C  
ATOM   3459  NH1 ARG A 266      28.344   2.554  70.312  1.00 96.41           N1+
ATOM   3460  NH2 ARG A 266      29.888   2.204  71.926  1.00 96.41           N  
ATOM   3461  H   ARG A 266      25.198   5.745  75.643  1.00 96.41           H  
ATOM   3462  HA  ARG A 266      26.231   7.979  74.044  1.00 96.41           H  
ATOM   3463  HB2 ARG A 266      24.845   5.363  73.315  1.00 96.41           H  
ATOM   3464  HB3 ARG A 266      25.381   6.545  72.116  1.00 96.41           H  
ATOM   3465  HG2 ARG A 266      27.707   6.352  72.888  1.00 96.41           H  
ATOM   3466  HG3 ARG A 266      27.212   5.196  74.143  1.00 96.41           H  
ATOM   3467  HD2 ARG A 266      26.234   3.758  72.346  1.00 96.41           H  
ATOM   3468  HD3 ARG A 266      26.946   4.848  71.127  1.00 96.41           H  
ATOM   3469  HE  ARG A 266      28.755   3.796  73.189  1.00 96.41           H  
ATOM   3470 HH11 ARG A 266      27.476   2.997  70.045  1.00 96.41           H  
ATOM   3471 HH12 ARG A 266      28.738   1.824  69.737  1.00 96.41           H  
ATOM   3472 HH21 ARG A 266      30.318   1.443  71.421  1.00 96.41           H  
ATOM   3473 HH22 ARG A 266      30.148   2.421  72.878  1.00 96.41           H  
ATOM   3474  N   LEU A 267      22.992   7.554  74.218  1.00 94.65           N  
ATOM   3475  CA  LEU A 267      21.712   8.231  74.068  1.00 94.65           C  
ATOM   3476  C   LEU A 267      21.788   9.621  74.702  1.00 94.65           C  
ATOM   3477  O   LEU A 267      21.547  10.604  74.014  1.00 94.65           O  
ATOM   3478  CB  LEU A 267      20.610   7.368  74.707  1.00 94.65           C  
ATOM   3479  CG  LEU A 267      19.198   7.850  74.340  1.00 94.65           C  
ATOM   3480  CD1 LEU A 267      18.775   7.304  72.975  1.00 94.65           C  
ATOM   3481  CD2 LEU A 267      18.202   7.375  75.390  1.00 94.65           C  
ATOM   3482  H   LEU A 267      22.993   6.655  74.680  1.00 94.65           H  
ATOM   3483  HA  LEU A 267      21.501   8.355  73.005  1.00 94.65           H  
ATOM   3484  HB2 LEU A 267      20.718   6.330  74.394  1.00 94.65           H  
ATOM   3485  HB3 LEU A 267      20.728   7.401  75.791  1.00 94.65           H  
ATOM   3486  HG  LEU A 267      19.172   8.940  74.308  1.00 94.65           H  
ATOM   3487 HD11 LEU A 267      18.703   6.217  73.011  1.00 94.65           H  
ATOM   3488 HD12 LEU A 267      19.497   7.585  72.209  1.00 94.65           H  
ATOM   3489 HD13 LEU A 267      17.794   7.702  72.714  1.00 94.65           H  
ATOM   3490 HD21 LEU A 267      17.209   7.746  75.134  1.00 94.65           H  
ATOM   3491 HD22 LEU A 267      18.473   7.776  76.368  1.00 94.65           H  
ATOM   3492 HD23 LEU A 267      18.189   6.286  75.432  1.00 94.65           H  
ATOM   3493  N   GLY A 268      22.277   9.710  75.942  1.00 91.77           N  
ATOM   3494  CA  GLY A 268      22.423  10.959  76.694  1.00 91.77           C  
ATOM   3495  C   GLY A 268      23.307  12.036  76.054  1.00 91.77           C  
ATOM   3496  O   GLY A 268      23.200  13.201  76.417  1.00 91.77           O  
ATOM   3497  H   GLY A 268      22.437   8.848  76.444  1.00 91.77           H  
ATOM   3498  HA2 GLY A 268      22.867  10.703  77.657  1.00 91.77           H  
ATOM   3499  HA3 GLY A 268      21.440  11.395  76.870  1.00 91.77           H  
ATOM   3500  N   ARG A 269      24.142  11.691  75.062  1.00 93.11           N  
ATOM   3501  CA  ARG A 269      24.937  12.671  74.294  1.00 93.11           C  
ATOM   3502  C   ARG A 269      24.132  13.383  73.209  1.00 93.11           C  
ATOM   3503  O   ARG A 269      24.636  14.328  72.600  1.00 93.11           O  
ATOM   3504  CB  ARG A 269      26.153  11.994  73.656  1.00 93.11           C  
ATOM   3505  CG  ARG A 269      27.113  11.422  74.698  1.00 93.11           C  
ATOM   3506  CD  ARG A 269      28.231  10.665  73.982  1.00 93.11           C  
ATOM   3507  NE  ARG A 269      29.092   9.972  74.952  1.00 93.11           N  
ATOM   3508  CZ  ARG A 269      29.992   9.049  74.679  1.00 93.11           C  
ATOM   3509  NH1 ARG A 269      30.261   8.689  73.453  1.00 93.11           N1+
ATOM   3510  NH2 ARG A 269      30.636   8.458  75.644  1.00 93.11           N  
ATOM   3511  H   ARG A 269      24.139  10.723  74.772  1.00 93.11           H  
ATOM   3512  HA  ARG A 269      25.272  13.454  74.974  1.00 93.11           H  
ATOM   3513  HB2 ARG A 269      26.695  12.725  73.057  1.00 93.11           H  
ATOM   3514  HB3 ARG A 269      25.809  11.199  72.993  1.00 93.11           H  
ATOM   3515  HG2 ARG A 269      27.533  12.230  75.296  1.00 93.11           H  
ATOM   3516  HG3 ARG A 269      26.579  10.736  75.356  1.00 93.11           H  
ATOM   3517  HD2 ARG A 269      28.817  11.372  73.397  1.00 93.11           H  
ATOM   3518  HD3 ARG A 269      27.773   9.934  73.315  1.00 93.11           H  
ATOM   3519  HE  ARG A 269      28.894  10.170  75.922  1.00 93.11           H  
ATOM   3520 HH11 ARG A 269      29.756   9.148  72.708  1.00 93.11           H  
ATOM   3521 HH12 ARG A 269      30.926   7.951  73.273  1.00 93.11           H  
ATOM   3522 HH21 ARG A 269      31.242   7.672  75.456  1.00 93.11           H  
ATOM   3523 HH22 ARG A 269      30.423   8.712  76.597  1.00 93.11           H  
ATOM   3524  N   ARG A 270      22.933  12.893  72.894  1.00 91.08           N  
ATOM   3525  CA  ARG A 270      22.001  13.534  71.966  1.00 91.08           C  
ATOM   3526  C   ARG A 270      21.150  14.534  72.732  1.00 91.08           C  
ATOM   3527  O   ARG A 270      20.795  14.317  73.888  1.00 91.08           O  
ATOM   3528  CB  ARG A 270      21.117  12.481  71.277  1.00 91.08           C  
ATOM   3529  CG  ARG A 270      21.893  11.491  70.390  1.00 91.08           C  
ATOM   3530  CD  ARG A 270      22.441  12.131  69.107  1.00 91.08           C  
ATOM   3531  NE  ARG A 270      21.354  12.526  68.178  1.00 91.08           N  
ATOM   3532  CZ  ARG A 270      20.979  11.929  67.054  1.00 91.08           C  
ATOM   3533  NH1 ARG A 270      21.533  10.832  66.621  1.00 91.08           N1+
ATOM   3534  NH2 ARG A 270      20.017  12.404  66.322  1.00 91.08           N  
ATOM   3535  H   ARG A 270      22.568  12.149  73.471  1.00 91.08           H  
ATOM   3536  HA  ARG A 270      22.559  14.097  71.219  1.00 91.08           H  
ATOM   3537  HB2 ARG A 270      20.357  12.984  70.679  1.00 91.08           H  
ATOM   3538  HB3 ARG A 270      20.588  11.919  72.047  1.00 91.08           H  
ATOM   3539  HG2 ARG A 270      22.716  11.058  70.960  1.00 91.08           H  
ATOM   3540  HG3 ARG A 270      21.223  10.676  70.115  1.00 91.08           H  
ATOM   3541  HD2 ARG A 270      23.109  11.418  68.625  1.00 91.08           H  
ATOM   3542  HD3 ARG A 270      23.033  13.008  69.366  1.00 91.08           H  
ATOM   3543  HE  ARG A 270      20.803  13.334  68.425  1.00 91.08           H  
ATOM   3544 HH11 ARG A 270      22.165  10.326  67.225  1.00 91.08           H  
ATOM   3545 HH12 ARG A 270      21.109  10.401  65.812  1.00 91.08           H  
ATOM   3546 HH21 ARG A 270      19.740  11.961  65.458  1.00 91.08           H  
ATOM   3547 HH22 ARG A 270      19.243  12.926  66.706  1.00 91.08           H  
ATOM   3548  N   GLU A 271      20.785  15.615  72.056  1.00 84.54           N  
ATOM   3549  CA  GLU A 271      19.736  16.495  72.556  1.00 84.54           C  
ATOM   3550  C   GLU A 271      18.464  15.667  72.790  1.00 84.54           C  
ATOM   3551  O   GLU A 271      18.120  14.832  71.955  1.00 84.54           O  
ATOM   3552  CB  GLU A 271      19.515  17.626  71.548  1.00 84.54           C  
ATOM   3553  CG  GLU A 271      18.670  18.755  72.147  1.00 84.54           C  
ATOM   3554  CD  GLU A 271      18.451  19.927  71.180  1.00 84.54           C  
ATOM   3555  OE1 GLU A 271      17.727  20.858  71.596  1.00 84.54           O  
ATOM   3556  OE2 GLU A 271      19.015  19.898  70.061  1.00 84.54           O1-
ATOM   3557  H   GLU A 271      21.068  15.722  71.092  1.00 84.54           H  
ATOM   3558  HA  GLU A 271      20.061  16.924  73.504  1.00 84.54           H  
ATOM   3559  HB2 GLU A 271      20.487  18.033  71.268  1.00 84.54           H  
ATOM   3560  HB3 GLU A 271      19.031  17.230  70.655  1.00 84.54           H  
ATOM   3561  HG2 GLU A 271      19.166  19.119  73.046  1.00 84.54           H  
ATOM   3562  HG3 GLU A 271      17.700  18.351  72.436  1.00 84.54           H  
ATOM   3563  N   GLN A 272      17.818  15.852  73.946  1.00 80.90           N  
ATOM   3564  CA  GLN A 272      16.638  15.072  74.349  1.00 80.90           C  
ATOM   3565  C   GLN A 272      16.877  13.551  74.455  1.00 80.90           C  
ATOM   3566  O   GLN A 272      15.943  12.756  74.427  1.00 80.90           O  
ATOM   3567  CB  GLN A 272      15.446  15.445  73.453  1.00 80.90           C  
ATOM   3568  CG  GLN A 272      15.042  16.918  73.598  1.00 80.90           C  
ATOM   3569  CD  GLN A 272      13.914  17.298  72.652  1.00 80.90           C  
ATOM   3570  NE2 GLN A 272      13.754  18.565  72.346  1.00 80.90           N  
ATOM   3571  OE1 GLN A 272      13.149  16.484  72.173  1.00 80.90           O  
ATOM   3572  H   GLN A 272      18.171  16.544  74.589  1.00 80.90           H  
ATOM   3573  HA  GLN A 272      16.380  15.384  75.361  1.00 80.90           H  
ATOM   3574  HB2 GLN A 272      15.678  15.237  72.408  1.00 80.90           H  
ATOM   3575  HB3 GLN A 272      14.587  14.827  73.717  1.00 80.90           H  
ATOM   3576  HG2 GLN A 272      15.896  17.563  73.386  1.00 80.90           H  
ATOM   3577  HG3 GLN A 272      14.716  17.108  74.620  1.00 80.90           H  
ATOM   3578 HE21 GLN A 272      13.049  18.733  71.643  1.00 80.90           H  
ATOM   3579 HE22 GLN A 272      14.453  19.249  72.598  1.00 80.90           H  
ATOM   3580  N   GLY A 273      18.127  13.116  74.620  1.00 89.02           N  
ATOM   3581  CA  GLY A 273      18.503  11.710  74.743  1.00 89.02           C  
ATOM   3582  C   GLY A 273      18.197  11.076  76.102  1.00 89.02           C  
ATOM   3583  O   GLY A 273      19.091  10.503  76.725  1.00 89.02           O  
ATOM   3584  H   GLY A 273      18.878  13.791  74.585  1.00 89.02           H  
ATOM   3585  HA2 GLY A 273      17.984  11.133  73.978  1.00 89.02           H  
ATOM   3586  HA3 GLY A 273      19.577  11.645  74.572  1.00 89.02           H  
ATOM   3587  N   PHE A 274      16.956  11.180  76.578  1.00 89.54           N  
ATOM   3588  CA  PHE A 274      16.530  10.661  77.878  1.00 89.54           C  
ATOM   3589  C   PHE A 274      15.754   9.351  77.736  1.00 89.54           C  
ATOM   3590  O   PHE A 274      14.854   9.234  76.902  1.00 89.54           O  
ATOM   3591  CB  PHE A 274      15.708  11.711  78.630  1.00 89.54           C  
ATOM   3592  CG  PHE A 274      16.391  13.057  78.755  1.00 89.54           C  
ATOM   3593  CD1 PHE A 274      17.499  13.218  79.608  1.00 89.54           C  
ATOM   3594  CD2 PHE A 274      15.925  14.148  77.999  1.00 89.54           C  
ATOM   3595  CE1 PHE A 274      18.139  14.467  79.700  1.00 89.54           C  
ATOM   3596  CE2 PHE A 274      16.560  15.399  78.098  1.00 89.54           C  
ATOM   3597  CZ  PHE A 274      17.669  15.556  78.944  1.00 89.54           C  
ATOM   3598  H   PHE A 274      16.268  11.625  75.988  1.00 89.54           H  
ATOM   3599  HA  PHE A 274      17.415  10.465  78.482  1.00 89.54           H  
ATOM   3600  HB2 PHE A 274      14.753  11.840  78.121  1.00 89.54           H  
ATOM   3601  HB3 PHE A 274      15.494  11.337  79.632  1.00 89.54           H  
ATOM   3602  HD1 PHE A 274      17.868  12.383  80.184  1.00 89.54           H  
ATOM   3603  HD2 PHE A 274      15.071  14.030  77.349  1.00 89.54           H  
ATOM   3604  HE1 PHE A 274      18.997  14.585  80.344  1.00 89.54           H  
ATOM   3605  HE2 PHE A 274      16.188  16.241  77.533  1.00 89.54           H  
ATOM   3606  HZ  PHE A 274      18.162  16.514  79.021  1.00 89.54           H  
ATOM   3607  N   GLY A 275      16.069   8.376  78.586  1.00 94.13           N  
ATOM   3608  CA  GLY A 275      15.355   7.111  78.632  1.00 94.13           C  
ATOM   3609  C   GLY A 275      16.037   6.028  79.456  1.00 94.13           C  
ATOM   3610  O   GLY A 275      16.910   6.286  80.288  1.00 94.13           O  
ATOM   3611  H   GLY A 275      16.823   8.520  79.242  1.00 94.13           H  
ATOM   3612  HA2 GLY A 275      15.225   6.740  77.615  1.00 94.13           H  
ATOM   3613  HA3 GLY A 275      14.363   7.285  79.050  1.00 94.13           H  
ATOM   3614  N   GLY A 276      15.606   4.798  79.216  1.00 97.51           N  
ATOM   3615  CA  GLY A 276      16.074   3.590  79.870  1.00 97.51           C  
ATOM   3616  C   GLY A 276      15.852   2.367  78.991  1.00 97.51           C  
ATOM   3617  O   GLY A 276      15.010   2.377  78.094  1.00 97.51           O  
ATOM   3618  H   GLY A 276      14.848   4.690  78.557  1.00 97.51           H  
ATOM   3619  HA2 GLY A 276      15.548   3.445  80.814  1.00 97.51           H  
ATOM   3620  HA3 GLY A 276      17.140   3.693  80.068  1.00 97.51           H  
ATOM   3621  N   VAL A 277      16.633   1.318  79.236  1.00 98.81           N  
ATOM   3622  CA  VAL A 277      16.509   0.020  78.563  1.00 98.81           C  
ATOM   3623  C   VAL A 277      16.635  -1.108  79.573  1.00 98.81           C  
ATOM   3624  O   VAL A 277      17.440  -1.026  80.506  1.00 98.81           O  
ATOM   3625  CB  VAL A 277      17.527  -0.178  77.417  1.00 98.81           C  
ATOM   3626  CG1 VAL A 277      17.313   0.819  76.278  1.00 98.81           C  
ATOM   3627  CG2 VAL A 277      18.990  -0.094  77.869  1.00 98.81           C  
ATOM   3628  H   VAL A 277      17.287   1.392  80.003  1.00 98.81           H  
ATOM   3629  HA  VAL A 277      15.511  -0.050  78.128  1.00 98.81           H  
ATOM   3630  HB  VAL A 277      17.369  -1.173  77.003  1.00 98.81           H  
ATOM   3631 HG11 VAL A 277      17.525   1.835  76.612  1.00 98.81           H  
ATOM   3632 HG12 VAL A 277      17.962   0.571  75.438  1.00 98.81           H  
ATOM   3633 HG13 VAL A 277      16.276   0.764  75.948  1.00 98.81           H  
ATOM   3634 HG21 VAL A 277      19.177   0.855  78.372  1.00 98.81           H  
ATOM   3635 HG22 VAL A 277      19.208  -0.915  78.553  1.00 98.81           H  
ATOM   3636 HG23 VAL A 277      19.649  -0.180  77.005  1.00 98.81           H  
ATOM   3637  N   VAL A 278      15.873  -2.176  79.362  1.00 98.94           N  
ATOM   3638  CA  VAL A 278      16.086  -3.465  80.030  1.00 98.94           C  
ATOM   3639  C   VAL A 278      16.524  -4.500  79.007  1.00 98.94           C  
ATOM   3640  O   VAL A 278      16.048  -4.509  77.874  1.00 98.94           O  
ATOM   3641  CB  VAL A 278      14.871  -3.951  80.832  1.00 98.94           C  
ATOM   3642  CG1 VAL A 278      14.473  -2.956  81.923  1.00 98.94           C  
ATOM   3643  CG2 VAL A 278      13.646  -4.244  79.976  1.00 98.94           C  
ATOM   3644  H   VAL A 278      15.238  -2.158  78.577  1.00 98.94           H  
ATOM   3645  HA  VAL A 278      16.902  -3.360  80.744  1.00 98.94           H  
ATOM   3646  HB  VAL A 278      15.164  -4.882  81.317  1.00 98.94           H  
ATOM   3647 HG11 VAL A 278      14.053  -2.056  81.474  1.00 98.94           H  
ATOM   3648 HG12 VAL A 278      13.725  -3.408  82.574  1.00 98.94           H  
ATOM   3649 HG13 VAL A 278      15.346  -2.685  82.518  1.00 98.94           H  
ATOM   3650 HG21 VAL A 278      13.372  -3.331  79.445  1.00 98.94           H  
ATOM   3651 HG22 VAL A 278      13.862  -5.037  79.260  1.00 98.94           H  
ATOM   3652 HG23 VAL A 278      12.818  -4.568  80.605  1.00 98.94           H  
ATOM   3653  N   VAL A 279      17.457  -5.360  79.397  1.00 98.95           N  
ATOM   3654  CA  VAL A 279      18.140  -6.305  78.515  1.00 98.95           C  
ATOM   3655  C   VAL A 279      18.220  -7.658  79.204  1.00 98.95           C  
ATOM   3656  O   VAL A 279      18.569  -7.738  80.382  1.00 98.95           O  
ATOM   3657  CB  VAL A 279      19.557  -5.813  78.150  1.00 98.95           C  
ATOM   3658  CG1 VAL A 279      20.189  -6.695  77.061  1.00 98.95           C  
ATOM   3659  CG2 VAL A 279      19.559  -4.363  77.648  1.00 98.95           C  
ATOM   3660  H   VAL A 279      17.796  -5.287  80.345  1.00 98.95           H  
ATOM   3661  HA  VAL A 279      17.564  -6.410  77.595  1.00 98.95           H  
ATOM   3662  HB  VAL A 279      20.192  -5.858  79.035  1.00 98.95           H  
ATOM   3663 HG11 VAL A 279      20.306  -7.719  77.416  1.00 98.95           H  
ATOM   3664 HG12 VAL A 279      19.558  -6.696  76.173  1.00 98.95           H  
ATOM   3665 HG13 VAL A 279      21.175  -6.311  76.801  1.00 98.95           H  
ATOM   3666 HG21 VAL A 279      19.247  -3.688  78.447  1.00 98.95           H  
ATOM   3667 HG22 VAL A 279      18.864  -4.259  76.815  1.00 98.95           H  
ATOM   3668 HG23 VAL A 279      20.562  -4.073  77.337  1.00 98.95           H  
ATOM   3669  N   ALA A 280      17.970  -8.729  78.460  1.00 98.92           N  
ATOM   3670  CA  ALA A 280      18.264 -10.089  78.890  1.00 98.92           C  
ATOM   3671  C   ALA A 280      19.013 -10.826  77.776  1.00 98.92           C  
ATOM   3672  O   ALA A 280      18.533 -10.892  76.645  1.00 98.92           O  
ATOM   3673  CB  ALA A 280      16.960 -10.781  79.295  1.00 98.92           C  
ATOM   3674  H   ALA A 280      17.651  -8.588  77.513  1.00 98.92           H  
ATOM   3675  HA  ALA A 280      18.913 -10.064  79.767  1.00 98.92           H  
ATOM   3676  HB1 ALA A 280      16.466 -10.205  80.077  1.00 98.92           H  
ATOM   3677  HB2 ALA A 280      17.185 -11.774  79.685  1.00 98.92           H  
ATOM   3678  HB3 ALA A 280      16.297 -10.864  78.435  1.00 98.92           H  
ATOM   3679  N   SER A 281      20.194 -11.370  78.066  1.00 98.83           N  
ATOM   3680  CA  SER A 281      20.911 -12.236  77.126  1.00 98.83           C  
ATOM   3681  C   SER A 281      20.416 -13.673  77.215  1.00 98.83           C  
ATOM   3682  O   SER A 281      19.883 -14.115  78.228  1.00 98.83           O  
ATOM   3683  CB  SER A 281      22.427 -12.159  77.302  1.00 98.83           C  
ATOM   3684  OG  SER A 281      22.800 -12.290  78.650  1.00 98.83           O  
ATOM   3685  H   SER A 281      20.521 -11.351  79.022  1.00 98.83           H  
ATOM   3686  HA  SER A 281      20.708 -11.887  76.114  1.00 98.83           H  
ATOM   3687  HB2 SER A 281      22.765 -11.187  76.941  1.00 98.83           H  
ATOM   3688  HB3 SER A 281      22.917 -12.929  76.704  1.00 98.83           H  
ATOM   3689  HG  SER A 281      22.988 -13.204  78.872  1.00 98.83           H  
ATOM   3690  N   VAL A 282      20.627 -14.436  76.145  1.00 98.38           N  
ATOM   3691  CA  VAL A 282      20.145 -15.819  76.001  1.00 98.38           C  
ATOM   3692  C   VAL A 282      20.700 -16.784  77.062  1.00 98.38           C  
ATOM   3693  O   VAL A 282      20.113 -17.831  77.321  1.00 98.38           O  
ATOM   3694  CB  VAL A 282      20.455 -16.301  74.573  1.00 98.38           C  
ATOM   3695  CG1 VAL A 282      21.952 -16.559  74.345  1.00 98.38           C  
ATOM   3696  CG2 VAL A 282      19.656 -17.551  74.209  1.00 98.38           C  
ATOM   3697  H   VAL A 282      21.070 -14.003  75.346  1.00 98.38           H  
ATOM   3698  HA  VAL A 282      19.062 -15.804  76.125  1.00 98.38           H  
ATOM   3699  HB  VAL A 282      20.142 -15.516  73.885  1.00 98.38           H  
ATOM   3700 HG11 VAL A 282      22.119 -16.818  73.300  1.00 98.38           H  
ATOM   3701 HG12 VAL A 282      22.527 -15.661  74.574  1.00 98.38           H  
ATOM   3702 HG13 VAL A 282      22.301 -17.383  74.968  1.00 98.38           H  
ATOM   3703 HG21 VAL A 282      19.784 -17.766  73.148  1.00 98.38           H  
ATOM   3704 HG22 VAL A 282      18.596 -17.380  74.404  1.00 98.38           H  
ATOM   3705 HG23 VAL A 282      20.001 -18.408  74.787  1.00 98.38           H  
ATOM   3706  N   ASP A 283      21.816 -16.427  77.700  1.00 97.38           N  
ATOM   3707  CA  ASP A 283      22.416 -17.160  78.822  1.00 97.38           C  
ATOM   3708  C   ASP A 283      21.766 -16.848  80.186  1.00 97.38           C  
ATOM   3709  O   ASP A 283      22.159 -17.427  81.197  1.00 97.38           O  
ATOM   3710  CB  ASP A 283      23.936 -16.920  78.831  1.00 97.38           C  
ATOM   3711  CG  ASP A 283      24.344 -15.465  79.070  1.00 97.38           C  
ATOM   3712  OD1 ASP A 283      23.482 -14.618  79.386  1.00 97.38           O  
ATOM   3713  OD2 ASP A 283      25.544 -15.147  78.914  1.00 97.38           O1-
ATOM   3714  H   ASP A 283      22.197 -15.514  77.498  1.00 97.38           H  
ATOM   3715  HA  ASP A 283      22.261 -18.225  78.652  1.00 97.38           H  
ATOM   3716  HB2 ASP A 283      24.386 -17.535  79.610  1.00 97.38           H  
ATOM   3717  HB3 ASP A 283      24.346 -17.243  77.874  1.00 97.38           H  
ATOM   3718  N   GLY A 284      20.767 -15.961  80.217  1.00 97.30           N  
ATOM   3719  CA  GLY A 284      20.004 -15.582  81.403  1.00 97.30           C  
ATOM   3720  C   GLY A 284      20.618 -14.458  82.240  1.00 97.30           C  
ATOM   3721  O   GLY A 284      20.084 -14.134  83.300  1.00 97.30           O  
ATOM   3722  H   GLY A 284      20.527 -15.494  79.355  1.00 97.30           H  
ATOM   3723  HA2 GLY A 284      19.869 -16.457  82.040  1.00 97.30           H  
ATOM   3724  HA3 GLY A 284      19.021 -15.244  81.075  1.00 97.30           H  
ATOM   3725  N   ARG A 285      21.707 -13.824  81.783  1.00 98.35           N  
ATOM   3726  CA  ARG A 285      22.179 -12.568  82.386  1.00 98.35           C  
ATOM   3727  C   ARG A 285      21.257 -11.414  81.994  1.00 98.35           C  
ATOM   3728  O   ARG A 285      20.674 -11.404  80.912  1.00 98.35           O  
ATOM   3729  CB  ARG A 285      23.639 -12.281  82.012  1.00 98.35           C  
ATOM   3730  CG  ARG A 285      24.598 -13.334  82.580  1.00 98.35           C  
ATOM   3731  CD  ARG A 285      26.049 -13.013  82.203  1.00 98.35           C  
ATOM   3732  NE  ARG A 285      26.300 -13.222  80.767  1.00 98.35           N  
ATOM   3733  CZ  ARG A 285      27.304 -12.782  80.039  1.00 98.35           C  
ATOM   3734  NH1 ARG A 285      28.214 -11.974  80.508  1.00 98.35           N1+
ATOM   3735  NH2 ARG A 285      27.409 -13.168  78.806  1.00 98.35           N  
ATOM   3736  H   ARG A 285      22.106 -14.128  80.907  1.00 98.35           H  
ATOM   3737  HA  ARG A 285      22.112 -12.667  83.469  1.00 98.35           H  
ATOM   3738  HB2 ARG A 285      23.919 -11.304  82.406  1.00 98.35           H  
ATOM   3739  HB3 ARG A 285      23.742 -12.254  80.928  1.00 98.35           H  
ATOM   3740  HG2 ARG A 285      24.510 -13.342  83.666  1.00 98.35           H  
ATOM   3741  HG3 ARG A 285      24.340 -14.323  82.202  1.00 98.35           H  
ATOM   3742  HD2 ARG A 285      26.702 -13.676  82.770  1.00 98.35           H  
ATOM   3743  HD3 ARG A 285      26.267 -11.982  82.485  1.00 98.35           H  
ATOM   3744  HE  ARG A 285      25.669 -13.835  80.272  1.00 98.35           H  
ATOM   3745 HH11 ARG A 285      28.157 -11.690  81.476  1.00 98.35           H  
ATOM   3746 HH12 ARG A 285      28.927 -11.616  79.889  1.00 98.35           H  
ATOM   3747 HH21 ARG A 285      26.763 -13.893  78.529  1.00 98.35           H  
ATOM   3748 HH22 ARG A 285      28.129 -12.835  78.181  1.00 98.35           H  
ATOM   3749  N   VAL A 286      21.158 -10.421  82.871  1.00 98.85           N  
ATOM   3750  CA  VAL A 286      20.276  -9.265  82.686  1.00 98.85           C  
ATOM   3751  C   VAL A 286      21.008  -7.954  82.906  1.00 98.85           C  
ATOM   3752  O   VAL A 286      22.080  -7.914  83.513  1.00 98.85           O  
ATOM   3753  CB  VAL A 286      19.024  -9.336  83.574  1.00 98.85           C  
ATOM   3754  CG1 VAL A 286      18.170 -10.550  83.212  1.00 98.85           C  
ATOM   3755  CG2 VAL A 286      19.359  -9.383  85.066  1.00 98.85           C  
ATOM   3756  H   VAL A 286      21.694 -10.463  83.727  1.00 98.85           H  
ATOM   3757  HA  VAL A 286      19.932  -9.251  81.652  1.00 98.85           H  
ATOM   3758  HB  VAL A 286      18.424  -8.445  83.389  1.00 98.85           H  
ATOM   3759 HG11 VAL A 286      17.963 -10.543  82.141  1.00 98.85           H  
ATOM   3760 HG12 VAL A 286      17.221 -10.493  83.748  1.00 98.85           H  
ATOM   3761 HG13 VAL A 286      18.677 -11.478  83.476  1.00 98.85           H  
ATOM   3762 HG21 VAL A 286      19.883 -10.305  85.317  1.00 98.85           H  
ATOM   3763 HG22 VAL A 286      19.968  -8.525  85.349  1.00 98.85           H  
ATOM   3764 HG23 VAL A 286      18.427  -9.340  85.630  1.00 98.85           H  
ATOM   3765  N   GLY A 287      20.427  -6.887  82.378  1.00 98.88           N  
ATOM   3766  CA  GLY A 287      20.872  -5.530  82.606  1.00 98.88           C  
ATOM   3767  C   GLY A 287      19.712  -4.553  82.538  1.00 98.88           C  
ATOM   3768  O   GLY A 287      18.775  -4.753  81.771  1.00 98.88           O  
ATOM   3769  H   GLY A 287      19.578  -7.012  81.846  1.00 98.88           H  
ATOM   3770  HA2 GLY A 287      21.331  -5.483  83.594  1.00 98.88           H  
ATOM   3771  HA3 GLY A 287      21.598  -5.249  81.844  1.00 98.88           H  
ATOM   3772  N   ALA A 288      19.777  -3.489  83.326  1.00 98.90           N  
ATOM   3773  CA  ALA A 288      18.845  -2.377  83.245  1.00 98.90           C  
ATOM   3774  C   ALA A 288      19.593  -1.073  83.516  1.00 98.90           C  
ATOM   3775  O   ALA A 288      20.369  -0.979  84.470  1.00 98.90           O  
ATOM   3776  CB  ALA A 288      17.685  -2.615  84.216  1.00 98.90           C  
ATOM   3777  H   ALA A 288      20.542  -3.418  83.981  1.00 98.90           H  
ATOM   3778  HA  ALA A 288      18.435  -2.331  82.235  1.00 98.90           H  
ATOM   3779  HB1 ALA A 288      17.139  -3.513  83.923  1.00 98.90           H  
ATOM   3780  HB2 ALA A 288      18.063  -2.755  85.230  1.00 98.90           H  
ATOM   3781  HB3 ALA A 288      17.001  -1.765  84.193  1.00 98.90           H  
ATOM   3782  N   ALA A 289      19.393  -0.072  82.665  1.00 98.81           N  
ATOM   3783  CA  ALA A 289      20.037   1.226  82.812  1.00 98.81           C  
ATOM   3784  C   ALA A 289      19.104   2.356  82.382  1.00 98.81           C  
ATOM   3785  O   ALA A 289      18.267   2.153  81.505  1.00 98.81           O  
ATOM   3786  CB  ALA A 289      21.343   1.242  82.012  1.00 98.81           C  
ATOM   3787  H   ALA A 289      18.729  -0.191  81.912  1.00 98.81           H  
ATOM   3788  HA  ALA A 289      20.272   1.372  83.867  1.00 98.81           H  
ATOM   3789  HB1 ALA A 289      21.840   2.203  82.151  1.00 98.81           H  
ATOM   3790  HB2 ALA A 289      21.121   1.107  80.953  1.00 98.81           H  
ATOM   3791  HB3 ALA A 289      22.001   0.444  82.356  1.00 98.81           H  
ATOM   3792  N   HIS A 290      19.259   3.538  82.978  1.00 96.90           N  
ATOM   3793  CA  HIS A 290      18.504   4.742  82.619  1.00 96.90           C  
ATOM   3794  C   HIS A 290      19.271   6.023  82.979  1.00 96.90           C  
ATOM   3795  O   HIS A 290      20.205   5.979  83.774  1.00 96.90           O  
ATOM   3796  CB  HIS A 290      17.127   4.715  83.300  1.00 96.90           C  
ATOM   3797  CG  HIS A 290      17.155   5.008  84.780  1.00 96.90           C  
ATOM   3798  CD2 HIS A 290      17.740   4.261  85.769  1.00 96.90           C  
ATOM   3799  ND1 HIS A 290      16.590   6.107  85.384  1.00 96.90           N  
ATOM   3800  CE1 HIS A 290      16.854   6.042  86.697  1.00 96.90           C  
ATOM   3801  NE2 HIS A 290      17.546   4.931  86.980  1.00 96.90           N  
ATOM   3802  H   HIS A 290      19.956   3.627  83.705  1.00 96.90           H  
ATOM   3803  HA  HIS A 290      18.357   4.743  81.539  1.00 96.90           H  
ATOM   3804  HB2 HIS A 290      16.490   5.458  82.821  1.00 96.90           H  
ATOM   3805  HB3 HIS A 290      16.659   3.743  83.136  1.00 96.90           H  
ATOM   3806  HD1 HIS A 290      15.977   6.779  84.945  1.00 96.90           H  
ATOM   3807  HD2 HIS A 290      18.274   3.331  85.640  1.00 96.90           H  
ATOM   3808  HE1 HIS A 290      16.530   6.764  87.432  1.00 96.90           H  
ATOM   3809  N   ASN A 291      18.887   7.168  82.415  1.00 94.89           N  
ATOM   3810  CA  ASN A 291      19.454   8.490  82.742  1.00 94.89           C  
ATOM   3811  C   ASN A 291      18.393   9.494  83.242  1.00 94.89           C  
ATOM   3812  O   ASN A 291      18.593  10.705  83.230  1.00 94.89           O  
ATOM   3813  CB  ASN A 291      20.280   9.017  81.560  1.00 94.89           C  
ATOM   3814  CG  ASN A 291      19.469   9.266  80.304  1.00 94.89           C  
ATOM   3815  ND2 ASN A 291      20.121   9.714  79.260  1.00 94.89           N  
ATOM   3816  OD1 ASN A 291      18.269   9.047  80.239  1.00 94.89           O  
ATOM   3817  H   ASN A 291      18.181   7.132  81.693  1.00 94.89           H  
ATOM   3818  HA  ASN A 291      20.149   8.378  83.573  1.00 94.89           H  
ATOM   3819  HB2 ASN A 291      20.755   9.955  81.850  1.00 94.89           H  
ATOM   3820  HB3 ASN A 291      21.077   8.309  81.333  1.00 94.89           H  
ATOM   3821 HD21 ASN A 291      21.084  10.000  79.371  1.00 94.89           H  
ATOM   3822 HD22 ASN A 291      19.611   9.922  78.413  1.00 94.89           H  
ATOM   3823  N   THR A 292      17.252   8.986  83.702  1.00 91.03           N  
ATOM   3824  CA  THR A 292      16.103   9.774  84.177  1.00 91.03           C  
ATOM   3825  C   THR A 292      16.017   9.800  85.711  1.00 91.03           C  
ATOM   3826  O   THR A 292      16.918   9.335  86.420  1.00 91.03           O  
ATOM   3827  CB  THR A 292      14.815   9.217  83.552  1.00 91.03           C  
ATOM   3828  CG2 THR A 292      14.858   9.249  82.023  1.00 91.03           C  
ATOM   3829  OG1 THR A 292      14.677   7.883  83.986  1.00 91.03           O  
ATOM   3830  H   THR A 292      17.144   7.984  83.662  1.00 91.03           H  
ATOM   3831  HA  THR A 292      16.205  10.806  83.842  1.00 91.03           H  
ATOM   3832  HB  THR A 292      13.961   9.804  83.889  1.00 91.03           H  
ATOM   3833  HG1 THR A 292      13.855   7.540  83.629  1.00 91.03           H  
ATOM   3834 HG21 THR A 292      15.539   8.489  81.640  1.00 91.03           H  
ATOM   3835 HG22 THR A 292      13.861   9.078  81.619  1.00 91.03           H  
ATOM   3836 HG23 THR A 292      15.198  10.230  81.691  1.00 91.03           H  
ATOM   3837  N   ALA A 293      14.940  10.364  86.268  1.00 86.95           N  
ATOM   3838  CA  ALA A 293      14.692  10.356  87.712  1.00 86.95           C  
ATOM   3839  C   ALA A 293      14.521   8.933  88.280  1.00 86.95           C  
ATOM   3840  O   ALA A 293      15.035   8.637  89.356  1.00 86.95           O  
ATOM   3841  CB  ALA A 293      13.465  11.228  87.997  1.00 86.95           C  
ATOM   3842  H   ALA A 293      14.254  10.814  85.679  1.00 86.95           H  
ATOM   3843  HA  ALA A 293      15.543  10.811  88.220  1.00 86.95           H  
ATOM   3844  HB1 ALA A 293      12.574  10.808  87.530  1.00 86.95           H  
ATOM   3845  HB2 ALA A 293      13.622  12.239  87.621  1.00 86.95           H  
ATOM   3846  HB3 ALA A 293      13.296  11.290  89.072  1.00 86.95           H  
ATOM   3847  N   SER A 294      13.859   8.045  87.538  1.00 91.04           N  
ATOM   3848  CA  SER A 294      13.535   6.680  87.961  1.00 91.04           C  
ATOM   3849  C   SER A 294      13.267   5.774  86.761  1.00 91.04           C  
ATOM   3850  O   SER A 294      12.911   6.247  85.682  1.00 91.04           O  
ATOM   3851  CB  SER A 294      12.284   6.701  88.845  1.00 91.04           C  
ATOM   3852  OG  SER A 294      11.260   7.374  88.152  1.00 91.04           O  
ATOM   3853  H   SER A 294      13.452   8.351  86.666  1.00 91.04           H  
ATOM   3854  HA  SER A 294      14.363   6.264  88.535  1.00 91.04           H  
ATOM   3855  HB2 SER A 294      12.500   7.229  89.773  1.00 91.04           H  
ATOM   3856  HB3 SER A 294      11.972   5.682  89.076  1.00 91.04           H  
ATOM   3857  HG  SER A 294      10.424   6.940  88.335  1.00 91.04           H  
ATOM   3858  N   PHE A 295      13.417   4.467  86.954  1.00 94.57           N  
ATOM   3859  CA  PHE A 295      13.027   3.458  85.971  1.00 94.57           C  
ATOM   3860  C   PHE A 295      12.609   2.168  86.694  1.00 94.57           C  
ATOM   3861  O   PHE A 295      13.426   1.258  86.848  1.00 94.57           O  
ATOM   3862  CB  PHE A 295      14.186   3.249  84.984  1.00 94.57           C  
ATOM   3863  CG  PHE A 295      13.906   2.322  83.813  1.00 94.57           C  
ATOM   3864  CD1 PHE A 295      14.940   1.530  83.284  1.00 94.57           C  
ATOM   3865  CD2 PHE A 295      12.647   2.306  83.185  1.00 94.57           C  
ATOM   3866  CE1 PHE A 295      14.716   0.731  82.152  1.00 94.57           C  
ATOM   3867  CE2 PHE A 295      12.432   1.540  82.031  1.00 94.57           C  
ATOM   3868  CZ  PHE A 295      13.463   0.742  81.516  1.00 94.57           C  
ATOM   3869  H   PHE A 295      13.807   4.139  87.826  1.00 94.57           H  
ATOM   3870  HA  PHE A 295      12.170   3.833  85.410  1.00 94.57           H  
ATOM   3871  HB2 PHE A 295      14.450   4.219  84.562  1.00 94.57           H  
ATOM   3872  HB3 PHE A 295      15.056   2.885  85.532  1.00 94.57           H  
ATOM   3873  HD1 PHE A 295      15.920   1.547  83.736  1.00 94.57           H  
ATOM   3874  HD2 PHE A 295      11.843   2.929  83.550  1.00 94.57           H  
ATOM   3875  HE1 PHE A 295      15.517   0.121  81.761  1.00 94.57           H  
ATOM   3876  HE2 PHE A 295      11.476   1.576  81.530  1.00 94.57           H  
ATOM   3877  HZ  PHE A 295      13.294   0.151  80.628  1.00 94.57           H  
ATOM   3878  N   PRO A 296      11.382   2.110  87.246  1.00 95.33           N  
ATOM   3879  CA  PRO A 296      10.913   0.946  87.987  1.00 95.33           C  
ATOM   3880  C   PRO A 296      10.862  -0.308  87.109  1.00 95.33           C  
ATOM   3881  O   PRO A 296      10.277  -0.312  86.023  1.00 95.33           O  
ATOM   3882  CB  PRO A 296       9.535   1.327  88.530  1.00 95.33           C  
ATOM   3883  CG  PRO A 296       9.050   2.416  87.575  1.00 95.33           C  
ATOM   3884  CD  PRO A 296      10.351   3.140  87.243  1.00 95.33           C  
ATOM   3885  HA  PRO A 296      11.584   0.762  88.826  1.00 95.33           H  
ATOM   3886  HB2 PRO A 296       9.648   1.742  89.531  1.00 95.33           H  
ATOM   3887  HB3 PRO A 296       8.852   0.478  88.568  1.00 95.33           H  
ATOM   3888  HG2 PRO A 296       8.638   1.967  86.672  1.00 95.33           H  
ATOM   3889  HG3 PRO A 296       8.325   3.080  88.045  1.00 95.33           H  
ATOM   3890  HD2 PRO A 296      10.570   3.870  88.023  1.00 95.33           H  
ATOM   3891  HD3 PRO A 296      10.264   3.648  86.282  1.00 95.33           H  
ATOM   3892  N   VAL A 297      11.447  -1.382  87.632  1.00 98.15           N  
ATOM   3893  CA  VAL A 297      11.541  -2.696  86.993  1.00 98.15           C  
ATOM   3894  C   VAL A 297      11.121  -3.800  87.960  1.00 98.15           C  
ATOM   3895  O   VAL A 297      11.086  -3.596  89.174  1.00 98.15           O  
ATOM   3896  CB  VAL A 297      12.963  -2.963  86.445  1.00 98.15           C  
ATOM   3897  CG1 VAL A 297      13.307  -2.020  85.290  1.00 98.15           C  
ATOM   3898  CG2 VAL A 297      14.061  -2.846  87.513  1.00 98.15           C  
ATOM   3899  H   VAL A 297      11.898  -1.295  88.532  1.00 98.15           H  
ATOM   3900  HA  VAL A 297      10.846  -2.725  86.154  1.00 98.15           H  
ATOM   3901  HB  VAL A 297      12.990  -3.980  86.053  1.00 98.15           H  
ATOM   3902 HG11 VAL A 297      13.337  -0.985  85.632  1.00 98.15           H  
ATOM   3903 HG12 VAL A 297      12.552  -2.112  84.511  1.00 98.15           H  
ATOM   3904 HG13 VAL A 297      14.281  -2.282  84.876  1.00 98.15           H  
ATOM   3905 HG21 VAL A 297      15.028  -3.100  87.080  1.00 98.15           H  
ATOM   3906 HG22 VAL A 297      14.111  -1.826  87.895  1.00 98.15           H  
ATOM   3907 HG23 VAL A 297      13.862  -3.526  88.342  1.00 98.15           H  
ATOM   3908  N   CYS A 298      10.816  -4.981  87.430  1.00 98.75           N  
ATOM   3909  CA  CYS A 298      10.686  -6.202  88.222  1.00 98.75           C  
ATOM   3910  C   CYS A 298      11.327  -7.377  87.477  1.00 98.75           C  
ATOM   3911  O   CYS A 298      11.033  -7.617  86.306  1.00 98.75           O  
ATOM   3912  CB  CYS A 298       9.212  -6.440  88.576  1.00 98.75           C  
ATOM   3913  SG  CYS A 298       9.048  -7.945  89.578  1.00 98.75           S  
ATOM   3914  H   CYS A 298      10.806  -5.064  86.423  1.00 98.75           H  
ATOM   3915  HA  CYS A 298      11.230  -6.070  89.159  1.00 98.75           H  
ATOM   3916  HB2 CYS A 298       8.612  -6.536  87.671  1.00 98.75           H  
ATOM   3917  HB3 CYS A 298       8.844  -5.589  89.149  1.00 98.75           H  
ATOM   3918  HG  CYS A 298       9.283  -8.810  88.588  1.00 98.75           H  
ATOM   3919  N   LEU A 299      12.198  -8.111  88.170  1.00 98.91           N  
ATOM   3920  CA  LEU A 299      12.947  -9.241  87.629  1.00 98.91           C  
ATOM   3921  C   LEU A 299      12.497 -10.546  88.282  1.00 98.91           C  
ATOM   3922  O   LEU A 299      12.438 -10.647  89.507  1.00 98.91           O  
ATOM   3923  CB  LEU A 299      14.444  -8.986  87.860  1.00 98.91           C  
ATOM   3924  CG  LEU A 299      15.375 -10.145  87.461  1.00 98.91           C  
ATOM   3925  CD1 LEU A 299      15.341 -10.449  85.964  1.00 98.91           C  
ATOM   3926  CD2 LEU A 299      16.807  -9.776  87.830  1.00 98.91           C  
ATOM   3927  H   LEU A 299      12.360  -7.871  89.138  1.00 98.91           H  
ATOM   3928  HA  LEU A 299      12.772  -9.315  86.556  1.00 98.91           H  
ATOM   3929  HB2 LEU A 299      14.593  -8.781  88.920  1.00 98.91           H  
ATOM   3930  HB3 LEU A 299      14.736  -8.091  87.310  1.00 98.91           H  
ATOM   3931  HG  LEU A 299      15.103 -11.045  88.012  1.00 98.91           H  
ATOM   3932 HD11 LEU A 299      16.056 -11.241  85.740  1.00 98.91           H  
ATOM   3933 HD12 LEU A 299      15.605  -9.553  85.403  1.00 98.91           H  
ATOM   3934 HD13 LEU A 299      14.349 -10.787  85.665  1.00 98.91           H  
ATOM   3935 HD21 LEU A 299      17.086  -8.853  87.321  1.00 98.91           H  
ATOM   3936 HD22 LEU A 299      17.493 -10.575  87.549  1.00 98.91           H  
ATOM   3937 HD23 LEU A 299      16.885  -9.608  88.904  1.00 98.91           H  
ATOM   3938  N   ILE A 300      12.267 -11.569  87.465  1.00 98.91           N  
ATOM   3939  CA  ILE A 300      12.094 -12.952  87.901  1.00 98.91           C  
ATOM   3940  C   ILE A 300      13.147 -13.825  87.235  1.00 98.91           C  
ATOM   3941  O   ILE A 300      13.291 -13.814  86.014  1.00 98.91           O  
ATOM   3942  CB  ILE A 300      10.663 -13.459  87.636  1.00 98.91           C  
ATOM   3943  CG1 ILE A 300       9.682 -12.594  88.450  1.00 98.91           C  
ATOM   3944  CG2 ILE A 300      10.531 -14.951  88.010  1.00 98.91           C  
ATOM   3945  CD1 ILE A 300       8.232 -13.058  88.376  1.00 98.91           C  
ATOM   3946  H   ILE A 300      12.291 -11.393  86.471  1.00 98.91           H  
ATOM   3947  HA  ILE A 300      12.264 -12.994  88.977  1.00 98.91           H  
ATOM   3948  HB  ILE A 300      10.437 -13.351  86.576  1.00 98.91           H  
ATOM   3949 HG12 ILE A 300       9.990 -12.601  89.496  1.00 98.91           H  
ATOM   3950 HG13 ILE A 300       9.722 -11.566  88.091  1.00 98.91           H  
ATOM   3951 HG21 ILE A 300      10.742 -15.082  89.072  1.00 98.91           H  
ATOM   3952 HG22 ILE A 300      11.215 -15.558  87.418  1.00 98.91           H  
ATOM   3953 HG23 ILE A 300       9.523 -15.308  87.798  1.00 98.91           H  
ATOM   3954 HD11 ILE A 300       8.105 -13.961  88.976  1.00 98.91           H  
ATOM   3955 HD12 ILE A 300       7.584 -12.276  88.773  1.00 98.91           H  
ATOM   3956 HD13 ILE A 300       7.971 -13.272  87.340  1.00 98.91           H  
ATOM   3957  N   ILE A 301      13.838 -14.625  88.045  1.00 98.55           N  
ATOM   3958  CA  ILE A 301      14.763 -15.665  87.592  1.00 98.55           C  
ATOM   3959  C   ILE A 301      14.325 -16.994  88.199  1.00 98.55           C  
ATOM   3960  O   ILE A 301      14.202 -17.112  89.418  1.00 98.55           O  
ATOM   3961  CB  ILE A 301      16.222 -15.322  87.954  1.00 98.55           C  
ATOM   3962  CG1 ILE A 301      16.650 -13.994  87.284  1.00 98.55           C  
ATOM   3963  CG2 ILE A 301      17.149 -16.478  87.530  1.00 98.55           C  
ATOM   3964  CD1 ILE A 301      18.098 -13.574  87.567  1.00 98.55           C  
ATOM   3965  H   ILE A 301      13.647 -14.571  89.037  1.00 98.55           H  
ATOM   3966  HA  ILE A 301      14.704 -15.750  86.507  1.00 98.55           H  
ATOM   3967  HB  ILE A 301      16.295 -15.203  89.035  1.00 98.55           H  
ATOM   3968 HG12 ILE A 301      16.006 -13.193  87.645  1.00 98.55           H  
ATOM   3969 HG13 ILE A 301      16.516 -14.072  86.206  1.00 98.55           H  
ATOM   3970 HG21 ILE A 301      16.849 -17.418  87.994  1.00 98.55           H  
ATOM   3971 HG22 ILE A 301      17.131 -16.595  86.447  1.00 98.55           H  
ATOM   3972 HG23 ILE A 301      18.164 -16.281  87.872  1.00 98.55           H  
ATOM   3973 HD11 ILE A 301      18.266 -13.509  88.642  1.00 98.55           H  
ATOM   3974 HD12 ILE A 301      18.799 -14.282  87.127  1.00 98.55           H  
ATOM   3975 HD13 ILE A 301      18.287 -12.602  87.113  1.00 98.55           H  
ATOM   3976  N   ASP A 302      14.084 -17.991  87.348  1.00 97.63           N  
ATOM   3977  CA  ASP A 302      13.693 -19.353  87.732  1.00 97.63           C  
ATOM   3978  C   ASP A 302      12.561 -19.372  88.788  1.00 97.63           C  
ATOM   3979  O   ASP A 302      12.564 -20.145  89.748  1.00 97.63           O  
ATOM   3980  CB  ASP A 302      14.937 -20.184  88.102  1.00 97.63           C  
ATOM   3981  CG  ASP A 302      15.910 -20.391  86.929  1.00 97.63           C  
ATOM   3982  OD1 ASP A 302      15.457 -20.582  85.773  1.00 97.63           O  
ATOM   3983  OD2 ASP A 302      17.137 -20.416  87.157  1.00 97.63           O1-
ATOM   3984  H   ASP A 302      14.212 -17.800  86.364  1.00 97.63           H  
ATOM   3985  HA  ASP A 302      13.262 -19.819  86.847  1.00 97.63           H  
ATOM   3986  HB2 ASP A 302      15.459 -19.706  88.931  1.00 97.63           H  
ATOM   3987  HB3 ASP A 302      14.614 -21.171  88.433  1.00 97.63           H  
ATOM   3988  N   GLY A 303      11.585 -18.475  88.611  1.00 96.83           N  
ATOM   3989  CA  GLY A 303      10.353 -18.397  89.398  1.00 96.83           C  
ATOM   3990  C   GLY A 303      10.470 -17.594  90.684  1.00 96.83           C  
ATOM   3991  O   GLY A 303       9.509 -17.524  91.447  1.00 96.83           O  
ATOM   3992  H   GLY A 303      11.662 -17.870  87.806  1.00 96.83           H  
ATOM   3993  HA2 GLY A 303       9.583 -17.915  88.794  1.00 96.83           H  
ATOM   3994  HA3 GLY A 303      10.019 -19.402  89.652  1.00 96.83           H  
ATOM   3995  N   LYS A 304      11.625 -16.973  90.935  1.00 97.96           N  
ATOM   3996  CA  LYS A 304      11.861 -16.128  92.105  1.00 97.96           C  
ATOM   3997  C   LYS A 304      11.986 -14.673  91.690  1.00 97.96           C  
ATOM   3998  O   LYS A 304      12.797 -14.347  90.826  1.00 97.96           O  
ATOM   3999  CB  LYS A 304      13.119 -16.594  92.837  1.00 97.96           C  
ATOM   4000  CG  LYS A 304      12.956 -18.026  93.360  1.00 97.96           C  
ATOM   4001  CD  LYS A 304      14.228 -18.454  94.084  1.00 97.96           C  
ATOM   4002  CE  LYS A 304      14.078 -19.903  94.540  1.00 97.96           C  
ATOM   4003  NZ  LYS A 304      15.325 -20.376  95.181  1.00 97.96           N1+
ATOM   4004  H   LYS A 304      12.383 -17.088  90.277  1.00 97.96           H  
ATOM   4005  HA  LYS A 304      11.018 -16.206  92.791  1.00 97.96           H  
ATOM   4006  HB2 LYS A 304      13.970 -16.547  92.157  1.00 97.96           H  
ATOM   4007  HB3 LYS A 304      13.309 -15.923  93.675  1.00 97.96           H  
ATOM   4008  HG2 LYS A 304      12.110 -18.069  94.047  1.00 97.96           H  
ATOM   4009  HG3 LYS A 304      12.778 -18.709  92.530  1.00 97.96           H  
ATOM   4010  HD2 LYS A 304      15.069 -18.368  93.396  1.00 97.96           H  
ATOM   4011  HD3 LYS A 304      14.394 -17.802  94.942  1.00 97.96           H  
ATOM   4012  HE2 LYS A 304      13.237 -19.968  95.230  1.00 97.96           H  
ATOM   4013  HE3 LYS A 304      13.844 -20.513  93.666  1.00 97.96           H  
ATOM   4014  HZ1 LYS A 304      15.545 -19.798  95.980  1.00 97.96           H  
ATOM   4015  HZ2 LYS A 304      16.086 -20.311  94.520  1.00 97.96           H  
ATOM   4016  HZ3 LYS A 304      15.230 -21.338  95.475  1.00 97.96           H  
ATOM   4017  N   VAL A 305      11.206 -13.814  92.341  1.00 98.24           N  
ATOM   4018  CA  VAL A 305      11.366 -12.363  92.222  1.00 98.24           C  
ATOM   4019  C   VAL A 305      12.696 -11.966  92.857  1.00 98.24           C  
ATOM   4020  O   VAL A 305      12.995 -12.365  93.983  1.00 98.24           O  
ATOM   4021  CB  VAL A 305      10.196 -11.590  92.858  1.00 98.24           C  
ATOM   4022  CG1 VAL A 305      10.382 -10.082  92.661  1.00 98.24           C  
ATOM   4023  CG2 VAL A 305       8.849 -11.988  92.232  1.00 98.24           C  
ATOM   4024  H   VAL A 305      10.580 -14.165  93.051  1.00 98.24           H  
ATOM   4025  HA  VAL A 305      11.402 -12.103  91.164  1.00 98.24           H  
ATOM   4026  HB  VAL A 305      10.156 -11.809  93.924  1.00 98.24           H  
ATOM   4027 HG11 VAL A 305      11.208  -9.718  93.272  1.00 98.24           H  
ATOM   4028 HG12 VAL A 305       9.484  -9.542  92.959  1.00 98.24           H  
ATOM   4029 HG13 VAL A 305      10.586  -9.858  91.614  1.00 98.24           H  
ATOM   4030 HG21 VAL A 305       8.829 -11.699  91.181  1.00 98.24           H  
ATOM   4031 HG22 VAL A 305       8.040 -11.463  92.739  1.00 98.24           H  
ATOM   4032 HG23 VAL A 305       8.677 -13.061  92.320  1.00 98.24           H  
ATOM   4033  N   VAL A 306      13.496 -11.201  92.124  1.00 97.97           N  
ATOM   4034  CA  VAL A 306      14.769 -10.658  92.598  1.00 97.97           C  
ATOM   4035  C   VAL A 306      14.502  -9.256  93.144  1.00 97.97           C  
ATOM   4036  O   VAL A 306      14.596  -8.279  92.413  1.00 97.97           O  
ATOM   4037  CB  VAL A 306      15.831 -10.669  91.481  1.00 97.97           C  
ATOM   4038  CG1 VAL A 306      17.207 -10.300  92.051  1.00 97.97           C  
ATOM   4039  CG2 VAL A 306      15.954 -12.043  90.802  1.00 97.97           C  
ATOM   4040  H   VAL A 306      13.173 -10.909  91.213  1.00 97.97           H  
ATOM   4041  HA  VAL A 306      15.144 -11.275  93.416  1.00 97.97           H  
ATOM   4042  HB  VAL A 306      15.555  -9.944  90.714  1.00 97.97           H  
ATOM   4043 HG11 VAL A 306      17.179  -9.294  92.468  1.00 97.97           H  
ATOM   4044 HG12 VAL A 306      17.953 -10.314  91.256  1.00 97.97           H  
ATOM   4045 HG13 VAL A 306      17.496 -11.003  92.832  1.00 97.97           H  
ATOM   4046 HG21 VAL A 306      16.756 -12.017  90.064  1.00 97.97           H  
ATOM   4047 HG22 VAL A 306      16.169 -12.811  91.546  1.00 97.97           H  
ATOM   4048 HG23 VAL A 306      15.027 -12.291  90.286  1.00 97.97           H  
ATOM   4049  N   GLU A 307      14.121  -9.173  94.422  1.00 93.78           N  
ATOM   4050  CA  GLU A 307      13.661  -7.923  95.066  1.00 93.78           C  
ATOM   4051  C   GLU A 307      14.677  -6.778  94.985  1.00 93.78           C  
ATOM   4052  O   GLU A 307      14.300  -5.616  94.912  1.00 93.78           O  
ATOM   4053  CB  GLU A 307      13.394  -8.168  96.561  1.00 93.78           C  
ATOM   4054  CG  GLU A 307      12.367  -9.256  96.883  1.00 93.78           C  
ATOM   4055  CD  GLU A 307      10.928  -8.939  96.474  1.00 93.78           C  
ATOM   4056  OE1 GLU A 307      10.092  -9.864  96.601  1.00 93.78           O  
ATOM   4057  OE2 GLU A 307      10.591  -7.838  95.998  1.00 93.78           O1-
ATOM   4058  H   GLU A 307      14.002 -10.032  94.939  1.00 93.78           H  
ATOM   4059  HA  GLU A 307      12.744  -7.574  94.591  1.00 93.78           H  
ATOM   4060  HB2 GLU A 307      14.333  -8.456  97.033  1.00 93.78           H  
ATOM   4061  HB3 GLU A 307      13.068  -7.237  97.025  1.00 93.78           H  
ATOM   4062  HG2 GLU A 307      12.382  -9.418  97.962  1.00 93.78           H  
ATOM   4063  HG3 GLU A 307      12.677 -10.193  96.420  1.00 93.78           H  
ATOM   4064  N   GLU A 308      15.967  -7.108  95.003  1.00 93.34           N  
ATOM   4065  CA  GLU A 308      17.061  -6.131  95.083  1.00 93.34           C  
ATOM   4066  C   GLU A 308      17.543  -5.674  93.697  1.00 93.34           C  
ATOM   4067  O   GLU A 308      18.543  -4.968  93.577  1.00 93.34           O  
ATOM   4068  CB  GLU A 308      18.200  -6.699  95.951  1.00 93.34           C  
ATOM   4069  CG  GLU A 308      17.642  -7.344  97.237  1.00 93.34           C  
ATOM   4070  CD  GLU A 308      18.646  -7.493  98.382  1.00 93.34           C  
ATOM   4071  OE1 GLU A 308      18.576  -8.541  99.069  1.00 93.34           O  
ATOM   4072  OE2 GLU A 308      19.449  -6.561  98.604  1.00 93.34           O1-
ATOM   4073  H   GLU A 308      16.201  -8.087  95.094  1.00 93.34           H  
ATOM   4074  HA  GLU A 308      16.689  -5.236  95.580  1.00 93.34           H  
ATOM   4075  HB2 GLU A 308      18.875  -5.881  96.202  1.00 93.34           H  
ATOM   4076  HB3 GLU A 308      18.755  -7.452  95.391  1.00 93.34           H  
ATOM   4077  HG2 GLU A 308      16.821  -6.731  97.608  1.00 93.34           H  
ATOM   4078  HG3 GLU A 308      17.232  -8.323  96.986  1.00 93.34           H  
ATOM   4079  N   PHE A 309      16.868  -6.114  92.630  1.00 96.70           N  
ATOM   4080  CA  PHE A 309      17.214  -5.720  91.274  1.00 96.70           C  
ATOM   4081  C   PHE A 309      16.621  -4.353  90.933  1.00 96.70           C  
ATOM   4082  O   PHE A 309      15.408  -4.200  90.794  1.00 96.70           O  
ATOM   4083  CB  PHE A 309      16.779  -6.794  90.275  1.00 96.70           C  
ATOM   4084  CG  PHE A 309      17.208  -6.461  88.861  1.00 96.70           C  
ATOM   4085  CD1 PHE A 309      16.294  -5.890  87.957  1.00 96.70           C  
ATOM   4086  CD2 PHE A 309      18.544  -6.667  88.467  1.00 96.70           C  
ATOM   4087  CE1 PHE A 309      16.710  -5.549  86.658  1.00 96.70           C  
ATOM   4088  CE2 PHE A 309      18.958  -6.325  87.167  1.00 96.70           C  
ATOM   4089  CZ  PHE A 309      18.038  -5.774  86.260  1.00 96.70           C  
ATOM   4090  H   PHE A 309      16.003  -6.611  92.780  1.00 96.70           H  
ATOM   4091  HA  PHE A 309      18.299  -5.637  91.207  1.00 96.70           H  
ATOM   4092  HB2 PHE A 309      15.695  -6.903  90.312  1.00 96.70           H  
ATOM   4093  HB3 PHE A 309      17.226  -7.745  90.561  1.00 96.70           H  
ATOM   4094  HD1 PHE A 309      15.282  -5.686  88.273  1.00 96.70           H  
ATOM   4095  HD2 PHE A 309      19.256  -7.072  89.170  1.00 96.70           H  
ATOM   4096  HE1 PHE A 309      16.019  -5.076  85.977  1.00 96.70           H  
ATOM   4097  HE2 PHE A 309      19.988  -6.460  86.875  1.00 96.70           H  
ATOM   4098  HZ  PHE A 309      18.359  -5.491  85.268  1.00 96.70           H  
ATOM   4099  N   GLU A 310      17.500  -3.381  90.714  1.00 96.01           N  
ATOM   4100  CA  GLU A 310      17.147  -2.028  90.303  1.00 96.01           C  
ATOM   4101  C   GLU A 310      17.869  -1.651  89.006  1.00 96.01           C  
ATOM   4102  O   GLU A 310      18.973  -2.121  88.717  1.00 96.01           O  
ATOM   4103  CB  GLU A 310      17.471  -1.024  91.420  1.00 96.01           C  
ATOM   4104  CG  GLU A 310      16.651  -1.268  92.700  1.00 96.01           C  
ATOM   4105  CD  GLU A 310      16.879  -0.192  93.776  1.00 96.01           C  
ATOM   4106  OE1 GLU A 310      16.054  -0.131  94.717  1.00 96.01           O  
ATOM   4107  OE2 GLU A 310      17.848   0.592  93.650  1.00 96.01           O1-
ATOM   4108  H   GLU A 310      18.478  -3.568  90.880  1.00 96.01           H  
ATOM   4109  HA  GLU A 310      16.075  -1.972  90.112  1.00 96.01           H  
ATOM   4110  HB2 GLU A 310      18.535  -1.081  91.651  1.00 96.01           H  
ATOM   4111  HB3 GLU A 310      17.249  -0.023  91.052  1.00 96.01           H  
ATOM   4112  HG2 GLU A 310      15.595  -1.287  92.431  1.00 96.01           H  
ATOM   4113  HG3 GLU A 310      16.914  -2.243  93.116  1.00 96.01           H  
ATOM   4114  N   ALA A 311      17.250  -0.774  88.215  1.00 97.56           N  
ATOM   4115  CA  ALA A 311      17.907  -0.199  87.054  1.00 97.56           C  
ATOM   4116  C   ALA A 311      19.024   0.760  87.485  1.00 97.56           C  
ATOM   4117  O   ALA A 311      18.830   1.634  88.326  1.00 97.56           O  
ATOM   4118  CB  ALA A 311      16.870   0.492  86.169  1.00 97.56           C  
ATOM   4119  H   ALA A 311      16.375  -0.370  88.518  1.00 97.56           H  
ATOM   4120  HA  ALA A 311      18.365  -1.007  86.483  1.00 97.56           H  
ATOM   4121  HB1 ALA A 311      16.094  -0.213  85.876  1.00 97.56           H  
ATOM   4122  HB2 ALA A 311      17.369   0.881  85.280  1.00 97.56           H  
ATOM   4123  HB3 ALA A 311      16.414   1.317  86.715  1.00 97.56           H  
ATOM   4124  N   VAL A 312      20.196   0.631  86.866  1.00 97.93           N  
ATOM   4125  CA  VAL A 312      21.346   1.479  87.183  1.00 97.93           C  
ATOM   4126  C   VAL A 312      21.173   2.847  86.536  1.00 97.93           C  
ATOM   4127  O   VAL A 312      21.079   2.962  85.311  1.00 97.93           O  
ATOM   4128  CB  VAL A 312      22.665   0.814  86.757  1.00 97.93           C  
ATOM   4129  CG1 VAL A 312      23.880   1.717  87.010  1.00 97.93           C  
ATOM   4130  CG2 VAL A 312      22.881  -0.492  87.536  1.00 97.93           C  
ATOM   4131  H   VAL A 312      20.299  -0.097  86.173  1.00 97.93           H  
ATOM   4132  HA  VAL A 312      21.381   1.616  88.263  1.00 97.93           H  
ATOM   4133  HB  VAL A 312      22.625   0.591  85.691  1.00 97.93           H  
ATOM   4134 HG11 VAL A 312      24.798   1.182  86.766  1.00 97.93           H  
ATOM   4135 HG12 VAL A 312      23.910   2.020  88.056  1.00 97.93           H  
ATOM   4136 HG13 VAL A 312      23.828   2.606  86.382  1.00 97.93           H  
ATOM   4137 HG21 VAL A 312      22.081  -1.199  87.319  1.00 97.93           H  
ATOM   4138 HG22 VAL A 312      22.887  -0.292  88.608  1.00 97.93           H  
ATOM   4139 HG23 VAL A 312      23.830  -0.949  87.251  1.00 97.93           H  
ATOM   4140  N   LYS A 313      21.194   3.901  87.351  1.00 96.50           N  
ATOM   4141  CA  LYS A 313      21.261   5.268  86.841  1.00 96.50           C  
ATOM   4142  C   LYS A 313      22.650   5.557  86.275  1.00 96.50           C  
ATOM   4143  O   LYS A 313      23.661   5.329  86.939  1.00 96.50           O  
ATOM   4144  CB  LYS A 313      20.833   6.266  87.915  1.00 96.50           C  
ATOM   4145  CG  LYS A 313      20.675   7.662  87.298  1.00 96.50           C  
ATOM   4146  CD  LYS A 313      19.967   8.597  88.276  1.00 96.50           C  
ATOM   4147  CE  LYS A 313      19.809   9.969  87.620  1.00 96.50           C  
ATOM   4148  NZ  LYS A 313      18.730  10.738  88.277  1.00 96.50           N1+
ATOM   4149  H   LYS A 313      21.194   3.746  88.349  1.00 96.50           H  
ATOM   4150  HA  LYS A 313      20.538   5.340  86.029  1.00 96.50           H  
ATOM   4151  HB2 LYS A 313      21.570   6.295  88.718  1.00 96.50           H  
ATOM   4152  HB3 LYS A 313      19.875   5.945  88.325  1.00 96.50           H  
ATOM   4153  HG2 LYS A 313      21.654   8.069  87.046  1.00 96.50           H  
ATOM   4154  HG3 LYS A 313      20.076   7.589  86.390  1.00 96.50           H  
ATOM   4155  HD2 LYS A 313      20.545   8.684  89.195  1.00 96.50           H  
ATOM   4156  HD3 LYS A 313      18.986   8.177  88.500  1.00 96.50           H  
ATOM   4157  HE2 LYS A 313      20.760  10.497  87.657  1.00 96.50           H  
ATOM   4158  HE3 LYS A 313      19.549   9.820  86.573  1.00 96.50           H  
ATOM   4159  HZ1 LYS A 313      18.878  10.805  89.273  1.00 96.50           H  
ATOM   4160  HZ2 LYS A 313      17.863  10.252  88.094  1.00 96.50           H  
ATOM   4161  HZ3 LYS A 313      18.653  11.655  87.862  1.00 96.50           H  
ATOM   4162  N   VAL A 314      22.694   6.054  85.050  1.00 95.68           N  
ATOM   4163  CA  VAL A 314      23.913   6.395  84.321  1.00 95.68           C  
ATOM   4164  C   VAL A 314      23.975   7.906  84.141  1.00 95.68           C  
ATOM   4165  O   VAL A 314      22.993   8.512  83.714  1.00 95.68           O  
ATOM   4166  CB  VAL A 314      23.950   5.659  82.968  1.00 95.68           C  
ATOM   4167  CG1 VAL A 314      25.249   5.936  82.216  1.00 95.68           C  
ATOM   4168  CG2 VAL A 314      23.859   4.140  83.145  1.00 95.68           C  
ATOM   4169  H   VAL A 314      21.813   6.212  84.581  1.00 95.68           H  
ATOM   4170  HA  VAL A 314      24.782   6.086  84.901  1.00 95.68           H  
ATOM   4171  HB  VAL A 314      23.112   5.986  82.353  1.00 95.68           H  
ATOM   4172 HG11 VAL A 314      25.293   6.995  81.964  1.00 95.68           H  
ATOM   4173 HG12 VAL A 314      25.260   5.363  81.288  1.00 95.68           H  
ATOM   4174 HG13 VAL A 314      26.108   5.668  82.832  1.00 95.68           H  
ATOM   4175 HG21 VAL A 314      23.939   3.658  82.170  1.00 95.68           H  
ATOM   4176 HG22 VAL A 314      24.652   3.786  83.804  1.00 95.68           H  
ATOM   4177 HG23 VAL A 314      22.894   3.875  83.578  1.00 95.68           H  
ATOM   4178  N   ASP A 315      25.129   8.499  84.441  1.00 81.01           N  
ATOM   4179  CA  ASP A 315      25.385   9.912  84.161  1.00 81.01           C  
ATOM   4180  C   ASP A 315      25.481  10.137  82.644  1.00 81.01           C  
ATOM   4181  O   ASP A 315      26.202   9.417  81.938  1.00 81.01           O  
ATOM   4182  CB  ASP A 315      26.660  10.392  84.873  1.00 81.01           C  
ATOM   4183  CG  ASP A 315      26.583  10.301  86.401  1.00 81.01           C  
ATOM   4184  OD1 ASP A 315      25.500  10.580  86.963  1.00 81.01           O  
ATOM   4185  OD2 ASP A 315      27.626   9.944  86.995  1.00 81.01           O1-
ATOM   4186  H   ASP A 315      25.866   7.970  84.885  1.00 81.01           H  
ATOM   4187  HA  ASP A 315      24.550  10.499  84.543  1.00 81.01           H  
ATOM   4188  HB2 ASP A 315      26.838  11.433  84.601  1.00 81.01           H  
ATOM   4189  HB3 ASP A 315      27.505   9.804  84.516  1.00 81.01           H  
ATOM   4190  N   SER A 316      24.743  11.131  82.154  1.00 65.57           N  
ATOM   4191  CA  SER A 316      24.673  11.546  80.746  1.00 65.57           C  
ATOM   4192  C   SER A 316      25.254  12.933  80.530  1.00 65.57           C  
ATOM   4193  O   SER A 316      24.909  13.810  81.353  1.00 65.57           O  
ATOM   4194  CB  SER A 316      23.233  11.491  80.246  1.00 65.57           C  
ATOM   4195  OG  SER A 316      22.408  12.187  81.148  1.00 65.57           O  
ATOM   4196  OXT SER A 316      25.997  13.066  79.530  1.00 65.57           O1-
ATOM   4197  H   SER A 316      24.203  11.687  82.801  1.00 65.57           H  
ATOM   4198  HA  SER A 316      25.274  10.876  80.132  1.00 65.57           H  
ATOM   4199  HB2 SER A 316      22.911  10.452  80.175  1.00 65.57           H  
ATOM   4200  HB3 SER A 316      23.182  11.974  79.271  1.00 65.57           H  
ATOM   4201  HG  SER A 316      22.915  12.970  81.376  1.00 65.57           H  
TER    4202      SER A 316 
ATOM   4203  N   MET B   1      33.952  14.659  45.165  1.00 90.98           N  
ATOM   4204  CA  MET B   1      33.137  13.656  44.468  1.00 90.98           C  
ATOM   4205  C   MET B   1      31.702  13.852  44.903  1.00 90.98           C  
ATOM   4206  O   MET B   1      31.451  13.954  46.102  1.00 90.98           O  
ATOM   4207  CB  MET B   1      33.642  12.240  44.762  1.00 90.98           C  
ATOM   4208  CG  MET B   1      33.122  11.223  43.748  1.00 90.98           C  
ATOM   4209  SD  MET B   1      34.006   9.651  43.890  1.00 90.98           S  
ATOM   4210  CE  MET B   1      33.232   8.719  42.551  1.00 90.98           C  
ATOM   4211  H   MET B   1      34.926  14.530  44.929  1.00 90.98           H  
ATOM   4212  HA  MET B   1      33.205  13.823  43.394  1.00 90.98           H  
ATOM   4213  HB2 MET B   1      33.360  11.934  45.770  1.00 90.98           H  
ATOM   4214  HB3 MET B   1      34.729  12.244  44.696  1.00 90.98           H  
ATOM   4215  HG2 MET B   1      33.271  11.612  42.741  1.00 90.98           H  
ATOM   4216  HG3 MET B   1      32.056  11.056  43.907  1.00 90.98           H  
ATOM   4217  HE1 MET B   1      33.519   9.160  41.596  1.00 90.98           H  
ATOM   4218  HE2 MET B   1      33.573   7.684  42.587  1.00 90.98           H  
ATOM   4219  HE3 MET B   1      32.148   8.738  42.666  1.00 90.98           H  
ATOM   4220  H2  MET B   1      33.813  14.555  46.160  1.00 90.98           H  
ATOM   4221  H3  MET B   1      33.653  15.582  44.883  1.00 90.98           H  
ATOM   4222  N   ARG B   2      30.803  14.001  43.938  1.00 98.29           N  
ATOM   4223  CA  ARG B   2      29.364  14.161  44.127  1.00 98.29           C  
ATOM   4224  C   ARG B   2      28.662  13.002  43.437  1.00 98.29           C  
ATOM   4225  O   ARG B   2      28.924  12.757  42.263  1.00 98.29           O  
ATOM   4226  CB  ARG B   2      28.904  15.508  43.559  1.00 98.29           C  
ATOM   4227  CG  ARG B   2      29.393  16.689  44.406  1.00 98.29           C  
ATOM   4228  CD  ARG B   2      28.880  18.011  43.826  1.00 98.29           C  
ATOM   4229  NE  ARG B   2      29.266  19.155  44.672  1.00 98.29           N  
ATOM   4230  CZ  ARG B   2      28.915  20.416  44.488  1.00 98.29           C  
ATOM   4231  NH1 ARG B   2      28.208  20.802  43.460  1.00 98.29           N1+
ATOM   4232  NH2 ARG B   2      29.266  21.311  45.366  1.00 98.29           N  
ATOM   4233  H   ARG B   2      31.133  14.001  42.984  1.00 98.29           H  
ATOM   4234  HA  ARG B   2      29.122  14.125  45.189  1.00 98.29           H  
ATOM   4235  HB2 ARG B   2      27.815  15.520  43.532  1.00 98.29           H  
ATOM   4236  HB3 ARG B   2      29.274  15.618  42.539  1.00 98.29           H  
ATOM   4237  HG2 ARG B   2      29.021  16.576  45.424  1.00 98.29           H  
ATOM   4238  HG3 ARG B   2      30.482  16.707  44.423  1.00 98.29           H  
ATOM   4239  HD2 ARG B   2      27.793  17.964  43.756  1.00 98.29           H  
ATOM   4240  HD3 ARG B   2      29.287  18.138  42.822  1.00 98.29           H  
ATOM   4241  HE  ARG B   2      29.758  18.960  45.533  1.00 98.29           H  
ATOM   4242 HH11 ARG B   2      27.841  20.108  42.824  1.00 98.29           H  
ATOM   4243 HH12 ARG B   2      27.874  21.752  43.387  1.00 98.29           H  
ATOM   4244 HH21 ARG B   2      29.649  21.015  46.252  1.00 98.29           H  
ATOM   4245 HH22 ARG B   2      28.902  22.250  45.287  1.00 98.29           H  
ATOM   4246  N   VAL B   3      27.808  12.295  44.161  1.00 98.89           N  
ATOM   4247  CA  VAL B   3      27.132  11.085  43.689  1.00 98.89           C  
ATOM   4248  C   VAL B   3      25.637  11.222  43.913  1.00 98.89           C  
ATOM   4249  O   VAL B   3      25.220  11.627  44.997  1.00 98.89           O  
ATOM   4250  CB  VAL B   3      27.671   9.825  44.389  1.00 98.89           C  
ATOM   4251  CG1 VAL B   3      26.984   8.551  43.894  1.00 98.89           C  
ATOM   4252  CG2 VAL B   3      29.182   9.671  44.164  1.00 98.89           C  
ATOM   4253  H   VAL B   3      27.618  12.596  45.106  1.00 98.89           H  
ATOM   4254  HA  VAL B   3      27.311  10.968  42.620  1.00 98.89           H  
ATOM   4255  HB  VAL B   3      27.482   9.903  45.459  1.00 98.89           H  
ATOM   4256 HG11 VAL B   3      27.128   8.439  42.819  1.00 98.89           H  
ATOM   4257 HG12 VAL B   3      27.411   7.695  44.416  1.00 98.89           H  
ATOM   4258 HG13 VAL B   3      25.917   8.571  44.119  1.00 98.89           H  
ATOM   4259 HG21 VAL B   3      29.518   8.711  44.557  1.00 98.89           H  
ATOM   4260 HG22 VAL B   3      29.721  10.462  44.685  1.00 98.89           H  
ATOM   4261 HG23 VAL B   3      29.410   9.717  43.099  1.00 98.89           H  
ATOM   4262  N   ILE B   4      24.859  10.845  42.904  1.00 98.96           N  
ATOM   4263  CA  ILE B   4      23.422  10.585  43.000  1.00 98.96           C  
ATOM   4264  C   ILE B   4      23.169   9.209  42.402  1.00 98.96           C  
ATOM   4265  O   ILE B   4      23.571   8.951  41.268  1.00 98.96           O  
ATOM   4266  CB  ILE B   4      22.604  11.669  42.268  1.00 98.96           C  
ATOM   4267  CG1 ILE B   4      22.774  13.058  42.908  1.00 98.96           C  
ATOM   4268  CG2 ILE B   4      21.113  11.301  42.179  1.00 98.96           C  
ATOM   4269  CD1 ILE B   4      22.203  13.207  44.321  1.00 98.96           C  
ATOM   4270  H   ILE B   4      25.310  10.549  42.050  1.00 98.96           H  
ATOM   4271  HA  ILE B   4      23.117  10.554  44.047  1.00 98.96           H  
ATOM   4272  HB  ILE B   4      22.975  11.741  41.245  1.00 98.96           H  
ATOM   4273 HG12 ILE B   4      22.271  13.781  42.266  1.00 98.96           H  
ATOM   4274 HG13 ILE B   4      23.832  13.321  42.927  1.00 98.96           H  
ATOM   4275 HG21 ILE B   4      20.728  11.031  43.163  1.00 98.96           H  
ATOM   4276 HG22 ILE B   4      20.972  10.461  41.499  1.00 98.96           H  
ATOM   4277 HG23 ILE B   4      20.542  12.147  41.796  1.00 98.96           H  
ATOM   4278 HD11 ILE B   4      22.637  12.452  44.977  1.00 98.96           H  
ATOM   4279 HD12 ILE B   4      21.118  13.105  44.310  1.00 98.96           H  
ATOM   4280 HD13 ILE B   4      22.460  14.194  44.703  1.00 98.96           H  
ATOM   4281  N   LEU B   5      22.510   8.336  43.153  1.00 98.97           N  
ATOM   4282  CA  LEU B   5      22.096   7.023  42.677  1.00 98.97           C  
ATOM   4283  C   LEU B   5      20.626   6.808  43.024  1.00 98.97           C  
ATOM   4284  O   LEU B   5      20.262   6.793  44.198  1.00 98.97           O  
ATOM   4285  CB  LEU B   5      23.042   5.963  43.263  1.00 98.97           C  
ATOM   4286  CG  LEU B   5      22.642   4.505  42.985  1.00 98.97           C  
ATOM   4287  CD1 LEU B   5      22.461   4.203  41.500  1.00 98.97           C  
ATOM   4288  CD2 LEU B   5      23.741   3.580  43.515  1.00 98.97           C  
ATOM   4289  H   LEU B   5      22.224   8.611  44.081  1.00 98.97           H  
ATOM   4290  HA  LEU B   5      22.188   6.989  41.591  1.00 98.97           H  
ATOM   4291  HB2 LEU B   5      23.094   6.098  44.344  1.00 98.97           H  
ATOM   4292  HB3 LEU B   5      24.040   6.142  42.861  1.00 98.97           H  
ATOM   4293  HG  LEU B   5      21.708   4.285  43.503  1.00 98.97           H  
ATOM   4294 HD11 LEU B   5      21.659   4.811  41.079  1.00 98.97           H  
ATOM   4295 HD12 LEU B   5      23.389   4.391  40.961  1.00 98.97           H  
ATOM   4296 HD13 LEU B   5      22.164   3.161  41.388  1.00 98.97           H  
ATOM   4297 HD21 LEU B   5      23.867   3.730  44.587  1.00 98.97           H  
ATOM   4298 HD22 LEU B   5      24.682   3.797  43.008  1.00 98.97           H  
ATOM   4299 HD23 LEU B   5      23.478   2.540  43.328  1.00 98.97           H  
ATOM   4300  N   VAL B   6      19.801   6.651  41.991  1.00 98.90           N  
ATOM   4301  CA  VAL B   6      18.349   6.458  42.099  1.00 98.90           C  
ATOM   4302  C   VAL B   6      17.946   5.060  41.645  1.00 98.90           C  
ATOM   4303  O   VAL B   6      18.600   4.489  40.770  1.00 98.90           O  
ATOM   4304  CB  VAL B   6      17.557   7.534  41.328  1.00 98.90           C  
ATOM   4305  CG1 VAL B   6      17.893   8.938  41.835  1.00 98.90           C  
ATOM   4306  CG2 VAL B   6      17.819   7.503  39.820  1.00 98.90           C  
ATOM   4307  H   VAL B   6      20.197   6.666  41.061  1.00 98.90           H  
ATOM   4308  HA  VAL B   6      18.068   6.549  43.149  1.00 98.90           H  
ATOM   4309  HB  VAL B   6      16.493   7.362  41.491  1.00 98.90           H  
ATOM   4310 HG11 VAL B   6      18.944   9.172  41.667  1.00 98.90           H  
ATOM   4311 HG12 VAL B   6      17.672   8.993  42.901  1.00 98.90           H  
ATOM   4312 HG13 VAL B   6      17.280   9.671  41.311  1.00 98.90           H  
ATOM   4313 HG21 VAL B   6      18.878   7.666  39.627  1.00 98.90           H  
ATOM   4314 HG22 VAL B   6      17.237   8.290  39.340  1.00 98.90           H  
ATOM   4315 HG23 VAL B   6      17.511   6.546  39.399  1.00 98.90           H  
ATOM   4316  N   HIS B   7      16.855   4.527  42.199  1.00 98.34           N  
ATOM   4317  CA  HIS B   7      16.225   3.289  41.733  1.00 98.34           C  
ATOM   4318  C   HIS B   7      14.724   3.443  41.487  1.00 98.34           C  
ATOM   4319  O   HIS B   7      14.047   4.241  42.136  1.00 98.34           O  
ATOM   4320  CB  HIS B   7      16.477   2.130  42.698  1.00 98.34           C  
ATOM   4321  CG  HIS B   7      15.748   2.240  44.015  1.00 98.34           C  
ATOM   4322  CD2 HIS B   7      16.258   2.818  45.138  1.00 98.34           C  
ATOM   4323  ND1 HIS B   7      14.488   1.775  44.347  1.00 98.34           N  
ATOM   4324  CE1 HIS B   7      14.279   2.032  45.648  1.00 98.34           C  
ATOM   4325  NE2 HIS B   7      15.330   2.672  46.167  1.00 98.34           N  
ATOM   4326  H   HIS B   7      16.372   5.056  42.910  1.00 98.34           H  
ATOM   4327  HA  HIS B   7      16.672   3.013  40.779  1.00 98.34           H  
ATOM   4328  HB2 HIS B   7      16.170   1.210  42.202  1.00 98.34           H  
ATOM   4329  HB3 HIS B   7      17.546   2.057  42.895  1.00 98.34           H  
ATOM   4330  HD1 HIS B   7      13.761   1.414  43.745  1.00 98.34           H  
ATOM   4331  HD2 HIS B   7      17.218   3.308  45.210  1.00 98.34           H  
ATOM   4332  HE1 HIS B   7      13.386   1.788  46.203  1.00 98.34           H  
ATOM   4333  N   GLY B   8      14.217   2.626  40.562  1.00 95.20           N  
ATOM   4334  CA  GLY B   8      12.823   2.632  40.113  1.00 95.20           C  
ATOM   4335  C   GLY B   8      11.946   1.490  40.629  1.00 95.20           C  
ATOM   4336  O   GLY B   8      10.846   1.321  40.115  1.00 95.20           O  
ATOM   4337  H   GLY B   8      14.862   2.028  40.067  1.00 95.20           H  
ATOM   4338  HA2 GLY B   8      12.350   3.572  40.393  1.00 95.20           H  
ATOM   4339  HA3 GLY B   8      12.827   2.562  39.025  1.00 95.20           H  
ATOM   4340  N   GLY B   9      12.433   0.691  41.578  1.00 92.99           N  
ATOM   4341  CA  GLY B   9      11.732  -0.502  42.074  1.00 92.99           C  
ATOM   4342  C   GLY B   9      12.234  -1.801  41.441  1.00 92.99           C  
ATOM   4343  O   GLY B   9      12.981  -1.775  40.462  1.00 92.99           O  
ATOM   4344  H   GLY B   9      13.381   0.854  41.884  1.00 92.99           H  
ATOM   4345  HA2 GLY B   9      10.662  -0.425  41.883  1.00 92.99           H  
ATOM   4346  HA3 GLY B   9      11.869  -0.566  43.153  1.00 92.99           H  
ATOM   4347  N   VAL B  10      11.885  -2.944  42.027  1.00 92.02           N  
ATOM   4348  CA  VAL B  10      12.402  -4.276  41.673  1.00 92.02           C  
ATOM   4349  C   VAL B  10      11.353  -5.129  40.964  1.00 92.02           C  
ATOM   4350  O   VAL B  10      10.200  -5.175  41.346  1.00 92.02           O  
ATOM   4351  CB  VAL B  10      12.909  -5.049  42.900  1.00 92.02           C  
ATOM   4352  CG1 VAL B  10      14.210  -4.463  43.436  1.00 92.02           C  
ATOM   4353  CG2 VAL B  10      11.884  -5.161  44.035  1.00 92.02           C  
ATOM   4354  H   VAL B  10      11.018  -2.922  42.542  1.00 92.02           H  
ATOM   4355  HA  VAL B  10      13.242  -4.154  40.989  1.00 92.02           H  
ATOM   4356  HB  VAL B  10      13.142  -6.063  42.574  1.00 92.02           H  
ATOM   4357 HG11 VAL B  10      14.998  -4.580  42.692  1.00 92.02           H  
ATOM   4358 HG12 VAL B  10      14.500  -4.989  44.345  1.00 92.02           H  
ATOM   4359 HG13 VAL B  10      14.076  -3.405  43.664  1.00 92.02           H  
ATOM   4360 HG21 VAL B  10      12.305  -5.727  44.866  1.00 92.02           H  
ATOM   4361 HG22 VAL B  10      10.987  -5.677  43.693  1.00 92.02           H  
ATOM   4362 HG23 VAL B  10      11.593  -4.172  44.388  1.00 92.02           H  
ATOM   4363  N   GLY B  11      11.756  -5.911  39.965  1.00 84.79           N  
ATOM   4364  CA  GLY B  11      10.812  -6.697  39.151  1.00 84.79           C  
ATOM   4365  C   GLY B  11      10.131  -5.873  38.053  1.00 84.79           C  
ATOM   4366  O   GLY B  11       9.405  -6.407  37.215  1.00 84.79           O  
ATOM   4367  H   GLY B  11      12.711  -5.824  39.650  1.00 84.79           H  
ATOM   4368  HA2 GLY B  11      11.346  -7.518  38.674  1.00 84.79           H  
ATOM   4369  HA3 GLY B  11      10.030  -7.111  39.788  1.00 84.79           H  
ATOM   4370  N   VAL B  12      10.442  -4.580  37.994  1.00 79.47           N  
ATOM   4371  CA  VAL B  12       9.950  -3.638  37.000  1.00 79.47           C  
ATOM   4372  C   VAL B  12      10.697  -3.758  35.683  1.00 79.47           C  
ATOM   4373  O   VAL B  12      11.913  -3.549  35.626  1.00 79.47           O  
ATOM   4374  CB  VAL B  12      10.120  -2.211  37.531  1.00 79.47           C  
ATOM   4375  CG1 VAL B  12       9.602  -1.226  36.512  1.00 79.47           C  
ATOM   4376  CG2 VAL B  12       9.272  -2.015  38.763  1.00 79.47           C  
ATOM   4377  H   VAL B  12      10.953  -4.201  38.777  1.00 79.47           H  
ATOM   4378  HA  VAL B  12       8.888  -3.830  36.840  1.00 79.47           H  
ATOM   4379  HB  VAL B  12      11.164  -1.999  37.761  1.00 79.47           H  
ATOM   4380 HG11 VAL B  12       8.615  -1.613  36.262  1.00 79.47           H  
ATOM   4381 HG12 VAL B  12      10.253  -1.180  35.639  1.00 79.47           H  
ATOM   4382 HG13 VAL B  12       9.541  -0.233  36.958  1.00 79.47           H  
ATOM   4383 HG21 VAL B  12       9.594  -2.715  39.536  1.00 79.47           H  
ATOM   4384 HG22 VAL B  12       8.221  -2.198  38.535  1.00 79.47           H  
ATOM   4385 HG23 VAL B  12       9.390  -1.008  39.163  1.00 79.47           H  
ATOM   4386  N   LYS B  13       9.985  -4.000  34.581  1.00 78.62           N  
ATOM   4387  CA  LYS B  13      10.613  -3.993  33.255  1.00 78.62           C  
ATOM   4388  C   LYS B  13      11.231  -2.609  32.954  1.00 78.62           C  
ATOM   4389  O   LYS B  13      10.492  -1.619  32.976  1.00 78.62           O  
ATOM   4390  CB  LYS B  13       9.602  -4.425  32.191  1.00 78.62           C  
ATOM   4391  CG  LYS B  13      10.299  -4.684  30.849  1.00 78.62           C  
ATOM   4392  CD  LYS B  13       9.295  -5.227  29.831  1.00 78.62           C  
ATOM   4393  CE  LYS B  13      10.003  -5.526  28.508  1.00 78.62           C  
ATOM   4394  NZ  LYS B  13       9.050  -6.075  27.513  1.00 78.62           N1+
ATOM   4395  H   LYS B  13       9.003  -4.213  34.685  1.00 78.62           H  
ATOM   4396  HA  LYS B  13      11.402  -4.745  33.293  1.00 78.62           H  
ATOM   4397  HB2 LYS B  13       8.838  -3.656  32.072  1.00 78.62           H  
ATOM   4398  HB3 LYS B  13       9.121  -5.345  32.522  1.00 78.62           H  
ATOM   4399  HG2 LYS B  13      10.730  -3.757  30.471  1.00 78.62           H  
ATOM   4400  HG3 LYS B  13      11.093  -5.416  30.990  1.00 78.62           H  
ATOM   4401  HD2 LYS B  13       8.850  -6.142  30.223  1.00 78.62           H  
ATOM   4402  HD3 LYS B  13       8.510  -4.486  29.673  1.00 78.62           H  
ATOM   4403  HE2 LYS B  13      10.454  -4.605  28.138  1.00 78.62           H  
ATOM   4404  HE3 LYS B  13      10.806  -6.239  28.697  1.00 78.62           H  
ATOM   4405  HZ1 LYS B  13       9.520  -6.272  26.641  1.00 78.62           H  
ATOM   4406  HZ2 LYS B  13       8.641  -6.929  27.864  1.00 78.62           H  
ATOM   4407  HZ3 LYS B  13       8.303  -5.415  27.343  1.00 78.62           H  
ATOM   4408  N   PRO B  14      12.537  -2.526  32.621  1.00 86.04           N  
ATOM   4409  CA  PRO B  14      13.224  -1.268  32.330  1.00 86.04           C  
ATOM   4410  C   PRO B  14      12.848  -0.760  30.931  1.00 86.04           C  
ATOM   4411  O   PRO B  14      13.553  -0.982  29.947  1.00 86.04           O  
ATOM   4412  CB  PRO B  14      14.716  -1.591  32.475  1.00 86.04           C  
ATOM   4413  CG  PRO B  14      14.805  -3.055  32.057  1.00 86.04           C  
ATOM   4414  CD  PRO B  14      13.493  -3.630  32.588  1.00 86.04           C  
ATOM   4415  HA  PRO B  14      12.957  -0.505  33.061  1.00 86.04           H  
ATOM   4416  HB2 PRO B  14      15.003  -1.519  33.524  1.00 86.04           H  
ATOM   4417  HB3 PRO B  14      15.352  -0.947  31.868  1.00 86.04           H  
ATOM   4418  HG2 PRO B  14      15.671  -3.549  32.497  1.00 86.04           H  
ATOM   4419  HG3 PRO B  14      14.830  -3.133  30.970  1.00 86.04           H  
ATOM   4420  HD2 PRO B  14      13.154  -4.436  31.938  1.00 86.04           H  
ATOM   4421  HD3 PRO B  14      13.648  -4.004  33.601  1.00 86.04           H  
ATOM   4422  N   THR B  15      11.678  -0.136  30.806  1.00 91.55           N  
ATOM   4423  CA  THR B  15      11.257   0.473  29.537  1.00 91.55           C  
ATOM   4424  C   THR B  15      12.050   1.756  29.272  1.00 91.55           C  
ATOM   4425  O   THR B  15      12.462   2.420  30.224  1.00 91.55           O  
ATOM   4426  CB  THR B  15       9.748   0.756  29.481  1.00 91.55           C  
ATOM   4427  CG2 THR B  15       8.923  -0.510  29.713  1.00 91.55           C  
ATOM   4428  OG1 THR B  15       9.366   1.710  30.443  1.00 91.55           O  
ATOM   4429  H   THR B  15      11.111   0.012  31.627  1.00 91.55           H  
ATOM   4430  HA  THR B  15      11.484  -0.241  28.746  1.00 91.55           H  
ATOM   4431  HB  THR B  15       9.506   1.148  28.493  1.00 91.55           H  
ATOM   4432  HG1 THR B  15       8.463   1.980  30.255  1.00 91.55           H  
ATOM   4433 HG21 THR B  15       9.227  -1.283  29.008  1.00 91.55           H  
ATOM   4434 HG22 THR B  15       9.063  -0.870  30.732  1.00 91.55           H  
ATOM   4435 HG23 THR B  15       7.867  -0.285  29.560  1.00 91.55           H  
ATOM   4436  N   PRO B  16      12.228   2.162  28.001  1.00 95.43           N  
ATOM   4437  CA  PRO B  16      12.883   3.431  27.679  1.00 95.43           C  
ATOM   4438  C   PRO B  16      12.237   4.638  28.375  1.00 95.43           C  
ATOM   4439  O   PRO B  16      12.940   5.540  28.815  1.00 95.43           O  
ATOM   4440  CB  PRO B  16      12.794   3.552  26.155  1.00 95.43           C  
ATOM   4441  CG  PRO B  16      12.741   2.100  25.688  1.00 95.43           C  
ATOM   4442  CD  PRO B  16      11.927   1.419  26.784  1.00 95.43           C  
ATOM   4443  HA  PRO B  16      13.928   3.373  27.978  1.00 95.43           H  
ATOM   4444  HB2 PRO B  16      11.871   4.056  25.867  1.00 95.43           H  
ATOM   4445  HB3 PRO B  16      13.656   4.079  25.744  1.00 95.43           H  
ATOM   4446  HG2 PRO B  16      13.749   1.685  25.669  1.00 95.43           H  
ATOM   4447  HG3 PRO B  16      12.267   2.004  24.712  1.00 95.43           H  
ATOM   4448  HD2 PRO B  16      10.864   1.501  26.560  1.00 95.43           H  
ATOM   4449  HD3 PRO B  16      12.226   0.374  26.863  1.00 95.43           H  
ATOM   4450  N   GLU B  17      10.910   4.625  28.527  1.00 95.62           N  
ATOM   4451  CA  GLU B  17      10.148   5.669  29.223  1.00 95.62           C  
ATOM   4452  C   GLU B  17      10.498   5.731  30.715  1.00 95.62           C  
ATOM   4453  O   GLU B  17      10.838   6.795  31.224  1.00 95.62           O  
ATOM   4454  CB  GLU B  17       8.650   5.395  29.045  1.00 95.62           C  
ATOM   4455  CG  GLU B  17       8.200   5.530  27.579  1.00 95.62           C  
ATOM   4456  CD  GLU B  17       6.780   5.003  27.330  1.00 95.62           C  
ATOM   4457  OE1 GLU B  17       6.364   5.056  26.150  1.00 95.62           O  
ATOM   4458  OE2 GLU B  17       6.171   4.468  28.282  1.00 95.62           O1-
ATOM   4459  H   GLU B  17      10.383   3.870  28.114  1.00 95.62           H  
ATOM   4460  HA  GLU B  17      10.378   6.646  28.797  1.00 95.62           H  
ATOM   4461  HB2 GLU B  17       8.081   6.098  29.653  1.00 95.62           H  
ATOM   4462  HB3 GLU B  17       8.450   4.384  29.399  1.00 95.62           H  
ATOM   4463  HG2 GLU B  17       8.882   4.969  26.940  1.00 95.62           H  
ATOM   4464  HG3 GLU B  17       8.262   6.580  27.291  1.00 95.62           H  
ATOM   4465  N   ARG B  18      10.513   4.584  31.410  1.00 94.42           N  
ATOM   4466  CA  ARG B  18      10.942   4.515  32.816  1.00 94.42           C  
ATOM   4467  C   ARG B  18      12.399   4.933  32.981  1.00 94.42           C  
ATOM   4468  O   ARG B  18      12.725   5.674  33.903  1.00 94.42           O  
ATOM   4469  CB  ARG B  18      10.721   3.099  33.366  1.00 94.42           C  
ATOM   4470  CG  ARG B  18       9.263   2.896  33.791  1.00 94.42           C  
ATOM   4471  CD  ARG B  18       9.036   1.466  34.286  1.00 94.42           C  
ATOM   4472  NE  ARG B  18       7.921   1.405  35.249  1.00 94.42           N  
ATOM   4473  CZ  ARG B  18       7.140   0.380  35.521  1.00 94.42           C  
ATOM   4474  NH1 ARG B  18       7.103  -0.677  34.762  1.00 94.42           N1+
ATOM   4475  NH2 ARG B  18       6.379   0.397  36.574  1.00 94.42           N  
ATOM   4476  H   ARG B  18      10.278   3.726  30.931  1.00 94.42           H  
ATOM   4477  HA  ARG B  18      10.365   5.229  33.405  1.00 94.42           H  
ATOM   4478  HB2 ARG B  18      11.008   2.358  32.622  1.00 94.42           H  
ATOM   4479  HB3 ARG B  18      11.348   2.961  34.247  1.00 94.42           H  
ATOM   4480  HG2 ARG B  18       9.054   3.594  34.602  1.00 94.42           H  
ATOM   4481  HG3 ARG B  18       8.588   3.103  32.960  1.00 94.42           H  
ATOM   4482  HD2 ARG B  18       8.858   0.821  33.425  1.00 94.42           H  
ATOM   4483  HD3 ARG B  18       9.937   1.121  34.794  1.00 94.42           H  
ATOM   4484  HE  ARG B  18       7.789   2.198  35.863  1.00 94.42           H  
ATOM   4485 HH11 ARG B  18       6.464  -1.422  35.001  1.00 94.42           H  
ATOM   4486 HH12 ARG B  18       7.724  -0.716  33.966  1.00 94.42           H  
ATOM   4487 HH21 ARG B  18       6.325   1.264  37.090  1.00 94.42           H  
ATOM   4488 HH22 ARG B  18       5.827  -0.394  36.873  1.00 94.42           H  
ATOM   4489  N   GLN B  19      13.272   4.503  32.073  1.00 95.81           N  
ATOM   4490  CA  GLN B  19      14.689   4.853  32.121  1.00 95.81           C  
ATOM   4491  C   GLN B  19      14.916   6.356  31.900  1.00 95.81           C  
ATOM   4492  O   GLN B  19      15.790   6.944  32.536  1.00 95.81           O  
ATOM   4493  CB  GLN B  19      15.458   4.007  31.091  1.00 95.81           C  
ATOM   4494  CG  GLN B  19      16.910   3.759  31.530  1.00 95.81           C  
ATOM   4495  CD  GLN B  19      17.023   2.845  32.752  1.00 95.81           C  
ATOM   4496  NE2 GLN B  19      18.107   2.936  33.489  1.00 95.81           N  
ATOM   4497  OE1 GLN B  19      16.143   2.055  33.067  1.00 95.81           O  
ATOM   4498  H   GLN B  19      12.946   3.875  31.352  1.00 95.81           H  
ATOM   4499  HA  GLN B  19      15.051   4.610  33.119  1.00 95.81           H  
ATOM   4500  HB2 GLN B  19      14.972   3.040  30.962  1.00 95.81           H  
ATOM   4501  HB3 GLN B  19      15.450   4.512  30.124  1.00 95.81           H  
ATOM   4502  HG2 GLN B  19      17.452   3.291  30.709  1.00 95.81           H  
ATOM   4503  HG3 GLN B  19      17.389   4.714  31.746  1.00 95.81           H  
ATOM   4504 HE21 GLN B  19      18.175   2.374  34.326  1.00 95.81           H  
ATOM   4505 HE22 GLN B  19      18.870   3.546  33.236  1.00 95.81           H  
ATOM   4506  N   ALA B  20      14.109   6.995  31.047  1.00 97.90           N  
ATOM   4507  CA  ALA B  20      14.151   8.439  30.841  1.00 97.90           C  
ATOM   4508  C   ALA B  20      13.770   9.204  32.117  1.00 97.90           C  
ATOM   4509  O   ALA B  20      14.491  10.122  32.503  1.00 97.90           O  
ATOM   4510  CB  ALA B  20      13.247   8.805  29.659  1.00 97.90           C  
ATOM   4511  H   ALA B  20      13.431   6.463  30.519  1.00 97.90           H  
ATOM   4512  HA  ALA B  20      15.173   8.723  30.589  1.00 97.90           H  
ATOM   4513  HB1 ALA B  20      13.564   8.266  28.766  1.00 97.90           H  
ATOM   4514  HB2 ALA B  20      12.210   8.554  29.882  1.00 97.90           H  
ATOM   4515  HB3 ALA B  20      13.313   9.877  29.471  1.00 97.90           H  
ATOM   4516  N   VAL B  21      12.712   8.780  32.816  1.00 98.13           N  
ATOM   4517  CA  VAL B  21      12.301   9.403  34.086  1.00 98.13           C  
ATOM   4518  C   VAL B  21      13.328   9.146  35.198  1.00 98.13           C  
ATOM   4519  O   VAL B  21      13.630  10.048  35.970  1.00 98.13           O  
ATOM   4520  CB  VAL B  21      10.906   8.924  34.515  1.00 98.13           C  
ATOM   4521  CG1 VAL B  21      10.453   9.618  35.805  1.00 98.13           C  
ATOM   4522  CG2 VAL B  21       9.827   9.221  33.468  1.00 98.13           C  
ATOM   4523  H   VAL B  21      12.139   8.043  32.429  1.00 98.13           H  
ATOM   4524  HA  VAL B  21      12.248  10.482  33.943  1.00 98.13           H  
ATOM   4525  HB  VAL B  21      10.954   7.845  34.669  1.00 98.13           H  
ATOM   4526 HG11 VAL B  21      10.435  10.698  35.661  1.00 98.13           H  
ATOM   4527 HG12 VAL B  21       9.455   9.290  36.098  1.00 98.13           H  
ATOM   4528 HG13 VAL B  21      11.140   9.392  36.620  1.00 98.13           H  
ATOM   4529 HG21 VAL B  21       8.872   8.807  33.791  1.00 98.13           H  
ATOM   4530 HG22 VAL B  21      10.084   8.784  32.502  1.00 98.13           H  
ATOM   4531 HG23 VAL B  21       9.725  10.299  33.340  1.00 98.13           H  
ATOM   4532  N   LEU B  22      13.947   7.960  35.262  1.00 97.99           N  
ATOM   4533  CA  LEU B  22      15.049   7.705  36.204  1.00 97.99           C  
ATOM   4534  C   LEU B  22      16.249   8.614  35.944  1.00 97.99           C  
ATOM   4535  O   LEU B  22      16.872   9.116  36.880  1.00 97.99           O  
ATOM   4536  CB  LEU B  22      15.498   6.237  36.118  1.00 97.99           C  
ATOM   4537  CG  LEU B  22      14.566   5.274  36.858  1.00 97.99           C  
ATOM   4538  CD1 LEU B  22      14.942   3.838  36.505  1.00 97.99           C  
ATOM   4539  CD2 LEU B  22      14.671   5.417  38.378  1.00 97.99           C  
ATOM   4540  H   LEU B  22      13.634   7.218  34.651  1.00 97.99           H  
ATOM   4541  HA  LEU B  22      14.706   7.934  37.213  1.00 97.99           H  
ATOM   4542  HB2 LEU B  22      16.493   6.141  36.554  1.00 97.99           H  
ATOM   4543  HB3 LEU B  22      15.567   5.948  35.069  1.00 97.99           H  
ATOM   4544  HG  LEU B  22      13.536   5.454  36.551  1.00 97.99           H  
ATOM   4545 HD11 LEU B  22      14.817   3.677  35.434  1.00 97.99           H  
ATOM   4546 HD12 LEU B  22      14.284   3.155  37.043  1.00 97.99           H  
ATOM   4547 HD13 LEU B  22      15.976   3.638  36.783  1.00 97.99           H  
ATOM   4548 HD21 LEU B  22      14.524   6.450  38.691  1.00 97.99           H  
ATOM   4549 HD22 LEU B  22      15.646   5.075  38.727  1.00 97.99           H  
ATOM   4550 HD23 LEU B  22      13.886   4.823  38.846  1.00 97.99           H  
ATOM   4551  N   ARG B  23      16.564   8.853  34.670  1.00 98.52           N  
ATOM   4552  CA  ARG B  23      17.624   9.784  34.285  1.00 98.52           C  
ATOM   4553  C   ARG B  23      17.285  11.213  34.695  1.00 98.52           C  
ATOM   4554  O   ARG B  23      18.148  11.903  35.231  1.00 98.52           O  
ATOM   4555  CB  ARG B  23      17.866   9.663  32.780  1.00 98.52           C  
ATOM   4556  CG  ARG B  23      19.169  10.359  32.386  1.00 98.52           C  
ATOM   4557  CD  ARG B  23      19.232  10.468  30.866  1.00 98.52           C  
ATOM   4558  NE  ARG B  23      20.558  10.929  30.430  1.00 98.52           N  
ATOM   4559  CZ  ARG B  23      21.569  10.140  30.126  1.00 98.52           C  
ATOM   4560  NH1 ARG B  23      21.478   8.847  30.197  1.00 98.52           N1+
ATOM   4561  NH2 ARG B  23      22.704  10.636  29.736  1.00 98.52           N  
ATOM   4562  H   ARG B  23      16.032   8.386  33.951  1.00 98.52           H  
ATOM   4563  HA  ARG B  23      18.531   9.514  34.824  1.00 98.52           H  
ATOM   4564  HB2 ARG B  23      17.032  10.109  32.239  1.00 98.52           H  
ATOM   4565  HB3 ARG B  23      17.940   8.611  32.506  1.00 98.52           H  
ATOM   4566  HG2 ARG B  23      19.218  11.361  32.810  1.00 98.52           H  
ATOM   4567  HG3 ARG B  23      20.010   9.773  32.760  1.00 98.52           H  
ATOM   4568  HD2 ARG B  23      18.995   9.502  30.420  1.00 98.52           H  
ATOM   4569  HD3 ARG B  23      18.475  11.178  30.535  1.00 98.52           H  
ATOM   4570  HE  ARG B  23      20.706  11.926  30.363  1.00 98.52           H  
ATOM   4571 HH11 ARG B  23      22.254   8.271  29.903  1.00 98.52           H  
ATOM   4572 HH12 ARG B  23      20.647   8.374  30.525  1.00 98.52           H  
ATOM   4573 HH21 ARG B  23      23.376   9.929  29.469  1.00 98.52           H  
ATOM   4574 HH22 ARG B  23      22.865  11.622  29.601  1.00 98.52           H  
ATOM   4575  N   GLU B  24      16.050  11.647  34.460  1.00 98.84           N  
ATOM   4576  CA  GLU B  24      15.553  12.953  34.899  1.00 98.84           C  
ATOM   4577  C   GLU B  24      15.629  13.096  36.421  1.00 98.84           C  
ATOM   4578  O   GLU B  24      16.203  14.063  36.908  1.00 98.84           O  
ATOM   4579  CB  GLU B  24      14.118  13.141  34.391  1.00 98.84           C  
ATOM   4580  CG  GLU B  24      13.569  14.534  34.730  1.00 98.84           C  
ATOM   4581  CD  GLU B  24      12.120  14.730  34.269  1.00 98.84           C  
ATOM   4582  OE1 GLU B  24      11.578  15.813  34.584  1.00 98.84           O  
ATOM   4583  OE2 GLU B  24      11.586  13.834  33.575  1.00 98.84           O1-
ATOM   4584  H   GLU B  24      15.403  11.032  33.989  1.00 98.84           H  
ATOM   4585  HA  GLU B  24      16.171  13.739  34.465  1.00 98.84           H  
ATOM   4586  HB2 GLU B  24      13.475  12.383  34.838  1.00 98.84           H  
ATOM   4587  HB3 GLU B  24      14.115  13.011  33.308  1.00 98.84           H  
ATOM   4588  HG2 GLU B  24      14.205  15.280  34.254  1.00 98.84           H  
ATOM   4589  HG3 GLU B  24      13.617  14.691  35.807  1.00 98.84           H  
ATOM   4590  N   SER B  25      15.152  12.100  37.170  1.00 98.89           N  
ATOM   4591  CA  SER B  25      15.230  12.044  38.633  1.00 98.89           C  
ATOM   4592  C   SER B  25      16.667  12.218  39.134  1.00 98.89           C  
ATOM   4593  O   SER B  25      16.937  13.092  39.963  1.00 98.89           O  
ATOM   4594  CB  SER B  25      14.639  10.710  39.097  1.00 98.89           C  
ATOM   4595  OG  SER B  25      14.907  10.470  40.460  1.00 98.89           O  
ATOM   4596  H   SER B  25      14.660  11.356  36.698  1.00 98.89           H  
ATOM   4597  HA  SER B  25      14.633  12.854  39.054  1.00 98.89           H  
ATOM   4598  HB2 SER B  25      13.562  10.707  38.923  1.00 98.89           H  
ATOM   4599  HB3 SER B  25      15.082   9.900  38.518  1.00 98.89           H  
ATOM   4600  HG  SER B  25      14.217  10.884  40.984  1.00 98.89           H  
ATOM   4601  N   ALA B  26      17.619  11.460  38.577  1.00 98.93           N  
ATOM   4602  CA  ALA B  26      19.024  11.575  38.953  1.00 98.93           C  
ATOM   4603  C   ALA B  26      19.604  12.960  38.620  1.00 98.93           C  
ATOM   4604  O   ALA B  26      20.325  13.538  39.435  1.00 98.93           O  
ATOM   4605  CB  ALA B  26      19.816  10.461  38.264  1.00 98.93           C  
ATOM   4606  H   ALA B  26      17.344  10.751  37.913  1.00 98.93           H  
ATOM   4607  HA  ALA B  26      19.096  11.435  40.031  1.00 98.93           H  
ATOM   4608  HB1 ALA B  26      20.833  10.447  38.659  1.00 98.93           H  
ATOM   4609  HB2 ALA B  26      19.348   9.497  38.461  1.00 98.93           H  
ATOM   4610  HB3 ALA B  26      19.839  10.629  37.187  1.00 98.93           H  
ATOM   4611  N   LEU B  27      19.293  13.507  37.437  1.00 98.87           N  
ATOM   4612  CA  LEU B  27      19.758  14.829  37.005  1.00 98.87           C  
ATOM   4613  C   LEU B  27      19.198  15.944  37.892  1.00 98.87           C  
ATOM   4614  O   LEU B  27      19.959  16.817  38.310  1.00 98.87           O  
ATOM   4615  CB  LEU B  27      19.375  15.062  35.531  1.00 98.87           C  
ATOM   4616  CG  LEU B  27      20.254  14.310  34.518  1.00 98.87           C  
ATOM   4617  CD1 LEU B  27      19.614  14.359  33.129  1.00 98.87           C  
ATOM   4618  CD2 LEU B  27      21.648  14.937  34.394  1.00 98.87           C  
ATOM   4619  H   LEU B  27      18.669  12.997  36.829  1.00 98.87           H  
ATOM   4620  HA  LEU B  27      20.842  14.873  37.113  1.00 98.87           H  
ATOM   4621  HB2 LEU B  27      19.436  16.129  35.314  1.00 98.87           H  
ATOM   4622  HB3 LEU B  27      18.335  14.766  35.395  1.00 98.87           H  
ATOM   4623  HG  LEU B  27      20.363  13.267  34.815  1.00 98.87           H  
ATOM   4624 HD11 LEU B  27      19.485  15.394  32.810  1.00 98.87           H  
ATOM   4625 HD12 LEU B  27      18.635  13.882  33.171  1.00 98.87           H  
ATOM   4626 HD13 LEU B  27      20.238  13.823  32.414  1.00 98.87           H  
ATOM   4627 HD21 LEU B  27      22.267  14.324  33.739  1.00 98.87           H  
ATOM   4628 HD22 LEU B  27      22.125  15.000  35.371  1.00 98.87           H  
ATOM   4629 HD23 LEU B  27      21.566  15.943  33.983  1.00 98.87           H  
ATOM   4630  N   THR B  28      17.910  15.884  38.225  1.00 98.90           N  
ATOM   4631  CA  THR B  28      17.243  16.813  39.146  1.00 98.90           C  
ATOM   4632  C   THR B  28      17.886  16.759  40.526  1.00 98.90           C  
ATOM   4633  O   THR B  28      18.253  17.800  41.071  1.00 98.90           O  
ATOM   4634  CB  THR B  28      15.745  16.489  39.221  1.00 98.90           C  
ATOM   4635  CG2 THR B  28      14.990  17.369  40.216  1.00 98.90           C  
ATOM   4636  OG1 THR B  28      15.194  16.745  37.951  1.00 98.90           O  
ATOM   4637  H   THR B  28      17.333  15.177  37.795  1.00 98.90           H  
ATOM   4638  HA  THR B  28      17.349  17.830  38.768  1.00 98.90           H  
ATOM   4639  HB  THR B  28      15.603  15.440  39.479  1.00 98.90           H  
ATOM   4640  HG1 THR B  28      14.407  16.207  37.840  1.00 98.90           H  
ATOM   4641 HG21 THR B  28      15.182  18.420  39.998  1.00 98.90           H  
ATOM   4642 HG22 THR B  28      15.303  17.143  41.235  1.00 98.90           H  
ATOM   4643 HG23 THR B  28      13.920  17.176  40.135  1.00 98.90           H  
ATOM   4644  N   GLY B  29      18.124  15.557  41.061  1.00 98.93           N  
ATOM   4645  CA  GLY B  29      18.843  15.393  42.323  1.00 98.93           C  
ATOM   4646  C   GLY B  29      20.256  15.969  42.268  1.00 98.93           C  
ATOM   4647  O   GLY B  29      20.678  16.673  43.181  1.00 98.93           O  
ATOM   4648  H   GLY B  29      17.787  14.733  40.582  1.00 98.93           H  
ATOM   4649  HA2 GLY B  29      18.290  15.901  43.113  1.00 98.93           H  
ATOM   4650  HA3 GLY B  29      18.916  14.332  42.562  1.00 98.93           H  
ATOM   4651  N   TYR B  30      20.982  15.745  41.170  1.00 98.87           N  
ATOM   4652  CA  TYR B  30      22.345  16.258  41.024  1.00 98.87           C  
ATOM   4653  C   TYR B  30      22.386  17.787  40.957  1.00 98.87           C  
ATOM   4654  O   TYR B  30      23.266  18.399  41.559  1.00 98.87           O  
ATOM   4655  CB  TYR B  30      23.026  15.628  39.803  1.00 98.87           C  
ATOM   4656  CG  TYR B  30      24.491  16.012  39.722  1.00 98.87           C  
ATOM   4657  CD1 TYR B  30      24.883  17.170  39.023  1.00 98.87           C  
ATOM   4658  CD2 TYR B  30      25.445  15.262  40.436  1.00 98.87           C  
ATOM   4659  CE1 TYR B  30      26.219  17.607  39.073  1.00 98.87           C  
ATOM   4660  CE2 TYR B  30      26.785  15.685  40.476  1.00 98.87           C  
ATOM   4661  CZ  TYR B  30      27.167  16.874  39.819  1.00 98.87           C  
ATOM   4662  OH  TYR B  30      28.459  17.291  39.872  1.00 98.87           O  
ATOM   4663  H   TYR B  30      20.597  15.156  40.445  1.00 98.87           H  
ATOM   4664  HA  TYR B  30      22.910  15.970  41.910  1.00 98.87           H  
ATOM   4665  HB2 TYR B  30      22.950  14.544  39.874  1.00 98.87           H  
ATOM   4666  HB3 TYR B  30      22.514  15.942  38.893  1.00 98.87           H  
ATOM   4667  HD1 TYR B  30      24.141  17.753  38.498  1.00 98.87           H  
ATOM   4668  HD2 TYR B  30      25.137  14.379  40.977  1.00 98.87           H  
ATOM   4669  HE1 TYR B  30      26.504  18.517  38.565  1.00 98.87           H  
ATOM   4670  HE2 TYR B  30      27.518  15.114  41.026  1.00 98.87           H  
ATOM   4671  HH  TYR B  30      28.595  18.066  39.322  1.00 98.87           H  
ATOM   4672  N   GLN B  31      21.437  18.416  40.262  1.00 98.78           N  
ATOM   4673  CA  GLN B  31      21.316  19.875  40.220  1.00 98.78           C  
ATOM   4674  C   GLN B  31      20.979  20.450  41.602  1.00 98.78           C  
ATOM   4675  O   GLN B  31      21.592  21.426  42.032  1.00 98.78           O  
ATOM   4676  CB  GLN B  31      20.241  20.270  39.199  1.00 98.78           C  
ATOM   4677  CG  GLN B  31      20.704  20.042  37.752  1.00 98.78           C  
ATOM   4678  CD  GLN B  31      19.601  20.299  36.732  1.00 98.78           C  
ATOM   4679  NE2 GLN B  31      19.865  20.092  35.461  1.00 98.78           N  
ATOM   4680  OE1 GLN B  31      18.493  20.702  37.027  1.00 98.78           O  
ATOM   4681  H   GLN B  31      20.734  17.862  39.794  1.00 98.78           H  
ATOM   4682  HA  GLN B  31      22.268  20.311  39.918  1.00 98.78           H  
ATOM   4683  HB2 GLN B  31      19.334  19.695  39.389  1.00 98.78           H  
ATOM   4684  HB3 GLN B  31      20.007  21.327  39.321  1.00 98.78           H  
ATOM   4685  HG2 GLN B  31      21.539  20.710  37.538  1.00 98.78           H  
ATOM   4686  HG3 GLN B  31      21.054  19.018  37.629  1.00 98.78           H  
ATOM   4687 HE21 GLN B  31      20.751  19.701  35.175  1.00 98.78           H  
ATOM   4688 HE22 GLN B  31      19.074  20.224  34.847  1.00 98.78           H  
ATOM   4689  N   ALA B  32      20.070  19.807  42.336  1.00 98.84           N  
ATOM   4690  CA  ALA B  32      19.661  20.239  43.668  1.00 98.84           C  
ATOM   4691  C   ALA B  32      20.759  20.094  44.745  1.00 98.84           C  
ATOM   4692  O   ALA B  32      20.638  20.691  45.817  1.00 98.84           O  
ATOM   4693  CB  ALA B  32      18.362  19.510  44.015  1.00 98.84           C  
ATOM   4694  H   ALA B  32      19.584  19.021  41.930  1.00 98.84           H  
ATOM   4695  HA  ALA B  32      19.431  21.304  43.621  1.00 98.84           H  
ATOM   4696  HB1 ALA B  32      18.482  18.439  43.855  1.00 98.84           H  
ATOM   4697  HB2 ALA B  32      18.087  19.707  45.051  1.00 98.84           H  
ATOM   4698  HB3 ALA B  32      17.561  19.862  43.365  1.00 98.84           H  
ATOM   4699  N   LEU B  33      21.882  19.414  44.456  1.00 98.53           N  
ATOM   4700  CA  LEU B  33      23.060  19.409  45.337  1.00 98.53           C  
ATOM   4701  C   LEU B  33      23.651  20.806  45.578  1.00 98.53           C  
ATOM   4702  O   LEU B  33      24.382  20.978  46.553  1.00 98.53           O  
ATOM   4703  CB  LEU B  33      24.171  18.506  44.769  1.00 98.53           C  
ATOM   4704  CG  LEU B  33      23.919  16.995  44.876  1.00 98.53           C  
ATOM   4705  CD1 LEU B  33      25.023  16.248  44.123  1.00 98.53           C  
ATOM   4706  CD2 LEU B  33      23.967  16.524  46.334  1.00 98.53           C  
ATOM   4707  H   LEU B  33      21.925  18.922  43.575  1.00 98.53           H  
ATOM   4708  HA  LEU B  33      22.752  19.041  46.317  1.00 98.53           H  
ATOM   4709  HB2 LEU B  33      25.097  18.719  45.305  1.00 98.53           H  
ATOM   4710  HB3 LEU B  33      24.343  18.782  43.728  1.00 98.53           H  
ATOM   4711  HG  LEU B  33      22.956  16.739  44.435  1.00 98.53           H  
ATOM   4712 HD11 LEU B  33      25.988  16.470  44.577  1.00 98.53           H  
ATOM   4713 HD12 LEU B  33      24.834  15.176  44.171  1.00 98.53           H  
ATOM   4714 HD13 LEU B  33      25.020  16.561  43.078  1.00 98.53           H  
ATOM   4715 HD21 LEU B  33      23.855  15.441  46.375  1.00 98.53           H  
ATOM   4716 HD22 LEU B  33      24.911  16.817  46.795  1.00 98.53           H  
ATOM   4717 HD23 LEU B  33      23.154  16.975  46.902  1.00 98.53           H  
ATOM   4718  N   GLU B  34      23.372  21.799  44.724  1.00 97.41           N  
ATOM   4719  CA  GLU B  34      23.768  23.187  45.002  1.00 97.41           C  
ATOM   4720  C   GLU B  34      23.019  23.793  46.198  1.00 97.41           C  
ATOM   4721  O   GLU B  34      23.568  24.659  46.881  1.00 97.41           O  
ATOM   4722  CB  GLU B  34      23.579  24.084  43.770  1.00 97.41           C  
ATOM   4723  CG  GLU B  34      24.530  23.711  42.619  1.00 97.41           C  
ATOM   4724  CD  GLU B  34      24.986  24.919  41.780  1.00 97.41           C  
ATOM   4725  OE1 GLU B  34      26.080  24.790  41.180  1.00 97.41           O  
ATOM   4726  OE2 GLU B  34      24.293  25.962  41.763  1.00 97.41           O1-
ATOM   4727  H   GLU B  34      22.790  21.613  43.921  1.00 97.41           H  
ATOM   4728  HA  GLU B  34      24.822  23.206  45.274  1.00 97.41           H  
ATOM   4729  HB2 GLU B  34      23.797  25.104  44.089  1.00 97.41           H  
ATOM   4730  HB3 GLU B  34      22.546  24.045  43.427  1.00 97.41           H  
ATOM   4731  HG2 GLU B  34      24.045  22.975  41.978  1.00 97.41           H  
ATOM   4732  HG3 GLU B  34      25.417  23.240  43.040  1.00 97.41           H  
ATOM   4733  N   CYS B  35      21.801  23.326  46.482  1.00 98.08           N  
ATOM   4734  CA  CYS B  35      21.013  23.754  47.636  1.00 98.08           C  
ATOM   4735  C   CYS B  35      21.360  22.935  48.885  1.00 98.08           C  
ATOM   4736  O   CYS B  35      21.557  23.494  49.965  1.00 98.08           O  
ATOM   4737  CB  CYS B  35      19.521  23.639  47.293  1.00 98.08           C  
ATOM   4738  SG  CYS B  35      19.114  24.705  45.878  1.00 98.08           S  
ATOM   4739  H   CYS B  35      21.418  22.591  45.903  1.00 98.08           H  
ATOM   4740  HA  CYS B  35      21.240  24.794  47.867  1.00 98.08           H  
ATOM   4741  HB2 CYS B  35      18.930  23.934  48.161  1.00 98.08           H  
ATOM   4742  HB3 CYS B  35      19.273  22.606  47.054  1.00 98.08           H  
ATOM   4743  HG  CYS B  35      19.686  25.816  46.348  1.00 98.08           H  
ATOM   4744  N   GLY B  36      21.499  21.618  48.727  1.00 98.08           N  
ATOM   4745  CA  GLY B  36      21.809  20.726  49.832  1.00 98.08           C  
ATOM   4746  C   GLY B  36      21.590  19.254  49.503  1.00 98.08           C  
ATOM   4747  O   GLY B  36      20.964  18.882  48.516  1.00 98.08           O  
ATOM   4748  H   GLY B  36      21.263  21.210  47.833  1.00 98.08           H  
ATOM   4749  HA2 GLY B  36      22.849  20.878  50.118  1.00 98.08           H  
ATOM   4750  HA3 GLY B  36      21.172  20.981  50.678  1.00 98.08           H  
ATOM   4751  N   LEU B  37      22.112  18.386  50.372  1.00 98.54           N  
ATOM   4752  CA  LEU B  37      21.961  16.935  50.233  1.00 98.54           C  
ATOM   4753  C   LEU B  37      20.511  16.471  50.396  1.00 98.54           C  
ATOM   4754  O   LEU B  37      20.084  15.574  49.675  1.00 98.54           O  
ATOM   4755  CB  LEU B  37      22.857  16.243  51.269  1.00 98.54           C  
ATOM   4756  CG  LEU B  37      24.246  15.921  50.709  1.00 98.54           C  
ATOM   4757  CD1 LEU B  37      25.214  15.699  51.858  1.00 98.54           C  
ATOM   4758  CD2 LEU B  37      24.225  14.649  49.865  1.00 98.54           C  
ATOM   4759  H   LEU B  37      22.629  18.753  51.157  1.00 98.54           H  
ATOM   4760  HA  LEU B  37      22.261  16.641  49.227  1.00 98.54           H  
ATOM   4761  HB2 LEU B  37      22.943  16.874  52.155  1.00 98.54           H  
ATOM   4762  HB3 LEU B  37      22.394  15.308  51.586  1.00 98.54           H  
ATOM   4763  HG  LEU B  37      24.608  16.755  50.108  1.00 98.54           H  
ATOM   4764 HD11 LEU B  37      25.336  16.626  52.418  1.00 98.54           H  
ATOM   4765 HD12 LEU B  37      24.840  14.912  52.512  1.00 98.54           H  
ATOM   4766 HD13 LEU B  37      26.173  15.401  51.434  1.00 98.54           H  
ATOM   4767 HD21 LEU B  37      25.218  14.450  49.463  1.00 98.54           H  
ATOM   4768 HD22 LEU B  37      23.899  13.796  50.461  1.00 98.54           H  
ATOM   4769 HD23 LEU B  37      23.537  14.786  49.030  1.00 98.54           H  
ATOM   4770  N   LEU B  38      19.767  17.078  51.324  1.00 98.90           N  
ATOM   4771  CA  LEU B  38      18.352  16.764  51.512  1.00 98.90           C  
ATOM   4772  C   LEU B  38      17.520  17.225  50.311  1.00 98.90           C  
ATOM   4773  O   LEU B  38      16.672  16.471  49.850  1.00 98.90           O  
ATOM   4774  CB  LEU B  38      17.834  17.364  52.828  1.00 98.90           C  
ATOM   4775  CG  LEU B  38      18.447  16.776  54.112  1.00 98.90           C  
ATOM   4776  CD1 LEU B  38      17.740  17.376  55.329  1.00 98.90           C  
ATOM   4777  CD2 LEU B  38      18.298  15.258  54.173  1.00 98.90           C  
ATOM   4778  H   LEU B  38      20.168  17.838  51.855  1.00 98.90           H  
ATOM   4779  HA  LEU B  38      18.230  15.682  51.561  1.00 98.90           H  
ATOM   4780  HB2 LEU B  38      16.760  17.184  52.861  1.00 98.90           H  
ATOM   4781  HB3 LEU B  38      17.998  18.441  52.816  1.00 98.90           H  
ATOM   4782  HG  LEU B  38      19.505  17.033  54.161  1.00 98.90           H  
ATOM   4783 HD11 LEU B  38      16.688  17.089  55.329  1.00 98.90           H  
ATOM   4784 HD12 LEU B  38      17.802  18.464  55.298  1.00 98.90           H  
ATOM   4785 HD13 LEU B  38      18.206  17.016  56.246  1.00 98.90           H  
ATOM   4786 HD21 LEU B  38      18.569  14.886  55.162  1.00 98.90           H  
ATOM   4787 HD22 LEU B  38      17.258  15.000  53.975  1.00 98.90           H  
ATOM   4788 HD23 LEU B  38      18.940  14.778  53.435  1.00 98.90           H  
ATOM   4789  N   ASP B  39      17.825  18.398  49.750  1.00 98.93           N  
ATOM   4790  CA  ASP B  39      17.156  18.910  48.548  1.00 98.93           C  
ATOM   4791  C   ASP B  39      17.418  18.010  47.334  1.00 98.93           C  
ATOM   4792  O   ASP B  39      16.519  17.772  46.529  1.00 98.93           O  
ATOM   4793  CB  ASP B  39      17.624  20.349  48.275  1.00 98.93           C  
ATOM   4794  CG  ASP B  39      17.477  21.214  49.526  1.00 98.93           C  
ATOM   4795  OD1 ASP B  39      16.330  21.406  49.987  1.00 98.93           O  
ATOM   4796  OD2 ASP B  39      18.520  21.553  50.124  1.00 98.93           O1-
ATOM   4797  H   ASP B  39      18.520  18.992  50.180  1.00 98.93           H  
ATOM   4798  HA  ASP B  39      16.081  18.927  48.722  1.00 98.93           H  
ATOM   4799  HB2 ASP B  39      17.029  20.774  47.468  1.00 98.93           H  
ATOM   4800  HB3 ASP B  39      18.668  20.338  47.961  1.00 98.93           H  
ATOM   4801  N   ALA B  40      18.625  17.446  47.233  1.00 98.96           N  
ATOM   4802  CA  ALA B  40      18.989  16.496  46.189  1.00 98.96           C  
ATOM   4803  C   ALA B  40      18.182  15.192  46.245  1.00 98.96           C  
ATOM   4804  O   ALA B  40      17.616  14.773  45.233  1.00 98.96           O  
ATOM   4805  CB  ALA B  40      20.491  16.238  46.273  1.00 98.96           C  
ATOM   4806  H   ALA B  40      19.341  17.745  47.879  1.00 98.96           H  
ATOM   4807  HA  ALA B  40      18.780  16.945  45.218  1.00 98.96           H  
ATOM   4808  HB1 ALA B  40      21.017  17.179  46.111  1.00 98.96           H  
ATOM   4809  HB2 ALA B  40      20.760  15.826  47.246  1.00 98.96           H  
ATOM   4810  HB3 ALA B  40      20.777  15.527  45.497  1.00 98.96           H  
ATOM   4811  N   VAL B  41      18.118  14.539  47.410  1.00 98.97           N  
ATOM   4812  CA  VAL B  41      17.388  13.265  47.535  1.00 98.97           C  
ATOM   4813  C   VAL B  41      15.875  13.469  47.477  1.00 98.97           C  
ATOM   4814  O   VAL B  41      15.190  12.674  46.840  1.00 98.97           O  
ATOM   4815  CB  VAL B  41      17.801  12.450  48.772  1.00 98.97           C  
ATOM   4816  CG1 VAL B  41      19.281  12.069  48.705  1.00 98.97           C  
ATOM   4817  CG2 VAL B  41      17.556  13.169  50.100  1.00 98.97           C  
ATOM   4818  H   VAL B  41      18.576  14.935  48.219  1.00 98.97           H  
ATOM   4819  HA  VAL B  41      17.633  12.655  46.665  1.00 98.97           H  
ATOM   4820  HB  VAL B  41      17.230  11.521  48.770  1.00 98.97           H  
ATOM   4821 HG11 VAL B  41      19.481  11.534  47.777  1.00 98.97           H  
ATOM   4822 HG12 VAL B  41      19.528  11.414  49.541  1.00 98.97           H  
ATOM   4823 HG13 VAL B  41      19.898  12.965  48.755  1.00 98.97           H  
ATOM   4824 HG21 VAL B  41      18.158  14.076  50.149  1.00 98.97           H  
ATOM   4825 HG22 VAL B  41      16.504  13.436  50.195  1.00 98.97           H  
ATOM   4826 HG23 VAL B  41      17.822  12.516  50.930  1.00 98.97           H  
ATOM   4827  N   GLU B  42      15.362  14.554  48.063  1.00 98.97           N  
ATOM   4828  CA  GLU B  42      13.954  14.937  47.956  1.00 98.97           C  
ATOM   4829  C   GLU B  42      13.586  15.215  46.497  1.00 98.97           C  
ATOM   4830  O   GLU B  42      12.665  14.598  45.972  1.00 98.97           O  
ATOM   4831  CB  GLU B  42      13.692  16.169  48.840  1.00 98.97           C  
ATOM   4832  CG  GLU B  42      12.215  16.583  48.850  1.00 98.97           C  
ATOM   4833  CD  GLU B  42      11.944  17.874  49.633  1.00 98.97           C  
ATOM   4834  OE1 GLU B  42      10.759  18.290  49.628  1.00 98.97           O  
ATOM   4835  OE2 GLU B  42      12.890  18.438  50.237  1.00 98.97           O1-
ATOM   4836  H   GLU B  42      15.974  15.175  48.571  1.00 98.97           H  
ATOM   4837  HA  GLU B  42      13.328  14.115  48.306  1.00 98.97           H  
ATOM   4838  HB2 GLU B  42      13.994  15.942  49.862  1.00 98.97           H  
ATOM   4839  HB3 GLU B  42      14.295  17.000  48.474  1.00 98.97           H  
ATOM   4840  HG2 GLU B  42      11.636  15.775  49.296  1.00 98.97           H  
ATOM   4841  HG3 GLU B  42      11.872  16.727  47.825  1.00 98.97           H  
ATOM   4842  N   GLY B  43      14.335  16.083  45.809  1.00 98.95           N  
ATOM   4843  CA  GLY B  43      14.083  16.438  44.413  1.00 98.95           C  
ATOM   4844  C   GLY B  43      14.115  15.231  43.477  1.00 98.95           C  
ATOM   4845  O   GLY B  43      13.240  15.098  42.624  1.00 98.95           O  
ATOM   4846  H   GLY B  43      15.093  16.554  46.284  1.00 98.95           H  
ATOM   4847  HA2 GLY B  43      14.848  17.143  44.089  1.00 98.95           H  
ATOM   4848  HA3 GLY B  43      13.106  16.913  44.332  1.00 98.95           H  
ATOM   4849  N   ALA B  44      15.068  14.314  43.669  1.00 98.96           N  
ATOM   4850  CA  ALA B  44      15.127  13.074  42.900  1.00 98.96           C  
ATOM   4851  C   ALA B  44      13.885  12.194  43.117  1.00 98.96           C  
ATOM   4852  O   ALA B  44      13.297  11.714  42.145  1.00 98.96           O  
ATOM   4853  CB  ALA B  44      16.404  12.322  43.282  1.00 98.96           C  
ATOM   4854  H   ALA B  44      15.766  14.477  44.380  1.00 98.96           H  
ATOM   4855  HA  ALA B  44      15.173  13.320  41.839  1.00 98.96           H  
ATOM   4856  HB1 ALA B  44      16.461  11.393  42.715  1.00 98.96           H  
ATOM   4857  HB2 ALA B  44      17.277  12.932  43.047  1.00 98.96           H  
ATOM   4858  HB3 ALA B  44      16.393  12.097  44.348  1.00 98.96           H  
ATOM   4859  N   VAL B  45      13.468  11.987  44.369  1.00 98.95           N  
ATOM   4860  CA  VAL B  45      12.305  11.141  44.685  1.00 98.95           C  
ATOM   4861  C   VAL B  45      11.003  11.784  44.214  1.00 98.95           C  
ATOM   4862  O   VAL B  45      10.157  11.080  43.675  1.00 98.95           O  
ATOM   4863  CB  VAL B  45      12.272  10.787  46.182  1.00 98.95           C  
ATOM   4864  CG1 VAL B  45      10.986  10.065  46.601  1.00 98.95           C  
ATOM   4865  CG2 VAL B  45      13.434   9.839  46.510  1.00 98.95           C  
ATOM   4866  H   VAL B  45      13.961  12.431  45.130  1.00 98.95           H  
ATOM   4867  HA  VAL B  45      12.393  10.207  44.129  1.00 98.95           H  
ATOM   4868  HB  VAL B  45      12.374  11.698  46.772  1.00 98.95           H  
ATOM   4869 HG11 VAL B  45      10.127  10.729  46.508  1.00 98.95           H  
ATOM   4870 HG12 VAL B  45      10.822   9.191  45.972  1.00 98.95           H  
ATOM   4871 HG13 VAL B  45      11.057   9.753  47.644  1.00 98.95           H  
ATOM   4872 HG21 VAL B  45      13.423   9.606  47.575  1.00 98.95           H  
ATOM   4873 HG22 VAL B  45      14.388  10.306  46.265  1.00 98.95           H  
ATOM   4874 HG23 VAL B  45      13.332   8.915  45.942  1.00 98.95           H  
ATOM   4875  N   ARG B  46      10.866  13.112  44.306  1.00 98.91           N  
ATOM   4876  CA  ARG B  46       9.683  13.831  43.812  1.00 98.91           C  
ATOM   4877  C   ARG B  46       9.427  13.618  42.324  1.00 98.91           C  
ATOM   4878  O   ARG B  46       8.292  13.373  41.949  1.00 98.91           O  
ATOM   4879  CB  ARG B  46       9.814  15.323  44.093  1.00 98.91           C  
ATOM   4880  CG  ARG B  46       9.587  15.642  45.575  1.00 98.91           C  
ATOM   4881  CD  ARG B  46       9.651  17.153  45.758  1.00 98.91           C  
ATOM   4882  NE  ARG B  46       8.442  17.769  45.189  1.00 98.91           N  
ATOM   4883  CZ  ARG B  46       8.231  19.042  44.972  1.00 98.91           C  
ATOM   4884  NH1 ARG B  46       9.093  19.952  45.344  1.00 98.91           N1+
ATOM   4885  NH2 ARG B  46       7.135  19.401  44.372  1.00 98.91           N  
ATOM   4886  H   ARG B  46      11.592  13.635  44.775  1.00 98.91           H  
ATOM   4887  HA  ARG B  46       8.796  13.456  44.325  1.00 98.91           H  
ATOM   4888  HB2 ARG B  46       9.061  15.842  43.499  1.00 98.91           H  
ATOM   4889  HB3 ARG B  46      10.797  15.674  43.779  1.00 98.91           H  
ATOM   4890  HG2 ARG B  46       8.612  15.271  45.892  1.00 98.91           H  
ATOM   4891  HG3 ARG B  46      10.346  15.168  46.197  1.00 98.91           H  
ATOM   4892  HD2 ARG B  46       9.732  17.383  46.821  1.00 98.91           H  
ATOM   4893  HD3 ARG B  46      10.545  17.533  45.263  1.00 98.91           H  
ATOM   4894  HE  ARG B  46       7.723  17.131  44.877  1.00 98.91           H  
ATOM   4895 HH11 ARG B  46       9.885  19.631  45.882  1.00 98.91           H  
ATOM   4896 HH12 ARG B  46       8.913  20.933  45.189  1.00 98.91           H  
ATOM   4897 HH21 ARG B  46       6.956  20.359  44.106  1.00 98.91           H  
ATOM   4898 HH22 ARG B  46       6.482  18.671  44.125  1.00 98.91           H  
ATOM   4899  N   VAL B  47      10.469  13.621  41.486  1.00 98.89           N  
ATOM   4900  CA  VAL B  47      10.323  13.316  40.044  1.00 98.89           C  
ATOM   4901  C   VAL B  47       9.699  11.933  39.821  1.00 98.89           C  
ATOM   4902  O   VAL B  47       8.928  11.740  38.885  1.00 98.89           O  
ATOM   4903  CB  VAL B  47      11.686  13.395  39.326  1.00 98.89           C  
ATOM   4904  CG1 VAL B  47      11.628  12.925  37.866  1.00 98.89           C  
ATOM   4905  CG2 VAL B  47      12.227  14.829  39.310  1.00 98.89           C  
ATOM   4906  H   VAL B  47      11.381  13.847  41.858  1.00 98.89           H  
ATOM   4907  HA  VAL B  47       9.647  14.043  39.595  1.00 98.89           H  
ATOM   4908  HB  VAL B  47      12.401  12.766  39.855  1.00 98.89           H  
ATOM   4909 HG11 VAL B  47      10.816  13.430  37.342  1.00 98.89           H  
ATOM   4910 HG12 VAL B  47      12.564  13.152  37.354  1.00 98.89           H  
ATOM   4911 HG13 VAL B  47      11.468  11.847  37.818  1.00 98.89           H  
ATOM   4912 HG21 VAL B  47      12.280  15.230  40.323  1.00 98.89           H  
ATOM   4913 HG22 VAL B  47      13.227  14.836  38.875  1.00 98.89           H  
ATOM   4914 HG23 VAL B  47      11.571  15.464  38.716  1.00 98.89           H  
ATOM   4915  N   LEU B  48      10.026  10.966  40.681  1.00 98.11           N  
ATOM   4916  CA  LEU B  48       9.478   9.613  40.603  1.00 98.11           C  
ATOM   4917  C   LEU B  48       8.058   9.540  41.180  1.00 98.11           C  
ATOM   4918  O   LEU B  48       7.229   8.835  40.618  1.00 98.11           O  
ATOM   4919  CB  LEU B  48      10.439   8.624  41.287  1.00 98.11           C  
ATOM   4920  CG  LEU B  48      11.863   8.608  40.702  1.00 98.11           C  
ATOM   4921  CD1 LEU B  48      12.801   7.716  41.511  1.00 98.11           C  
ATOM   4922  CD2 LEU B  48      11.889   8.099  39.263  1.00 98.11           C  
ATOM   4923  H   LEU B  48      10.586  11.207  41.486  1.00 98.11           H  
ATOM   4924  HA  LEU B  48       9.379   9.335  39.554  1.00 98.11           H  
ATOM   4925  HB2 LEU B  48      10.498   8.870  42.348  1.00 98.11           H  
ATOM   4926  HB3 LEU B  48      10.011   7.626  41.193  1.00 98.11           H  
ATOM   4927  HG  LEU B  48      12.271   9.619  40.722  1.00 98.11           H  
ATOM   4928 HD11 LEU B  48      13.820   7.834  41.144  1.00 98.11           H  
ATOM   4929 HD12 LEU B  48      12.774   8.012  42.560  1.00 98.11           H  
ATOM   4930 HD13 LEU B  48      12.507   6.671  41.402  1.00 98.11           H  
ATOM   4931 HD21 LEU B  48      11.522   7.074  39.216  1.00 98.11           H  
ATOM   4932 HD22 LEU B  48      11.248   8.734  38.649  1.00 98.11           H  
ATOM   4933 HD23 LEU B  48      12.904   8.151  38.869  1.00 98.11           H  
ATOM   4934  N   GLU B  49       7.763  10.292  42.245  1.00 98.09           N  
ATOM   4935  CA  GLU B  49       6.410  10.440  42.805  1.00 98.09           C  
ATOM   4936  C   GLU B  49       5.437  11.157  41.860  1.00 98.09           C  
ATOM   4937  O   GLU B  49       4.237  10.907  41.903  1.00 98.09           O  
ATOM   4938  CB  GLU B  49       6.470  11.257  44.102  1.00 98.09           C  
ATOM   4939  CG  GLU B  49       7.097  10.514  45.286  1.00 98.09           C
[truncated: 280,536 more chars]
