# Supplementary material for: The effects of nature‐inspired amino acid substitutions on structural and biochemical properties of the E. coli L‐asparaginase EcAIII
Source: Protein Sci. 2023 Jun 1;32(6):e4647. doi: 10.1002/pro.4647 (PMC10204187; doi:10.1002/pro.4647)
Supplement: Supplementary file 6 — DATA S3. Supporting Information. [file PRO-32-e4647-s004.zip › predicted_structures_of_orthologs_PDB_files/W/PFTR01000010.1_4.pdb]

ATOM      1  N   MET A   1     -35.136  12.974   6.515  1.00 27.10           N  
ATOM      2  H   MET A   1     -35.807  13.651   6.849  1.00 27.10           H  
ATOM      3  H2  MET A   1     -35.596  12.347   5.870  1.00 27.10           H  
ATOM      4  H3  MET A   1     -34.809  12.441   7.308  1.00 27.10           H  
ATOM      5  CA  MET A   1     -34.012  13.671   5.856  1.00 27.10           C  
ATOM      6  HA  MET A   1     -33.288  12.923   5.532  1.00 27.10           H  
ATOM      7  C   MET A   1     -33.340  14.564   6.888  1.00 27.10           C  
ATOM      8  CB  MET A   1     -34.496  14.443   4.606  1.00 27.10           C  
ATOM      9  HB2 MET A   1     -35.312  13.876   4.159  1.00 27.10           H  
ATOM     10  HB3 MET A   1     -34.893  15.421   4.878  1.00 27.10           H  
ATOM     11  O   MET A   1     -33.854  15.633   7.190  1.00 27.10           O  
ATOM     12  CG  MET A   1     -33.431  14.604   3.512  1.00 27.10           C  
ATOM     13  HG2 MET A   1     -32.991  13.628   3.307  1.00 27.10           H  
ATOM     14  HG3 MET A   1     -32.643  15.266   3.871  1.00 27.10           H  
ATOM     15  SD  MET A   1     -34.117  15.257   1.960  1.00 27.10           S  
ATOM     16  CE  MET A   1     -32.700  15.095   0.827  1.00 27.10           C  
ATOM     17  HE1 MET A   1     -31.928  15.839   1.026  1.00 27.10           H  
ATOM     18  HE2 MET A   1     -32.264  14.102   0.933  1.00 27.10           H  
ATOM     19  HE3 MET A   1     -33.047  15.212  -0.200  1.00 27.10           H  
ATOM     20  N   ILE A   2     -32.205  14.114   7.429  1.00 34.45           N  
ATOM     21  H   ILE A   2     -31.885  13.179   7.221  1.00 34.45           H  
ATOM     22  CA  ILE A   2     -31.166  14.996   7.973  1.00 34.45           C  
ATOM     23  HA  ILE A   2     -31.608  15.747   8.627  1.00 34.45           H  
ATOM     24  C   ILE A   2     -30.569  15.681   6.741  1.00 34.45           C  
ATOM     25  CB  ILE A   2     -30.126  14.180   8.783  1.00 34.45           C  
ATOM     26  HB  ILE A   2     -29.726  13.392   8.145  1.00 34.45           H  
ATOM     27  O   ILE A   2     -29.663  15.176   6.091  1.00 34.45           O  
ATOM     28  CG1 ILE A   2     -30.812  13.518  10.002  1.00 34.45           C  
ATOM     29 HG12 ILE A   2     -31.188  14.291  10.674  1.00 34.45           H  
ATOM     30 HG13 ILE A   2     -31.662  12.925   9.665  1.00 34.45           H  
ATOM     31  CG2 ILE A   2     -28.953  15.070   9.236  1.00 34.45           C  
ATOM     32 HG21 ILE A   2     -29.298  15.833   9.934  1.00 34.45           H  
ATOM     33 HG22 ILE A   2     -28.196  14.462   9.731  1.00 34.45           H  
ATOM     34 HG23 ILE A   2     -28.460  15.542   8.386  1.00 34.45           H  
ATOM     35  CD1 ILE A   2     -29.902  12.575  10.797  1.00 34.45           C  
ATOM     36 HD11 ILE A   2     -29.438  11.849  10.129  1.00 34.45           H  
ATOM     37 HD12 ILE A   2     -30.495  12.042  11.540  1.00 34.45           H  
ATOM     38 HD13 ILE A   2     -29.127  13.137  11.319  1.00 34.45           H  
ATOM     39  N   LYS A   3     -31.227  16.751   6.291  1.00 38.61           N  
ATOM     40  H   LYS A   3     -32.031  17.061   6.817  1.00 38.61           H  
ATOM     41  CA  LYS A   3     -30.955  17.367   4.983  1.00 38.61           C  
ATOM     42  HA  LYS A   3     -30.710  16.573   4.278  1.00 38.61           H  
ATOM     43  C   LYS A   3     -29.723  18.274   5.006  1.00 38.61           C  
ATOM     44  CB  LYS A   3     -32.229  18.084   4.504  1.00 38.61           C  
ATOM     45  HB2 LYS A   3     -32.258  19.099   4.901  1.00 38.61           H  
ATOM     46  HB3 LYS A   3     -33.096  17.549   4.891  1.00 38.61           H  
ATOM     47  O   LYS A   3     -29.183  18.580   3.952  1.00 38.61           O  
ATOM     48  CG  LYS A   3     -32.346  18.122   2.976  1.00 38.61           C  
ATOM     49  HG2 LYS A   3     -32.104  17.132   2.591  1.00 38.61           H  
ATOM     50  HG3 LYS A   3     -31.622  18.830   2.574  1.00 38.61           H  
ATOM     51  CD  LYS A   3     -33.762  18.528   2.529  1.00 38.61           C  
ATOM     52  HD2 LYS A   3     -34.496  17.894   3.026  1.00 38.61           H  
ATOM     53  HD3 LYS A   3     -33.939  19.560   2.832  1.00 38.61           H  
ATOM     54  CE  LYS A   3     -33.932  18.408   1.006  1.00 38.61           C  
ATOM     55  HE2 LYS A   3     -33.684  17.394   0.691  1.00 38.61           H  
ATOM     56  HE3 LYS A   3     -33.214  19.080   0.535  1.00 38.61           H  
ATOM     57  NZ  LYS A   3     -35.306  18.756   0.566  1.00 38.61           N  
ATOM     58  HZ1 LYS A   3     -35.532  19.702   0.839  1.00 38.61           H  
ATOM     59  HZ2 LYS A   3     -35.379  18.708  -0.441  1.00 38.61           H  
ATOM     60  HZ3 LYS A   3     -35.989  18.130   0.968  1.00 38.61           H  
ATOM     61  N   LYS A   4     -29.251  18.650   6.202  1.00 43.69           N  
ATOM     62  H   LYS A   4     -29.744  18.331   7.023  1.00 43.69           H  
ATOM     63  CA  LYS A   4     -28.065  19.501   6.383  1.00 43.69           C  
ATOM     64  HA  LYS A   4     -28.195  20.426   5.822  1.00 43.69           H  
ATOM     65  C   LYS A   4     -26.774  18.878   5.827  1.00 43.69           C  
ATOM     66  CB  LYS A   4     -27.876  19.848   7.872  1.00 43.69           C  
ATOM     67  HB2 LYS A   4     -26.868  20.243   7.996  1.00 43.69           H  
ATOM     68  HB3 LYS A   4     -27.949  18.943   8.477  1.00 43.69           H  
ATOM     69  O   LYS A   4     -25.836  19.612   5.529  1.00 43.69           O  
ATOM     70  CG  LYS A   4     -28.859  20.910   8.397  1.00 43.69           C  
ATOM     71  HG2 LYS A   4     -28.840  21.773   7.732  1.00 43.69           H  
ATOM     72  HG3 LYS A   4     -29.869  20.500   8.421  1.00 43.69           H  
ATOM     73  CD  LYS A   4     -28.443  21.360   9.809  1.00 43.69           C  
ATOM     74  HD2 LYS A   4     -27.409  21.700   9.776  1.00 43.69           H  
ATOM     75  HD3 LYS A   4     -28.504  20.508  10.487  1.00 43.69           H  
ATOM     76  CE  LYS A   4     -29.321  22.503  10.336  1.00 43.69           C  
ATOM     77  HE2 LYS A   4     -29.290  23.322   9.617  1.00 43.69           H  
ATOM     78  HE3 LYS A   4     -30.352  22.156  10.405  1.00 43.69           H  
ATOM     79  NZ  LYS A   4     -28.849  22.981  11.663  1.00 43.69           N  
ATOM     80  HZ1 LYS A   4     -27.897  23.315  11.600  1.00 43.69           H  
ATOM     81  HZ2 LYS A   4     -28.868  22.239  12.348  1.00 43.69           H  
ATOM     82  HZ3 LYS A   4     -29.419  23.743  12.000  1.00 43.69           H  
ATOM     83  N   SER A   5     -26.697  17.551   5.677  1.00 50.80           N  
ATOM     84  H   SER A   5     -27.495  16.973   5.901  1.00 50.80           H  
ATOM     85  CA  SER A   5     -25.432  16.874   5.347  1.00 50.80           C  
ATOM     86  HA  SER A   5     -24.664  17.218   6.040  1.00 50.80           H  
ATOM     87  C   SER A   5     -24.921  17.163   3.932  1.00 50.80           C  
ATOM     88  CB  SER A   5     -25.567  15.362   5.537  1.00 50.80           C  
ATOM     89  HB2 SER A   5     -25.912  15.151   6.549  1.00 50.80           H  
ATOM     90  HB3 SER A   5     -24.590  14.898   5.402  1.00 50.80           H  
ATOM     91  O   SER A   5     -23.712  17.236   3.710  1.00 50.80           O  
ATOM     92  OG  SER A   5     -26.474  14.815   4.596  1.00 50.80           O  
ATOM     93  HG  SER A   5     -26.527  13.875   4.787  1.00 50.80           H  
ATOM     94  N   LYS A   6     -25.811  17.352   2.947  1.00 53.88           N  
ATOM     95  H   LYS A   6     -26.793  17.297   3.175  1.00 53.88           H  
ATOM     96  CA  LYS A   6     -25.392  17.647   1.565  1.00 53.88           C  
ATOM     97  HA  LYS A   6     -24.479  17.089   1.355  1.00 53.88           H  
ATOM     98  C   LYS A   6     -24.943  19.094   1.347  1.00 53.88           C  
ATOM     99  CB  LYS A   6     -26.448  17.201   0.538  1.00 53.88           C  
ATOM    100  HB2 LYS A   6     -26.308  17.774  -0.378  1.00 53.88           H  
ATOM    101  HB3 LYS A   6     -27.450  17.405   0.914  1.00 53.88           H  
ATOM    102  O   LYS A   6     -24.330  19.348   0.323  1.00 53.88           O  
ATOM    103  CG  LYS A   6     -26.292  15.710   0.193  1.00 53.88           C  
ATOM    104  HG2 LYS A   6     -25.249  15.509  -0.053  1.00 53.88           H  
ATOM    105  HG3 LYS A   6     -26.569  15.107   1.058  1.00 53.88           H  
ATOM    106  CD  LYS A   6     -27.157  15.316  -1.013  1.00 53.88           C  
ATOM    107  HD2 LYS A   6     -28.208  15.459  -0.763  1.00 53.88           H  
ATOM    108  HD3 LYS A   6     -26.899  15.957  -1.855  1.00 53.88           H  
ATOM    109  CE  LYS A   6     -26.895  13.850  -1.386  1.00 53.88           C  
ATOM    110  HE2 LYS A   6     -27.170  13.218  -0.542  1.00 53.88           H  
ATOM    111  HE3 LYS A   6     -25.825  13.726  -1.552  1.00 53.88           H  
ATOM    112  NZ  LYS A   6     -27.641  13.441  -2.604  1.00 53.88           N  
ATOM    113  HZ1 LYS A   6     -27.428  12.481  -2.835  1.00 53.88           H  
ATOM    114  HZ2 LYS A   6     -28.638  13.524  -2.466  1.00 53.88           H  
ATOM    115  HZ3 LYS A   6     -27.369  14.015  -3.390  1.00 53.88           H  
ATOM    116  N   GLU A   7     -25.178  19.995   2.299  1.00 68.24           N  
ATOM    117  H   GLU A   7     -25.670  19.711   3.134  1.00 68.24           H  
ATOM    118  CA  GLU A   7     -24.809  21.418   2.182  1.00 68.24           C  
ATOM    119  HA  GLU A   7     -24.335  21.587   1.216  1.00 68.24           H  
ATOM    120  C   GLU A   7     -23.760  21.855   3.211  1.00 68.24           C  
ATOM    121  CB  GLU A   7     -26.060  22.304   2.217  1.00 68.24           C  
ATOM    122  HB2 GLU A   7     -26.587  22.170   3.162  1.00 68.24           H  
ATOM    123  HB3 GLU A   7     -25.740  23.343   2.128  1.00 68.24           H  
ATOM    124  O   GLU A   7     -23.603  23.037   3.499  1.00 68.24           O  
ATOM    125  CG  GLU A   7     -26.996  21.976   1.045  1.00 68.24           C  
ATOM    126  HG2 GLU A   7     -27.476  21.016   1.234  1.00 68.24           H  
ATOM    127  HG3 GLU A   7     -26.399  21.877   0.138  1.00 68.24           H  
ATOM    128  CD  GLU A   7     -28.073  23.039   0.796  1.00 68.24           C  
ATOM    129  OE1 GLU A   7     -28.908  22.775  -0.100  1.00 68.24           O  
ATOM    130  OE2 GLU A   7     -28.093  24.066   1.509  1.00 68.24           O  
ATOM    131  N   SER A   8     -23.026  20.901   3.780  1.00 92.65           N  
ATOM    132  H   SER A   8     -23.146  19.943   3.485  1.00 92.65           H  
ATOM    133  CA  SER A   8     -21.972  21.182   4.751  1.00 92.65           C  
ATOM    134  HA  SER A   8     -21.744  22.247   4.733  1.00 92.65           H  
ATOM    135  C   SER A   8     -20.677  20.461   4.402  1.00 92.65           C  
ATOM    136  CB  SER A   8     -22.440  20.862   6.171  1.00 92.65           C  
ATOM    137  HB2 SER A   8     -23.197  21.587   6.472  1.00 92.65           H  
ATOM    138  HB3 SER A   8     -21.591  20.952   6.848  1.00 92.65           H  
ATOM    139  O   SER A   8     -20.672  19.388   3.793  1.00 92.65           O  
ATOM    140  OG  SER A   8     -22.988  19.560   6.249  1.00 92.65           O  
ATOM    141  HG  SER A   8     -23.889  19.634   5.926  1.00 92.65           H  
ATOM    142  N   PHE A   9     -19.567  21.083   4.792  1.00 98.30           N  
ATOM    143  H   PHE A   9     -19.654  21.935   5.327  1.00 98.30           H  
ATOM    144  CA  PHE A   9     -18.234  20.504   4.703  1.00 98.30           C  
ATOM    145  HA  PHE A   9     -18.247  19.692   3.975  1.00 98.30           H  
ATOM    146  C   PHE A   9     -17.826  19.920   6.055  1.00 98.30           C  
ATOM    147  CB  PHE A   9     -17.228  21.558   4.216  1.00 98.30           C  
ATOM    148  HB2 PHE A   9     -16.284  21.059   3.997  1.00 98.30           H  
ATOM    149  HB3 PHE A   9     -17.584  21.988   3.280  1.00 98.30           H  
ATOM    150  O   PHE A   9     -18.302  20.359   7.100  1.00 98.30           O  
ATOM    151  CG  PHE A   9     -16.956  22.669   5.214  1.00 98.30           C  
ATOM    152  CD1 PHE A   9     -17.717  23.849   5.171  1.00 98.30           C  
ATOM    153  HD1 PHE A   9     -18.473  23.981   4.411  1.00 98.30           H  
ATOM    154  CD2 PHE A   9     -15.969  22.509   6.208  1.00 98.30           C  
ATOM    155  HD2 PHE A   9     -15.389  21.599   6.259  1.00 98.30           H  
ATOM    156  CE1 PHE A   9     -17.524  24.850   6.135  1.00 98.30           C  
ATOM    157  HE1 PHE A   9     -18.135  25.740   6.120  1.00 98.30           H  
ATOM    158  CE2 PHE A   9     -15.769  23.512   7.170  1.00 98.30           C  
ATOM    159  HE2 PHE A   9     -15.039  23.371   7.953  1.00 98.30           H  
ATOM    160  CZ  PHE A   9     -16.564  24.671   7.141  1.00 98.30           C  
ATOM    161  HZ  PHE A   9     -16.486  25.415   7.920  1.00 98.30           H  
ATOM    162  N   SER A  10     -16.888  18.984   6.024  1.00 98.28           N  
ATOM    163  H   SER A  10     -16.513  18.717   5.125  1.00 98.28           H  
ATOM    164  CA  SER A  10     -16.262  18.420   7.218  1.00 98.28           C  
ATOM    165  HA  SER A  10     -16.441  19.077   8.069  1.00 98.28           H  
ATOM    166  C   SER A  10     -14.756  18.332   7.000  1.00 98.28           C  
ATOM    167  CB  SER A  10     -16.878  17.056   7.538  1.00 98.28           C  
ATOM    168  HB2 SER A  10     -16.266  16.523   8.266  1.00 98.28           H  
ATOM    169  HB3 SER A  10     -16.933  16.457   6.630  1.00 98.28           H  
ATOM    170  O   SER A  10     -14.306  18.083   5.882  1.00 98.28           O  
ATOM    171  OG  SER A  10     -18.175  17.234   8.066  1.00 98.28           O  
ATOM    172  HG  SER A  10     -18.485  16.379   8.374  1.00 98.28           H  
ATOM    173  N   LEU A  11     -13.970  18.562   8.046  1.00 98.76           N  
ATOM    174  H   LEU A  11     -14.411  18.770   8.931  1.00 98.76           H  
ATOM    175  CA  LEU A  11     -12.509  18.567   8.009  1.00 98.76           C  
ATOM    176  HA  LEU A  11     -12.157  17.937   7.192  1.00 98.76           H  
ATOM    177  C   LEU A  11     -11.970  18.016   9.326  1.00 98.76           C  
ATOM    178  CB  LEU A  11     -12.029  20.013   7.781  1.00 98.76           C  
ATOM    179  HB2 LEU A  11     -12.499  20.646   8.534  1.00 98.76           H  
ATOM    180  HB3 LEU A  11     -12.379  20.343   6.803  1.00 98.76           H  
ATOM    181  O   LEU A  11     -12.354  18.499  10.383  1.00 98.76           O  
ATOM    182  CG  LEU A  11     -10.504  20.225   7.867  1.00 98.76           C  
ATOM    183  HG  LEU A  11     -10.130  19.858   8.823  1.00 98.76           H  
ATOM    184  CD1 LEU A  11      -9.739  19.534   6.740  1.00 98.76           C  
ATOM    185 HD11 LEU A  11     -10.099  19.887   5.773  1.00 98.76           H  
ATOM    186 HD12 LEU A  11      -9.869  18.454   6.810  1.00 98.76           H  
ATOM    187 HD13 LEU A  11      -8.675  19.753   6.830  1.00 98.76           H  
ATOM    188  CD2 LEU A  11     -10.202  21.717   7.783  1.00 98.76           C  
ATOM    189 HD21 LEU A  11     -10.688  22.241   8.607  1.00 98.76           H  
ATOM    190 HD22 LEU A  11     -10.571  22.113   6.837  1.00 98.76           H  
ATOM    191 HD23 LEU A  11      -9.127  21.875   7.864  1.00 98.76           H  
ATOM    192  N   ALA A  12     -11.034  17.077   9.275  1.00 98.49           N  
ATOM    193  H   ALA A  12     -10.762  16.714   8.373  1.00 98.49           H  
ATOM    194  CA  ALA A  12     -10.250  16.667  10.433  1.00 98.49           C  
ATOM    195  HA  ALA A  12     -10.398  17.384  11.241  1.00 98.49           H  
ATOM    196  C   ALA A  12      -8.760  16.683  10.099  1.00 98.49           C  
ATOM    197  CB  ALA A  12     -10.721  15.299  10.937  1.00 98.49           C  
ATOM    198  HB1 ALA A  12     -10.126  14.996  11.798  1.00 98.49           H  
ATOM    199  HB2 ALA A  12     -10.630  14.550  10.151  1.00 98.49           H  
ATOM    200  HB3 ALA A  12     -11.766  15.360  11.242  1.00 98.49           H  
ATOM    201  O   ALA A  12      -8.368  16.429   8.959  1.00 98.49           O  
ATOM    202  N   ILE A  13      -7.929  16.942  11.106  1.00 98.88           N  
ATOM    203  H   ILE A  13      -8.333  17.136  12.011  1.00 98.88           H  
ATOM    204  CA  ILE A  13      -6.469  16.892  11.016  1.00 98.88           C  
ATOM    205  HA  ILE A  13      -6.205  16.315  10.129  1.00 98.88           H  
ATOM    206  C   ILE A  13      -5.871  16.150  12.215  1.00 98.88           C  
ATOM    207  CB  ILE A  13      -5.851  18.301  10.854  1.00 98.88           C  
ATOM    208  HB  ILE A  13      -4.779  18.163  10.714  1.00 98.88           H  
ATOM    209  O   ILE A  13      -6.439  16.156  13.311  1.00 98.88           O  
ATOM    210  CG1 ILE A  13      -6.052  19.178  12.109  1.00 98.88           C  
ATOM    211 HG12 ILE A  13      -7.115  19.357  12.270  1.00 98.88           H  
ATOM    212 HG13 ILE A  13      -5.666  18.655  12.983  1.00 98.88           H  
ATOM    213  CG2 ILE A  13      -6.390  19.001   9.594  1.00 98.88           C  
ATOM    214 HG21 ILE A  13      -5.794  19.886   9.368  1.00 98.88           H  
ATOM    215 HG22 ILE A  13      -7.428  19.301   9.739  1.00 98.88           H  
ATOM    216 HG23 ILE A  13      -6.339  18.321   8.744  1.00 98.88           H  
ATOM    217  CD1 ILE A  13      -5.325  20.523  12.037  1.00 98.88           C  
ATOM    218 HD11 ILE A  13      -4.271  20.370  11.804  1.00 98.88           H  
ATOM    219 HD12 ILE A  13      -5.405  21.018  13.005  1.00 98.88           H  
ATOM    220 HD13 ILE A  13      -5.781  21.162  11.281  1.00 98.88           H  
ATOM    221  N   HIS A  14      -4.691  15.554  12.036  1.00 98.09           N  
ATOM    222  H   HIS A  14      -4.291  15.565  11.108  1.00 98.09           H  
ATOM    223  CA  HIS A  14      -3.874  15.044  13.135  1.00 98.09           C  
ATOM    224  HA  HIS A  14      -4.264  15.481  14.054  1.00 98.09           H  
ATOM    225  C   HIS A  14      -2.412  15.488  13.034  1.00 98.09           C  
ATOM    226  CB  HIS A  14      -4.000  13.518  13.289  1.00 98.09           C  
ATOM    227  HB2 HIS A  14      -3.529  13.221  14.226  1.00 98.09           H  
ATOM    228  HB3 HIS A  14      -5.057  13.263  13.368  1.00 98.09           H  
ATOM    229  O   HIS A  14      -1.802  15.474  11.969  1.00 98.09           O  
ATOM    230  CG  HIS A  14      -3.380  12.708  12.176  1.00 98.09           C  
ATOM    231  CD2 HIS A  14      -4.064  12.069  11.183  1.00 98.09           C  
ATOM    232  HD2 HIS A  14      -5.139  12.048  11.080  1.00 98.09           H  
ATOM    233  ND1 HIS A  14      -2.043  12.434  11.967  1.00 98.09           N  
ATOM    234  HD1 HIS A  14      -1.243  12.826  12.442  1.00 98.09           H  
ATOM    235  CE1 HIS A  14      -1.944  11.672  10.865  1.00 98.09           C  
ATOM    236  HE1 HIS A  14      -1.022  11.329  10.420  1.00 98.09           H  
ATOM    237  NE2 HIS A  14      -3.151  11.425  10.350  1.00 98.09           N  
ATOM    238  N   GLY A  15      -1.829  15.804  14.190  1.00 96.04           N  
ATOM    239  H   GLY A  15      -2.423  15.775  15.006  1.00 96.04           H  
ATOM    240  CA  GLY A  15      -0.402  16.058  14.412  1.00 96.04           C  
ATOM    241  HA2 GLY A  15       0.072  16.342  13.473  1.00 96.04           H  
ATOM    242  HA3 GLY A  15      -0.299  16.889  15.109  1.00 96.04           H  
ATOM    243  C   GLY A  15       0.342  14.846  14.988  1.00 96.04           C  
ATOM    244  O   GLY A  15       1.401  14.984  15.600  1.00 96.04           O  
ATOM    245  N   GLY A  16      -0.251  13.657  14.869  1.00 93.76           N  
ATOM    246  H   GLY A  16      -1.171  13.639  14.453  1.00 93.76           H  
ATOM    247  CA  GLY A  16       0.371  12.390  15.225  1.00 93.76           C  
ATOM    248  HA2 GLY A  16       0.081  11.677  14.454  1.00 93.76           H  
ATOM    249  HA3 GLY A  16       1.456  12.492  15.190  1.00 93.76           H  
ATOM    250  C   GLY A  16      -0.022  11.813  16.585  1.00 93.76           C  
ATOM    251  O   GLY A  16      -0.359  12.534  17.533  1.00 93.76           O  
ATOM    252  N   ALA A  17       0.053  10.485  16.663  1.00 91.32           N  
ATOM    253  H   ALA A  17       0.305   9.974  15.829  1.00 91.32           H  
ATOM    254  CA  ALA A  17      -0.243   9.690  17.851  1.00 91.32           C  
ATOM    255  HA  ALA A  17      -0.904  10.260  18.504  1.00 91.32           H  
ATOM    256  C   ALA A  17       1.017   9.359  18.672  1.00 91.32           C  
ATOM    257  CB  ALA A  17      -1.015   8.443  17.410  1.00 91.32           C  
ATOM    258  HB1 ALA A  17      -0.436   7.879  16.679  1.00 91.32           H  
ATOM    259  HB2 ALA A  17      -1.215   7.797  18.264  1.00 91.32           H  
ATOM    260  HB3 ALA A  17      -1.973   8.733  16.979  1.00 91.32           H  
ATOM    261  O   ALA A  17       2.142   9.404  18.176  1.00 91.32           O  
ATOM    262  N   GLY A  18       0.830   9.033  19.946  1.00 86.23           N  
ATOM    263  H   GLY A  18      -0.122   9.031  20.284  1.00 86.23           H  
ATOM    264  CA  GLY A  18       1.880   8.636  20.874  1.00 86.23           C  
ATOM    265  HA2 GLY A  18       1.421   8.107  21.709  1.00 86.23           H  
ATOM    266  HA3 GLY A  18       2.541   7.935  20.365  1.00 86.23           H  
ATOM    267  C   GLY A  18       2.728   9.778  21.453  1.00 86.23           C  
ATOM    268  O   GLY A  18       2.424  10.977  21.360  1.00 86.23           O  
ATOM    269  N   GLY A  19       3.827   9.362  22.088  1.00 81.97           N  
ATOM    270  H   GLY A  19       3.962   8.363  22.154  1.00 81.97           H  
ATOM    271  CA  GLY A  19       4.658  10.194  22.958  1.00 81.97           C  
ATOM    272  HA2 GLY A  19       5.697   9.878  22.871  1.00 81.97           H  
ATOM    273  HA3 GLY A  19       4.593  11.239  22.654  1.00 81.97           H  
ATOM    274  C   GLY A  19       4.242  10.087  24.427  1.00 81.97           C  
ATOM    275  O   GLY A  19       3.288   9.392  24.778  1.00 81.97           O  
ATOM    276  N   THR A  20       4.982  10.761  25.305  1.00 82.41           N  
ATOM    277  H   THR A  20       5.753  11.329  24.984  1.00 82.41           H  
ATOM    278  CA  THR A  20       4.673  10.780  26.738  1.00 82.41           C  
ATOM    279  HA  THR A  20       4.255   9.810  27.010  1.00 82.41           H  
ATOM    280  C   THR A  20       3.621  11.839  27.056  1.00 82.41           C  
ATOM    281  CB  THR A  20       5.931  10.980  27.598  1.00 82.41           C  
ATOM    282  HB  THR A  20       5.653  10.886  28.648  1.00 82.41           H  
ATOM    283  O   THR A  20       3.614  12.915  26.455  1.00 82.41           O  
ATOM    284  CG2 THR A  20       7.018   9.951  27.291  1.00 82.41           C  
ATOM    285 HG21 THR A  20       7.830  10.045  28.011  1.00 82.41           H  
ATOM    286 HG22 THR A  20       6.605   8.945  27.366  1.00 82.41           H  
ATOM    287 HG23 THR A  20       7.417  10.096  26.287  1.00 82.41           H  
ATOM    288  OG1 THR A  20       6.498  12.252  27.397  1.00 82.41           O  
ATOM    289  HG1 THR A  20       7.403  12.208  27.714  1.00 82.41           H  
ATOM    290  N   ILE A  21       2.765  11.561  28.046  1.00 83.92           N  
ATOM    291  H   ILE A  21       2.766  10.634  28.447  1.00 83.92           H  
ATOM    292  CA  ILE A  21       1.775  12.530  28.551  1.00 83.92           C  
ATOM    293  HA  ILE A  21       1.092  12.797  27.745  1.00 83.92           H  
ATOM    294  C   ILE A  21       2.480  13.819  28.993  1.00 83.92           C  
ATOM    295  CB  ILE A  21       0.945  11.920  29.708  1.00 83.92           C  
ATOM    296  HB  ILE A  21       1.632  11.571  30.480  1.00 83.92           H  
ATOM    297  O   ILE A  21       2.025  14.908  28.667  1.00 83.92           O  
ATOM    298  CG1 ILE A  21       0.126  10.710  29.197  1.00 83.92           C  
ATOM    299 HG12 ILE A  21      -0.580  11.048  28.438  1.00 83.92           H  
ATOM    300 HG13 ILE A  21       0.796   9.988  28.731  1.00 83.92           H  
ATOM    301  CG2 ILE A  21       0.018  12.976  30.341  1.00 83.92           C  
ATOM    302 HG21 ILE A  21      -0.544  12.552  31.173  1.00 83.92           H  
ATOM    303 HG22 ILE A  21       0.584  13.818  30.740  1.00 83.92           H  
ATOM    304 HG23 ILE A  21      -0.692  13.345  29.600  1.00 83.92           H  
ATOM    305  CD1 ILE A  21      -0.652   9.966  30.289  1.00 83.92           C  
ATOM    306 HD11 ILE A  21      -1.106   9.073  29.861  1.00 83.92           H  
ATOM    307 HD12 ILE A  21      -1.455  10.590  30.682  1.00 83.92           H  
ATOM    308 HD13 ILE A  21       0.019   9.676  31.098  1.00 83.92           H  
ATOM    309  N   LYS A  22       3.637  13.695  29.658  1.00 84.38           N  
ATOM    310  H   LYS A  22       3.946  12.763  29.893  1.00 84.38           H  
ATOM    311  CA  LYS A  22       4.450  14.835  30.098  1.00 84.38           C  
ATOM    312  HA  LYS A  22       3.860  15.432  30.794  1.00 84.38           H  
ATOM    313  C   LYS A  22       4.787  15.785  28.941  1.00 84.38           C  
ATOM    314  CB  LYS A  22       5.695  14.321  30.841  1.00 84.38           C  
ATOM    315  HB2 LYS A  22       5.376  13.735  31.702  1.00 84.38           H  
ATOM    316  HB3 LYS A  22       6.285  13.686  30.180  1.00 84.38           H  
ATOM    317  O   LYS A  22       4.404  16.947  28.992  1.00 84.38           O  
ATOM    318  CG  LYS A  22       6.565  15.487  31.326  1.00 84.38           C  
ATOM    319  HG2 LYS A  22       6.962  16.007  30.454  1.00 84.38           H  
ATOM    320  HG3 LYS A  22       5.950  16.183  31.897  1.00 84.38           H  
ATOM    321  CD  LYS A  22       7.745  15.036  32.196  1.00 84.38           C  
ATOM    322  HD2 LYS A  22       8.342  14.301  31.656  1.00 84.38           H  
ATOM    323  HD3 LYS A  22       7.372  14.607  33.126  1.00 84.38           H  
ATOM    324  CE  LYS A  22       8.588  16.283  32.483  1.00 84.38           C  
ATOM    325  HE2 LYS A  22       8.926  16.694  31.532  1.00 84.38           H  
ATOM    326  HE3 LYS A  22       7.950  17.050  32.921  1.00 84.38           H  
ATOM    327  NZ  LYS A  22       9.756  16.020  33.357  1.00 84.38           N  
ATOM    328  HZ1 LYS A  22      10.259  16.888  33.476  1.00 84.38           H  
ATOM    329  HZ2 LYS A  22       9.458  15.704  34.269  1.00 84.38           H  
ATOM    330  HZ3 LYS A  22      10.380  15.349  32.934  1.00 84.38           H  
ATOM    331  N   LYS A  23       5.404  15.281  27.865  1.00 83.58           N  
ATOM    332  H   LYS A  23       5.633  14.297  27.853  1.00 83.58           H  
ATOM    333  CA  LYS A  23       5.766  16.113  26.701  1.00 83.58           C  
ATOM    334  HA  LYS A  23       6.294  17.001  27.050  1.00 83.58           H  
ATOM    335  C   LYS A  23       4.548  16.628  25.936  1.00 83.58           C  
ATOM    336  CB  LYS A  23       6.689  15.339  25.755  1.00 83.58           C  
ATOM    337  HB2 LYS A  23       6.263  14.361  25.534  1.00 83.58           H  
ATOM    338  HB3 LYS A  23       6.772  15.900  24.824  1.00 83.58           H  
ATOM    339  O   LYS A  23       4.588  17.704  25.346  1.00 83.58           O  
ATOM    340  CG  LYS A  23       8.097  15.189  26.347  1.00 83.58           C  
ATOM    341  HG2 LYS A  23       8.489  16.178  26.585  1.00 83.58           H  
ATOM    342  HG3 LYS A  23       8.060  14.595  27.260  1.00 83.58           H  
ATOM    343  CD  LYS A  23       9.022  14.518  25.332  1.00 83.58           C  
ATOM    344  HD2 LYS A  23       8.664  13.505  25.148  1.00 83.58           H  
ATOM    345  HD3 LYS A  23       9.004  15.108  24.416  1.00 83.58           H  
ATOM    346  CE  LYS A  23      10.456  14.465  25.863  1.00 83.58           C  
ATOM    347  HE2 LYS A  23      10.696  15.450  26.264  1.00 83.58           H  
ATOM    348  HE3 LYS A  23      10.506  13.750  26.685  1.00 83.58           H  
ATOM    349  NZ  LYS A  23      11.440  14.117  24.810  1.00 83.58           N  
ATOM    350  HZ1 LYS A  23      12.378  14.147  25.184  1.00 83.58           H  
ATOM    351  HZ2 LYS A  23      11.306  13.194  24.423  1.00 83.58           H  
ATOM    352  HZ3 LYS A  23      11.392  14.808  24.075  1.00 83.58           H  
ATOM    353  N   ALA A  24       3.461  15.855  25.913  1.00 86.07           N  
ATOM    354  H   ALA A  24       3.477  14.970  26.401  1.00 86.07           H  
ATOM    355  CA  ALA A  24       2.213  16.301  25.308  1.00 86.07           C  
ATOM    356  HA  ALA A  24       2.417  16.623  24.287  1.00 86.07           H  
ATOM    357  C   ALA A  24       1.646  17.523  26.047  1.00 86.07           C  
ATOM    358  CB  ALA A  24       1.235  15.123  25.252  1.00 86.07           C  
ATOM    359  HB1 ALA A  24       1.700  14.267  24.764  1.00 86.07           H  
ATOM    360  HB2 ALA A  24       0.926  14.840  26.258  1.00 86.07           H  
ATOM    361  HB3 ALA A  24       0.350  15.415  24.686  1.00 86.07           H  
ATOM    362  O   ALA A  24       1.314  18.501  25.391  1.00 86.07           O  
ATOM    363  N   ARG A  25       1.641  17.504  27.386  1.00 86.76           N  
ATOM    364  H   ARG A  25       1.930  16.657  27.854  1.00 86.76           H  
ATOM    365  CA  ARG A  25       1.195  18.630  28.222  1.00 86.76           C  
ATOM    366  HA  ARG A  25       0.226  18.983  27.869  1.00 86.76           H  
ATOM    367  C   ARG A  25       2.121  19.841  28.135  1.00 86.76           C  
ATOM    368  CB  ARG A  25       1.022  18.167  29.673  1.00 86.76           C  
ATOM    369  HB2 ARG A  25       1.917  17.644  30.010  1.00 86.76           H  
ATOM    370  HB3 ARG A  25       0.867  19.041  30.305  1.00 86.76           H  
ATOM    371  O   ARG A  25       1.644  20.959  28.005  1.00 86.76           O  
ATOM    372  CG  ARG A  25      -0.204  17.254  29.796  1.00 86.76           C  
ATOM    373  HG2 ARG A  25      -1.084  17.790  29.441  1.00 86.76           H  
ATOM    374  HG3 ARG A  25      -0.072  16.364  29.181  1.00 86.76           H  
ATOM    375  CD  ARG A  25      -0.438  16.832  31.246  1.00 86.76           C  
ATOM    376  HD2 ARG A  25      -0.611  17.726  31.846  1.00 86.76           H  
ATOM    377  HD3 ARG A  25       0.448  16.314  31.613  1.00 86.76           H  
ATOM    378  NE  ARG A  25      -1.610  15.946  31.330  1.00 86.76           N  
ATOM    379  HE  ARG A  25      -2.142  15.809  30.482  1.00 86.76           H  
ATOM    380  NH1 ARG A  25      -1.566  15.518  33.582  1.00 86.76           N  
ATOM    381 HH11 ARG A  25      -0.835  16.208  33.682  1.00 86.76           H  
ATOM    382 HH12 ARG A  25      -2.019  15.116  34.390  1.00 86.76           H  
ATOM    383  NH2 ARG A  25      -3.142  14.585  32.267  1.00 86.76           N  
ATOM    384 HH21 ARG A  25      -3.547  14.438  31.354  1.00 86.76           H  
ATOM    385 HH22 ARG A  25      -3.604  14.152  33.054  1.00 86.76           H  
ATOM    386  CZ  ARG A  25      -2.099  15.356  32.399  1.00 86.76           C  
ATOM    387  N   GLU A  26       3.438  19.627  28.121  1.00 88.03           N  
ATOM    388  H   GLU A  26       3.772  18.692  28.301  1.00 88.03           H  
ATOM    389  CA  GLU A  26       4.432  20.708  27.967  1.00 88.03           C  
ATOM    390  HA  GLU A  26       4.323  21.427  28.779  1.00 88.03           H  
ATOM    391  C   GLU A  26       4.266  21.491  26.653  1.00 88.03           C  
ATOM    392  CB  GLU A  26       5.849  20.106  28.020  1.00 88.03           C  
ATOM    393  HB2 GLU A  26       5.875  19.247  27.348  1.00 88.03           H  
ATOM    394  HB3 GLU A  26       6.568  20.840  27.659  1.00 88.03           H  
ATOM    395  O   GLU A  26       4.554  22.683  26.599  1.00 88.03           O  
ATOM    396  CG  GLU A  26       6.270  19.683  29.440  1.00 88.03           C  
ATOM    397  HG2 GLU A  26       6.451  20.584  30.026  1.00 88.03           H  
ATOM    398  HG3 GLU A  26       5.446  19.151  29.916  1.00 88.03           H  
ATOM    399  CD  GLU A  26       7.520  18.781  29.490  1.00 88.03           C  
ATOM    400  OE1 GLU A  26       7.959  18.452  30.620  1.00 88.03           O  
ATOM    401  OE2 GLU A  26       7.990  18.303  28.431  1.00 88.03           O  
ATOM    402  N   SER A  27       3.782  20.835  25.595  1.00 89.40           N  
ATOM    403  H   SER A  27       3.524  19.867  25.722  1.00 89.40           H  
ATOM    404  CA  SER A  27       3.557  21.447  24.279  1.00 89.40           C  
ATOM    405  HA  SER A  27       4.071  22.408  24.251  1.00 89.40           H  
ATOM    406  C   SER A  27       2.086  21.768  23.987  1.00 89.40           C  
ATOM    407  CB  SER A  27       4.191  20.584  23.178  1.00 89.40           C  
ATOM    408  HB2 SER A  27       3.996  21.036  22.206  1.00 89.40           H  
ATOM    409  HB3 SER A  27       5.270  20.564  23.331  1.00 89.40           H  
ATOM    410  O   SER A  27       1.779  22.267  22.905  1.00 89.40           O  
ATOM    411  OG  SER A  27       3.711  19.247  23.185  1.00 89.40           O  
ATOM    412  HG  SER A  27       4.050  18.839  23.985  1.00 89.40           H  
ATOM    413  N   GLU A  28       1.172  21.510  24.926  1.00 92.22           N  
ATOM    414  H   GLU A  28       1.489  21.176  25.825  1.00 92.22           H  
ATOM    415  CA  GLU A  28      -0.270  21.462  24.670  1.00 92.22           C  
ATOM    416  HA  GLU A  28      -0.456  20.694  23.919  1.00 92.22           H  
ATOM    417  C   GLU A  28      -0.830  22.765  24.108  1.00 92.22           C  
ATOM    418  CB  GLU A  28      -1.004  21.066  25.958  1.00 92.22           C  
ATOM    419  HB2 GLU A  28      -0.754  21.764  26.756  1.00 92.22           H  
ATOM    420  HB3 GLU A  28      -0.662  20.070  26.242  1.00 92.22           H  
ATOM    421  O   GLU A  28      -1.506  22.736  23.082  1.00 92.22           O  
ATOM    422  CG  GLU A  28      -2.527  21.045  25.770  1.00 92.22           C  
ATOM    423  HG2 GLU A  28      -2.885  22.072  25.698  1.00 92.22           H  
ATOM    424  HG3 GLU A  28      -2.766  20.549  24.829  1.00 92.22           H  
ATOM    425  CD  GLU A  28      -3.284  20.345  26.905  1.00 92.22           C  
ATOM    426  OE1 GLU A  28      -4.529  20.275  26.756  1.00 92.22           O  
ATOM    427  OE2 GLU A  28      -2.651  19.859  27.866  1.00 92.22           O  
ATOM    428  N   THR A  29      -0.526  23.898  24.742  1.00 94.55           N  
ATOM    429  H   THR A  29      -0.034  23.841  25.623  1.00 94.55           H  
ATOM    430  CA  THR A  29      -1.037  25.210  24.326  1.00 94.55           C  
ATOM    431  HA  THR A  29      -2.126  25.198  24.368  1.00 94.55           H  
ATOM    432  C   THR A  29      -0.627  25.535  22.893  1.00 94.55           C  
ATOM    433  CB  THR A  29      -0.529  26.304  25.276  1.00 94.55           C  
ATOM    434  HB  THR A  29       0.557  26.370  25.210  1.00 94.55           H  
ATOM    435  O   THR A  29      -1.469  25.876  22.065  1.00 94.55           O  
ATOM    436  CG2 THR A  29      -1.129  27.677  24.983  1.00 94.55           C  
ATOM    437 HG21 THR A  29      -0.828  28.018  23.992  1.00 94.55           H  
ATOM    438 HG22 THR A  29      -0.775  28.401  25.717  1.00 94.55           H  
ATOM    439 HG23 THR A  29      -2.217  27.625  25.025  1.00 94.55           H  
ATOM    440  OG1 THR A  29      -0.881  25.962  26.595  1.00 94.55           O  
ATOM    441  HG1 THR A  29      -0.715  26.723  27.156  1.00 94.55           H  
ATOM    442  N   VAL A  30       0.660  25.365  22.572  1.00 94.02           N  
ATOM    443  H   VAL A  30       1.285  24.991  23.272  1.00 94.02           H  
ATOM    444  CA  VAL A  30       1.189  25.675  21.237  1.00 94.02           C  
ATOM    445  HA  VAL A  30       0.839  26.667  20.949  1.00 94.02           H  
ATOM    446  C   VAL A  30       0.650  24.693  20.198  1.00 94.02           C  
ATOM    447  CB  VAL A  30       2.729  25.693  21.229  1.00 94.02           C  
ATOM    448  HB  VAL A  30       3.104  24.692  21.439  1.00 94.02           H  
ATOM    449  O   VAL A  30       0.295  25.101  19.094  1.00 94.02           O  
ATOM    450  CG1 VAL A  30       3.267  26.149  19.867  1.00 94.02           C  
ATOM    451 HG11 VAL A  30       4.357  26.163  19.883  1.00 94.02           H  
ATOM    452 HG12 VAL A  30       2.938  25.478  19.074  1.00 94.02           H  
ATOM    453 HG13 VAL A  30       2.905  27.152  19.641  1.00 94.02           H  
ATOM    454  CG2 VAL A  30       3.289  26.659  22.283  1.00 94.02           C  
ATOM    455 HG21 VAL A  30       2.888  27.660  22.125  1.00 94.02           H  
ATOM    456 HG22 VAL A  30       4.376  26.696  22.213  1.00 94.02           H  
ATOM    457 HG23 VAL A  30       3.029  26.322  23.286  1.00 94.02           H  
ATOM    458  N   VAL A  31       0.532  23.407  20.545  1.00 94.26           N  
ATOM    459  H   VAL A  31       0.826  23.127  21.470  1.00 94.26           H  
ATOM    460  CA  VAL A  31      -0.046  22.391  19.655  1.00 94.26           C  
ATOM    461  HA  VAL A  31       0.468  22.437  18.696  1.00 94.26           H  
ATOM    462  C   VAL A  31      -1.517  22.689  19.374  1.00 94.26           C  
ATOM    463  CB  VAL A  31       0.142  20.975  20.232  1.00 94.26           C  
ATOM    464  HB  VAL A  31      -0.161  20.966  21.279  1.00 94.26           H  
ATOM    465  O   VAL A  31      -1.907  22.685  18.211  1.00 94.26           O  
ATOM    466  CG1 VAL A  31      -0.679  19.914  19.486  1.00 94.26           C  
ATOM    467 HG11 VAL A  31      -1.743  20.070  19.660  1.00 94.26           H  
ATOM    468 HG12 VAL A  31      -0.417  18.925  19.862  1.00 94.26           H  
ATOM    469 HG13 VAL A  31      -0.478  19.968  18.416  1.00 94.26           H  
ATOM    470  CG2 VAL A  31       1.614  20.548  20.135  1.00 94.26           C  
ATOM    471 HG21 VAL A  31       1.906  20.439  19.090  1.00 94.26           H  
ATOM    472 HG22 VAL A  31       1.762  19.608  20.665  1.00 94.26           H  
ATOM    473 HG23 VAL A  31       2.252  21.302  20.595  1.00 94.26           H  
ATOM    474  N   LYS A  32      -2.331  22.978  20.396  1.00 96.50           N  
ATOM    475  H   LYS A  32      -1.944  22.999  21.328  1.00 96.50           H  
ATOM    476  CA  LYS A  32      -3.756  23.299  20.224  1.00 96.50           C  
ATOM    477  HA  LYS A  32      -4.245  22.492  19.678  1.00 96.50           H  
ATOM    478  C   LYS A  32      -3.956  24.545  19.370  1.00 96.50           C  
ATOM    479  CB  LYS A  32      -4.442  23.469  21.587  1.00 96.50           C  
ATOM    480  HB2 LYS A  32      -5.361  24.038  21.447  1.00 96.50           H  
ATOM    481  HB3 LYS A  32      -3.797  24.032  22.262  1.00 96.50           H  
ATOM    482  O   LYS A  32      -4.766  24.492  18.450  1.00 96.50           O  
ATOM    483  CG  LYS A  32      -4.813  22.116  22.209  1.00 96.50           C  
ATOM    484  HG2 LYS A  32      -3.919  21.508  22.346  1.00 96.50           H  
ATOM    485  HG3 LYS A  32      -5.493  21.597  21.534  1.00 96.50           H  
ATOM    486  CD  LYS A  32      -5.503  22.320  23.563  1.00 96.50           C  
ATOM    487  HD2 LYS A  32      -6.274  23.086  23.470  1.00 96.50           H  
ATOM    488  HD3 LYS A  32      -4.762  22.652  24.290  1.00 96.50           H  
ATOM    489  CE  LYS A  32      -6.154  21.015  24.030  1.00 96.50           C  
ATOM    490  HE2 LYS A  32      -5.414  20.216  23.980  1.00 96.50           H  
ATOM    491  HE3 LYS A  32      -6.973  20.780  23.350  1.00 96.50           H  
ATOM    492  NZ  LYS A  32      -6.657  21.121  25.420  1.00 96.50           N  
ATOM    493  HZ1 LYS A  32      -7.232  20.329  25.670  1.00 96.50           H  
ATOM    494  HZ2 LYS A  32      -5.871  21.058  26.051  1.00 96.50           H  
ATOM    495  HZ3 LYS A  32      -7.148  21.986  25.591  1.00 96.50           H  
ATOM    496  N   GLN A  33      -3.185  25.606  19.616  1.00 97.83           N  
ATOM    497  H   GLN A  33      -2.568  25.595  20.415  1.00 97.83           H  
ATOM    498  CA  GLN A  33      -3.241  26.814  18.792  1.00 97.83           C  
ATOM    499  HA  GLN A  33      -4.268  27.180  18.795  1.00 97.83           H  
ATOM    500  C   GLN A  33      -2.862  26.513  17.339  1.00 97.83           C  
ATOM    501  CB  GLN A  33      -2.323  27.896  19.384  1.00 97.83           C  
ATOM    502  HB2 GLN A  33      -2.560  28.033  20.439  1.00 97.83           H  
ATOM    503  HB3 GLN A  33      -1.283  27.579  19.308  1.00 97.83           H  
ATOM    504  O   GLN A  33      -3.601  26.853  16.425  1.00 97.83           O  
ATOM    505  CG  GLN A  33      -2.497  29.239  18.654  1.00 97.83           C  
ATOM    506  HG2 GLN A  33      -1.819  29.974  19.088  1.00 97.83           H  
ATOM    507  HG3 GLN A  33      -2.237  29.131  17.601  1.00 97.83           H  
ATOM    508  CD  GLN A  33      -3.920  29.774  18.780  1.00 97.83           C  
ATOM    509  NE2 GLN A  33      -4.576  30.150  17.709  1.00 97.83           N  
ATOM    510 HE21 GLN A  33      -5.526  30.470  17.832  1.00 97.83           H  
ATOM    511 HE22 GLN A  33      -4.212  30.045  16.772  1.00 97.83           H  
ATOM    512  OE1 GLN A  33      -4.479  29.821  19.865  1.00 97.83           O  
ATOM    513  N   THR A  34      -1.764  25.782  17.127  1.00 97.44           N  
ATOM    514  H   THR A  34      -1.196  25.527  17.922  1.00 97.44           H  
ATOM    515  CA  THR A  34      -1.321  25.408  15.778  1.00 97.44           C  
ATOM    516  HA  THR A  34      -1.140  26.317  15.205  1.00 97.44           H  
ATOM    517  C   THR A  34      -2.395  24.603  15.039  1.00 97.44           C  
ATOM    518  CB  THR A  34      -0.025  24.588  15.828  1.00 97.44           C  
ATOM    519  HB  THR A  34      -0.210  23.653  16.358  1.00 97.44           H  
ATOM    520  O   THR A  34      -2.688  24.881  13.882  1.00 97.44           O  
ATOM    521  CG2 THR A  34       0.500  24.263  14.434  1.00 97.44           C  
ATOM    522 HG21 THR A  34       1.444  23.727  14.527  1.00 97.44           H  
ATOM    523 HG22 THR A  34       0.655  25.184  13.871  1.00 97.44           H  
ATOM    524 HG23 THR A  34      -0.209  23.627  13.903  1.00 97.44           H  
ATOM    525  OG1 THR A  34       1.014  25.274  16.487  1.00 97.44           O  
ATOM    526  HG1 THR A  34       0.753  25.378  17.405  1.00 97.44           H  
ATOM    527  N   LEU A  35      -3.007  23.607  15.691  1.00 98.48           N  
ATOM    528  H   LEU A  35      -2.755  23.428  16.652  1.00 98.48           H  
ATOM    529  CA  LEU A  35      -4.081  22.816  15.079  1.00 98.48           C  
ATOM    530  HA  LEU A  35      -3.736  22.441  14.116  1.00 98.48           H  
ATOM    531  C   LEU A  35      -5.320  23.672  14.783  1.00 98.48           C  
ATOM    532  CB  LEU A  35      -4.452  21.631  15.989  1.00 98.48           C  
ATOM    533  HB2 LEU A  35      -5.342  21.154  15.578  1.00 98.48           H  
ATOM    534  HB3 LEU A  35      -4.713  22.022  16.972  1.00 98.48           H  
ATOM    535  O   LEU A  35      -5.939  23.492  13.737  1.00 98.48           O  
ATOM    536  CG  LEU A  35      -3.364  20.554  16.155  1.00 98.48           C  
ATOM    537  HG  LEU A  35      -2.457  20.991  16.571  1.00 98.48           H  
ATOM    538  CD1 LEU A  35      -3.871  19.481  17.121  1.00 98.48           C  
ATOM    539 HD11 LEU A  35      -4.102  19.939  18.083  1.00 98.48           H  
ATOM    540 HD12 LEU A  35      -4.775  19.020  16.723  1.00 98.48           H  
ATOM    541 HD13 LEU A  35      -3.103  18.721  17.265  1.00 98.48           H  
ATOM    542  CD2 LEU A  35      -2.974  19.869  14.845  1.00 98.48           C  
ATOM    543 HD21 LEU A  35      -2.229  19.097  15.035  1.00 98.48           H  
ATOM    544 HD22 LEU A  35      -2.539  20.598  14.161  1.00 98.48           H  
ATOM    545 HD23 LEU A  35      -3.854  19.421  14.383  1.00 98.48           H  
ATOM    546  N   HIS A  36      -5.661  24.607  15.671  1.00 98.58           N  
ATOM    547  H   HIS A  36      -5.103  24.720  16.505  1.00 98.58           H  
ATOM    548  CA  HIS A  36      -6.773  25.532  15.475  1.00 98.58           C  
ATOM    549  HA  HIS A  36      -7.685  24.959  15.306  1.00 98.58           H  
ATOM    550  C   HIS A  36      -6.548  26.408  14.235  1.00 98.58           C  
ATOM    551  CB  HIS A  36      -6.957  26.369  16.749  1.00 98.58           C  
ATOM    552  HB2 HIS A  36      -7.084  25.701  17.601  1.00 98.58           H  
ATOM    553  HB3 HIS A  36      -6.072  26.980  16.927  1.00 98.58           H  
ATOM    554  O   HIS A  36      -7.413  26.476  13.366  1.00 98.58           O  
ATOM    555  CG  HIS A  36      -8.147  27.282  16.678  1.00 98.58           C  
ATOM    556  CD2 HIS A  36      -9.347  27.104  17.308  1.00 98.58           C  
ATOM    557  HD2 HIS A  36      -9.609  26.288  17.965  1.00 98.58           H  
ATOM    558  ND1 HIS A  36      -8.242  28.436  15.934  1.00 98.58           N  
ATOM    559  HD1 HIS A  36      -7.518  28.841  15.358  1.00 98.58           H  
ATOM    560  CE1 HIS A  36      -9.485  28.923  16.089  1.00 98.58           C  
ATOM    561  HE1 HIS A  36      -9.873  29.807  15.604  1.00 98.58           H  
ATOM    562  NE2 HIS A  36     -10.189  28.148  16.929  1.00 98.58           N  
ATOM    563  N   ASP A  37      -5.363  27.005  14.096  1.00 98.85           N  
ATOM    564  H   ASP A  37      -4.714  26.966  14.869  1.00 98.85           H  
ATOM    565  CA  ASP A  37      -5.020  27.869  12.960  1.00 98.85           C  
ATOM    566  HA  ASP A  37      -5.744  28.682  12.899  1.00 98.85           H  
ATOM    567  C   ASP A  37      -5.053  27.107  11.623  1.00 98.85           C  
ATOM    568  CB  ASP A  37      -3.624  28.478  13.186  1.00 98.85           C  
ATOM    569  HB2 ASP A  37      -3.364  29.078  12.315  1.00 98.85           H  
ATOM    570  HB3 ASP A  37      -2.895  27.672  13.266  1.00 98.85           H  
ATOM    571  O   ASP A  37      -5.504  27.624  10.596  1.00 98.85           O  
ATOM    572  CG  ASP A  37      -3.522  29.372  14.430  1.00 98.85           C  
ATOM    573  OD1 ASP A  37      -4.571  29.838  14.930  1.00 98.85           O  
ATOM    574  OD2 ASP A  37      -2.381  29.590  14.892  1.00 98.85           O  
ATOM    575  N   ILE A  38      -4.618  25.843  11.629  1.00 98.93           N  
ATOM    576  H   ILE A  38      -4.238  25.488  12.495  1.00 98.93           H  
ATOM    577  CA  ILE A  38      -4.650  24.969  10.449  1.00 98.93           C  
ATOM    578  HA  ILE A  38      -4.236  25.516   9.602  1.00 98.93           H  
ATOM    579  C   ILE A  38      -6.090  24.598  10.070  1.00 98.93           C  
ATOM    580  CB  ILE A  38      -3.769  23.724  10.696  1.00 98.93           C  
ATOM    581  HB  ILE A  38      -4.076  23.250  11.628  1.00 98.93           H  
ATOM    582  O   ILE A  38      -6.425  24.569   8.881  1.00 98.93           O  
ATOM    583  CG1 ILE A  38      -2.296  24.170  10.807  1.00 98.93           C  
ATOM    584 HG12 ILE A  38      -2.199  25.012  11.493  1.00 98.93           H  
ATOM    585 HG13 ILE A  38      -1.975  24.530   9.829  1.00 98.93           H  
ATOM    586  CG2 ILE A  38      -3.901  22.707   9.547  1.00 98.93           C  
ATOM    587 HG21 ILE A  38      -3.599  23.187   8.616  1.00 98.93           H  
ATOM    588 HG22 ILE A  38      -3.266  21.840   9.727  1.00 98.93           H  
ATOM    589 HG23 ILE A  38      -4.928  22.353   9.456  1.00 98.93           H  
ATOM    590  CD1 ILE A  38      -1.332  23.080  11.272  1.00 98.93           C  
ATOM    591 HD11 ILE A  38      -0.367  23.531  11.503  1.00 98.93           H  
ATOM    592 HD12 ILE A  38      -1.180  22.367  10.462  1.00 98.93           H  
ATOM    593 HD13 ILE A  38      -1.723  22.580  12.157  1.00 98.93           H  
ATOM    594  N   LEU A  39      -6.950  24.337  11.059  1.00 98.88           N  
ATOM    595  H   LEU A  39      -6.621  24.392  12.012  1.00 98.88           H  
ATOM    596  CA  LEU A  39      -8.374  24.084  10.834  1.00 98.88           C  
ATOM    597  HA  LEU A  39      -8.478  23.323  10.060  1.00 98.88           H  
ATOM    598  C   LEU A  39      -9.092  25.328  10.309  1.00 98.88           C  
ATOM    599  CB  LEU A  39      -9.034  23.583  12.126  1.00 98.88           C  
ATOM    600  HB2 LEU A  39     -10.116  23.683  12.040  1.00 98.88           H  
ATOM    601  HB3 LEU A  39      -8.707  24.219  12.949  1.00 98.88           H  
ATOM    602  O   LEU A  39      -9.875  25.195   9.375  1.00 98.88           O  
ATOM    603  CG  LEU A  39      -8.711  22.122  12.456  1.00 98.88           C  
ATOM    604  HG  LEU A  39      -7.634  21.967  12.388  1.00 98.88           H  
ATOM    605  CD1 LEU A  39      -9.141  21.807  13.882  1.00 98.88           C  
ATOM    606 HD11 LEU A  39      -8.743  20.830  14.155  1.00 98.88           H  
ATOM    607 HD12 LEU A  39     -10.228  21.805  13.957  1.00 98.88           H  
ATOM    608 HD13 LEU A  39      -8.723  22.550  14.562  1.00 98.88           H  
ATOM    609  CD2 LEU A  39      -9.414  21.138  11.514  1.00 98.88           C  
ATOM    610 HD21 LEU A  39     -10.484  21.342  11.489  1.00 98.88           H  
ATOM    611 HD22 LEU A  39      -9.003  21.234  10.509  1.00 98.88           H  
ATOM    612 HD23 LEU A  39      -9.258  20.115  11.855  1.00 98.88           H  
ATOM    613  N   GLU A  40      -8.791  26.525  10.817  1.00 98.79           N  
ATOM    614  H   GLU A  40      -8.192  26.569  11.629  1.00 98.79           H  
ATOM    615  CA  GLU A  40      -9.345  27.783  10.292  1.00 98.79           C  
ATOM    616  HA  GLU A  40     -10.432  27.714  10.286  1.00 98.79           H  
ATOM    617  C   GLU A  40      -8.933  28.036   8.835  1.00 98.79           C  
ATOM    618  CB  GLU A  40      -8.909  28.972  11.173  1.00 98.79           C  
ATOM    619  HB2 GLU A  40      -7.885  28.823  11.517  1.00 98.79           H  
ATOM    620  HB3 GLU A  40      -8.915  29.880  10.570  1.00 98.79           H  
ATOM    621  O   GLU A  40      -9.749  28.422   7.986  1.00 98.79           O  
ATOM    622  CG  GLU A  40      -9.826  29.206  12.385  1.00 98.79           C  
ATOM    623  HG2 GLU A  40      -9.697  28.378  13.082  1.00 98.79           H  
ATOM    624  HG3 GLU A  40      -9.505  30.115  12.895  1.00 98.79           H  
ATOM    625  CD  GLU A  40     -11.306  29.351  11.968  1.00 98.79           C  
ATOM    626  OE1 GLU A  40     -12.202  28.797  12.644  1.00 98.79           O  
ATOM    627  OE2 GLU A  40     -11.551  29.909  10.876  1.00 98.79           O  
ATOM    628  N   ARG A  41      -7.678  27.732   8.484  1.00 98.85           N  
ATOM    629  H   ARG A  41      -7.029  27.473   9.214  1.00 98.85           H  
ATOM    630  CA  ARG A  41      -7.235  27.785   7.086  1.00 98.85           C  
ATOM    631  HA  ARG A  41      -7.453  28.788   6.718  1.00 98.85           H  
ATOM    632  C   ARG A  41      -8.026  26.814   6.206  1.00 98.85           C  
ATOM    633  CB  ARG A  41      -5.723  27.531   7.019  1.00 98.85           C  
ATOM    634  HB2 ARG A  41      -5.207  28.309   7.582  1.00 98.85           H  
ATOM    635  HB3 ARG A  41      -5.492  26.574   7.487  1.00 98.85           H  
ATOM    636  O   ARG A  41      -8.467  27.198   5.119  1.00 98.85           O  
ATOM    637  CG  ARG A  41      -5.187  27.509   5.583  1.00 98.85           C  
ATOM    638  HG2 ARG A  41      -5.611  26.664   5.041  1.00 98.85           H  
ATOM    639  HG3 ARG A  41      -4.107  27.366   5.617  1.00 98.85           H  
ATOM    640  CD  ARG A  41      -5.470  28.803   4.815  1.00 98.85           C  
ATOM    641  HD2 ARG A  41      -5.141  29.657   5.407  1.00 98.85           H  
ATOM    642  HD3 ARG A  41      -6.543  28.899   4.650  1.00 98.85           H  
ATOM    643  NE  ARG A  41      -4.792  28.759   3.510  1.00 98.85           N  
ATOM    644  HE  ARG A  41      -5.185  28.119   2.835  1.00 98.85           H  
ATOM    645  NH1 ARG A  41      -2.945  30.026   4.046  1.00 98.85           N  
ATOM    646 HH11 ARG A  41      -2.035  30.393   3.806  1.00 98.85           H  
ATOM    647 HH12 ARG A  41      -3.316  30.162   4.975  1.00 98.85           H  
ATOM    648  NH2 ARG A  41      -3.096  29.066   2.038  1.00 98.85           N  
ATOM    649 HH21 ARG A  41      -2.171  29.415   1.833  1.00 98.85           H  
ATOM    650 HH22 ARG A  41      -3.503  28.357   1.444  1.00 98.85           H  
ATOM    651  CZ  ARG A  41      -3.621  29.289   3.208  1.00 98.85           C  
ATOM    652  N   GLY A  42      -8.222  25.578   6.660  1.00 98.90           N  
ATOM    653  H   GLY A  42      -7.821  25.331   7.554  1.00 98.90           H  
ATOM    654  CA  GLY A  42      -9.018  24.582   5.942  1.00 98.90           C  
ATOM    655  HA2 GLY A  42      -8.936  23.633   6.472  1.00 98.90           H  
ATOM    656  HA3 GLY A  42      -8.616  24.446   4.937  1.00 98.90           H  
ATOM    657  C   GLY A  42     -10.499  24.967   5.835  1.00 98.90           C  
ATOM    658  O   GLY A  42     -11.074  24.872   4.749  1.00 98.90           O  
ATOM    659  N   ARG A  43     -11.089  25.500   6.915  1.00 98.55           N  
ATOM    660  H   ARG A  43     -10.552  25.525   7.770  1.00 98.55           H  
ATOM    661  CA  ARG A  43     -12.446  26.070   6.959  1.00 98.55           C  
ATOM    662  HA  ARG A  43     -13.179  25.282   6.784  1.00 98.55           H  
ATOM    663  C   ARG A  43     -12.619  27.119   5.875  1.00 98.55           C  
ATOM    664  CB  ARG A  43     -12.704  26.722   8.336  1.00 98.55           C  
ATOM    665  HB2 ARG A  43     -12.074  27.603   8.450  1.00 98.55           H  
ATOM    666  HB3 ARG A  43     -12.436  26.029   9.133  1.00 98.55           H  
ATOM    667  O   ARG A  43     -13.553  27.037   5.088  1.00 98.55           O  
ATOM    668  CG  ARG A  43     -14.170  27.151   8.508  1.00 98.55           C  
ATOM    669  HG2 ARG A  43     -14.515  27.664   7.610  1.00 98.55           H  
ATOM    670  HG3 ARG A  43     -14.764  26.249   8.654  1.00 98.55           H  
ATOM    671  CD  ARG A  43     -14.406  28.097   9.693  1.00 98.55           C  
ATOM    672  HD2 ARG A  43     -15.354  28.615   9.551  1.00 98.55           H  
ATOM    673  HD3 ARG A  43     -13.625  28.858   9.709  1.00 98.55           H  
ATOM    674  NE  ARG A  43     -14.424  27.402  10.989  1.00 98.55           N  
ATOM    675  HE  ARG A  43     -13.651  27.624  11.601  1.00 98.55           H  
ATOM    676  NH1 ARG A  43     -16.611  26.628  10.961  1.00 98.55           N  
ATOM    677 HH11 ARG A  43     -16.847  27.216  10.174  1.00 98.55           H  
ATOM    678 HH12 ARG A  43     -17.331  26.102  11.435  1.00 98.55           H  
ATOM    679  NH2 ARG A  43     -15.285  26.125  12.642  1.00 98.55           N  
ATOM    680 HH21 ARG A  43     -16.069  25.608  13.014  1.00 98.55           H  
ATOM    681 HH22 ARG A  43     -14.476  26.343  13.206  1.00 98.55           H  
ATOM    682  CZ  ARG A  43     -15.434  26.728  11.513  1.00 98.55           C  
ATOM    683  N   THR A  44     -11.687  28.066   5.798  1.00 98.54           N  
ATOM    684  H   THR A  44     -10.982  28.081   6.521  1.00 98.54           H  
ATOM    685  CA  THR A  44     -11.715  29.149   4.809  1.00 98.54           C  
ATOM    686  HA  THR A  44     -12.617  29.742   4.957  1.00 98.54           H  
ATOM    687  C   THR A  44     -11.737  28.609   3.378  1.00 98.54           C  
ATOM    688  CB  THR A  44     -10.502  30.070   5.001  1.00 98.54           C  
ATOM    689  HB  THR A  44      -9.580  29.498   4.898  1.00 98.54           H  
ATOM    690  O   THR A  44     -12.472  29.124   2.537  1.00 98.54           O  
ATOM    691  CG2 THR A  44     -10.480  31.225   3.996  1.00 98.54           C  
ATOM    692 HG21 THR A  44     -10.303  30.852   2.987  1.00 98.54           H  
ATOM    693 HG22 THR A  44      -9.680  31.916   4.261  1.00 98.54           H  
ATOM    694 HG23 THR A  44     -11.431  31.758   4.031  1.00 98.54           H  
ATOM    695  OG1 THR A  44     -10.532  30.661   6.276  1.00 98.54           O  
ATOM    696  HG1 THR A  44     -10.367  30.002   6.955  1.00 98.54           H  
ATOM    697  N   ILE A  45     -10.963  27.556   3.086  1.00 98.77           N  
ATOM    698  H   ILE A  45     -10.408  27.153   3.827  1.00 98.77           H  
ATOM    699  CA  ILE A  45     -10.936  26.920   1.760  1.00 98.77           C  
ATOM    700  HA  ILE A  45     -10.804  27.700   1.010  1.00 98.77           H  
ATOM    701  C   ILE A  45     -12.269  26.235   1.449  1.00 98.77           C  
ATOM    702  CB  ILE A  45      -9.750  25.933   1.640  1.00 98.77           C  
ATOM    703  HB  ILE A  45      -9.779  25.247   2.486  1.00 98.77           H  
ATOM    704  O   ILE A  45     -12.799  26.424   0.357  1.00 98.77           O  
ATOM    705  CG1 ILE A  45      -8.417  26.713   1.679  1.00 98.77           C  
ATOM    706 HG12 ILE A  45      -8.295  27.275   0.752  1.00 98.77           H  
ATOM    707 HG13 ILE A  45      -8.433  27.431   2.499  1.00 98.77           H  
ATOM    708  CG2 ILE A  45      -9.835  25.097   0.345  1.00 98.77           C  
ATOM    709 HG21 ILE A  45      -8.976  24.431   0.261  1.00 98.77           H  
ATOM    710 HG22 ILE A  45     -10.717  24.456   0.357  1.00 98.77           H  
ATOM    711 HG23 ILE A  45      -9.872  25.744  -0.532  1.00 98.77           H  
ATOM    712  CD1 ILE A  45      -7.190  25.821   1.888  1.00 98.77           C  
ATOM    713 HD11 ILE A  45      -6.307  26.450   2.007  1.00 98.77           H  
ATOM    714 HD12 ILE A  45      -7.317  25.221   2.789  1.00 98.77           H  
ATOM    715 HD13 ILE A  45      -7.032  25.165   1.032  1.00 98.77           H  
ATOM    716  N   LEU A  46     -12.812  25.458   2.384  1.00 98.72           N  
ATOM    717  H   LEU A  46     -12.331  25.354   3.266  1.00 98.72           H  
ATOM    718  CA  LEU A  46     -14.025  24.669   2.157  1.00 98.72           C  
ATOM    719  HA  LEU A  46     -13.961  24.191   1.179  1.00 98.72           H  
ATOM    720  C   LEU A  46     -15.287  25.541   2.132  1.00 98.72           C  
ATOM    721  CB  LEU A  46     -14.114  23.579   3.236  1.00 98.72           C  
ATOM    722  HB2 LEU A  46     -14.086  24.057   4.215  1.00 98.72           H  
ATOM    723  HB3 LEU A  46     -15.075  23.074   3.137  1.00 98.72           H  
ATOM    724  O   LEU A  46     -16.128  25.371   1.251  1.00 98.72           O  
ATOM    725  CG  LEU A  46     -12.996  22.523   3.155  1.00 98.72           C  
ATOM    726  HG  LEU A  46     -12.028  23.020   3.097  1.00 98.72           H  
ATOM    727  CD1 LEU A  46     -12.999  21.644   4.402  1.00 98.72           C  
ATOM    728 HD11 LEU A  46     -13.919  21.061   4.455  1.00 98.72           H  
ATOM    729 HD12 LEU A  46     -12.910  22.270   5.290  1.00 98.72           H  
ATOM    730 HD13 LEU A  46     -12.149  20.963   4.371  1.00 98.72           H  
ATOM    731  CD2 LEU A  46     -13.154  21.609   1.939  1.00 98.72           C  
ATOM    732 HD21 LEU A  46     -14.129  21.123   1.973  1.00 98.72           H  
ATOM    733 HD22 LEU A  46     -12.379  20.843   1.956  1.00 98.72           H  
ATOM    734 HD23 LEU A  46     -13.057  22.178   1.015  1.00 98.72           H  
ATOM    735  N   ALA A  47     -15.397  26.517   3.036  1.00 97.54           N  
ATOM    736  H   ALA A  47     -14.673  26.602   3.736  1.00 97.54           H  
ATOM    737  CA  ALA A  47     -16.553  27.407   3.153  1.00 97.54           C  
ATOM    738  HA  ALA A  47     -17.449  26.798   3.270  1.00 97.54           H  
ATOM    739  C   ALA A  47     -16.756  28.285   1.909  1.00 97.54           C  
ATOM    740  CB  ALA A  47     -16.384  28.264   4.413  1.00 97.54           C  
ATOM    741  HB1 ALA A  47     -17.258  28.902   4.540  1.00 97.54           H  
ATOM    742  HB2 ALA A  47     -15.495  28.889   4.327  1.00 97.54           H  
ATOM    743  HB3 ALA A  47     -16.288  27.621   5.288  1.00 97.54           H  
ATOM    744  O   ALA A  47     -17.890  28.561   1.530  1.00 97.54           O  
ATOM    745  N   ARG A  48     -15.673  28.669   1.218  1.00 97.17           N  
ATOM    746  H   ARG A  48     -14.768  28.441   1.603  1.00 97.17           H  
ATOM    747  CA  ARG A  48     -15.747  29.388  -0.070  1.00 97.17           C  
ATOM    748  HA  ARG A  48     -16.631  30.026  -0.035  1.00 97.17           H  
ATOM    749  C   ARG A  48     -15.975  28.474  -1.285  1.00 97.17           C  
ATOM    750  CB  ARG A  48     -14.533  30.319  -0.231  1.00 97.17           C  
ATOM    751  HB2 ARG A  48     -14.389  30.880   0.692  1.00 97.17           H  
ATOM    752  HB3 ARG A  48     -14.734  31.030  -1.033  1.00 97.17           H  
ATOM    753  O   ARG A  48     -15.847  28.929  -2.418  1.00 97.17           O  
ATOM    754  CG  ARG A  48     -13.257  29.541  -0.567  1.00 97.17           C  
ATOM    755  HG2 ARG A  48     -13.117  28.768   0.188  1.00 97.17           H  
ATOM    756  HG3 ARG A  48     -13.353  29.069  -1.545  1.00 97.17           H  
ATOM    757  CD  ARG A  48     -12.023  30.436  -0.570  1.00 97.17           C  
ATOM    758  HD2 ARG A  48     -11.899  30.860   0.427  1.00 97.17           H  
ATOM    759  HD3 ARG A  48     -12.177  31.242  -1.288  1.00 97.17           H  
ATOM    760  NE  ARG A  48     -10.827  29.656  -0.937  1.00 97.17           N  
ATOM    761  HE  ARG A  48     -10.980  28.675  -1.120  1.00 97.17           H  
ATOM    762  NH1 ARG A  48      -9.323  31.377  -0.811  1.00 97.17           N  
ATOM    763 HH11 ARG A  48     -10.076  31.982  -0.517  1.00 97.17           H  
ATOM    764 HH12 ARG A  48      -8.386  31.741  -0.913  1.00 97.17           H  
ATOM    765  NH2 ARG A  48      -8.624  29.341  -1.415  1.00 97.17           N  
ATOM    766 HH21 ARG A  48      -8.816  28.376  -1.645  1.00 97.17           H  
ATOM    767 HH22 ARG A  48      -7.697  29.716  -1.550  1.00 97.17           H  
ATOM    768  CZ  ARG A  48      -9.600  30.125  -1.051  1.00 97.17           C  
ATOM    769  N   GLY A  49     -16.244  27.183  -1.075  1.00 97.43           N  
ATOM    770  H   GLY A  49     -16.348  26.865  -0.122  1.00 97.43           H  
ATOM    771  CA  GLY A  49     -16.465  26.204  -2.145  1.00 97.43           C  
ATOM    772  HA2 GLY A  49     -17.031  25.369  -1.732  1.00 97.43           H  
ATOM    773  HA3 GLY A  49     -17.054  26.660  -2.940  1.00 97.43           H  
ATOM    774  C   GLY A  49     -15.197  25.608  -2.764  1.00 97.43           C  
ATOM    775  O   GLY A  49     -15.272  25.016  -3.845  1.00 97.43           O  
ATOM    776  N   GLY A  50     -14.043  25.751  -2.105  1.00 98.55           N  
ATOM    777  H   GLY A  50     -14.063  26.181  -1.191  1.00 98.55           H  
ATOM    778  CA  GLY A  50     -12.807  25.066  -2.484  1.00 98.55           C  
ATOM    779  HA2 GLY A  50     -11.983  25.414  -1.861  1.00 98.55           H  
ATOM    780  HA3 GLY A  50     -12.575  25.296  -3.524  1.00 98.55           H  
ATOM    781  C   GLY A  50     -12.916  23.548  -2.330  1.00 98.55           C  
ATOM    782  O   GLY A  50     -13.767  23.039  -1.599  1.00 98.55           O  
ATOM    783  N   SER A  51     -12.063  22.818  -3.049  1.00 98.89           N  
ATOM    784  H   SER A  51     -11.319  23.274  -3.558  1.00 98.89           H  
ATOM    785  CA  SER A  51     -12.114  21.355  -3.063  1.00 98.89           C  
ATOM    786  HA  SER A  51     -13.159  21.053  -3.132  1.00 98.89           H  
ATOM    787  C   SER A  51     -11.552  20.744  -1.780  1.00 98.89           C  
ATOM    788  CB  SER A  51     -11.399  20.798  -4.298  1.00 98.89           C  
ATOM    789  HB2 SER A  51     -11.754  21.310  -5.192  1.00 98.89           H  
ATOM    790  HB3 SER A  51     -11.644  19.740  -4.389  1.00 98.89           H  
ATOM    791  O   SER A  51     -10.706  21.334  -1.101  1.00 98.89           O  
ATOM    792  OG  SER A  51      -9.994  20.923  -4.201  1.00 98.89           O  
ATOM    793  HG  SER A  51      -9.711  21.809  -4.439  1.00 98.89           H  
ATOM    794  N   SER A  52     -11.976  19.517  -1.477  1.00 98.94           N  
ATOM    795  H   SER A  52     -12.691  19.079  -2.040  1.00 98.94           H  
ATOM    796  CA  SER A  52     -11.404  18.740  -0.374  1.00 98.94           C  
ATOM    797  HA  SER A  52     -11.496  19.316   0.547  1.00 98.94           H  
ATOM    798  C   SER A  52      -9.915  18.474  -0.588  1.00 98.94           C  
ATOM    799  CB  SER A  52     -12.176  17.434  -0.185  1.00 98.94           C  
ATOM    800  HB2 SER A  52     -13.164  17.669   0.213  1.00 98.94           H  
ATOM    801  HB3 SER A  52     -11.662  16.794   0.531  1.00 98.94           H  
ATOM    802  O   SER A  52      -9.155  18.545   0.373  1.00 98.94           O  
ATOM    803  OG  SER A  52     -12.328  16.758  -1.416  1.00 98.94           O  
ATOM    804  HG  SER A  52     -13.063  16.152  -1.298  1.00 98.94           H  
ATOM    805  N   ILE A  53      -9.479  18.277  -1.839  1.00 98.97           N  
ATOM    806  H   ILE A  53     -10.176  18.205  -2.567  1.00 98.97           H  
ATOM    807  CA  ILE A  53      -8.061  18.158  -2.206  1.00 98.97           C  
ATOM    808  HA  ILE A  53      -7.630  17.352  -1.613  1.00 98.97           H  
ATOM    809  C   ILE A  53      -7.276  19.414  -1.821  1.00 98.97           C  
ATOM    810  CB  ILE A  53      -7.919  17.795  -3.704  1.00 98.97           C  
ATOM    811  HB  ILE A  53      -8.620  18.409  -4.269  1.00 98.97           H  
ATOM    812  O   ILE A  53      -6.250  19.303  -1.155  1.00 98.97           O  
ATOM    813  CG1 ILE A  53      -8.297  16.317  -3.942  1.00 98.97           C  
ATOM    814 HG12 ILE A  53      -9.265  16.113  -3.484  1.00 98.97           H  
ATOM    815 HG13 ILE A  53      -8.406  16.150  -5.013  1.00 98.97           H  
ATOM    816  CG2 ILE A  53      -6.515  18.083  -4.268  1.00 98.97           C  
ATOM    817 HG21 ILE A  53      -6.357  19.161  -4.317  1.00 98.97           H  
ATOM    818 HG22 ILE A  53      -5.744  17.642  -3.635  1.00 98.97           H  
ATOM    819 HG23 ILE A  53      -6.426  17.684  -5.278  1.00 98.97           H  
ATOM    820  CD1 ILE A  53      -7.269  15.309  -3.401  1.00 98.97           C  
ATOM    821 HD11 ILE A  53      -6.382  15.304  -4.035  1.00 98.97           H  
ATOM    822 HD12 ILE A  53      -7.701  14.309  -3.403  1.00 98.97           H  
ATOM    823 HD13 ILE A  53      -6.970  15.541  -2.379  1.00 98.97           H  
ATOM    824  N   ASP A  54      -7.767  20.608  -2.159  1.00 98.95           N  
ATOM    825  H   ASP A  54      -8.627  20.650  -2.686  1.00 98.95           H  
ATOM    826  CA  ASP A  54      -7.086  21.857  -1.794  1.00 98.95           C  
ATOM    827  HA  ASP A  54      -6.058  21.814  -2.155  1.00 98.95           H  
ATOM    828  C   ASP A  54      -7.014  22.051  -0.277  1.00 98.95           C  
ATOM    829  CB  ASP A  54      -7.779  23.066  -2.435  1.00 98.95           C  
ATOM    830  HB2 ASP A  54      -7.270  23.975  -2.114  1.00 98.95           H  
ATOM    831  HB3 ASP A  54      -8.810  23.117  -2.084  1.00 98.95           H  
ATOM    832  O   ASP A  54      -5.992  22.507   0.242  1.00 98.95           O  
ATOM    833  CG  ASP A  54      -7.757  23.018  -3.959  1.00 98.95           C  
ATOM    834  OD1 ASP A  54      -6.700  22.649  -4.527  1.00 98.95           O  
ATOM    835  OD2 ASP A  54      -8.826  23.310  -4.545  1.00 98.95           O  
ATOM    836  N   ALA A  55      -8.078  21.678   0.439  1.00 98.97           N  
ATOM    837  H   ALA A  55      -8.886  21.318  -0.049  1.00 98.97           H  
ATOM    838  CA  ALA A  55      -8.120  21.766   1.892  1.00 98.97           C  
ATOM    839  HA  ALA A  55      -7.861  22.784   2.183  1.00 98.97           H  
ATOM    840  C   ALA A  55      -7.091  20.833   2.544  1.00 98.97           C  
ATOM    841  CB  ALA A  55      -9.547  21.488   2.366  1.00 98.97           C  
ATOM    842  HB1 ALA A  55      -9.611  21.638   3.444  1.00 98.97           H  
ATOM    843  HB2 ALA A  55     -10.230  22.175   1.867  1.00 98.97           H  
ATOM    844  HB3 ALA A  55      -9.833  20.463   2.131  1.00 98.97           H  
ATOM    845  O   ALA A  55      -6.276  21.299   3.340  1.00 98.97           O  
ATOM    846  N   VAL A  56      -7.062  19.544   2.179  1.00 98.98           N  
ATOM    847  H   VAL A  56      -7.728  19.210   1.497  1.00 98.98           H  
ATOM    848  CA  VAL A  56      -6.119  18.591   2.791  1.00 98.98           C  
ATOM    849  HA  VAL A  56      -6.173  18.738   3.870  1.00 98.98           H  
ATOM    850  C   VAL A  56      -4.669  18.882   2.407  1.00 98.98           C  
ATOM    851  CB  VAL A  56      -6.476  17.113   2.540  1.00 98.98           C  
ATOM    852  HB  VAL A  56      -5.765  16.505   3.100  1.00 98.98           H  
ATOM    853  O   VAL A  56      -3.803  18.783   3.274  1.00 98.98           O  
ATOM    854  CG1 VAL A  56      -7.865  16.778   3.087  1.00 98.98           C  
ATOM    855 HG11 VAL A  56      -8.020  15.700   3.039  1.00 98.98           H  
ATOM    856 HG12 VAL A  56      -7.944  17.094   4.127  1.00 98.98           H  
ATOM    857 HG13 VAL A  56      -8.637  17.274   2.499  1.00 98.98           H  
ATOM    858  CG2 VAL A  56      -6.384  16.683   1.074  1.00 98.98           C  
ATOM    859 HG21 VAL A  56      -5.369  16.813   0.698  1.00 98.98           H  
ATOM    860 HG22 VAL A  56      -6.652  15.630   0.981  1.00 98.98           H  
ATOM    861 HG23 VAL A  56      -7.066  17.278   0.467  1.00 98.98           H  
ATOM    862  N   THR A  57      -4.390  19.314   1.166  1.00 98.97           N  
ATOM    863  H   THR A  57      -5.130  19.359   0.480  1.00 98.97           H  
ATOM    864  CA  THR A  57      -3.039  19.758   0.770  1.00 98.97           C  
ATOM    865  HA  THR A  57      -2.330  18.952   0.958  1.00 98.97           H  
ATOM    866  C   THR A  57      -2.600  20.953   1.612  1.00 98.97           C  
ATOM    867  CB  THR A  57      -2.950  20.154  -0.716  1.00 98.97           C  
ATOM    868  HB  THR A  57      -3.561  21.039  -0.895  1.00 98.97           H  
ATOM    869  O   THR A  57      -1.519  20.922   2.192  1.00 98.97           O  
ATOM    870  CG2 THR A  57      -1.519  20.439  -1.162  1.00 98.97           C  
ATOM    871 HG21 THR A  57      -1.112  21.296  -0.627  1.00 98.97           H  
ATOM    872 HG22 THR A  57      -1.495  20.669  -2.227  1.00 98.97           H  
ATOM    873 HG23 THR A  57      -0.879  19.577  -0.972  1.00 98.97           H  
ATOM    874  OG1 THR A  57      -3.395  19.130  -1.567  1.00 98.97           O  
ATOM    875  HG1 THR A  57      -3.120  18.294  -1.184  1.00 98.97           H  
ATOM    876  N   SER A  58      -3.450  21.980   1.746  1.00 98.95           N  
ATOM    877  H   SER A  58      -4.342  21.946   1.275  1.00 98.95           H  
ATOM    878  CA  SER A  58      -3.110  23.174   2.529  1.00 98.95           C  
ATOM    879  HA  SER A  58      -2.175  23.581   2.145  1.00 98.95           H  
ATOM    880  C   SER A  58      -2.907  22.851   4.009  1.00 98.95           C  
ATOM    881  CB  SER A  58      -4.199  24.241   2.387  1.00 98.95           C  
ATOM    882  HB2 SER A  58      -5.118  23.883   2.850  1.00 98.95           H  
ATOM    883  HB3 SER A  58      -4.390  24.424   1.329  1.00 98.95           H  
ATOM    884  O   SER A  58      -1.975  23.374   4.616  1.00 98.95           O  
ATOM    885  OG  SER A  58      -3.793  25.458   3.002  1.00 98.95           O  
ATOM    886  HG  SER A  58      -3.290  25.229   3.788  1.00 98.95           H  
ATOM    887  N   CYS A  59      -3.763  22.012   4.601  1.00 98.97           N  
ATOM    888  H   CYS A  59      -4.551  21.657   4.079  1.00 98.97           H  
ATOM    889  CA  CYS A  59      -3.644  21.651   6.009  1.00 98.97           C  
ATOM    890  HA  CYS A  59      -3.552  22.569   6.590  1.00 98.97           H  
ATOM    891  C   CYS A  59      -2.377  20.831   6.278  1.00 98.97           C  
ATOM    892  CB  CYS A  59      -4.902  20.900   6.465  1.00 98.97           C  
ATOM    893  HB2 CYS A  59      -4.723  20.470   7.451  1.00 98.97           H  
ATOM    894  HB3 CYS A  59      -5.120  20.091   5.767  1.00 98.97           H  
ATOM    895  O   CYS A  59      -1.645  21.135   7.218  1.00 98.97           O  
ATOM    896  SG  CYS A  59      -6.332  22.019   6.562  1.00 98.97           S  
ATOM    897  HG  CYS A  59      -5.895  22.842   7.520  1.00 98.97           H  
ATOM    898  N   VAL A  60      -2.076  19.831   5.442  1.00 98.98           N  
ATOM    899  H   VAL A  60      -2.691  19.630   4.666  1.00 98.98           H  
ATOM    900  CA  VAL A  60      -0.855  19.027   5.599  1.00 98.98           C  
ATOM    901  HA  VAL A  60      -0.778  18.726   6.644  1.00 98.98           H  
ATOM    902  C   VAL A  60       0.400  19.848   5.317  1.00 98.98           C  
ATOM    903  CB  VAL A  60      -0.909  17.738   4.763  1.00 98.98           C  
ATOM    904  HB  VAL A  60      -1.158  17.987   3.732  1.00 98.98           H  
ATOM    905  O   VAL A  60       1.358  19.713   6.069  1.00 98.98           O  
ATOM    906  CG1 VAL A  60       0.411  16.957   4.787  1.00 98.98           C  
ATOM    907 HG11 VAL A  60       0.695  16.731   5.815  1.00 98.98           H  
ATOM    908 HG12 VAL A  60       0.305  16.028   4.227  1.00 98.98           H  
ATOM    909 HG13 VAL A  60       1.210  17.539   4.328  1.00 98.98           H  
ATOM    910  CG2 VAL A  60      -1.981  16.806   5.340  1.00 98.98           C  
ATOM    911 HG21 VAL A  60      -2.966  17.260   5.228  1.00 98.98           H  
ATOM    912 HG22 VAL A  60      -1.972  15.855   4.808  1.00 98.98           H  
ATOM    913 HG23 VAL A  60      -1.788  16.623   6.397  1.00 98.98           H  
ATOM    914  N   GLY A  61       0.390  20.755   4.338  1.00 98.94           N  
ATOM    915  H   GLY A  61      -0.401  20.801   3.711  1.00 98.94           H  
ATOM    916  CA  GLY A  61       1.518  21.660   4.091  1.00 98.94           C  
ATOM    917  HA2 GLY A  61       2.403  21.077   3.835  1.00 98.94           H  
ATOM    918  HA3 GLY A  61       1.276  22.308   3.248  1.00 98.94           H  
ATOM    919  C   GLY A  61       1.842  22.540   5.305  1.00 98.94           C  
ATOM    920  O   GLY A  61       3.005  22.694   5.671  1.00 98.94           O  
ATOM    921  N   MET A  62       0.823  23.043   6.014  1.00 98.91           N  
ATOM    922  H   MET A  62      -0.119  22.897   5.680  1.00 98.91           H  
ATOM    923  CA  MET A  62       1.037  23.781   7.268  1.00 98.91           C  
ATOM    924  HA  MET A  62       1.802  24.540   7.103  1.00 98.91           H  
ATOM    925  C   MET A  62       1.534  22.890   8.416  1.00 98.91           C  
ATOM    926  CB  MET A  62      -0.250  24.480   7.707  1.00 98.91           C  
ATOM    927  HB2 MET A  62      -0.080  24.884   8.705  1.00 98.91           H  
ATOM    928  HB3 MET A  62      -1.060  23.752   7.756  1.00 98.91           H  
ATOM    929  O   MET A  62       2.329  23.344   9.238  1.00 98.91           O  
ATOM    930  CG  MET A  62      -0.663  25.636   6.797  1.00 98.91           C  
ATOM    931  HG2 MET A  62      -0.783  25.260   5.781  1.00 98.91           H  
ATOM    932  HG3 MET A  62       0.129  26.385   6.789  1.00 98.91           H  
ATOM    933  SD  MET A  62      -2.218  26.424   7.301  1.00 98.91           S  
ATOM    934  CE  MET A  62      -1.711  27.326   8.794  1.00 98.91           C  
ATOM    935  HE1 MET A  62      -2.578  27.818   9.234  1.00 98.91           H  
ATOM    936  HE2 MET A  62      -0.964  28.077   8.536  1.00 98.91           H  
ATOM    937  HE3 MET A  62      -1.288  26.643   9.530  1.00 98.91           H  
ATOM    938  N   LEU A  63       1.087  21.629   8.487  1.00 98.68           N  
ATOM    939  H   LEU A  63       0.416  21.318   7.799  1.00 98.68           H  
ATOM    940  CA  LEU A  63       1.606  20.657   9.458  1.00 98.68           C  
ATOM    941  HA  LEU A  63       1.574  21.106  10.451  1.00 98.68           H  
ATOM    942  C   LEU A  63       3.082  20.328   9.176  1.00 98.68           C  
ATOM    943  CB  LEU A  63       0.746  19.374   9.456  1.00 98.68           C  
ATOM    944  HB2 LEU A  63       0.681  19.001   8.434  1.00 98.68           H  
ATOM    945  HB3 LEU A  63       1.259  18.618  10.050  1.00 98.68           H  
ATOM    946  O   LEU A  63       3.868  20.246  10.115  1.00 98.68           O  
ATOM    947  CG  LEU A  63      -0.675  19.541  10.024  1.00 98.68           C  
ATOM    948  HG  LEU A  63      -1.123  20.438   9.597  1.00 98.68           H  
ATOM    949  CD1 LEU A  63      -1.604  18.378   9.669  1.00 98.68           C  
ATOM    950 HD11 LEU A  63      -1.503  18.115   8.616  1.00 98.68           H  
ATOM    951 HD12 LEU A  63      -1.397  17.506  10.290  1.00 98.68           H  
ATOM    952 HD13 LEU A  63      -2.635  18.685   9.846  1.00 98.68           H  
ATOM    953  CD2 LEU A  63      -0.658  19.658  11.550  1.00 98.68           C  
ATOM    954 HD21 LEU A  63      -1.677  19.778  11.917  1.00 98.68           H  
ATOM    955 HD22 LEU A  63      -0.078  20.534  11.844  1.00 98.68           H  
ATOM    956 HD23 LEU A  63      -0.212  18.768  11.994  1.00 98.68           H  
ATOM    957  N   GLU A  64       3.458  20.183   7.903  1.00 98.50           N  
ATOM    958  H   GLU A  64       2.743  20.238   7.192  1.00 98.50           H  
ATOM    959  CA  GLU A  64       4.841  19.989   7.446  1.00 98.50           C  
ATOM    960  HA  GLU A  64       5.279  19.129   7.951  1.00 98.50           H  
ATOM    961  C   GLU A  64       5.738  21.193   7.752  1.00 98.50           C  
ATOM    962  CB  GLU A  64       4.851  19.755   5.927  1.00 98.50           C  
ATOM    963  HB2 GLU A  64       5.863  19.904   5.550  1.00 98.50           H  
ATOM    964  HB3 GLU A  64       4.210  20.498   5.452  1.00 98.50           H  
ATOM    965  O   GLU A  64       6.909  21.018   8.076  1.00 98.50           O  
ATOM    966  CG  GLU A  64       4.393  18.355   5.506  1.00 98.50           C  
ATOM    967  HG2 GLU A  64       3.398  18.148   5.901  1.00 98.50           H  
ATOM    968  HG3 GLU A  64       5.081  17.629   5.938  1.00 98.50           H  
ATOM    969  CD  GLU A  64       4.386  18.189   3.979  1.00 98.50           C  
ATOM    970  OE1 GLU A  64       4.367  17.022   3.520  1.00 98.50           O  
ATOM    971  OE2 GLU A  64       4.472  19.196   3.245  1.00 98.50           O  
ATOM    972  N   ASP A  65       5.213  22.414   7.678  1.00 98.10           N  
ATOM    973  H   ASP A  65       4.280  22.511   7.302  1.00 98.10           H  
ATOM    974  CA  ASP A  65       5.975  23.632   7.971  1.00 98.10           C  
ATOM    975  HA  ASP A  65       6.979  23.518   7.561  1.00 98.10           H  
ATOM    976  C   ASP A  65       6.162  23.877   9.488  1.00 98.10           C  
ATOM    977  CB  ASP A  65       5.312  24.826   7.258  1.00 98.10           C  
ATOM    978  HB2 ASP A  65       5.695  25.746   7.699  1.00 98.10           H  
ATOM    979  HB3 ASP A  65       4.237  24.802   7.437  1.00 98.10           H  
ATOM    980  O   ASP A  65       6.935  24.753   9.891  1.00 98.10           O  
ATOM    981  CG  ASP A  65       5.581  24.912   5.742  1.00 98.10           C  
ATOM    982  OD1 ASP A  65       6.480  24.220   5.204  1.00 98.10           O  
ATOM    983  OD2 ASP A  65       5.016  25.812   5.087  1.00 98.10           O  
ATOM    984  N   CYS A  66       5.501  23.100  10.357  1.00 95.49           N  
ATOM    985  H   CYS A  66       4.927  22.358   9.983  1.00 95.49           H  
ATOM    986  CA  CYS A  66       5.588  23.249  11.809  1.00 95.49           C  
ATOM    987  HA  CYS A  66       5.895  24.274  12.014  1.00 95.49           H  
ATOM    988  C   CYS A  66       6.614  22.279  12.435  1.00 95.49           C  
ATOM    989  CB  CYS A  66       4.193  23.096  12.416  1.00 95.49           C  
ATOM    990  HB2 CYS A  66       3.800  22.111  12.163  1.00 95.49           H  
ATOM    991  HB3 CYS A  66       3.535  23.852  11.989  1.00 95.49           H  
ATOM    992  O   CYS A  66       6.465  21.061  12.334  1.00 95.49           O  
ATOM    993  SG  CYS A  66       4.300  23.303  14.223  1.00 95.49           S  
ATOM    994  HG  CYS A  66       3.065  23.779  14.405  1.00 95.49           H  
ATOM    995  N   PRO A  67       7.618  22.774  13.190  1.00 93.93           N  
ATOM    996  CA  PRO A  67       8.684  21.929  13.736  1.00 93.93           C  
ATOM    997  HA  PRO A  67       9.092  21.300  12.944  1.00 93.93           H  
ATOM    998  C   PRO A  67       8.228  21.011  14.886  1.00 93.93           C  
ATOM    999  CB  PRO A  67       9.758  22.918  14.191  1.00 93.93           C  
ATOM   1000  HB2 PRO A  67      10.382  22.519  14.991  1.00 93.93           H  
ATOM   1001  HB3 PRO A  67      10.385  23.187  13.341  1.00 93.93           H  
ATOM   1002  O   PRO A  67       9.006  20.189  15.366  1.00 93.93           O  
ATOM   1003  CG  PRO A  67       8.942  24.133  14.628  1.00 93.93           C  
ATOM   1004  HG2 PRO A  67       9.534  25.048  14.610  1.00 93.93           H  
ATOM   1005  HG3 PRO A  67       8.524  23.961  15.620  1.00 93.93           H  
ATOM   1006  CD  PRO A  67       7.820  24.163  13.589  1.00 93.93           C  
ATOM   1007  HD2 PRO A  67       6.918  24.588  14.028  1.00 93.93           H  
ATOM   1008  HD3 PRO A  67       8.128  24.749  12.724  1.00 93.93           H  
ATOM   1009  N   LEU A  68       6.988  21.158  15.368  1.00 91.24           N  
ATOM   1010  H   LEU A  68       6.375  21.814  14.906  1.00 91.24           H  
ATOM   1011  CA  LEU A  68       6.435  20.328  16.444  1.00 91.24           C  
ATOM   1012  HA  LEU A  68       7.214  20.147  17.185  1.00 91.24           H  
ATOM   1013  C   LEU A  68       5.974  18.949  15.959  1.00 91.24           C  
ATOM   1014  CB  LEU A  68       5.267  21.067  17.118  1.00 91.24           C  
ATOM   1015  HB2 LEU A  68       4.852  20.420  17.891  1.00 91.24           H  
ATOM   1016  HB3 LEU A  68       4.485  21.235  16.378  1.00 91.24           H  
ATOM   1017  O   LEU A  68       5.833  18.025  16.773  1.00 91.24           O  
ATOM   1018  CG  LEU A  68       5.644  22.411  17.761  1.00 91.24           C  
ATOM   1019  HG  LEU A  68       6.009  23.097  16.998  1.00 91.24           H  
ATOM   1020  CD1 LEU A  68       4.407  23.023  18.408  1.00 91.24           C  
ATOM   1021 HD11 LEU A  68       4.680  23.979  18.857  1.00 91.24           H  
ATOM   1022 HD12 LEU A  68       3.642  23.200  17.652  1.00 91.24           H  
ATOM   1023 HD13 LEU A  68       4.011  22.364  19.181  1.00 91.24           H  
ATOM   1024  CD2 LEU A  68       6.719  22.260  18.842  1.00 91.24           C  
ATOM   1025 HD21 LEU A  68       6.887  23.224  19.322  1.00 91.24           H  
ATOM   1026 HD22 LEU A  68       7.659  21.939  18.393  1.00 91.24           H  
ATOM   1027 HD23 LEU A  68       6.400  21.535  19.591  1.00 91.24           H  
ATOM   1028  N   PHE A  69       5.734  18.807  14.655  1.00 94.26           N  
ATOM   1029  H   PHE A  69       5.943  19.570  14.028  1.00 94.26           H  
ATOM   1030  CA  PHE A  69       5.203  17.592  14.057  1.00 94.26           C  
ATOM   1031  HA  PHE A  69       4.923  16.899  14.851  1.00 94.26           H  
ATOM   1032  C   PHE A  69       6.247  16.887  13.193  1.00 94.26           C  
ATOM   1033  CB  PHE A  69       3.933  17.903  13.273  1.00 94.26           C  
ATOM   1034  HB2 PHE A  69       3.501  16.936  13.015  1.00 94.26           H  
ATOM   1035  HB3 PHE A  69       4.200  18.424  12.354  1.00 94.26           H  
ATOM   1036  O   PHE A  69       7.099  17.515  12.577  1.00 94.26           O  
ATOM   1037  CG  PHE A  69       2.873  18.688  14.021  1.00 94.26           C  
ATOM   1038  CD1 PHE A  69       2.300  18.176  15.200  1.00 94.26           C  
ATOM   1039  HD1 PHE A  69       2.629  17.222  15.585  1.00 94.26           H  
ATOM   1040  CD2 PHE A  69       2.439  19.927  13.522  1.00 94.26           C  
ATOM   1041  HD2 PHE A  69       2.850  20.301  12.596  1.00 94.26           H  
ATOM   1042  CE1 PHE A  69       1.305  18.905  15.878  1.00 94.26           C  
ATOM   1043  HE1 PHE A  69       0.862  18.512  16.782  1.00 94.26           H  
ATOM   1044  CE2 PHE A  69       1.451  20.657  14.203  1.00 94.26           C  
ATOM   1045  HE2 PHE A  69       1.111  21.597  13.794  1.00 94.26           H  
ATOM   1046  CZ  PHE A  69       0.881  20.149  15.381  1.00 94.26           C  
ATOM   1047  HZ  PHE A  69       0.112  20.711  15.891  1.00 94.26           H  
ATOM   1048  N   ASN A  70       6.191  15.556  13.151  1.00 94.59           N  
ATOM   1049  H   ASN A  70       5.379  15.088  13.527  1.00 94.59           H  
ATOM   1050  CA  ASN A  70       7.191  14.742  12.463  1.00 94.59           C  
ATOM   1051  HA  ASN A  70       8.151  15.257  12.494  1.00 94.59           H  
ATOM   1052  C   ASN A  70       6.838  14.584  10.975  1.00 94.59           C  
ATOM   1053  CB  ASN A  70       7.355  13.427  13.235  1.00 94.59           C  
ATOM   1054  HB2 ASN A  70       6.380  12.942  13.300  1.00 94.59           H  
ATOM   1055  HB3 ASN A  70       7.720  13.634  14.241  1.00 94.59           H  
ATOM   1056  O   ASN A  70       6.513  13.492  10.511  1.00 94.59           O  
ATOM   1057  CG  ASN A  70       8.301  12.444  12.578  1.00 94.59           C  
ATOM   1058  ND2 ASN A  70       8.189  11.197  12.968  1.00 94.59           N  
ATOM   1059 HD21 ASN A  70       8.697  10.491  12.455  1.00 94.59           H  
ATOM   1060 HD22 ASN A  70       7.519  10.940  13.678  1.00 94.59           H  
ATOM   1061  OD1 ASN A  70       9.138  12.775  11.751  1.00 94.59           O  
ATOM   1062  N   ALA A  71       6.886  15.693  10.244  1.00 97.00           N  
ATOM   1063  H   ALA A  71       7.104  16.560  10.715  1.00 97.00           H  
ATOM   1064  CA  ALA A  71       6.732  15.782   8.797  1.00 97.00           C  
ATOM   1065  HA  ALA A  71       7.221  14.931   8.321  1.00 97.00           H  
ATOM   1066  C   ALA A  71       7.395  17.074   8.302  1.00 97.00           C  
ATOM   1067  CB  ALA A  71       5.242  15.767   8.453  1.00 97.00           C  
ATOM   1068  HB1 ALA A  71       4.784  14.863   8.853  1.00 97.00           H  
ATOM   1069  HB2 ALA A  71       4.753  16.641   8.883  1.00 97.00           H  
ATOM   1070  HB3 ALA A  71       5.109  15.776   7.371  1.00 97.00           H  
ATOM   1071  O   ALA A  71       7.518  18.024   9.074  1.00 97.00           O  
ATOM   1072  N   GLY A  72       7.827  17.110   7.037  1.00 97.77           N  
ATOM   1073  H   GLY A  72       7.651  16.318   6.435  1.00 97.77           H  
ATOM   1074  CA  GLY A  72       8.474  18.294   6.462  1.00 97.77           C  
ATOM   1075  HA2 GLY A  72       8.900  18.056   5.487  1.00 97.77           H  
ATOM   1076  HA3 GLY A  72       7.728  19.075   6.322  1.00 97.77           H  
ATOM   1077  C   GLY A  72       9.589  18.837   7.360  1.00 97.77           C  
ATOM   1078  O   GLY A  72      10.501  18.101   7.733  1.00 97.77           O  
ATOM   1079  N   TYR A  73       9.488  20.109   7.743  1.00 96.86           N  
ATOM   1080  H   TYR A  73       8.622  20.584   7.534  1.00 96.86           H  
ATOM   1081  CA  TYR A  73      10.440  20.818   8.594  1.00 96.86           C  
ATOM   1082  HA  TYR A  73      11.373  20.912   8.039  1.00 96.86           H  
ATOM   1083  C   TYR A  73      10.750  20.076   9.899  1.00 96.86           C  
ATOM   1084  CB  TYR A  73       9.879  22.221   8.884  1.00 96.86           C  
ATOM   1085  HB2 TYR A  73       9.594  22.682   7.939  1.00 96.86           H  
ATOM   1086  HB3 TYR A  73       8.966  22.111   9.470  1.00 96.86           H  
ATOM   1087  O   TYR A  73      11.920  19.922  10.232  1.00 96.86           O  
ATOM   1088  CG  TYR A  73      10.812  23.182   9.605  1.00 96.86           C  
ATOM   1089  CD1 TYR A  73      10.309  24.012  10.624  1.00 96.86           C  
ATOM   1090  HD1 TYR A  73       9.261  23.954  10.878  1.00 96.86           H  
ATOM   1091  CD2 TYR A  73      12.167  23.291   9.236  1.00 96.86           C  
ATOM   1092  HD2 TYR A  73      12.589  22.634   8.490  1.00 96.86           H  
ATOM   1093  CE1 TYR A  73      11.158  24.921  11.287  1.00 96.86           C  
ATOM   1094  HE1 TYR A  73      10.758  25.546  12.071  1.00 96.86           H  
ATOM   1095  CE2 TYR A  73      13.006  24.234   9.852  1.00 96.86           C  
ATOM   1096  HE2 TYR A  73      14.046  24.312   9.570  1.00 96.86           H  
ATOM   1097  OH  TYR A  73      13.345  25.889  11.539  1.00 96.86           O  
ATOM   1098  HH  TYR A  73      12.900  26.324  12.270  1.00 96.86           H  
ATOM   1099  CZ  TYR A  73      12.512  25.028  10.899  1.00 96.86           C  
ATOM   1100  N   GLY A  74       9.740  19.561  10.607  1.00 94.30           N  
ATOM   1101  H   GLY A  74       8.807  19.625  10.225  1.00 94.30           H  
ATOM   1102  CA  GLY A  74       9.912  18.868  11.890  1.00 94.30           C  
ATOM   1103  HA2 GLY A  74      10.718  19.346  12.447  1.00 94.30           H  
ATOM   1104  HA3 GLY A  74       8.998  18.980  12.474  1.00 94.30           H  
ATOM   1105  C   GLY A  74      10.246  17.375  11.788  1.00 94.30           C  
ATOM   1106  O   GLY A  74      10.208  16.665  12.797  1.00 94.30           O  
ATOM   1107  N   ALA A  75      10.563  16.868  10.593  1.00 95.57           N  
ATOM   1108  H   ALA A  75      10.594  17.489   9.797  1.00 95.57           H  
ATOM   1109  CA  ALA A  75      10.874  15.458  10.379  1.00 95.57           C  
ATOM   1110  HA  ALA A  75       9.993  14.877  10.652  1.00 95.57           H  
ATOM   1111  C   ALA A  75      12.052  14.962  11.233  1.00 95.57           C  
ATOM   1112  CB  ALA A  75      11.146  15.230   8.894  1.00 95.57           C  
ATOM   1113  HB1 ALA A  75      10.256  15.487   8.321  1.00 95.57           H  
ATOM   1114  HB2 ALA A  75      11.401  14.185   8.718  1.00 95.57           H  
ATOM   1115  HB3 ALA A  75      11.976  15.858   8.571  1.00 95.57           H  
ATOM   1116  O   ALA A  75      12.989  15.699  11.545  1.00 95.57           O  
ATOM   1117  N   VAL A  76      12.015  13.681  11.596  1.00 93.59           N  
ATOM   1118  H   VAL A  76      11.188  13.152  11.359  1.00 93.59           H  
ATOM   1119  CA  VAL A  76      13.117  12.976  12.268  1.00 93.59           C  
ATOM   1120  HA  VAL A  76      13.704  13.706  12.825  1.00 93.59           H  
ATOM   1121  C   VAL A  76      14.061  12.323  11.256  1.00 93.59           C  
ATOM   1122  CB  VAL A  76      12.595  11.947  13.285  1.00 93.59           C  
ATOM   1123  HB  VAL A  76      13.452  11.483  13.773  1.00 93.59           H  
ATOM   1124  O   VAL A  76      13.675  12.026  10.125  1.00 93.59           O  
ATOM   1125  CG1 VAL A  76      11.771  12.629  14.385  1.00 93.59           C  
ATOM   1126 HG11 VAL A  76      10.880  13.094  13.962  1.00 93.59           H  
ATOM   1127 HG12 VAL A  76      12.377  13.392  14.874  1.00 93.59           H  
ATOM   1128 HG13 VAL A  76      11.471  11.891  15.130  1.00 93.59           H  
ATOM   1129  CG2 VAL A  76      11.776  10.832  12.622  1.00 93.59           C  
ATOM   1130 HG21 VAL A  76      11.238  10.264  13.380  1.00 93.59           H  
ATOM   1131 HG22 VAL A  76      11.052  11.237  11.915  1.00 93.59           H  
ATOM   1132 HG23 VAL A  76      12.443  10.168  12.072  1.00 93.59           H  
ATOM   1133  N   SER A  77      15.307  12.081  11.660  1.00 93.88           N  
ATOM   1134  H   SER A  77      15.589  12.314  12.601  1.00 93.88           H  
ATOM   1135  CA  SER A  77      16.300  11.425  10.811  1.00 93.88           C  
ATOM   1136  HA  SER A  77      16.083  11.685   9.774  1.00 93.88           H  
ATOM   1137  C   SER A  77      16.256   9.897  10.915  1.00 93.88           C  
ATOM   1138  CB  SER A  77      17.702  11.962  11.106  1.00 93.88           C  
ATOM   1139  HB2 SER A  77      18.422  11.427  10.488  1.00 93.88           H  
ATOM   1140  HB3 SER A  77      17.741  13.021  10.852  1.00 93.88           H  
ATOM   1141  O   SER A  77      15.912   9.316  11.949  1.00 93.88           O  
ATOM   1142  OG  SER A  77      18.031  11.794  12.473  1.00 93.88           O  
ATOM   1143  HG  SER A  77      18.943  12.062  12.607  1.00 93.88           H  
ATOM   1144  N   ASN A  78      16.651   9.236   9.827  1.00 95.07           N  
ATOM   1145  H   ASN A  78      16.890   9.785   9.014  1.00 95.07           H  
ATOM   1146  CA  ASN A  78      16.956   7.810   9.785  1.00 95.07           C  
ATOM   1147  HA  ASN A  78      16.174   7.280  10.328  1.00 95.07           H  
ATOM   1148  C   ASN A  78      18.286   7.505  10.512  1.00 95.07           C  
ATOM   1149  CB  ASN A  78      16.896   7.351   8.308  1.00 95.07           C  
ATOM   1150  HB2 ASN A  78      15.977   7.727   7.858  1.00 95.07           H  
ATOM   1151  HB3 ASN A  78      16.846   6.263   8.261  1.00 95.07           H  
ATOM   1152  O   ASN A  78      18.985   8.408  10.978  1.00 95.07           O  
ATOM   1153  CG  ASN A  78      18.060   7.769   7.427  1.00 95.07           C  
ATOM   1154  ND2 ASN A  78      17.936   7.577   6.136  1.00 95.07           N  
ATOM   1155 HD21 ASN A  78      18.699   7.853   5.534  1.00 95.07           H  
ATOM   1156 HD22 ASN A  78      17.076   7.232   5.735  1.00 95.07           H  
ATOM   1157  OD1 ASN A  78      19.108   8.215   7.870  1.00 95.07           O  
ATOM   1158  N   SER A  79      18.669   6.230  10.609  1.00 95.35           N  
ATOM   1159  H   SER A  79      18.085   5.508  10.213  1.00 95.35           H  
ATOM   1160  CA  SER A  79      19.882   5.812  11.333  1.00 95.35           C  
ATOM   1161  HA  SER A  79      19.853   6.263  12.325  1.00 95.35           H  
ATOM   1162  C   SER A  79      21.198   6.272  10.691  1.00 95.35           C  
ATOM   1163  CB  SER A  79      19.895   4.296  11.524  1.00 95.35           C  
ATOM   1164  HB2 SER A  79      20.761   4.020  12.126  1.00 95.35           H  
ATOM   1165  HB3 SER A  79      18.994   3.991  12.056  1.00 95.35           H  
ATOM   1166  O   SER A  79      22.235   6.240  11.347  1.00 95.35           O  
ATOM   1167  OG  SER A  79      19.956   3.623  10.283  1.00 95.35           O  
ATOM   1168  HG  SER A  79      20.010   2.684  10.474  1.00 95.35           H  
ATOM   1169  N   ALA A  80      21.165   6.746   9.442  1.00 96.61           N  
ATOM   1170  H   ALA A  80      20.268   6.796   8.980  1.00 96.61           H  
ATOM   1171  CA  ALA A  80      22.298   7.376   8.764  1.00 96.61           C  
ATOM   1172  HA  ALA A  80      23.221   7.015   9.219  1.00 96.61           H  
ATOM   1173  C   ALA A  80      22.312   8.912   8.914  1.00 96.61           C  
ATOM   1174  CB  ALA A  80      22.297   6.924   7.298  1.00 96.61           C  
ATOM   1175  HB1 ALA A  80      22.333   5.835   7.249  1.00 96.61           H  
ATOM   1176  HB2 ALA A  80      21.399   7.283   6.795  1.00 96.61           H  
ATOM   1177  HB3 ALA A  80      23.173   7.328   6.791  1.00 96.61           H  
ATOM   1178  O   ALA A  80      23.119   9.587   8.275  1.00 96.61           O  
ATOM   1179  N   GLY A  81      21.413   9.484   9.724  1.00 94.88           N  
ATOM   1180  H   GLY A  81      20.742   8.891  10.192  1.00 94.88           H  
ATOM   1181  CA  GLY A  81      21.312  10.928   9.945  1.00 94.88           C  
ATOM   1182  HA2 GLY A  81      22.311  11.340  10.088  1.00 94.88           H  
ATOM   1183  HA3 GLY A  81      20.735  11.096  10.854  1.00 94.88           H  
ATOM   1184  C   GLY A  81      20.637  11.700   8.806  1.00 94.88           C  
ATOM   1185  O   GLY A  81      20.750  12.923   8.760  1.00 94.88           O  
ATOM   1186  N   GLN A  82      19.943  11.014   7.893  1.00 96.88           N  
ATOM   1187  H   GLN A  82      19.840  10.017   8.018  1.00 96.88           H  
ATOM   1188  CA  GLN A  82      19.255  11.626   6.753  1.00 96.88           C  
ATOM   1189  HA  GLN A  82      19.643  12.633   6.601  1.00 96.88           H  
ATOM   1190  C   GLN A  82      17.749  11.743   7.008  1.00 96.88           C  
ATOM   1191  CB  GLN A  82      19.514  10.830   5.465  1.00 96.88           C  
ATOM   1192  HB2 GLN A  82      19.016   9.863   5.538  1.00 96.88           H  
ATOM   1193  HB3 GLN A  82      19.074  11.372   4.628  1.00 96.88           H  
ATOM   1194  O   GLN A  82      17.133  10.851   7.587  1.00 96.88           O  
ATOM   1195  CG  GLN A  82      21.003  10.603   5.175  1.00 96.88           C  
ATOM   1196  HG2 GLN A  82      21.500  11.569   5.093  1.00 96.88           H  
ATOM   1197  HG3 GLN A  82      21.466  10.047   5.990  1.00 96.88           H  
ATOM   1198  CD  GLN A  82      21.211   9.801   3.897  1.00 96.88           C  
ATOM   1199  NE2 GLN A  82      22.010  10.288   2.973  1.00 96.88           N  
ATOM   1200 HE21 GLN A  82      22.503  11.153   3.142  1.00 96.88           H  
ATOM   1201 HE22 GLN A  82      22.133   9.701   2.160  1.00 96.88           H  
ATOM   1202  OE1 GLN A  82      20.681   8.723   3.694  1.00 96.88           O  
ATOM   1203  N   TYR A  83      17.146  12.825   6.532  1.00 96.83           N  
ATOM   1204  H   TYR A  83      17.710  13.519   6.062  1.00 96.83           H  
ATOM   1205  CA  TYR A  83      15.716  13.107   6.641  1.00 96.83           C  
ATOM   1206  HA  TYR A  83      15.294  12.562   7.486  1.00 96.83           H  
ATOM   1207  C   TYR A  83      15.007  12.638   5.371  1.00 96.83           C  
ATOM   1208  CB  TYR A  83      15.519  14.599   6.922  1.00 96.83           C  
ATOM   1209  HB2 TYR A  83      14.451  14.810   6.980  1.00 96.83           H  
ATOM   1210  HB3 TYR A  83      15.924  15.181   6.094  1.00 96.83           H  
ATOM   1211  O   TYR A  83      14.881  13.385   4.399  1.00 96.83           O  
ATOM   1212  CG  TYR A  83      16.179  15.048   8.209  1.00 96.83           C  
ATOM   1213  CD1 TYR A  83      15.459  15.015   9.416  1.00 96.83           C  
ATOM   1214  HD1 TYR A  83      14.429  14.691   9.425  1.00 96.83           H  
ATOM   1215  CD2 TYR A  83      17.517  15.490   8.204  1.00 96.83           C  
ATOM   1216  HD2 TYR A  83      18.073  15.527   7.278  1.00 96.83           H  
ATOM   1217  CE1 TYR A  83      16.073  15.426  10.613  1.00 96.83           C  
ATOM   1218  HE1 TYR A  83      15.520  15.422  11.540  1.00 96.83           H  
ATOM   1219  CE2 TYR A  83      18.138  15.894   9.398  1.00 96.83           C  
ATOM   1220  HE2 TYR A  83      19.166  16.225   9.384  1.00 96.83           H  
ATOM   1221  OH  TYR A  83      18.020  16.204  11.769  1.00 96.83           O  
ATOM   1222  HH  TYR A  83      18.915  16.514  11.611  1.00 96.83           H  
ATOM   1223  CZ  TYR A  83      17.413  15.858  10.607  1.00 96.83           C  
ATOM   1224  N   GLU A  84      14.615  11.364   5.373  1.00 97.87           N  
ATOM   1225  H   GLU A  84      14.784  10.830   6.213  1.00 97.87           H  
ATOM   1226  CA  GLU A  84      13.848  10.716   4.306  1.00 97.87           C  
ATOM   1227  HA  GLU A  84      14.062  11.187   3.347  1.00 97.87           H  
ATOM   1228  C   GLU A  84      12.353  10.861   4.581  1.00 97.87           C  
ATOM   1229  CB  GLU A  84      14.226   9.230   4.220  1.00 97.87           C  
ATOM   1230  HB2 GLU A  84      14.194   8.801   5.221  1.00 97.87           H  
ATOM   1231  HB3 GLU A  84      13.492   8.709   3.605  1.00 97.87           H  
ATOM   1232  O   GLU A  84      11.845  10.293   5.549  1.00 97.87           O  
ATOM   1233  CG  GLU A  84      15.613   9.009   3.607  1.00 97.87           C  
ATOM   1234  HG2 GLU A  84      15.617   9.426   2.600  1.00 97.87           H  
ATOM   1235  HG3 GLU A  84      16.356   9.534   4.207  1.00 97.87           H  
ATOM   1236  CD  GLU A  84      15.990   7.525   3.550  1.00 97.87           C  
ATOM   1237  OE1 GLU A  84      16.628   7.096   2.564  1.00 97.87           O  
ATOM   1238  OE2 GLU A  84      15.722   6.803   4.540  1.00 97.87           O  
ATOM   1239  N   LEU A  85      11.663  11.607   3.727  1.00 98.56           N  
ATOM   1240  H   LEU A  85      12.145  12.016   2.939  1.00 98.56           H  
ATOM   1241  CA  LEU A  85      10.264  11.973   3.904  1.00 98.56           C  
ATOM   1242  HA  LEU A  85       9.980  11.799   4.942  1.00 98.56           H  
ATOM   1243  C   LEU A  85       9.356  11.104   3.032  1.00 98.56           C  
ATOM   1244  CB  LEU A  85      10.074  13.471   3.610  1.00 98.56           C  
ATOM   1245  HB2 LEU A  85       9.079  13.749   3.957  1.00 98.56           H  
ATOM   1246  HB3 LEU A  85      10.108  13.618   2.531  1.00 98.56           H  
ATOM   1247  O   LEU A  85       9.736  10.708   1.926  1.00 98.56           O  
ATOM   1248  CG  LEU A  85      11.111  14.411   4.256  1.00 98.56           C  
ATOM   1249  HG  LEU A  85      12.110  14.165   3.893  1.00 98.56           H  
ATOM   1250  CD1 LEU A  85      10.840  15.864   3.881  1.00 98.56           C  
ATOM   1251 HD11 LEU A  85       9.873  16.183   4.269  1.00 98.56           H  
ATOM   1252 HD12 LEU A  85      10.863  15.983   2.798  1.00 98.56           H  
ATOM   1253 HD13 LEU A  85      11.613  16.500   4.313  1.00 98.56           H  
ATOM   1254  CD2 LEU A  85      11.101  14.307   5.776  1.00 98.56           C  
ATOM   1255 HD21 LEU A  85      11.791  15.042   6.189  1.00 98.56           H  
ATOM   1256 HD22 LEU A  85      11.426  13.314   6.086  1.00 98.56           H  
ATOM   1257 HD23 LEU A  85      10.095  14.495   6.152  1.00 98.56           H  
ATOM   1258  N   ASP A  86       8.147  10.856   3.526  1.00 98.88           N  
ATOM   1259  H   ASP A  86       7.906  11.241   4.428  1.00 98.88           H  
ATOM   1260  CA  ASP A  86       7.104  10.111   2.831  1.00 98.88           C  
ATOM   1261  HA  ASP A  86       7.395   9.966   1.791  1.00 98.88           H  
ATOM   1262  C   ASP A  86       5.788  10.904   2.875  1.00 98.88           C  
ATOM   1263  CB  ASP A  86       6.904   8.728   3.477  1.00 98.88           C  
ATOM   1264  HB2 ASP A  86       6.234   8.168   2.824  1.00 98.88           H  
ATOM   1265  HB3 ASP A  86       6.392   8.855   4.430  1.00 98.88           H  
ATOM   1266  O   ASP A  86       5.458  11.479   3.913  1.00 98.88           O  
ATOM   1267  CG  ASP A  86       8.169   7.890   3.719  1.00 98.88           C  
ATOM   1268  OD1 ASP A  86       8.947   7.698   2.759  1.00 98.88           O  
ATOM   1269  OD2 ASP A  86       8.342   7.365   4.850  1.00 98.88           O  
ATOM   1270  N   ALA A  87       5.012  10.915   1.790  1.00 98.98           N  
ATOM   1271  H   ALA A  87       5.316  10.414   0.967  1.00 98.98           H  
ATOM   1272  CA  ALA A  87       3.679  11.520   1.765  1.00 98.98           C  
ATOM   1273  HA  ALA A  87       3.224  11.367   2.743  1.00 98.98           H  
ATOM   1274  C   ALA A  87       2.757  10.869   0.729  1.00 98.98           C  
ATOM   1275  CB  ALA A  87       3.799  13.027   1.508  1.00 98.98           C  
ATOM   1276  HB1 ALA A  87       2.808  13.479   1.462  1.00 98.98           H  
ATOM   1277  HB2 ALA A  87       4.342  13.485   2.335  1.00 98.98           H  
ATOM   1278  HB3 ALA A  87       4.324  13.210   0.570  1.00 98.98           H  
ATOM   1279  O   ALA A  87       3.229  10.323  -0.266  1.00 98.98           O  
ATOM   1280  N   ALA A  88       1.446  10.973   0.942  1.00 98.99           N  
ATOM   1281  H   ALA A  88       1.143  11.436   1.787  1.00 98.99           H  
ATOM   1282  CA  ALA A  88       0.408  10.606  -0.016  1.00 98.99           C  
ATOM   1283  HA  ALA A  88       0.828  10.642  -1.021  1.00 98.99           H  
ATOM   1284  C   ALA A  88      -0.769  11.582   0.021  1.00 98.99           C  
ATOM   1285  CB  ALA A  88      -0.089   9.179   0.240  1.00 98.99           C  
ATOM   1286  HB1 ALA A  88      -0.978   8.983  -0.359  1.00 98.99           H  
ATOM   1287  HB2 ALA A  88      -0.342   9.051   1.292  1.00 98.99           H  
ATOM   1288  HB3 ALA A  88       0.674   8.460  -0.061  1.00 98.99           H  
ATOM   1289  O   ALA A  88      -1.049  12.216   1.040  1.00 98.99           O  
ATOM   1290  N   ILE A  89      -1.481  11.652  -1.099  1.00 98.98           N  
ATOM   1291  H   ILE A  89      -1.149  11.132  -1.900  1.00 98.98           H  
ATOM   1292  CA  ILE A  89      -2.769  12.316  -1.249  1.00 98.98           C  
ATOM   1293  HA  ILE A  89      -3.233  12.356  -0.263  1.00 98.98           H  
ATOM   1294  C   ILE A  89      -3.675  11.483  -2.159  1.00 98.98           C  
ATOM   1295  CB  ILE A  89      -2.576  13.764  -1.746  1.00 98.98           C  
ATOM   1296  HB  ILE A  89      -1.894  14.252  -1.049  1.00 98.98           H  
ATOM   1297  O   ILE A  89      -3.209  10.917  -3.151  1.00 98.98           O  
ATOM   1298  CG1 ILE A  89      -3.912  14.534  -1.707  1.00 98.98           C  
ATOM   1299 HG12 ILE A  89      -4.577  14.163  -2.487  1.00 98.98           H  
ATOM   1300 HG13 ILE A  89      -4.391  14.364  -0.743  1.00 98.98           H  
ATOM   1301  CG2 ILE A  89      -1.940  13.830  -3.147  1.00 98.98           C  
ATOM   1302 HG21 ILE A  89      -2.632  13.456  -3.902  1.00 98.98           H  
ATOM   1303 HG22 ILE A  89      -1.681  14.864  -3.375  1.00 98.98           H  
ATOM   1304 HG23 ILE A  89      -1.025  13.239  -3.179  1.00 98.98           H  
ATOM   1305  CD1 ILE A  89      -3.744  16.046  -1.876  1.00 98.98           C  
ATOM   1306 HD11 ILE A  89      -3.406  16.284  -2.885  1.00 98.98           H  
ATOM   1307 HD12 ILE A  89      -3.024  16.417  -1.148  1.00 98.98           H  
ATOM   1308 HD13 ILE A  89      -4.705  16.533  -1.708  1.00 98.98           H  
ATOM   1309  N   MET A  90      -4.966  11.417  -1.835  1.00 98.98           N  
ATOM   1310  H   MET A  90      -5.268  11.858  -0.978  1.00 98.98           H  
ATOM   1311  CA  MET A  90      -5.967  10.693  -2.619  1.00 98.98           C  
ATOM   1312  HA  MET A  90      -5.570  10.527  -3.621  1.00 98.98           H  
ATOM   1313  C   MET A  90      -7.257  11.502  -2.766  1.00 98.98           C  
ATOM   1314  CB  MET A  90      -6.212   9.317  -1.983  1.00 98.98           C  
ATOM   1315  HB2 MET A  90      -6.688   9.435  -1.010  1.00 98.98           H  
ATOM   1316  HB3 MET A  90      -5.247   8.832  -1.836  1.00 98.98           H  
ATOM   1317  O   MET A  90      -7.777  12.045  -1.791  1.00 98.98           O  
ATOM   1318  CG  MET A  90      -7.070   8.409  -2.871  1.00 98.98           C  
ATOM   1319  HG2 MET A  90      -8.087   8.800  -2.918  1.00 98.98           H  
ATOM   1320  HG3 MET A  90      -6.660   8.414  -3.880  1.00 98.98           H  
ATOM   1321  SD  MET A  90      -7.130   6.695  -2.290  1.00 98.98           S  
ATOM   1322  CE  MET A  90      -7.968   5.907  -3.689  1.00 98.98           C  
ATOM   1323  HE1 MET A  90      -8.936   6.383  -3.848  1.00 98.98           H  
ATOM   1324  HE2 MET A  90      -7.362   6.010  -4.588  1.00 98.98           H  
ATOM   1325  HE3 MET A  90      -8.120   4.850  -3.472  1.00 98.98           H  
ATOM   1326  N   ASP A  91      -7.773  11.555  -3.995  1.00 98.91           N  
ATOM   1327  H   ASP A  91      -7.281  11.065  -4.728  1.00 98.91           H  
ATOM   1328  CA  ASP A  91      -9.051  12.166  -4.365  1.00 98.91           C  
ATOM   1329  HA  ASP A  91      -9.344  12.908  -3.623  1.00 98.91           H  
ATOM   1330  C   ASP A  91     -10.145  11.098  -4.409  1.00 98.91           C  
ATOM   1331  CB  ASP A  91      -8.902  12.880  -5.722  1.00 98.91           C  
ATOM   1332  HB2 ASP A  91      -8.490  12.175  -6.444  1.00 98.91           H  
ATOM   1333  HB3 ASP A  91      -8.191  13.702  -5.625  1.00 98.91           H  
ATOM   1334  O   ASP A  91     -10.177  10.257  -5.310  1.00 98.91           O  
ATOM   1335  CG  ASP A  91     -10.223  13.428  -6.278  1.00 98.91           C  
ATOM   1336  OD1 ASP A  91     -11.233  13.477  -5.544  1.00 98.91           O  
ATOM   1337  OD2 ASP A  91     -10.266  13.698  -7.501  1.00 98.91           O  
ATOM   1338  N   GLY A  92     -11.080  11.160  -3.465  1.00 98.81           N  
ATOM   1339  H   GLY A  92     -11.064  11.934  -2.816  1.00 98.81           H  
ATOM   1340  CA  GLY A  92     -12.187  10.219  -3.353  1.00 98.81           C  
ATOM   1341  HA2 GLY A  92     -11.775   9.210  -3.332  1.00 98.81           H  
ATOM   1342  HA3 GLY A  92     -12.722  10.411  -2.423  1.00 98.81           H  
ATOM   1343  C   GLY A  92     -13.188  10.294  -4.503  1.00 98.81           C  
ATOM   1344  O   GLY A  92     -13.869   9.303  -4.775  1.00 98.81           O  
ATOM   1345  N   LYS A  93     -13.248  11.414  -5.234  1.00 97.95           N  
ATOM   1346  H   LYS A  93     -12.619  12.170  -5.003  1.00 97.95           H  
ATOM   1347  CA  LYS A  93     -14.133  11.563  -6.394  1.00 97.95           C  
ATOM   1348  HA  LYS A  93     -15.129  11.203  -6.135  1.00 97.95           H  
ATOM   1349  C   LYS A  93     -13.656  10.727  -7.570  1.00 97.95           C  
ATOM   1350  CB  LYS A  93     -14.206  13.046  -6.772  1.00 97.95           C  
ATOM   1351  HB2 LYS A  93     -13.216  13.389  -7.074  1.00 97.95           H  
ATOM   1352  HB3 LYS A  93     -14.517  13.623  -5.901  1.00 97.95           H  
ATOM   1353  O   LYS A  93     -14.446  10.051  -8.223  1.00 97.95           O  
ATOM   1354  CG  LYS A  93     -15.184  13.297  -7.923  1.00 97.95           C  
ATOM   1355  HG2 LYS A  93     -16.200  13.094  -7.584  1.00 97.95           H  
ATOM   1356  HG3 LYS A  93     -14.953  12.647  -8.768  1.00 97.95           H  
ATOM   1357  CD  LYS A  93     -15.071  14.744  -8.396  1.00 97.95           C  
ATOM   1358  HD2 LYS A  93     -15.302  15.416  -7.569  1.00 97.95           H  
ATOM   1359  HD3 LYS A  93     -14.051  14.932  -8.733  1.00 97.95           H  
ATOM   1360  CE  LYS A  93     -16.053  14.959  -9.545  1.00 97.95           C  
ATOM   1361  HE2 LYS A  93     -15.812  14.260 -10.346  1.00 97.95           H  
ATOM   1362  HE3 LYS A  93     -17.055  14.726  -9.184  1.00 97.95           H  
ATOM   1363  NZ  LYS A  93     -15.988  16.354 -10.029  1.00 97.95           N  
ATOM   1364  HZ1 LYS A  93     -16.207  16.978  -9.265  1.00 97.95           H  
ATOM   1365  HZ2 LYS A  93     -15.054  16.560 -10.355  1.00 97.95           H  
ATOM   1366  HZ3 LYS A  93     -16.648  16.497 -10.780  1.00 97.95           H  
ATOM   1367  N   THR A  94     -12.365  10.815  -7.874  1.00 97.37           N  
ATOM   1368  H   THR A  94     -11.790  11.406  -7.291  1.00 97.37           H  
ATOM   1369  CA  THR A  94     -11.776  10.187  -9.066  1.00 97.37           C  
ATOM   1370  HA  THR A  94     -12.574   9.897  -9.750  1.00 97.37           H  
ATOM   1371  C   THR A  94     -11.010   8.908  -8.748  1.00 97.37           C  
ATOM   1372  CB  THR A  94     -10.876  11.176  -9.815  1.00 97.37           C  
ATOM   1373  HB  THR A  94     -10.495  10.677 -10.706  1.00 97.37           H  
ATOM   1374  O   THR A  94     -10.590   8.197  -9.661  1.00 97.37           O  
ATOM   1375  CG2 THR A  94     -11.617  12.434 -10.264  1.00 97.37           C  
ATOM   1376 HG21 THR A  94     -11.978  12.993  -9.401  1.00 97.37           H  
ATOM   1377 HG22 THR A  94     -12.464  12.156 -10.893  1.00 97.37           H  
ATOM   1378 HG23 THR A  94     -10.938  13.070 -10.833  1.00 97.37           H  
ATOM   1379  OG1 THR A  94      -9.776  11.565  -9.030  1.00 97.37           O  
ATOM   1380  HG1 THR A  94     -10.007  12.349  -8.526  1.00 97.37           H  
ATOM   1381  N   LEU A  95     -10.793   8.617  -7.465  1.00 97.91           N  
ATOM   1382  H   LEU A  95     -11.125   9.276  -6.775  1.00 97.91           H  
ATOM   1383  CA  LEU A  95      -9.834   7.637  -6.959  1.00 97.91           C  
ATOM   1384  HA  LEU A  95      -9.771   7.785  -5.881  1.00 97.91           H  
ATOM   1385  C   LEU A  95      -8.408   7.871  -7.456  1.00 97.91           C  
ATOM   1386  CB  LEU A  95     -10.317   6.195  -7.203  1.00 97.91           C  
ATOM   1387  HB2 LEU A  95      -9.611   5.522  -6.715  1.00 97.91           H  
ATOM   1388  HB3 LEU A  95     -10.298   5.979  -8.271  1.00 97.91           H  
ATOM   1389  O   LEU A  95      -7.609   6.941  -7.437  1.00 97.91           O  
ATOM   1390  CG  LEU A  95     -11.715   5.877  -6.662  1.00 97.91           C  
ATOM   1391  HG  LEU A  95     -12.468   6.437  -7.216  1.00 97.91           H  
ATOM   1392  CD1 LEU A  95     -11.976   4.385  -6.851  1.00 97.91           C  
ATOM   1393 HD11 LEU A  95     -12.882   4.098  -6.317  1.00 97.91           H  
ATOM   1394 HD12 LEU A  95     -12.085   4.160  -7.912  1.00 97.91           H  
ATOM   1395 HD13 LEU A  95     -11.153   3.803  -6.434  1.00 97.91           H  
ATOM   1396  CD2 LEU A  95     -11.856   6.193  -5.178  1.00 97.91           C  
ATOM   1397 HD21 LEU A  95     -12.854   5.912  -4.842  1.00 97.91           H  
ATOM   1398 HD22 LEU A  95     -11.739   7.262  -4.998  1.00 97.91           H  
ATOM   1399 HD23 LEU A  95     -11.113   5.648  -4.596  1.00 97.91           H  
ATOM   1400  N   LYS A  96      -8.068   9.053  -7.980  1.00 98.54           N  
ATOM   1401  H   LYS A  96      -8.730   9.813  -7.916  1.00 98.54           H  
ATOM   1402  CA  LYS A  96      -6.672   9.369  -8.289  1.00 98.54           C  
ATOM   1403  HA  LYS A  96      -6.222   8.536  -8.829  1.00 98.54           H  
ATOM   1404  C   LYS A  96      -5.905   9.523  -6.983  1.00 98.54           C  
ATOM   1405  CB  LYS A  96      -6.553  10.633  -9.140  1.00 98.54           C  
ATOM   1406  HB2 LYS A  96      -5.504  10.928  -9.173  1.00 98.54           H  
ATOM   1407  HB3 LYS A  96      -7.116  11.442  -8.674  1.00 98.54           H  
ATOM   1408  O   LYS A  96      -6.448   9.984  -5.984  1.00 98.54           O  
ATOM   1409  CG  LYS A  96      -7.027  10.410 -10.581  1.00 98.54           C  
ATOM   1410  HG2 LYS A  96      -8.080  10.129 -10.598  1.00 98.54           H  
ATOM   1411  HG3 LYS A  96      -6.438   9.613 -11.035  1.00 98.54           H  
ATOM   1412  CD  LYS A  96      -6.818  11.709 -11.365  1.00 98.54           C  
ATOM   1413  HD2 LYS A  96      -7.428  12.494 -10.918  1.00 98.54           H  
ATOM   1414  HD3 LYS A  96      -5.769  11.995 -11.289  1.00 98.54           H  
ATOM   1415  CE  LYS A  96      -7.191  11.537 -12.837  1.00 98.54           C  
ATOM   1416  HE2 LYS A  96      -6.657  10.671 -13.229  1.00 98.54           H  
ATOM   1417  HE3 LYS A  96      -8.261  11.345 -12.908  1.00 98.54           H  
ATOM   1418  NZ  LYS A  96      -6.819  12.752 -13.602  1.00 98.54           N  
ATOM   1419  HZ1 LYS A  96      -7.050  12.658 -14.581  1.00 98.54           H  
ATOM   1420  HZ2 LYS A  96      -7.287  13.563 -13.224  1.00 98.54           H  
ATOM   1421  HZ3 LYS A  96      -5.825  12.915 -13.522  1.00 98.54           H  
ATOM   1422  N   ALA A  97      -4.641   9.135  -7.012  1.00 98.95           N  
ATOM   1423  H   ALA A  97      -4.230   8.824  -7.881  1.00 98.95           H  
ATOM   1424  CA  ALA A  97      -3.746   9.273  -5.883  1.00 98.95           C  
ATOM   1425  HA  ALA A  97      -4.101  10.078  -5.238  1.00 98.95           H  
ATOM   1426  C   ALA A  97      -2.354   9.652  -6.371  1.00 98.95           C  
ATOM   1427  CB  ALA A  97      -3.733   7.965  -5.087  1.00 98.95           C  
ATOM   1428  HB1 ALA A  97      -3.355   7.152  -5.706  1.00 98.95           H  
ATOM   1429  HB2 ALA A  97      -3.089   8.084  -4.216  1.00 98.95           H  
ATOM   1430  HB3 ALA A  97      -4.739   7.719  -4.747  1.00 98.95           H  
ATOM   1431  O   ALA A  97      -1.996   9.393  -7.521  1.00 98.95           O  
ATOM   1432  N   GLY A  98      -1.574  10.243  -5.484  1.00 98.97           N  
ATOM   1433  H   GLY A  98      -1.952  10.449  -4.570  1.00 98.97           H  
ATOM   1434  CA  GLY A  98      -0.162  10.491  -5.695  1.00 98.97           C  
ATOM   1435  HA2 GLY A  98       0.001  11.479  -6.125  1.00 98.97           H  
ATOM   1436  HA3 GLY A  98       0.243   9.752  -6.387  1.00 98.97           H  
ATOM   1437  C   GLY A  98       0.565  10.405  -4.372  1.00 98.97           C  
ATOM   1438  O   GLY A  98       0.016  10.726  -3.321  1.00 98.97           O  
ATOM   1439  N   ALA A  99       1.790   9.919  -4.420  1.00 98.98           N  
ATOM   1440  H   ALA A  99       2.136   9.579  -5.306  1.00 98.98           H  
ATOM   1441  CA  ALA A  99       2.589   9.628  -3.259  1.00 98.98           C  
ATOM   1442  HA  ALA A  99       2.376  10.379  -2.497  1.00 98.98           H  
ATOM   1443  C   ALA A  99       4.070   9.716  -3.603  1.00 98.98           C  
ATOM   1444  CB  ALA A  99       2.204   8.245  -2.720  1.00 98.98           C  
ATOM   1445  HB1 ALA A  99       1.148   8.231  -2.453  1.00 98.98           H  
ATOM   1446  HB2 ALA A  99       2.788   8.025  -1.827  1.00 98.98           H  
ATOM   1447  HB3 ALA A  99       2.384   7.484  -3.479  1.00 98.98           H  
ATOM   1448  O   ALA A  99       4.505   9.464  -4.734  1.00 98.98           O  
ATOM   1449  N   VAL A 100       4.853  10.049  -2.587  1.00 98.97           N  
ATOM   1450  H   VAL A 100       4.420  10.198  -1.687  1.00 98.97           H  
ATOM   1451  CA  VAL A 100       6.304   9.989  -2.635  1.00 98.97           C  
ATOM   1452  HA  VAL A 100       6.567   9.366  -3.490  1.00 98.97           H  
ATOM   1453  C   VAL A 100       6.858   9.291  -1.413  1.00 98.97           C  
ATOM   1454  CB  VAL A 100       6.956  11.358  -2.843  1.00 98.97           C  
ATOM   1455  HB  VAL A 100       8.035  11.207  -2.789  1.00 98.97           H  
ATOM   1456  O   VAL A 100       6.312   9.422  -0.321  1.00 98.97           O  
ATOM   1457  CG1 VAL A 100       6.656  11.871  -4.250  1.00 98.97           C  
ATOM   1458 HG11 VAL A 100       5.663  12.318  -4.295  1.00 98.97           H  
ATOM   1459 HG12 VAL A 100       7.423  12.596  -4.524  1.00 98.97           H  
ATOM   1460 HG13 VAL A 100       6.712  11.053  -4.968  1.00 98.97           H  
ATOM   1461  CG2 VAL A 100       6.570  12.403  -1.787  1.00 98.97           C  
ATOM   1462 HG21 VAL A 100       7.101  13.336  -1.975  1.00 98.97           H  
ATOM   1463 HG22 VAL A 100       6.833  12.048  -0.791  1.00 98.97           H  
ATOM   1464 HG23 VAL A 100       5.498  12.601  -1.821  1.00 98.97           H  
ATOM   1465  N   ALA A 101       7.948   8.553  -1.595  1.00 98.91           N  
ATOM   1466  H   ALA A 101       8.325   8.464  -2.528  1.00 98.91           H  
ATOM   1467  CA  ALA A 101       8.582   7.821  -0.508  1.00 98.91           C  
ATOM   1468  HA  ALA A 101       8.260   8.249   0.442  1.00 98.91           H  
ATOM   1469  C   ALA A 101      10.108   7.928  -0.538  1.00 98.91           C  
ATOM   1470  CB  ALA A 101       8.106   6.371  -0.542  1.00 98.91           C  
ATOM   1471  HB1 ALA A 101       8.418   5.889  -1.469  1.00 98.91           H  
ATOM   1472  HB2 ALA A 101       8.532   5.849   0.314  1.00 98.91           H  
ATOM   1473  HB3 ALA A 101       7.020   6.340  -0.451  1.00 98.91           H  
ATOM   1474  O   ALA A 101      10.729   7.982  -1.606  1.00 98.91           O  
ATOM   1475  N   ALA A 102      10.710   7.937   0.648  1.00 98.40           N  
ATOM   1476  H   ALA A 102      10.116   7.893   1.464  1.00 98.40           H  
ATOM   1477  CA  ALA A 102      12.139   8.097   0.868  1.00 98.40           C  
ATOM   1478  HA  ALA A 102      12.248   8.343   1.924  1.00 98.40           H  
ATOM   1479  C   ALA A 102      12.736   9.288   0.090  1.00 98.40           C  
ATOM   1480  CB  ALA A 102      12.844   6.751   0.636  1.00 98.40           C  
ATOM   1481  HB1 ALA A 102      13.895   6.834   0.914  1.00 98.40           H  
ATOM   1482  HB2 ALA A 102      12.771   6.464  -0.413  1.00 98.40           H  
ATOM   1483  HB3 ALA A 102      12.378   5.981   1.251  1.00 98.40           H  
ATOM   1484  O   ALA A 102      13.826   9.193  -0.485  1.00 98.40           O  
ATOM   1485  N   VAL A 103      12.009  10.411   0.024  1.00 98.59           N  
ATOM   1486  H   VAL A 103      11.143  10.458   0.542  1.00 98.59           H  
ATOM   1487  CA  VAL A 103      12.501  11.617  -0.651  1.00 98.59           C  
ATOM   1488  HA  VAL A 103      13.156  11.291  -1.458  1.00 98.59           H  
ATOM   1489  C   VAL A 103      13.358  12.442   0.290  1.00 98.59           C  
ATOM   1490  CB  VAL A 103      11.414  12.468  -1.329  1.00 98.59           C  
ATOM   1491  HB  VAL A 103      11.917  13.301  -1.820  1.00 98.59           H  
ATOM   1492  O   VAL A 103      13.038  12.637   1.457  1.00 98.59           O  
ATOM   1493  CG1 VAL A 103      10.739  11.643  -2.417  1.00 98.59           C  
ATOM   1494 HG11 VAL A 103      11.505  11.207  -3.058  1.00 98.59           H  
ATOM   1495 HG12 VAL A 103      10.156  10.838  -1.969  1.00 98.59           H  
ATOM   1496 HG13 VAL A 103      10.086  12.287  -3.006  1.00 98.59           H  
ATOM   1497  CG2 VAL A 103      10.347  13.057  -0.407  1.00 98.59           C  
ATOM   1498 HG21 VAL A 103       9.686  13.709  -0.980  1.00 98.59           H  
ATOM   1499 HG22 VAL A 103       9.744  12.263   0.034  1.00 98.59           H  
ATOM   1500 HG23 VAL A 103      10.815  13.648   0.380  1.00 98.59           H  
ATOM   1501  N   LEU A 104      14.465  12.944  -0.237  1.00 98.14           N  
ATOM   1502  H   LEU A 104      14.634  12.790  -1.221  1.00 98.14           H  
ATOM   1503  CA  LEU A 104      15.350  13.858   0.468  1.00 98.14           C  
ATOM   1504  HA  LEU A 104      15.112  13.867   1.532  1.00 98.14           H  
ATOM   1505  C   LEU A 104      15.136  15.268  -0.080  1.00 98.14           C  
ATOM   1506  CB  LEU A 104      16.808  13.399   0.289  1.00 98.14           C  
ATOM   1507  HB2 LEU A 104      17.046  13.418  -0.775  1.00 98.14           H  
ATOM   1508  HB3 LEU A 104      17.458  14.118   0.787  1.00 98.14           H  
ATOM   1509  O   LEU A 104      14.853  15.434  -1.267  1.00 98.14           O  
ATOM   1510  CG  LEU A 104      17.157  12.012   0.854  1.00 98.14           C  
ATOM   1511  HG  LEU A 104      16.495  11.256   0.431  1.00 98.14           H  
ATOM   1512  CD1 LEU A 104      18.596  11.660   0.474  1.00 98.14           C  
ATOM   1513 HD11 LEU A 104      18.834  10.669   0.861  1.00 98.14           H  
ATOM   1514 HD12 LEU A 104      18.694  11.651  -0.611  1.00 98.14           H  
ATOM   1515 HD13 LEU A 104      19.282  12.389   0.905  1.00 98.14           H  
ATOM   1516  CD2 LEU A 104      17.064  11.982   2.374  1.00 98.14           C  
ATOM   1517 HD21 LEU A 104      16.016  12.070   2.660  1.00 98.14           H  
ATOM   1518 HD22 LEU A 104      17.438  11.029   2.747  1.00 98.14           H  
ATOM   1519 HD23 LEU A 104      17.640  12.792   2.822  1.00 98.14           H  
ATOM   1520  N   ASN A 105      15.377  16.278   0.757  1.00 98.03           N  
ATOM   1521  H   ASN A 105      15.530  16.054   1.730  1.00 98.03           H  
ATOM   1522  CA  ASN A 105      15.545  17.673   0.332  1.00 98.03           C  
ATOM   1523  HA  ASN A 105      15.789  18.260   1.218  1.00 98.03           H  
ATOM   1524  C   ASN A 105      14.290  18.353  -0.250  1.00 98.03           C  
ATOM   1525  CB  ASN A 105      16.752  17.766  -0.630  1.00 98.03           C  
ATOM   1526  HB2 ASN A 105      16.806  18.775  -1.039  1.00 98.03           H  
ATOM   1527  HB3 ASN A 105      16.613  17.113  -1.492  1.00 98.03           H  
ATOM   1528  O   ASN A 105      14.402  19.469  -0.743  1.00 98.03           O  
ATOM   1529  CG  ASN A 105      18.084  17.425   0.003  1.00 98.03           C  
ATOM   1530  ND2 ASN A 105      19.014  18.343  -0.012  1.00 98.03           N  
ATOM   1531 HD21 ASN A 105      19.928  18.094   0.340  1.00 98.03           H  
ATOM   1532 HD22 ASN A 105      18.726  19.280  -0.253  1.00 98.03           H  
ATOM   1533  OD1 ASN A 105      18.332  16.347   0.512  1.00 98.03           O  
ATOM   1534  N   VAL A 106      13.114  17.732  -0.201  1.00 98.64           N  
ATOM   1535  H   VAL A 106      13.067  16.821   0.231  1.00 98.64           H  
ATOM   1536  CA  VAL A 106      11.846  18.351  -0.619  1.00 98.64           C  
ATOM   1537  HA  VAL A 106      12.024  19.064  -1.424  1.00 98.64           H  
ATOM   1538  C   VAL A 106      11.262  19.099   0.576  1.00 98.64           C  
ATOM   1539  CB  VAL A 106      10.874  17.275  -1.138  1.00 98.64           C  
ATOM   1540  HB  VAL A 106      10.713  16.532  -0.356  1.00 98.64           H  
ATOM   1541  O   VAL A 106      11.135  18.500   1.641  1.00 98.64           O  
ATOM   1542  CG1 VAL A 106       9.519  17.869  -1.533  1.00 98.64           C  
ATOM   1543 HG11 VAL A 106       9.018  18.280  -0.657  1.00 98.64           H  
ATOM   1544 HG12 VAL A 106       8.877  17.090  -1.944  1.00 98.64           H  
ATOM   1545 HG13 VAL A 106       9.653  18.656  -2.274  1.00 98.64           H  
ATOM   1546  CG2 VAL A 106      11.458  16.560  -2.366  1.00 98.64           C  
ATOM   1547 HG21 VAL A 106      10.803  15.733  -2.643  1.00 98.64           H  
ATOM   1548 HG22 VAL A 106      11.548  17.257  -3.199  1.00 98.64           H  
ATOM   1549 HG23 VAL A 106      12.438  16.140  -2.140  1.00 98.64           H  
ATOM   1550  N   LYS A 107      10.926  20.390   0.426  1.00 98.62           N  
ATOM   1551  H   LYS A 107      11.061  20.835  -0.471  1.00 98.62           H  
ATOM   1552  CA  LYS A 107      10.384  21.191   1.540  1.00 98.62           C  
ATOM   1553  HA  LYS A 107      11.055  21.104   2.395  1.00 98.62           H  
ATOM   1554  C   LYS A 107       9.028  20.657   2.013  1.00 98.62           C  
ATOM   1555  CB  LYS A 107      10.285  22.674   1.140  1.00 98.62           C  
ATOM   1556  HB2 LYS A 107       9.533  22.786   0.359  1.00 98.62           H  
ATOM   1557  HB3 LYS A 107      11.243  23.009   0.741  1.00 98.62           H  
ATOM   1558  O   LYS A 107       8.870  20.380   3.197  1.00 98.62           O  
ATOM   1559  CG  LYS A 107       9.899  23.553   2.342  1.00 98.62           C  
ATOM   1560  HG2 LYS A 107      10.641  23.434   3.131  1.00 98.62           H  
ATOM   1561  HG3 LYS A 107       8.939  23.220   2.736  1.00 98.62           H  
ATOM   1562  CD  LYS A 107       9.799  25.042   1.971  1.00 98.62           C  
ATOM   1563  HD2 LYS A 107       9.228  25.165   1.050  1.00 98.62           H  
ATOM   1564  HD3 LYS A 107      10.806  25.428   1.815  1.00 98.62           H  
ATOM   1565  CE  LYS A 107       9.125  25.834   3.106  1.00 98.62           C  
ATOM   1566  HE2 LYS A 107       9.536  25.488   4.054  1.00 98.62           H  
ATOM   1567  HE3 LYS A 107       9.351  26.895   2.999  1.00 98.62           H  
ATOM   1568  NZ  LYS A 107       7.653  25.642   3.113  1.00 98.62           N  
ATOM   1569  HZ1 LYS A 107       7.247  25.616   4.037  1.00 98.62           H  
ATOM   1570  HZ2 LYS A 107       7.125  26.292   2.548  1.00 98.62           H  
ATOM   1571  HZ3 LYS A 107       7.396  24.719   2.793  1.00 98.62           H  
ATOM   1572  N   ASN A 108       8.098  20.487   1.072  1.00 98.87           N  
ATOM   1573  H   ASN A 108       8.325  20.762   0.127  1.00 98.87           H  
ATOM   1574  CA  ASN A 108       6.727  20.050   1.324  1.00 98.87           C  
ATOM   1575  HA  ASN A 108       6.614  19.806   2.380  1.00 98.87           H  
ATOM   1576  C   ASN A 108       6.406  18.773   0.521  1.00 98.87           C  
ATOM   1577  CB  ASN A 108       5.770  21.222   1.035  1.00 98.87           C  
ATOM   1578  HB2 ASN A 108       5.914  21.600   0.022  1.00 98.87           H  
ATOM   1579  HB3 ASN A 108       4.739  20.876   1.114  1.00 98.87           H  
ATOM   1580  O   ASN A 108       6.001  18.849  -0.643  1.00 98.87           O  
ATOM   1581  CG  ASN A 108       5.965  22.355   2.027  1.00 98.87           C  
ATOM   1582  ND2 ASN A 108       5.541  22.150   3.252  1.00 98.87           N  
ATOM   1583 HD21 ASN A 108       5.699  22.853   3.960  1.00 98.87           H  
ATOM   1584 HD22 ASN A 108       5.054  21.289   3.457  1.00 98.87           H  
ATOM   1585  OD1 ASN A 108       6.586  23.376   1.738  1.00 98.87           O  
ATOM   1586  N   PRO A 109       6.659  17.576   1.087  1.00 98.93           N  
ATOM   1587  CA  PRO A 109       6.361  16.298   0.440  1.00 98.93           C  
ATOM   1588  HA  PRO A 109       7.030  16.176  -0.411  1.00 98.93           H  
ATOM   1589  C   PRO A 109       4.917  16.139  -0.051  1.00 98.93           C  
ATOM   1590  CB  PRO A 109       6.689  15.236   1.489  1.00 98.93           C  
ATOM   1591  HB2 PRO A 109       7.006  14.296   1.037  1.00 98.93           H  
ATOM   1592  HB3 PRO A 109       5.832  15.083   2.145  1.00 98.93           H  
ATOM   1593  O   PRO A 109       4.719  15.523  -1.099  1.00 98.93           O  
ATOM   1594  CG  PRO A 109       7.798  15.883   2.302  1.00 98.93           C  
ATOM   1595  HG2 PRO A 109       8.749  15.749   1.788  1.00 98.93           H  
ATOM   1596  HG3 PRO A 109       7.826  15.484   3.316  1.00 98.93           H  
ATOM   1597  CD  PRO A 109       7.418  17.358   2.311  1.00 98.93           C  
ATOM   1598  HD2 PRO A 109       8.324  17.963   2.335  1.00 98.93           H  
ATOM   1599  HD3 PRO A 109       6.803  17.578   3.183  1.00 98.93           H  
ATOM   1600  N   VAL A 110       3.917  16.697   0.644  1.00 98.97           N  
ATOM   1601  H   VAL A 110       4.122  17.119   1.539  1.00 98.97           H  
ATOM   1602  CA  VAL A 110       2.509  16.614   0.211  1.00 98.97           C  
ATOM   1603  HA  VAL A 110       2.277  15.559   0.065  1.00 98.97           H  
ATOM   1604  C   VAL A 110       2.259  17.310  -1.130  1.00 98.97           C  
ATOM   1605  CB  VAL A 110       1.558  17.145   1.298  1.00 98.97           C  
ATOM   1606  HB  VAL A 110       1.852  16.688   2.243  1.00 98.97           H  
ATOM   1607  O   VAL A 110       1.509  16.793  -1.961  1.00 98.97           O  
ATOM   1608  CG1 VAL A 110       1.587  18.669   1.464  1.00 98.97           C  
ATOM   1609 HG11 VAL A 110       2.612  19.017   1.596  1.00 98.97           H  
ATOM   1610 HG12 VAL A 110       1.157  19.170   0.597  1.00 98.97           H  
ATOM   1611 HG13 VAL A 110       1.009  18.953   2.344  1.00 98.97           H  
ATOM   1612  CG2 VAL A 110       0.115  16.712   1.007  1.00 98.97           C  
ATOM   1613 HG21 VAL A 110       0.065  15.626   0.932  1.00 98.97           H  
ATOM   1614 HG22 VAL A 110      -0.235  17.154   0.075  1.00 98.97           H  
ATOM   1615 HG23 VAL A 110      -0.538  17.040   1.816  1.00 98.97           H  
ATOM   1616  N   ASP A 111       2.938  18.430  -1.391  1.00 98.93           N  
ATOM   1617  H   ASP A 111       3.529  18.821  -0.672  1.00 98.93           H  
ATOM   1618  CA  ASP A 111       2.829  19.141  -2.668  1.00 98.93           C  
ATOM   1619  HA  ASP A 111       1.777  19.304  -2.903  1.00 98.93           H  
ATOM   1620  C   ASP A 111       3.442  18.312  -3.798  1.00 98.93           C  
ATOM   1621  CB  ASP A 111       3.530  20.506  -2.589  1.00 98.93           C  
ATOM   1622  HB2 ASP A 111       3.545  20.941  -3.588  1.00 98.93           H  
ATOM   1623  HB3 ASP A 111       4.564  20.365  -2.276  1.00 98.93           H  
ATOM   1624  O   ASP A 111       2.884  18.210  -4.892  1.00 98.93           O  
ATOM   1625  CG  ASP A 111       2.839  21.503  -1.657  1.00 98.93           C  
ATOM   1626  OD1 ASP A 111       1.600  21.408  -1.507  1.00 98.93           O  
ATOM   1627  OD2 ASP A 111       3.564  22.380  -1.141  1.00 98.93           O  
ATOM   1628  N   LEU A 112       4.568  17.644  -3.525  1.00 98.95           N  
ATOM   1629  H   LEU A 112       4.959  17.740  -2.599  1.00 98.95           H  
ATOM   1630  CA  LEU A 112       5.174  16.726  -4.484  1.00 98.95           C  
ATOM   1631  HA  LEU A 112       5.272  17.260  -5.429  1.00 98.95           H  
ATOM   1632  C   LEU A 112       4.276  15.508  -4.745  1.00 98.95           C  
ATOM   1633  CB  LEU A 112       6.575  16.332  -3.998  1.00 98.95           C  
ATOM   1634  HB2 LEU A 112       6.485  15.826  -3.037  1.00 98.95           H  
ATOM   1635  HB3 LEU A 112       7.164  17.238  -3.854  1.00 98.95           H  
ATOM   1636  O   LEU A 112       4.119  15.115  -5.899  1.00 98.95           O  
ATOM   1637  CG  LEU A 112       7.305  15.401  -4.979  1.00 98.95           C  
ATOM   1638  HG  LEU A 112       6.717  14.495  -5.120  1.00 98.95           H  
ATOM   1639  CD1 LEU A 112       7.534  16.024  -6.354  1.00 98.95           C  
ATOM   1640 HD11 LEU A 112       8.015  16.995  -6.236  1.00 98.95           H  
ATOM   1641 HD12 LEU A 112       6.584  16.142  -6.874  1.00 98.95           H  
ATOM   1642 HD13 LEU A 112       8.177  15.374  -6.948  1.00 98.95           H  
ATOM   1643  CD2 LEU A 112       8.669  15.034  -4.396  1.00 98.95           C  
ATOM   1644 HD21 LEU A 112       9.259  15.942  -4.274  1.00 98.95           H  
ATOM   1645 HD22 LEU A 112       9.186  14.341  -5.061  1.00 98.95           H  
ATOM   1646 HD23 LEU A 112       8.537  14.561  -3.423  1.00 98.95           H  
ATOM   1647  N   ALA A 113       3.654  14.937  -3.710  1.00 98.98           N  
ATOM   1648  H   ALA A 113       3.835  15.296  -2.784  1.00 98.98           H  
ATOM   1649  CA  ALA A 113       2.688  13.849  -3.854  1.00 98.98           C  
ATOM   1650  HA  ALA A 113       3.177  13.006  -4.344  1.00 98.98           H  
ATOM   1651  C   ALA A 113       1.496  14.267  -4.735  1.00 98.98           C  
ATOM   1652  CB  ALA A 113       2.246  13.405  -2.454  1.00 98.98           C  
ATOM   1653  HB1 ALA A 113       1.764  14.229  -1.927  1.00 98.98           H  
ATOM   1654  HB2 ALA A 113       3.108  13.068  -1.878  1.00 98.98           H  
ATOM   1655  HB3 ALA A 113       1.531  12.586  -2.533  1.00 98.98           H  
ATOM   1656  O   ALA A 113       1.115  13.534  -5.650  1.00 98.98           O  
ATOM   1657  N   ARG A 114       0.964  15.482  -4.544  1.00 98.97           N  
ATOM   1658  H   ARG A 114       1.297  16.029  -3.763  1.00 98.97           H  
ATOM   1659  CA  ARG A 114      -0.087  16.044  -5.405  1.00 98.97           C  
ATOM   1660  HA  ARG A 114      -0.921  15.342  -5.441  1.00 98.97           H  
ATOM   1661  C   ARG A 114       0.373  16.213  -6.852  1.00 98.97           C  
ATOM   1662  CB  ARG A 114      -0.581  17.362  -4.793  1.00 98.97           C  
ATOM   1663  HB2 ARG A 114       0.240  18.077  -4.731  1.00 98.97           H  
ATOM   1664  HB3 ARG A 114      -0.944  17.168  -3.784  1.00 98.97           H  
ATOM   1665  O   ARG A 114      -0.357  15.847  -7.770  1.00 98.97           O  
ATOM   1666  CG  ARG A 114      -1.711  17.967  -5.630  1.00 98.97           C  
ATOM   1667  HG2 ARG A 114      -2.473  17.210  -5.819  1.00 98.97           H  
ATOM   1668  HG3 ARG A 114      -1.314  18.318  -6.583  1.00 98.97           H  
ATOM   1669  CD  ARG A 114      -2.354  19.141  -4.900  1.00 98.97           C  
ATOM   1670  HD2 ARG A 114      -2.789  18.776  -3.969  1.00 98.97           H  
ATOM   1671  HD3 ARG A 114      -1.593  19.888  -4.675  1.00 98.97           H  
ATOM   1672  NE  ARG A 114      -3.403  19.737  -5.733  1.00 98.97           N  
ATOM   1673  HE  ARG A 114      -3.485  19.400  -6.682  1.00 98.97           H  
ATOM   1674  NH1 ARG A 114      -4.299  21.202  -4.199  1.00 98.97           N  
ATOM   1675 HH11 ARG A 114      -3.776  20.775  -3.449  1.00 98.97           H  
ATOM   1676 HH12 ARG A 114      -5.063  21.844  -4.041  1.00 98.97           H  
ATOM   1677  NH2 ARG A 114      -5.132  21.096  -6.237  1.00 98.97           N  
ATOM   1678 HH21 ARG A 114      -5.828  21.748  -5.906  1.00 98.97           H  
ATOM   1679 HH22 ARG A 114      -5.143  20.673  -7.154  1.00 98.97           H  
ATOM   1680  CZ  ARG A 114      -4.252  20.675  -5.385  1.00 98.97           C  
ATOM   1681  N   LEU A 115       1.598  16.682  -7.077  1.00 98.94           N  
ATOM   1682  H   LEU A 115       2.135  17.012  -6.288  1.00 98.94           H  
ATOM   1683  CA  LEU A 115       2.156  16.778  -8.428  1.00 98.94           C  
ATOM   1684  HA  LEU A 115       1.458  17.340  -9.048  1.00 98.94           H  
ATOM   1685  C   LEU A 115       2.311  15.406  -9.096  1.00 98.94           C  
ATOM   1686  CB  LEU A 115       3.502  17.514  -8.382  1.00 98.94           C  
ATOM   1687  HB2 LEU A 115       4.014  17.385  -9.335  1.00 98.94           H  
ATOM   1688  HB3 LEU A 115       4.122  17.058  -7.610  1.00 98.94           H  
ATOM   1689  O   LEU A 115       2.080  15.302 -10.299  1.00 98.94           O  
ATOM   1690  CG  LEU A 115       3.366  19.019  -8.099  1.00 98.94           C  
ATOM   1691  HG  LEU A 115       2.693  19.196  -7.260  1.00 98.94           H  
ATOM   1692  CD1 LEU A 115       4.743  19.576  -7.759  1.00 98.94           C  
ATOM   1693 HD11 LEU A 115       5.461  19.338  -8.544  1.00 98.94           H  
ATOM   1694 HD12 LEU A 115       5.070  19.136  -6.817  1.00 98.94           H  
ATOM   1695 HD13 LEU A 115       4.682  20.656  -7.623  1.00 98.94           H  
ATOM   1696  CD2 LEU A 115       2.844  19.786  -9.315  1.00 98.94           C  
ATOM   1697 HD21 LEU A 115       3.540  19.658 -10.144  1.00 98.94           H  
ATOM   1698 HD22 LEU A 115       2.760  20.841  -9.055  1.00 98.94           H  
ATOM   1699 HD23 LEU A 115       1.851  19.421  -9.581  1.00 98.94           H  
ATOM   1700  N   VAL A 116       2.657  14.354  -8.345  1.00 98.95           N  
ATOM   1701  H   VAL A 116       2.864  14.506  -7.368  1.00 98.95           H  
ATOM   1702  CA  VAL A 116       2.681  12.979  -8.875  1.00 98.95           C  
ATOM   1703  HA  VAL A 116       3.325  12.964  -9.755  1.00 98.95           H  
ATOM   1704  C   VAL A 116       1.285  12.566  -9.351  1.00 98.95           C  
ATOM   1705  CB  VAL A 116       3.271  11.973  -7.863  1.00 98.95           C  
ATOM   1706  HB  VAL A 116       2.754  12.057  -6.907  1.00 98.95           H  
ATOM   1707  O   VAL A 116       1.159  12.107 -10.487  1.00 98.95           O  
ATOM   1708  CG1 VAL A 116       3.160  10.522  -8.344  1.00 98.95           C  
ATOM   1709 HG11 VAL A 116       2.114  10.223  -8.415  1.00 98.95           H  
ATOM   1710 HG12 VAL A 116       3.631  10.407  -9.320  1.00 98.95           H  
ATOM   1711 HG13 VAL A 116       3.648   9.859  -7.630  1.00 98.95           H  
ATOM   1712  CG2 VAL A 116       4.766  12.242  -7.647  1.00 98.95           C  
ATOM   1713 HG21 VAL A 116       5.165  11.532  -6.923  1.00 98.95           H  
ATOM   1714 HG22 VAL A 116       5.296  12.141  -8.594  1.00 98.95           H  
ATOM   1715 HG23 VAL A 116       4.922  13.250  -7.262  1.00 98.95           H  
ATOM   1716  N   MET A 117       0.246  12.813  -8.542  1.00 98.91           N  
ATOM   1717  H   MET A 117       0.441  13.218  -7.637  1.00 98.91           H  
ATOM   1718  CA  MET A 117      -1.157  12.518  -8.877  1.00 98.91           C  
ATOM   1719  HA  MET A 117      -1.267  11.444  -9.032  1.00 98.91           H  
ATOM   1720  C   MET A 117      -1.638  13.241 -10.142  1.00 98.91           C  
ATOM   1721  CB  MET A 117      -2.057  12.964  -7.709  1.00 98.91           C  
ATOM   1722  HB2 MET A 117      -1.990  14.046  -7.596  1.00 98.91           H  
ATOM   1723  HB3 MET A 117      -1.716  12.525  -6.771  1.00 98.91           H  
ATOM   1724  O   MET A 117      -2.375  12.681 -10.955  1.00 98.91           O  
ATOM   1725  CG  MET A 117      -3.529  12.600  -7.912  1.00 98.91           C  
ATOM   1726  HG2 MET A 117      -3.599  11.518  -8.026  1.00 98.91           H  
ATOM   1727  HG3 MET A 117      -3.898  13.062  -8.828  1.00 98.91           H  
ATOM   1728  SD  MET A 117      -4.621  13.109  -6.559  1.00 98.91           S  
ATOM   1729  CE  MET A 117      -4.609  14.912  -6.785  1.00 98.91           C  
ATOM   1730  HE1 MET A 117      -4.999  15.167  -7.770  1.00 98.91           H  
ATOM   1731  HE2 MET A 117      -3.594  15.299  -6.686  1.00 98.91           H  
ATOM   1732  HE3 MET A 117      -5.237  15.378  -6.025  1.00 98.91           H  
ATOM   1733  N   GLU A 118      -1.288  14.520 -10.271  1.00 98.80           N  
ATOM   1734  H   GLU A 118      -0.765  14.941  -9.516  1.00 98.80           H  
ATOM   1735  CA  GLU A 118      -1.848  15.403 -11.296  1.00 98.80           C  
ATOM   1736  HA  GLU A 118      -2.865  15.091 -11.532  1.00 98.80           H  
ATOM   1737  C   GLU A 118      -1.063  15.368 -12.610  1.00 98.80           C  
ATOM   1738  CB  GLU A 118      -1.906  16.838 -10.752  1.00 98.80           C  
ATOM   1739  HB2 GLU A 118      -0.920  17.104 -10.371  1.00 98.80           H  
ATOM   1740  HB3 GLU A 118      -2.153  17.515 -11.570  1.00 98.80           H  
ATOM   1741  O   GLU A 118      -1.651  15.557 -13.676  1.00 98.80           O  
ATOM   1742  CG  GLU A 118      -2.963  17.013  -9.645  1.00 98.80           C  
ATOM   1743  HG2 GLU A 118      -2.781  16.291  -8.849  1.00 98.80           H  
ATOM   1744  HG3 GLU A 118      -3.943  16.797 -10.069  1.00 98.80           H  
ATOM   1745  CD  GLU A 118      -2.969  18.427  -9.037  1.00 98.80           C  
ATOM   1746  OE1 GLU A 118      -3.922  18.742  -8.282  1.00 98.80           O  
ATOM   1747  OE2 GLU A 118      -2.021  19.201  -9.295  1.00 98.80           O  
ATOM   1748  N   LYS A 119       0.257  15.144 -12.549  1.00 98.75           N  
ATOM   1749  H   LYS A 119       0.662  14.995 -11.636  1.00 98.75           H  
ATOM   1750  CA  LYS A 119       1.169  15.358 -13.685  1.00 98.75           C  
ATOM   1751  HA  LYS A 119       0.579  15.639 -14.558  1.00 98.75           H  
ATOM   1752  C   LYS A 119       1.945  14.120 -14.122  1.00 98.75           C  
ATOM   1753  CB  LYS A 119       2.123  16.519 -13.384  1.00 98.75           C  
ATOM   1754  HB2 LYS A 119       2.783  16.241 -12.562  1.00 98.75           H  
ATOM   1755  HB3 LYS A 119       2.741  16.687 -14.266  1.00 98.75           H  
ATOM   1756  O   LYS A 119       2.804  14.227 -14.997  1.00 98.75           O  
ATOM   1757  CG  LYS A 119       1.412  17.834 -13.036  1.00 98.75           C  
ATOM   1758  HG2 LYS A 119       0.691  18.081 -13.814  1.00 98.75           H  
ATOM   1759  HG3 LYS A 119       0.903  17.746 -12.076  1.00 98.75           H  
ATOM   1760  CD  LYS A 119       2.475  18.927 -12.952  1.00 98.75           C  
ATOM   1761  HD2 LYS A 119       3.000  18.985 -13.906  1.00 98.75           H  
ATOM   1762  HD3 LYS A 119       3.188  18.649 -12.177  1.00 98.75           H  
ATOM   1763  CE  LYS A 119       1.880  20.298 -12.632  1.00 98.75           C  
ATOM   1764  HE2 LYS A 119       1.172  20.569 -13.415  1.00 98.75           H  
ATOM   1765  HE3 LYS A 119       1.336  20.235 -11.690  1.00 98.75           H  
ATOM   1766  NZ  LYS A 119       2.968  21.302 -12.538  1.00 98.75           N  
ATOM   1767  HZ1 LYS A 119       3.623  21.032 -11.817  1.00 98.75           H  
ATOM   1768  HZ2 LYS A 119       2.608  22.222 -12.326  1.00 98.75           H  
ATOM   1769  HZ3 LYS A 119       3.509  21.323 -13.391  1.00 98.75           H  
ATOM   1770  N   THR A 120       1.669  12.951 -13.551  1.00 98.42           N  
ATOM   1771  H   THR A 120       0.953  12.909 -12.841  1.00 98.42           H  
ATOM   1772  CA  THR A 120       2.287  11.688 -13.980  1.00 98.42           C  
ATOM   1773  HA  THR A 120       2.782  11.855 -14.937  1.00 98.42           H  
ATOM   1774  C   THR A 120       1.222  10.614 -14.207  1.00 98.42           C  
ATOM   1775  CB  THR A 120       3.372  11.198 -13.003  1.00 98.42           C  
ATOM   1776  HB  THR A 120       4.008  10.493 -13.539  1.00 98.42           H  
ATOM   1777  O   THR A 120       0.122  10.715 -13.667  1.00 98.42           O  
ATOM   1778  CG2 THR A 120       4.291  12.297 -12.476  1.00 98.42           C  
ATOM   1779 HG21 THR A 120       4.783  12.789 -13.314  1.00 98.42           H  
ATOM   1780 HG22 THR A 120       3.719  13.032 -11.910  1.00 98.42           H  
ATOM   1781 HG23 THR A 120       5.048  11.858 -11.826  1.00 98.42           H  
ATOM   1782  OG1 THR A 120       2.829  10.494 -11.918  1.00 98.42           O  
ATOM   1783  HG1 THR A 120       2.180  11.039 -11.467  1.00 98.42           H  
ATOM   1784  N   PRO A 121       1.516   9.560 -14.989  1.00 96.79           N  
ATOM   1785  CA  PRO A 121       0.646   8.388 -15.073  1.00 96.79           C  
ATOM   1786  HA  PRO A 121      -0.400   8.693 -15.124  1.00 96.79           H  
ATOM   1787  C   PRO A 121       0.807   7.438 -13.870  1.00 96.79           C  
ATOM   1788  CB  PRO A 121       1.049   7.720 -16.390  1.00 96.79           C  
ATOM   1789  HB2 PRO A 121       0.547   8.220 -17.219  1.00 96.79           H  
ATOM   1790  HB3 PRO A 121       0.832   6.652 -16.407  1.00 96.79           H  
ATOM   1791  O   PRO A 121       0.246   6.343 -13.889  1.00 96.79           O  
ATOM   1792  CG  PRO A 121       2.550   7.997 -16.460  1.00 96.79           C  
ATOM   1793  HG2 PRO A 121       2.924   7.960 -17.483  1.00 96.79           H  
ATOM   1794  HG3 PRO A 121       3.084   7.283 -15.832  1.00 96.79           H  
ATOM   1795  CD  PRO A 121       2.674   9.398 -15.862  1.00 96.79           C  
ATOM   1796  HD2 PRO A 121       3.615   9.478 -15.317  1.00 96.79           H  
ATOM   1797  HD3 PRO A 121       2.635  10.141 -16.658  1.00 96.79           H  
ATOM   1798  N   HIS A 122       1.615   7.809 -12.872  1.00 98.33           N  
ATOM   1799  H   HIS A 122       1.920   8.770 -12.825  1.00 98.33           H  
ATOM   1800  CA  HIS A 122       1.997   6.971 -11.742  1.00 98.33           C  
ATOM   1801  HA  HIS A 122       1.657   5.952 -11.927  1.00 98.33           H  
ATOM   1802  C   HIS A 122       1.339   7.437 -10.444  1.00 98.33           C  
ATOM   1803  CB  HIS A 122       3.528   6.941 -11.623  1.00 98.33           C  
ATOM   1804  HB2 HIS A 122       3.810   6.321 -10.772  1.00 98.33           H  
ATOM   1805  HB3 HIS A 122       3.894   7.952 -11.440  1.00 98.33           H  
ATOM   1806  O   HIS A 122       0.858   8.562 -10.350  1.00 98.33           O  
ATOM   1807  CG  HIS A 122       4.196   6.381 -12.851  1.00 98.33           C  
ATOM   1808  CD2 HIS A 122       5.278   6.897 -13.510  1.00 98.33           C  
ATOM   1809  HD2 HIS A 122       5.802   7.802 -13.239  1.00 98.33           H  
ATOM   1810  ND1 HIS A 122       3.830   5.228 -13.502  1.00 98.33           N  
ATOM   1811  HD1 HIS A 122       3.087   4.610 -13.206  1.00 98.33           H  
ATOM   1812  CE1 HIS A 122       4.674   5.051 -14.531  1.00 98.33           C  
ATOM   1813  HE1 HIS A 122       4.635   4.218 -15.217  1.00 98.33           H  
ATOM   1814  NE2 HIS A 122       5.594   6.034 -14.571  1.00 98.33           N  
ATOM   1815  N   ILE A 123       1.348   6.570  -9.429  1.00 98.82           N  
ATOM   1816  H   ILE A 123       1.709   5.642  -9.600  1.00 98.82           H  
ATOM   1817  CA  ILE A 123       0.880   6.924  -8.080  1.00 98.82           C  
ATOM   1818  HA  ILE A 123       0.360   7.881  -8.118  1.00 98.82           H  
ATOM   1819  C   ILE A 123       2.046   7.134  -7.128  1.00 98.82           C  
ATOM   1820  CB  ILE A 123      -0.132   5.894  -7.548  1.00 98.82           C  
ATOM   1821  HB  ILE A 123       0.281   4.893  -7.676  1.00 98.82           H  
ATOM   1822  O   ILE A 123       2.041   8.117  -6.408  1.00 98.82           O  
ATOM   1823  CG1 ILE A 123      -1.422   6.028  -8.378  1.00 98.82           C  
ATOM   1824 HG12 ILE A 123      -1.189   5.995  -9.442  1.00 98.82           H  
ATOM   1825 HG13 ILE A 123      -1.898   6.989  -8.181  1.00 98.82           H  
ATOM   1826  CG2 ILE A 123      -0.430   6.110  -6.051  1.00 98.82           C  
ATOM   1827 HG21 ILE A 123      -0.718   7.146  -5.875  1.00 98.82           H  
ATOM   1828 HG22 ILE A 123       0.447   5.882  -5.446  1.00 98.82           H  
ATOM   1829 HG23 ILE A 123      -1.240   5.463  -5.712  1.00 98.82           H  
ATOM   1830  CD1 ILE A 123      -2.422   4.923  -8.089  1.00 98.82           C  
ATOM   1831 HD11 ILE A 123      -1.904   3.967  -8.006  1.00 98.82           H  
ATOM   1832 HD12 ILE A 123      -3.121   4.887  -8.924  1.00 98.82           H  
ATOM   1833 HD13 ILE A 123      -2.959   5.129  -7.163  1.00 98.82           H  
ATOM   1834  N   LEU A 124       3.050   6.256  -7.112  1.00 98.95           N  
ATOM   1835  H   LEU A 124       3.023   5.459  -7.732  1.00 98.95           H  
ATOM   1836  CA  LEU A 124       4.137   6.324  -6.137  1.00 98.95           C  
ATOM   1837  HA  LEU A 124       4.013   7.218  -5.526  1.00 98.95           H  
ATOM   1838  C   LEU A 124       5.494   6.437  -6.834  1.00 98.95           C  
ATOM   1839  CB  LEU A 124       4.019   5.120  -5.187  1.00 98.95           C  
ATOM   1840  HB2 LEU A 124       3.051   5.172  -4.689  1.00 98.95           H  
ATOM   1841  HB3 LEU A 124       4.042   4.204  -5.778  1.00 98.95           H  
ATOM   1842  O   LEU A 124       5.912   5.526  -7.553  1.00 98.95           O  
ATOM   1843  CG  LEU A 124       5.117   5.027  -4.111  1.00 98.95           C  
ATOM   1844  HG  LEU A 124       6.081   4.878  -4.597  1.00 98.95           H  
ATOM   1845  CD1 LEU A 124       5.224   6.265  -3.226  1.00 98.95           C  
ATOM   1846 HD11 LEU A 124       5.460   7.147  -3.821  1.00 98.95           H  
ATOM   1847 HD12 LEU A 124       4.289   6.415  -2.685  1.00 98.95           H  
ATOM   1848 HD13 LEU A 124       6.027   6.122  -2.502  1.00 98.95           H  
ATOM   1849  CD2 LEU A 124       4.834   3.834  -3.195  1.00 98.95           C  
ATOM   1850 HD21 LEU A 124       3.914   4.005  -2.636  1.00 98.95           H  
ATOM   1851 HD22 LEU A 124       4.718   2.924  -3.783  1.00 98.95           H  
ATOM   1852 HD23 LEU A 124       5.656   3.701  -2.491  1.00 98.95           H  
ATOM   1853  N   LEU A 125       6.198   7.543  -6.589  1.00 98.92           N  
ATOM   1854  H   LEU A 125       5.778   8.241  -5.991  1.00 98.92           H  
ATOM   1855  CA  LEU A 125       7.601   7.719  -6.970  1.00 98.92           C  
ATOM   1856  HA  LEU A 125       7.924   6.872  -7.575  1.00 98.92           H  
ATOM   1857  C   LEU A 125       8.484   7.736  -5.721  1.00 98.92           C  
ATOM   1858  CB  LEU A 125       7.796   9.003  -7.796  1.00 98.92           C  
ATOM   1859  HB2 LEU A 125       8.860   9.102  -8.009  1.00 98.92           H  
ATOM   1860  HB3 LEU A 125       7.496   9.855  -7.186  1.00 98.92           H  
ATOM   1861  O   LEU A 125       8.125   8.313  -4.700  1.00 98.92           O  
ATOM   1862  CG  LEU A 125       7.037   9.078  -9.133  1.00 98.92           C  
ATOM   1863  HG  LEU A 125       5.964   9.122  -8.945  1.00 98.92           H  
ATOM   1864  CD1 LEU A 125       7.462  10.353  -9.865  1.00 98.92           C  
ATOM   1865 HD11 LEU A 125       7.305  11.218  -9.221  1.00 98.92           H  
ATOM   1866 HD12 LEU A 125       8.515  10.297 -10.140  1.00 98.92           H  
ATOM   1867 HD13 LEU A 125       6.858  10.476 -10.764  1.00 98.92           H  
ATOM   1868  CD2 LEU A 125       7.332   7.893 -10.055  1.00 98.92           C  
ATOM   1869 HD21 LEU A 125       6.867   6.997  -9.645  1.00 98.92           H  
ATOM   1870 HD22 LEU A 125       6.895   8.077 -11.037  1.00 98.92           H  
ATOM   1871 HD23 LEU A 125       8.407   7.744 -10.157  1.00 98.92           H  
ATOM   1872  N   SER A 126       9.678   7.159  -5.802  1.00 98.86           N  
ATOM   1873  H   SER A 126       9.913   6.646  -6.639  1.00 98.86           H  
ATOM   1874  CA  SER A 126      10.583   7.061  -4.657  1.00 98.86           C  
ATOM   1875  HA  SER A 126      10.188   7.684  -3.854  1.00 98.86           H  
ATOM   1876  C   SER A 126      11.990   7.580  -4.936  1.00 98.86           C  
ATOM   1877  CB  SER A 126      10.612   5.630  -4.120  1.00 98.86           C  
ATOM   1878  HB2 SER A 126      11.177   5.603  -3.188  1.00 98.86           H  
ATOM   1879  HB3 SER A 126       9.593   5.302  -3.915  1.00 98.86           H  
ATOM   1880  O   SER A 126      12.446   7.664  -6.084  1.00 98.86           O  
ATOM   1881  OG  SER A 126      11.221   4.765  -5.061  1.00 98.86           O  
ATOM   1882  HG  SER A 126      10.635   4.675  -5.816  1.00 98.86           H  
ATOM   1883  N   GLY A 127      12.685   7.941  -3.855  1.00 97.83           N  
ATOM   1884  H   GLY A 127      12.205   7.918  -2.967  1.00 97.83           H  
ATOM   1885  CA  GLY A 127      14.115   8.227  -3.846  1.00 97.83           C  
ATOM   1886  HA2 GLY A 127      14.652   7.284  -3.952  1.00 97.83           H  
ATOM   1887  HA3 GLY A 127      14.383   8.657  -2.881  1.00 97.83           H  
ATOM   1888  C   GLY A 127      14.565   9.200  -4.940  1.00 97.83           C  
ATOM   1889  O   GLY A 127      14.010  10.284  -5.122  1.00 97.83           O  
ATOM   1890  N   LYS A 128      15.604   8.817  -5.693  1.00 97.10           N  
ATOM   1891  H   LYS A 128      15.955   7.880  -5.553  1.00 97.10           H  
ATOM   1892  CA  LYS A 128      16.198   9.672  -6.738  1.00 97.10           C  
ATOM   1893  HA  LYS A 128      16.495  10.622  -6.295  1.00 97.10           H  
ATOM   1894  C   LYS A 128      15.223  10.025  -7.859  1.00 97.10           C  
ATOM   1895  CB  LYS A 128      17.417   8.991  -7.362  1.00 97.10           C  
ATOM   1896  HB2 LYS A 128      17.145   7.984  -7.679  1.00 97.10           H  
ATOM   1897  HB3 LYS A 128      17.696   9.556  -8.252  1.00 97.10           H  
ATOM   1898  O   LYS A 128      15.313  11.128  -8.389  1.00 97.10           O  
ATOM   1899  CG  LYS A 128      18.632   8.935  -6.430  1.00 97.10           C  
ATOM   1900  HG2 LYS A 128      18.889   9.942  -6.103  1.00 97.10           H  
ATOM   1901  HG3 LYS A 128      18.415   8.311  -5.562  1.00 97.10           H  
ATOM   1902  CD  LYS A 128      19.794   8.337  -7.229  1.00 97.10           C  
ATOM   1903  HD2 LYS A 128      19.927   8.926  -8.137  1.00 97.10           H  
ATOM   1904  HD3 LYS A 128      19.535   7.318  -7.516  1.00 97.10           H  
ATOM   1905  CE  LYS A 128      21.106   8.333  -6.449  1.00 97.10           C  
ATOM   1906  HE2 LYS A 128      21.308   9.351  -6.116  1.00 97.10           H  
ATOM   1907  HE3 LYS A 128      20.988   7.691  -5.576  1.00 97.10           H  
ATOM   1908  NZ  LYS A 128      22.198   7.853  -7.337  1.00 97.10           N  
ATOM   1909  HZ1 LYS A 128      22.228   8.424  -8.170  1.00 97.10           H  
ATOM   1910  HZ2 LYS A 128      23.113   7.908  -6.912  1.00 97.10           H  
ATOM   1911  HZ3 LYS A 128      22.020   6.911  -7.655  1.00 97.10           H  
ATOM   1912  N   GLY A 129      14.330   9.106  -8.217  1.00 98.01           N  
ATOM   1913  H   GLY A 129      14.256   8.257  -7.675  1.00 98.01           H  
ATOM   1914  CA  GLY A 129      13.333   9.322  -9.259  1.00 98.01           C  
ATOM   1915  HA2 GLY A 129      12.767   8.395  -9.348  1.00 98.01           H  
ATOM   1916  HA3 GLY A 129      13.805   9.562 -10.212  1.00 98.01           H  
ATOM   1917  C   GLY A 129      12.343  10.417  -8.887  1.00 98.01           C  
ATOM   1918  O   GLY A 129      12.147  11.370  -9.641  1.00 98.01           O  
ATOM   1919  N   ALA A 130      11.816  10.345  -7.664  1.00 98.74           N  
ATOM   1920  H   ALA A 130      12.013   9.534  -7.095  1.00 98.74           H  
ATOM   1921  CA  ALA A 130      10.956  11.384  -7.110  1.00 98.74           C  
ATOM   1922  HA  ALA A 130      10.100  11.528  -7.770  1.00 98.74           H  
ATOM   1923  C   ALA A 130      11.676  12.736  -6.984  1.00 98.74           C  
ATOM   1924  CB  ALA A 130      10.444  10.897  -5.759  1.00 98.74           C  
ATOM   1925  HB1 ALA A 130       9.803  10.027  -5.902  1.00 98.74           H  
ATOM   1926  HB2 ALA A 130       9.855  11.681  -5.283  1.00 98.74           H  
ATOM   1927  HB3 ALA A 130      11.284  10.616  -5.124  1.00 98.74           H  
ATOM   1928  O   ALA A 130      11.104  13.764  -7.333  1.00 98.74           O  
ATOM   1929  N   ILE A 131      12.948  12.755  -6.566  1.00 98.54           N  
ATOM   1930  H   ILE A 131      13.346  11.891  -6.226  1.00 98.54           H  
ATOM   1931  CA  ILE A 131      13.744  13.996  -6.496  1.00 98.54           C  
ATOM   1932  HA  ILE A 131      13.184  14.732  -5.919  1.00 98.54           H  
ATOM   1933  C   ILE A 131      13.968  14.599  -7.891  1.00 98.54           C  
ATOM   1934  CB  ILE A 131      15.090  13.740  -5.777  1.00 98.54           C  
ATOM   1935  HB  ILE A 131      15.585  12.906  -6.274  1.00 98.54           H  
ATOM   1936  O   ILE A 131      13.908  15.817  -8.054  1.00 98.54           O  
ATOM   1937  CG1 ILE A 131      14.859  13.368  -4.295  1.00 98.54           C  
ATOM   1938 HG12 ILE A 131      14.048  12.645  -4.212  1.00 98.54           H  
ATOM   1939 HG13 ILE A 131      14.552  14.254  -3.739  1.00 98.54           H  
ATOM   1940  CG2 ILE A 131      16.018  14.971  -5.863  1.00 98.54           C  
ATOM   1941 HG21 ILE A 131      16.930  14.805  -5.290  1.00 98.54           H  
ATOM   1942 HG22 ILE A 131      16.300  15.161  -6.898  1.00 98.54           H  
ATOM   1943 HG23 ILE A 131      15.498  15.842  -5.463  1.00 98.54           H  
ATOM   1944  CD1 ILE A 131      16.095  12.752  -3.625  1.00 98.54           C  
ATOM   1945 HD11 ILE A 131      16.482  11.933  -4.233  1.00 98.54           H  
ATOM   1946 HD12 ILE A 131      15.812  12.353  -2.651  1.00 98.54           H  
ATOM   1947 HD13 ILE A 131      16.871  13.504  -3.479  1.00 98.54           H  
ATOM   1948  N   ALA A 132      14.240  13.774  -8.906  1.00 98.47           N  
ATOM   1949  H   ALA A 132      14.289  12.780  -8.733  1.00 98.47           H  
ATOM   1950  CA  ALA A 132      14.395  14.248 -10.280  1.00 98.47           C  
ATOM   1951  HA  ALA A 132      15.152  15.032 -10.299  1.00 98.47           H  
ATOM   1952  C   ALA A 132      13.090  14.865 -10.805  1.00 98.47           C  
ATOM   1953  CB  ALA A 132      14.878  13.088 -11.157  1.00 98.47           C  
ATOM   1954  HB1 ALA A 132      14.138  12.288 -11.167  1.00 98.47           H  
ATOM   1955  HB2 ALA A 132      15.027  13.441 -12.178  1.00 98.47           H  
ATOM   1956  HB3 ALA A 132      15.821  12.697 -10.774  1.00 98.47           H  
ATOM   1957  O   ALA A 132      13.119  15.943 -11.398  1.00 98.47           O  
ATOM   1958  N   PHE A 133      11.949  14.231 -10.519  1.00 98.74           N  
ATOM   1959  H   PHE A 133      11.990  13.336 -10.053  1.00 98.74           H  
ATOM   1960  CA  PHE A 133      10.634  14.781 -10.837  1.00 98.74           C  
ATOM   1961  HA  PHE A 133      10.605  15.020 -11.900  1.00 98.74           H  
ATOM   1962  C   PHE A 133      10.353  16.091 -10.082  1.00 98.74           C  
ATOM   1963  CB  PHE A 133       9.566  13.718 -10.561  1.00 98.74           C  
ATOM   1964  HB2 PHE A 133       9.754  12.853 -11.197  1.00 98.74           H  
ATOM   1965  HB3 PHE A 133       9.645  13.387  -9.525  1.00 98.74           H  
ATOM   1966  O   PHE A 133       9.933  17.064 -10.701  1.00 98.74           O  
ATOM   1967  CG  PHE A 133       8.159  14.211 -10.819  1.00 98.74           C  
ATOM   1968  CD1 PHE A 133       7.270  14.394  -9.744  1.00 98.74           C  
ATOM   1969  HD1 PHE A 133       7.574  14.150  -8.736  1.00 98.74           H  
ATOM   1970  CD2 PHE A 133       7.745  14.514 -12.130  1.00 98.74           C  
ATOM   1971  HD2 PHE A 133       8.421  14.376 -12.961  1.00 98.74           H  
ATOM   1972  CE1 PHE A 133       5.974  14.880  -9.976  1.00 98.74           C  
ATOM   1973  HE1 PHE A 133       5.293  15.010  -9.148  1.00 98.74           H  
ATOM   1974  CE2 PHE A 133       6.442  14.987 -12.364  1.00 98.74           C  
ATOM   1975  HE2 PHE A 133       6.108  15.195 -13.370  1.00 98.74           H  
ATOM   1976  CZ  PHE A 133       5.559  15.170 -11.285  1.00 98.74           C  
ATOM   1977  HZ  PHE A 133       4.551  15.517 -11.458  1.00 98.74           H  
ATOM   1978  N   ALA A 134      10.670  16.167  -8.786  1.00 98.80           N  
ATOM   1979  H   ALA A 134      10.962  15.324  -8.312  1.00 98.80           H  
ATOM   1980  CA  ALA A 134      10.510  17.382  -7.982  1.00 98.80           C  
ATOM   1981  HA  ALA A 134       9.452  17.643  -7.949  1.00 98.80           H  
ATOM   1982  C   ALA A 134      11.264  18.575  -8.585  1.00 98.80           C  
ATOM   1983  CB  ALA A 134      10.998  17.091  -6.557  1.00 98.80           C  
ATOM   1984  HB1 ALA A 134      10.749  17.927  -5.903  1.00 98.80           H  
ATOM   1985  HB2 ALA A 134      10.517  16.189  -6.179  1.00 98.80           H  
ATOM   1986  HB3 ALA A 134      12.078  16.945  -6.542  1.00 98.80           H  
ATOM   1987  O   ALA A 134      10.697  19.654  -8.751  1.00 98.80           O  
ATOM   1988  N   LYS A 135      12.522  18.357  -8.990  1.00 98.28           N  
ATOM   1989  H   LYS A 135      12.915  17.443  -8.816  1.00 98.28           H  
ATOM   1990  CA  LYS A 135      13.339  19.373  -9.668  1.00 98.28           C  
ATOM   1991  HA  LYS A 135      13.368  20.276  -9.058  1.00 98.28           H  
ATOM   1992  C   LYS A 135      12.735  19.795 -11.006  1.00 98.28           C  
ATOM   1993  CB  LYS A 135      14.762  18.849  -9.878  1.00 98.28           C  
ATOM   1994  HB2 LYS A 135      15.293  19.535 -10.538  1.00 98.28           H  
ATOM   1995  HB3 LYS A 135      14.720  17.873 -10.360  1.00 98.28           H  
ATOM   1996  O   LYS A 135      12.663  20.983 -11.281  1.00 98.28           O  
ATOM   1997  CG  LYS A 135      15.538  18.746  -8.560  1.00 98.28           C  
ATOM   1998  HG2 LYS A 135      15.001  18.120  -7.847  1.00 98.28           H  
ATOM   1999  HG3 LYS A 135      15.653  19.742  -8.133  1.00 98.28           H  
ATOM   2000  CD  LYS A 135      16.916  18.143  -8.836  1.00 98.28           C  
ATOM   2001  HD2 LYS A 135      17.442  18.782  -9.545  1.00 98.28           H  
ATOM   2002  HD3 LYS A 135      16.794  17.149  -9.267  1.00 98.28           H  
ATOM   2003  CE  LYS A 135      17.707  18.051  -7.532  1.00 98.28           C  
ATOM   2004  HE2 LYS A 135      17.200  17.355  -6.865  1.00 98.28           H  
ATOM   2005  HE3 LYS A 135      17.701  19.034  -7.060  1.00 98.28           H  
ATOM   2006  NZ  LYS A 135      19.101  17.621  -7.795  1.00 98.28           N  
ATOM   2007  HZ1 LYS A 135      19.551  18.291  -8.401  1.00 98.28           H  
ATOM   2008  HZ2 LYS A 135      19.110  16.720  -8.252  1.00 98.28           H  
ATOM   2009  HZ3 LYS A 135      19.624  17.574  -6.932  1.00 98.28           H  
ATOM   2010  N   MET A 136      12.271  18.838 -11.811  1.00 98.32           N  
ATOM   2011  H   MET A 136      12.359  17.876 -11.515  1.00 98.32           H  
ATOM   2012  CA  MET A 136      11.612  19.119 -13.093  1.00 98.32           C  
ATOM   2013  HA  MET A 136      12.292  19.694 -13.722  1.00 98.32           H  
ATOM   2014  C   MET A 136      10.331  19.949 -12.922  1.00 98.32           C  
ATOM   2015  CB  MET A 136      11.306  17.783 -13.781  1.00 98.32           C  
ATOM   2016  HB2 MET A 136      10.575  17.231 -13.189  1.00 98.32           H  
ATOM   2017  HB3 MET A 136      12.225  17.199 -13.826  1.00 98.32           H  
ATOM   2018  O   MET A 136      10.006  20.762 -13.780  1.00 98.32           O  
ATOM   2019  CG  MET A 136      10.756  17.942 -15.202  1.00 98.32           C  
ATOM   2020  HG2 MET A 136      11.526  18.379 -15.837  1.00 98.32           H  
ATOM   2021  HG3 MET A 136       9.905  18.623 -15.187  1.00 98.32           H  
ATOM   2022  SD  MET A 136      10.185  16.388 -15.941  1.00 98.32           S  
ATOM   2023  CE  MET A 136      11.730  15.441 -15.979  1.00 98.32           C  
ATOM   2024  HE1 MET A 136      11.560  14.501 -16.506  1.00 98.32           H  
ATOM   2025  HE2 MET A 136      12.061  15.225 -14.963  1.00 98.32           H  
ATOM   2026  HE3 MET A 136      12.496  16.011 -16.504  1.00 98.32           H  
ATOM   2027  N   GLN A 137       9.613  19.759 -11.813  1.00 98.54           N  
ATOM   2028  H   GLN A 137       9.908  19.040 -11.169  1.00 98.54           H  
ATOM   2029  CA  GLN A 137       8.396  20.506 -11.486  1.00 98.54           C  
ATOM   2030  HA  GLN A 137       7.925  20.823 -12.416  1.00 98.54           H  
ATOM   2031  C   GLN A 137       8.655  21.807 -10.710  1.00 98.54           C  
ATOM   2032  CB  GLN A 137       7.412  19.586 -10.742  1.00 98.54           C  
ATOM   2033  HB2 GLN A 137       7.889  19.205  -9.839  1.00 98.54           H  
ATOM   2034  HB3 GLN A 137       6.537  20.166 -10.449  1.00 98.54           H  
ATOM   2035  O   GLN A 137       7.695  22.445 -10.284  1.00 98.54           O  
ATOM   2036  CG  GLN A 137       6.926  18.395 -11.577  1.00 98.54           C  
ATOM   2037  HG2 GLN A 137       7.759  17.720 -11.776  1.00 98.54           H  
ATOM   2038  HG3 GLN A 137       6.184  17.845 -10.998  1.00 98.54           H  
ATOM   2039  CD  GLN A 137       6.293  18.812 -12.899  1.00 98.54           C  
ATOM   2040  NE2 GLN A 137       6.658  18.177 -13.992  1.00 98.54           N  
ATOM   2041 HE21 GLN A 137       6.272  18.500 -14.867  1.00 98.54           H  
ATOM   2042 HE22 GLN A 137       7.361  17.454 -13.947  1.00 98.54           H  
ATOM   2043  OE1 GLN A 137       5.462  19.712 -12.974  1.00 98.54           O  
ATOM   2044  N   ASN A 138       9.918  22.215 -10.535  1.00 97.70           N  
ATOM   2045  H   ASN A 138      10.661  21.673 -10.953  1.00 97.70           H  
ATOM   2046  CA  ASN A 138      10.315  23.404  -9.771  1.00 97.70           C  
ATOM   2047  HA  ASN A 138      11.400  23.363  -9.671  1.00 97.70           H  
ATOM   2048  C   ASN A 138       9.775  23.419  -8.327  1.00 97.70           C  
ATOM   2049  CB  ASN A 138       9.987  24.681 -10.565  1.00 97.70           C  
ATOM   2050  HB2 ASN A 138       8.907  24.788 -10.657  1.00 97.70           H  
ATOM   2051  HB3 ASN A 138      10.363  25.549 -10.022  1.00 97.70           H  
ATOM   2052  O   ASN A 138       9.462  24.477  -7.781  1.00 97.70           O  
ATOM   2053  CG  ASN A 138      10.631  24.689 -11.934  1.00 97.70           C  
ATOM   2054  ND2 ASN A 138       9.853  24.801 -12.985  1.00 97.70           N  
ATOM   2055 HD21 ASN A 138       8.852  24.872 -12.872  1.00 97.70           H  
ATOM   2056 HD22 ASN A 138      10.315  24.767 -13.883  1.00 97.70           H  
ATOM   2057  OD1 ASN A 138      11.835  24.583 -12.078  1.00 97.70           O  
ATOM   2058  N   VAL A 139       9.659  22.245  -7.700  1.00 98.05           N  
ATOM   2059  H   VAL A 139       9.952  21.408  -8.183  1.00 98.05           H  
ATOM   2060  CA  VAL A 139       9.251  22.138  -6.292  1.00 98.05           C  
ATOM   2061  HA  VAL A 139       8.319  22.691  -6.178  1.00 98.05           H  
ATOM   2062  C   VAL A 139      10.331  22.756  -5.397  1.00 98.05           C  
ATOM   2063  CB  VAL A 139       8.980  20.676  -5.897  1.00 98.05           C  
ATOM   2064  HB  VAL A 139       9.854  20.070  -6.135  1.00 98.05           H  
ATOM   2065  O   VAL A 139      11.518  22.515  -5.641  1.00 98.05           O  
ATOM   2066  CG1 VAL A 139       8.652  20.487  -4.410  1.00 98.05           C  
ATOM   2067 HG11 VAL A 139       9.505  20.767  -3.791  1.00 98.05           H  
ATOM   2068 HG12 VAL A 139       8.423  19.440  -4.216  1.00 98.05           H  
ATOM   2069 HG13 VAL A 139       7.785  21.087  -4.135  1.00 98.05           H  
ATOM   2070  CG2 VAL A 139       7.780  20.158  -6.690  1.00 98.05           C  
ATOM   2071 HG21 VAL A 139       7.998  20.172  -7.757  1.00 98.05           H  
ATOM   2072 HG22 VAL A 139       7.540  19.138  -6.391  1.00 98.05           H  
ATOM   2073 HG23 VAL A 139       6.917  20.795  -6.494  1.00 98.05           H  
ATOM   2074  N   PRO A 140       9.967  23.515  -4.345  1.00 98.20           N  
ATOM   2075  CA  PRO A 140      10.936  24.068  -3.407  1.00 98.20           C  
ATOM   2076  HA  PRO A 140      11.561  24.776  -3.951  1.00 98.20           H  
ATOM   2077  C   PRO A 140      11.820  22.988  -2.769  1.00 98.20           C  
ATOM   2078  CB  PRO A 140      10.116  24.838  -2.367  1.00 98.20           C  
ATOM   2079  HB2 PRO A 140      10.655  25.707  -1.990  1.00 98.20           H  
ATOM   2080  HB3 PRO A 140       9.828  24.182  -1.545  1.00 98.20           H  
ATOM   2081  O   PRO A 140      11.342  22.076  -2.085  1.00 98.20           O  
ATOM   2082  CG  PRO A 140       8.864  25.238  -3.142  1.00 98.20           C  
ATOM   2083  HG2 PRO A 140       9.070  26.123  -3.744  1.00 98.20           H  
ATOM   2084  HG3 PRO A 140       8.014  25.410  -2.482  1.00 98.20           H  
ATOM   2085  CD  PRO A 140       8.637  24.038  -4.055  1.00 98.20           C  
ATOM   2086  HD2 PRO A 140       8.122  24.367  -4.958  1.00 98.20           H  
ATOM   2087  HD3 PRO A 140       8.047  23.286  -3.531  1.00 98.20           H  
ATOM   2088  N   MET A 141      13.130  23.125  -2.972  1.00 98.32           N  
ATOM   2089  H   MET A 141      13.444  23.905  -3.532  1.00 98.32           H  
ATOM   2090  CA  MET A 141      14.142  22.230  -2.418  1.00 98.32           C  
ATOM   2091  HA  MET A 141      13.641  21.342  -2.033  1.00 98.32           H  
ATOM   2092  C   MET A 141      14.875  22.901  -1.254  1.00 98.32           C  
ATOM   2093  CB  MET A 141      15.134  21.770  -3.498  1.00 98.32           C  
ATOM   2094  HB2 MET A 141      15.860  21.096  -3.043  1.00 98.32           H  
ATOM   2095  HB3 MET A 141      15.674  22.641  -3.870  1.00 98.32           H  
ATOM   2096  O   MET A 141      15.196  24.086  -1.300  1.00 98.32           O  
ATOM   2097  CG  MET A 141      14.482  21.061  -4.695  1.00 98.32           C  
ATOM   2098  HG2 MET A 141      15.264  20.811  -5.413  1.00 98.32           H  
ATOM   2099  HG3 MET A 141      13.817  21.769  -5.189  1.00 98.32           H  
ATOM   2100  SD  MET A 141      13.532  19.550  -4.345  1.00 98.32           S  
ATOM   2101  CE  MET A 141      14.850  18.401  -3.884  1.00 98.32           C  
ATOM   2102  HE1 MET A 141      15.409  18.808  -3.041  1.00 98.32           H  
ATOM   2103  HE2 MET A 141      15.517  18.251  -4.733  1.00 98.32           H  
ATOM   2104  HE3 MET A 141      14.407  17.450  -3.590  1.00 98.32           H  
ATOM   2105  N   VAL A 142      15.195  22.117  -0.230  1.00 98.37           N  
ATOM   2106  H   VAL A 142      14.909  21.151  -0.290  1.00 98.37           H  
ATOM   2107  CA  VAL A 142      15.948  22.524   0.963  1.00 98.37           C  
ATOM   2108  HA  VAL A 142      16.332  23.533   0.815  1.00 98.37           H  
ATOM   2109  C   VAL A 142      17.159  21.615   1.165  1.00 98.37           C  
ATOM   2110  CB  VAL A 142      15.045  22.557   2.214  1.00 98.37           C  
ATOM   2111  HB  VAL A 142      15.667  22.785   3.080  1.00 98.37           H  
ATOM   2112  O   VAL A 142      17.315  20.589   0.502  1.00 98.37           O  
ATOM   2113  CG1 VAL A 142      13.998  23.669   2.104  1.00 98.37           C  
ATOM   2114 HG11 VAL A 142      14.493  24.632   1.981  1.00 98.37           H  
ATOM   2115 HG12 VAL A 142      13.351  23.494   1.244  1.00 98.37           H  
ATOM   2116 HG13 VAL A 142      13.394  23.698   3.010  1.00 98.37           H  
ATOM   2117  CG2 VAL A 142      14.348  21.215   2.468  1.00 98.37           C  
ATOM   2118 HG21 VAL A 142      15.089  20.430   2.621  1.00 98.37           H  
ATOM   2119 HG22 VAL A 142      13.730  21.287   3.363  1.00 98.37           H  
ATOM   2120 HG23 VAL A 142      13.699  20.952   1.634  1.00 98.37           H  
ATOM   2121  N   THR A 143      18.064  21.976   2.069  1.00 97.94           N  
ATOM   2122  H   THR A 143      17.887  22.792   2.637  1.00 97.94           H  
ATOM   2123  CA  THR A 143      19.192  21.109   2.441  1.00 97.94           C  
ATOM   2124  HA  THR A 143      19.422  20.440   1.611  1.00 97.94           H  
ATOM   2125  C   THR A 143      18.832  20.236   3.639  1.00 97.94           C  
ATOM   2126  CB  THR A 143      20.468  21.914   2.713  1.00 97.94           C  
ATOM   2127  HB  THR A 143      21.288  21.217   2.887  1.00 97.94           H  
ATOM   2128  O   THR A 143      17.887  20.518   4.366  1.00 97.94           O  
ATOM   2129  CG2 THR A 143      20.853  22.826   1.550  1.00 97.94           C  
ATOM   2130 HG21 THR A 143      20.105  23.605   1.406  1.00 97.94           H  
ATOM   2131 HG22 THR A 143      21.816  23.292   1.755  1.00 97.94           H  
ATOM   2132 HG23 THR A 143      20.936  22.241   0.635  1.00 97.94           H  
ATOM   2133  OG1 THR A 143      20.301  22.699   3.863  1.00 97.94           O  
ATOM   2134  HG1 THR A 143      20.574  23.594   3.649  1.00 97.94           H  
ATOM   2135  N   GLN A 144      19.620  19.194   3.907  1.00 97.18           N  
ATOM   2136  H   GLN A 144      20.389  18.977   3.290  1.00 97.18           H  
ATOM   2137  CA  GLN A 144      19.427  18.365   5.105  1.00 97.18           C  
ATOM   2138  HA  GLN A 144      18.407  17.982   5.098  1.00 97.18           H  
ATOM   2139  C   GLN A 144      19.597  19.165   6.417  1.00 97.18           C  
ATOM   2140  CB  GLN A 144      20.388  17.168   5.047  1.00 97.18           C  
ATOM   2141  HB2 GLN A 144      21.408  17.536   4.937  1.00 97.18           H  
ATOM   2142  HB3 GLN A 144      20.331  16.619   5.987  1.00 97.18           H  
ATOM   2143  O   GLN A 144      19.025  18.799   7.440  1.00 97.18           O  
ATOM   2144  CG  GLN A 144      20.075  16.201   3.887  1.00 97.18           C  
ATOM   2145  HG2 GLN A 144      20.045  16.739   2.939  1.00 97.18           H  
ATOM   2146  HG3 GLN A 144      20.876  15.464   3.823  1.00 97.18           H  
ATOM   2147  CD  GLN A 144      18.767  15.446   4.096  1.00 97.18           C  
ATOM   2148  NE2 GLN A 144      17.794  15.543   3.221  1.00 97.18           N  
ATOM   2149 HE21 GLN A 144      16.968  15.006   3.444  1.00 97.18           H  
ATOM   2150 HE22 GLN A 144      17.952  15.957   2.313  1.00 97.18           H  
ATOM   2151  OE1 GLN A 144      18.608  14.731   5.064  1.00 97.18           O  
ATOM   2152  N   LYS A 145      20.337  20.286   6.381  1.00 97.38           N  
ATOM   2153  H   LYS A 145      20.725  20.572   5.494  1.00 97.38           H  
ATOM   2154  CA  LYS A 145      20.493  21.200   7.521  1.00 97.38           C  
ATOM   2155  HA  LYS A 145      20.816  20.627   8.390  1.00 97.38           H  
ATOM   2156  C   LYS A 145      19.165  21.843   7.934  1.00 97.38           C  
ATOM   2157  CB  LYS A 145      21.578  22.249   7.207  1.00 97.38           C  
ATOM   2158  HB2 LYS A 145      22.534  21.739   7.087  1.00 97.38           H  
ATOM   2159  HB3 LYS A 145      21.337  22.765   6.277  1.00 97.38           H  
ATOM   2160  O   LYS A 145      18.937  21.989   9.124  1.00 97.38           O  
ATOM   2161  CG  LYS A 145      21.698  23.294   8.325  1.00 97.38           C  
ATOM   2162  HG2 LYS A 145      21.746  22.778   9.284  1.00 97.38           H  
ATOM   2163  HG3 LYS A 145      20.807  23.922   8.303  1.00 97.38           H  
ATOM   2164  CD  LYS A 145      22.928  24.202   8.189  1.00 97.38           C  
ATOM   2165  HD2 LYS A 145      23.826  23.623   8.404  1.00 97.38           H  
ATOM   2166  HD3 LYS A 145      22.991  24.574   7.166  1.00 97.38           H  
ATOM   2167  CE  LYS A 145      22.855  25.411   9.138  1.00 97.38           C  
ATOM   2168  HE2 LYS A 145      22.068  26.075   8.778  1.00 97.38           H  
ATOM   2169  HE3 LYS A 145      23.798  25.956   9.098  1.00 97.38           H  
ATOM   2170  NZ  LYS A 145      22.530  25.043  10.539  1.00 97.38           N  
ATOM   2171  HZ1 LYS A 145      22.461  25.851  11.141  1.00 97.38           H  
ATOM   2172  HZ2 LYS A 145      23.133  24.347  10.952  1.00 97.38           H  
ATOM   2173  HZ3 LYS A 145      21.593  24.668  10.588  1.00 97.38           H  
ATOM   2174  N   TYR A 146      18.276  22.141   6.984  1.00 97.60           N  
ATOM   2175  H   TYR A 146      18.498  21.922   6.023  1.00 97.60           H  
ATOM   2176  CA  TYR A 146      16.955  22.715   7.269  1.00 97.60           C  
ATOM   2177  HA  TYR A 146      17.078  23.715   7.685  1.00 97.60           H  
ATOM   2178  C   TYR A 146      16.171  21.886   8.299  1.00 97.60           C  
ATOM   2179  CB  TYR A 146      16.188  22.816   5.946  1.00 97.60           C  
ATOM   2180  HB2 TYR A 146      16.715  23.502   5.283  1.00 97.60           H  
ATOM   2181  HB3 TYR A 146      16.179  21.834   5.472  1.00 97.60           H  
ATOM   2182  O   TYR A 146      15.690  22.422   9.291  1.00 97.60           O  
ATOM   2183  CG  TYR A 146      14.750  23.264   6.066  1.00 97.60           C  
ATOM   2184  CD1 TYR A 146      13.712  22.327   5.902  1.00 97.60           C  
ATOM   2185  HD1 TYR A 146      13.937  21.286   5.725  1.00 97.60           H  
ATOM   2186  CD2 TYR A 146      14.450  24.614   6.324  1.00 97.60           C  
ATOM   2187  HD2 TYR A 146      15.246  25.330   6.470  1.00 97.60           H  
ATOM   2188  CE1 TYR A 146      12.370  22.746   5.954  1.00 97.60           C  
ATOM   2189  HE1 TYR A 146      11.562  22.042   5.819  1.00 97.60           H  
ATOM   2190  CE2 TYR A 146      13.108  25.029   6.421  1.00 97.60           C  
ATOM   2191  HE2 TYR A 146      12.873  26.058   6.648  1.00 97.60           H  
ATOM   2192  OH  TYR A 146      10.771  24.482   6.333  1.00 97.60           O  
ATOM   2193  HH  TYR A 146      10.667  25.345   6.741  1.00 97.60           H  
ATOM   2194  CZ  TYR A 146      12.067  24.095   6.229  1.00 97.60           C  
ATOM   2195  N   PHE A 147      16.121  20.565   8.114  1.00 95.70           N  
ATOM   2196  H   PHE A 147      16.516  20.177   7.270  1.00 95.70           H  
ATOM   2197  CA  PHE A 147      15.428  19.655   9.032  1.00 95.70           C  
ATOM   2198  HA  PHE A 147      14.430  20.039   9.241  1.00 95.70           H  
ATOM   2199  C   PHE A 147      16.159  19.503  10.373  1.00 95.70           C  
ATOM   2200  CB  PHE A 147      15.301  18.295   8.345  1.00 95.70           C  
ATOM   2201  HB2 PHE A 147      14.667  17.657   8.960  1.00 95.70           H  
ATOM   2202  HB3 PHE A 147      16.294  17.847   8.300  1.00 95.70           H  
ATOM   2203  O   PHE A 147      15.538  19.432  11.434  1.00 95.70           O  
ATOM   2204  CG  PHE A 147      14.727  18.343   6.944  1.00 95.70           C  
ATOM   2205  CD1 PHE A 147      13.382  18.690   6.757  1.00 95.70           C  
ATOM   2206  HD1 PHE A 147      12.770  18.918   7.618  1.00 95.70           H  
ATOM   2207  CD2 PHE A 147      15.533  18.056   5.830  1.00 95.70           C  
ATOM   2208  HD2 PHE A 147      16.561  17.764   5.987  1.00 95.70           H  
ATOM   2209  CE1 PHE A 147      12.836  18.735   5.463  1.00 95.70           C  
ATOM   2210  HE1 PHE A 147      11.794  18.984   5.327  1.00 95.70           H  
ATOM   2211  CE2 PHE A 147      14.997  18.114   4.531  1.00 95.70           C  
ATOM   2212  HE2 PHE A 147      15.619  17.885   3.678  1.00 95.70           H  
ATOM   2213  CZ  PHE A 147      13.642  18.447   4.349  1.00 95.70           C  
ATOM   2214  HZ  PHE A 147      13.208  18.475   3.360  1.00 95.70           H  
ATOM   2215  N   LYS A 148      17.499  19.503  10.346  1.00 94.36           N  
ATOM   2216  H   LYS A 148      17.952  19.589   9.448  1.00 94.36           H  
ATOM   2217  CA  LYS A 148      18.316  19.457  11.565  1.00 94.36           C  
ATOM   2218  HA  LYS A 148      17.985  18.612  12.168  1.00 94.36           H  
ATOM   2219  C   LYS A 148      18.086  20.684  12.451  1.00 94.36           C  
ATOM   2220  CB  LYS A 148      19.793  19.282  11.186  1.00 94.36           C  
ATOM   2221  HB2 LYS A 148      19.893  18.445  10.495  1.00 94.36           H  
ATOM   2222  HB3 LYS A 148      20.150  20.187  10.696  1.00 94.36           H  
ATOM   2223  O   LYS A 148      17.892  20.534  13.655  1.00 94.36           O  
ATOM   2224  CG  LYS A 148      20.643  19.012  12.432  1.00 94.36           C  
ATOM   2225  HG2 LYS A 148      20.303  18.092  12.908  1.00 94.36           H  
ATOM   2226  HG3 LYS A 148      20.520  19.835  13.136  1.00 94.36           H  
ATOM   2227  CD  LYS A 148      22.130  18.891  12.091  1.00 94.36           C  
ATOM   2228  HD2 LYS A 148      22.454  19.809  11.600  1.00 94.36           H  
ATOM   2229  HD3 LYS A 148      22.298  18.036  11.437  1.00 94.36           H  
ATOM   2230  CE  LYS A 148      22.883  18.716  13.412  1.00 94.36           C  
ATOM   2231  HE2 LYS A 148      22.593  17.771  13.870  1.00 94.36           H  
ATOM   2232  HE3 LYS A 148      22.559  19.510  14.084  1.00 94.36           H  
ATOM   2233  NZ  LYS A 148      24.351  18.798  13.247  1.00 94.36           N  
ATOM   2234  HZ1 LYS A 148      24.700  18.064  12.647  1.00 94.36           H  
ATOM   2235  HZ2 LYS A 148      24.784  18.735  14.157  1.00 94.36           H  
ATOM   2236  HZ3 LYS A 148      24.588  19.706  12.873  1.00 94.36           H  
ATOM   2237  N   ASP A 149      18.043  21.868  11.852  1.00 94.31           N  
ATOM   2238  H   ASP A 149      18.261  21.917  10.867  1.00 94.31           H  
ATOM   2239  CA  ASP A 149      17.828  23.128  12.566  1.00 94.31           C  
ATOM   2240  HA  ASP A 149      18.568  23.219  13.360  1.00 94.31           H  
ATOM   2241  C   ASP A 149      16.434  23.164  13.222  1.00 94.31           C  
ATOM   2242  CB  ASP A 149      18.020  24.303  11.588  1.00 94.31           C  
ATOM   2243  HB2 ASP A 149      17.341  24.182  10.744  1.00 94.31           H  
ATOM   2244  HB3 ASP A 149      17.750  25.224  12.104  1.00 94.31           H  
ATOM   2245  O   ASP A 149      16.275  23.658  14.340  1.00 94.31           O  
ATOM   2246  CG  ASP A 149      19.456  24.459  11.058  1.00 94.31           C  
ATOM   2247  OD1 ASP A 149      20.386  23.728  11.467  1.00 94.31           O  
ATOM   2248  OD2 ASP A 149      19.713  25.344  10.211  1.00 94.31           O  
ATOM   2249  N   ALA A 150      15.425  22.565  12.580  1.00 92.83           N  
ATOM   2250  H   ALA A 150      15.590  22.202  11.652  1.00 92.83           H  
ATOM   2251  CA  ALA A 150      14.088  22.412  13.152  1.00 92.83           C  
ATOM   2252  HA  ALA A 150      13.693  23.399  13.390  1.00 92.83           H  
ATOM   2253  C   ALA A 150      14.089  21.555  14.427  1.00 92.83           C  
ATOM   2254  CB  ALA A 150      13.193  21.752  12.110  1.00 92.83           C  
ATOM   2255  HB1 ALA A 150      13.488  22.055  11.105  1.00 92.83           H  
ATOM   2256  HB2 ALA A 150      13.299  20.669  12.161  1.00 92.83           H  
ATOM   2257  HB3 ALA A 150      12.148  22.009  12.286  1.00 92.83           H  
ATOM   2258  O   ALA A 150      13.512  21.946  15.445  1.00 92.83           O  
ATOM   2259  N   GLN A 151      14.764  20.400  14.376  1.00 88.20           N  
ATOM   2260  H   GLN A 151      15.190  20.147  13.496  1.00 88.20           H  
ATOM   2261  CA  GLN A 151      14.903  19.479  15.509  1.00 88.20           C  
ATOM   2262  HA  GLN A 151      13.913  19.189  15.860  1.00 88.20           H  
ATOM   2263  C   GLN A 151      15.632  20.132  16.688  1.00 88.20           C  
ATOM   2264  CB  GLN A 151      15.677  18.226  15.060  1.00 88.20           C  
ATOM   2265  HB2 GLN A 151      16.037  17.688  15.937  1.00 88.20           H  
ATOM   2266  HB3 GLN A 151      16.552  18.526  14.483  1.00 88.20           H  
ATOM   2267  O   GLN A 151      15.295  19.879  17.846  1.00 88.20           O  
ATOM   2268  CG  GLN A 151      14.835  17.268  14.208  1.00 88.20           C  
ATOM   2269  HG2 GLN A 151      15.489  16.510  13.777  1.00 88.20           H  
ATOM   2270  HG3 GLN A 151      14.377  17.817  13.384  1.00 88.20           H  
ATOM   2271  CD  GLN A 151      13.753  16.552  15.010  1.00 88.20           C  
ATOM   2272  NE2 GLN A 151      12.658  16.202  14.383  1.00 88.20           N  
ATOM   2273 HE21 GLN A 151      12.559  16.378  13.393  1.00 88.20           H  
ATOM   2274 HE22 GLN A 151      11.884  15.824  14.912  1.00 88.20           H  
ATOM   2275  OE1 GLN A 151      13.880  16.277  16.198  1.00 88.20           O  
ATOM   2276  N   GLU A 152      16.623  20.979  16.411  1.00 88.29           N  
ATOM   2277  H   GLU A 152      16.895  21.100  15.445  1.00 88.29           H  
ATOM   2278  CA  GLU A 152      17.330  21.756  17.430  1.00 88.29           C  
ATOM   2279  HA  GLU A 152      17.629  21.093  18.242  1.00 88.29           H  
ATOM   2280  C   GLU A 152      16.409  22.815  18.050  1.00 88.29           C  
ATOM   2281  CB  GLU A 152      18.608  22.364  16.827  1.00 88.29           C  
ATOM   2282  HB2 GLU A 152      19.021  23.087  17.530  1.00 88.29           H  
ATOM   2283  HB3 GLU A 152      18.360  22.878  15.898  1.00 88.29           H  
ATOM   2284  O   GLU A 152      16.262  22.852  19.277  1.00 88.29           O  
ATOM   2285  CG  GLU A 152      19.665  21.275  16.560  1.00 88.29           C  
ATOM   2286  HG2 GLU A 152      19.216  20.467  15.982  1.00 88.29           H  
ATOM   2287  HG3 GLU A 152      19.968  20.851  17.518  1.00 88.29           H  
ATOM   2288  CD  GLU A 152      20.918  21.768  15.813  1.00 88.29           C  
ATOM   2289  OE1 GLU A 152      21.759  20.894  15.474  1.00 88.29           O  
ATOM   2290  OE2 GLU A 152      21.056  22.990  15.597  1.00 88.29           O  
ATOM   2291  N   LYS A 153      15.701  23.590  17.218  1.00 86.90           N  
ATOM   2292  H   LYS A 153      15.877  23.490  16.229  1.00 86.90           H  
ATOM   2293  CA  LYS A 153      14.767  24.640  17.655  1.00 86.90           C  
ATOM   2294  HA  LYS A 153      15.313  25.346  18.281  1.00 86.90           H  
ATOM   2295  C   LYS A 153      13.615  24.107  18.508  1.00 86.90           C  
ATOM   2296  CB  LYS A 153      14.246  25.377  16.409  1.00 86.90           C  
ATOM   2297  HB2 LYS A 153      15.099  25.742  15.837  1.00 86.90           H  
ATOM   2298  HB3 LYS A 153      13.688  24.681  15.782  1.00 86.90           H  
ATOM   2299  O   LYS A 153      13.223  24.752  19.475  1.00 86.90           O  
ATOM   2300  CG  LYS A 153      13.348  26.569  16.772  1.00 86.90           C  
ATOM   2301  HG2 LYS A 153      12.465  26.214  17.304  1.00 86.90           H  
ATOM   2302  HG3 LYS A 153      13.901  27.249  17.420  1.00 86.90           H  
ATOM   2303  CD  LYS A 153      12.885  27.328  15.522  1.00 86.90           C  
ATOM   2304  HD2 LYS A 153      13.758  27.713  14.994  1.00 86.90           H  
ATOM   2305  HD3 LYS A 153      12.340  26.645  14.871  1.00 86.90           H  
ATOM   2306  CE  LYS A 153      11.974  28.487  15.948  1.00 86.90           C  
ATOM   2307  HE2 LYS A 153      12.534  29.132  16.625  1.00 86.90           H  
ATOM   2308  HE3 LYS A 153      11.132  28.080  16.507  1.00 86.90           H  
ATOM   2309  NZ  LYS A 153      11.483  29.275  14.787  1.00 86.90           N  
ATOM   2310  HZ1 LYS A 153      10.907  30.041  15.104  1.00 86.90           H  
ATOM   2311  HZ2 LYS A 153      12.258  29.663  14.269  1.00 86.90           H  
ATOM   2312  HZ3 LYS A 153      10.927  28.702  14.169  1.00 86.90           H  
ATOM   2313  N   ALA A 154      13.065  22.946  18.161  1.00 84.76           N  
ATOM   2314  H   ALA A 154      13.393  22.501  17.316  1.00 84.76           H  
ATOM   2315  CA  ALA A 154      11.928  22.354  18.865  1.00 84.76           C  
ATOM   2316  HA  ALA A 154      11.386  23.144  19.385  1.00 84.76           H  
ATOM   2317  C   ALA A 154      12.333  21.342  19.950  1.00 84.76           C  
ATOM   2318  CB  ALA A 154      10.973  21.777  17.819  1.00 84.76           C  
ATOM   2319  HB1 ALA A 154      11.487  21.042  17.200  1.00 84.76           H  
ATOM   2320  HB2 ALA A 154      10.115  21.313  18.305  1.00 84.76           H  
ATOM   2321  HB3 ALA A 154      10.608  22.586  17.187  1.00 84.76           H  
ATOM   2322  O   ALA A 154      11.462  20.740  20.578  1.00 84.76           O  
ATOM   2323  N   SER A 155      13.635  21.155  20.195  1.00 81.47           N  
ATOM   2324  H   SER A 155      14.293  21.694  19.651  1.00 81.47           H  
ATOM   2325  CA  SER A 155      14.173  20.081  21.041  1.00 81.47           C  
ATOM   2326  HA  SER A 155      13.927  19.132  20.565  1.00 81.47           H  
ATOM   2327  C   SER A 155      13.615  20.020  22.467  1.00 81.47           C  
ATOM   2328  CB  SER A 155      15.698  20.184  21.114  1.00 81.47           C  
ATOM   2329  HB2 SER A 155      16.128  20.040  20.123  1.00 81.47           H  
ATOM   2330  HB3 SER A 155      16.064  19.394  21.771  1.00 81.47           H  
ATOM   2331  O   SER A 155      13.566  18.928  23.034  1.00 81.47           O  
ATOM   2332  OG  SER A 155      16.141  21.418  21.629  1.00 81.47           O  
ATOM   2333  HG  SER A 155      16.164  22.062  20.918  1.00 81.47           H  
ATOM   2334  N   SER A 156      13.178  21.149  23.031  1.00 78.43           N  
ATOM   2335  H   SER A 156      13.264  22.012  22.512  1.00 78.43           H  
ATOM   2336  CA  SER A 156      12.549  21.233  24.356  1.00 78.43           C  
ATOM   2337  HA  SER A 156      13.089  20.588  25.048  1.00 78.43           H  
ATOM   2338  C   SER A 156      11.083  20.786  24.377  1.00 78.43           C  
ATOM   2339  CB  SER A 156      12.644  22.671  24.877  1.00 78.43           C  
ATOM   2340  HB2 SER A 156      12.126  22.746  25.833  1.00 78.43           H  
ATOM   2341  HB3 SER A 156      13.692  22.932  25.022  1.00 78.43           H  
ATOM   2342  O   SER A 156      10.591  20.391  25.427  1.00 78.43           O  
ATOM   2343  OG  SER A 156      12.063  23.566  23.945  1.00 78.43           O  
ATOM   2344  HG  SER A 156      12.045  24.445  24.331  1.00 78.43           H  
ATOM   2345  N   LEU A 157      10.391  20.818  23.235  1.00 77.75           N  
ATOM   2346  H   LEU A 157      10.875  21.136  22.408  1.00 77.75           H  
ATOM   2347  CA  LEU A 157       8.954  20.534  23.120  1.00 77.75           C  
ATOM   2348  HA  LEU A 157       8.510  20.481  24.114  1.00 77.75           H  
ATOM   2349  C   LEU A 157       8.659  19.186  22.452  1.00 77.75           C  
ATOM   2350  CB  LEU A 157       8.289  21.684  22.342  1.00 77.75           C  
ATOM   2351  HB2 LEU A 157       7.237  21.440  22.194  1.00 77.75           H  
ATOM   2352  HB3 LEU A 157       8.755  21.751  21.359  1.00 77.75           H  
ATOM   2353  O   LEU A 157       7.546  18.664  22.549  1.00 77.75           O  
ATOM   2354  CG  LEU A 157       8.376  23.061  23.026  1.00 77.75           C  
ATOM   2355  HG  LEU A 157       9.422  23.333  23.175  1.00 77.75           H  
ATOM   2356  CD1 LEU A 157       7.743  24.116  22.120  1.00 77.75           C  
ATOM   2357 HD11 LEU A 157       8.276  24.152  21.170  1.00 77.75           H  
ATOM   2358 HD12 LEU A 157       7.815  25.095  22.594  1.00 77.75           H  
ATOM   2359 HD13 LEU A 157       6.693  23.881  21.945  1.00 77.75           H  
ATOM   2360  CD2 LEU A 157       7.662  23.087  24.378  1.00 77.75           C  
ATOM   2361 HD21 LEU A 157       6.624  22.768  24.273  1.00 77.75           H  
ATOM   2362 HD22 LEU A 157       8.169  22.432  25.087  1.00 77.75           H  
ATOM   2363 HD23 LEU A 157       7.680  24.096  24.789  1.00 77.75           H  
ATOM   2364  N   ILE A 158       9.638  18.605  21.756  1.00 75.81           N  
ATOM   2365  H   ILE A 158      10.516  19.100  21.683  1.00 75.81           H  
ATOM   2366  CA  ILE A 158       9.470  17.346  21.029  1.00 75.81           C  
ATOM   2367  HA  ILE A 158       8.419  17.064  21.101  1.00 75.81           H  
ATOM   2368  C   ILE A 158      10.229  16.194  21.682  1.00 75.81           C  
ATOM   2369  CB  ILE A 158       9.746  17.498  19.516  1.00 75.81           C  
ATOM   2370  HB  ILE A 158       9.442  16.570  19.031  1.00 75.81           H  
ATOM   2371  O   ILE A 158      11.066  16.328  22.574  1.00 75.81           O  
ATOM   2372  CG1 ILE A 158      11.249  17.673  19.224  1.00 75.81           C  
ATOM   2373 HG12 ILE A 158      11.777  16.772  19.537  1.00 75.81           H  
ATOM   2374 HG13 ILE A 158      11.654  18.498  19.810  1.00 75.81           H  
ATOM   2375  CG2 ILE A 158       8.838  18.598  18.938  1.00 75.81           C  
ATOM   2376 HG21 ILE A 158       9.152  19.575  19.307  1.00 75.81           H  
ATOM   2377 HG22 ILE A 158       8.892  18.603  17.849  1.00 75.81           H  
ATOM   2378 HG23 ILE A 158       7.799  18.438  19.227  1.00 75.81           H  
ATOM   2379  CD1 ILE A 158      11.586  17.907  17.750  1.00 75.81           C  
ATOM   2380 HD11 ILE A 158      11.098  18.807  17.375  1.00 75.81           H  
ATOM   2381 HD12 ILE A 158      11.272  17.050  17.155  1.00 75.81           H  
ATOM   2382 HD13 ILE A 158      12.664  18.042  17.654  1.00 75.81           H  
ATOM   2383  N   ASP A 159       9.900  14.991  21.231  1.00 70.57           N  
ATOM   2384  H   ASP A 159       9.379  14.944  20.367  1.00 70.57           H  
ATOM   2385  CA  ASP A 159      10.616  13.794  21.625  1.00 70.57           C  
ATOM   2386  HA  ASP A 159      11.347  14.058  22.389  1.00 70.57           H  
ATOM   2387  C   ASP A 159      11.463  13.318  20.454  1.00 70.57           C  
ATOM   2388  CB  ASP A 159       9.647  12.790  22.273  1.00 70.57           C  
ATOM   2389  HB2 ASP A 159       9.084  13.321  23.040  1.00 70.57           H  
ATOM   2390  HB3 ASP A 159       8.875  12.422  21.597  1.00 70.57           H  
ATOM   2391  O   ASP A 159      10.937  12.990  19.397  1.00 70.57           O  
ATOM   2392  CG  ASP A 159      10.347  11.617  22.931  1.00 70.57           C  
ATOM   2393  OD1 ASP A 159      11.567  11.772  23.169  1.00 70.57           O  
ATOM   2394  OD2 ASP A 159       9.626  10.685  23.330  1.00 70.57           O  
ATOM   2395  N   LYS A 160      12.788  13.375  20.619  1.00 62.17           N  
ATOM   2396  H   LYS A 160      13.151  13.666  21.515  1.00 62.17           H  
ATOM   2397  CA  LYS A 160      13.742  13.103  19.535  1.00 62.17           C  
ATOM   2398  HA  LYS A 160      13.444  13.656  18.644  1.00 62.17           H  
ATOM   2399  C   LYS A 160      13.735  11.629  19.129  1.00 62.17           C  
ATOM   2400  CB  LYS A 160      15.153  13.561  19.938  1.00 62.17           C  
ATOM   2401  HB2 LYS A 160      15.844  13.263  19.150  1.00 62.17           H  
ATOM   2402  HB3 LYS A 160      15.453  13.060  20.859  1.00 62.17           H  
ATOM   2403  O   LYS A 160      13.936  11.313  17.966  1.00 62.17           O  
ATOM   2404  CG  LYS A 160      15.253  15.086  20.120  1.00 62.17           C  
ATOM   2405  HG2 LYS A 160      14.635  15.397  20.962  1.00 62.17           H  
ATOM   2406  HG3 LYS A 160      14.887  15.576  19.217  1.00 62.17           H  
ATOM   2407  CD  LYS A 160      16.705  15.522  20.370  1.00 62.17           C  
ATOM   2408  HD2 LYS A 160      17.319  15.210  19.524  1.00 62.17           H  
ATOM   2409  HD3 LYS A 160      17.076  15.045  21.277  1.00 62.17           H  
ATOM   2410  CE  LYS A 160      16.775  17.047  20.516  1.00 62.17           C  
ATOM   2411  HE2 LYS A 160      16.151  17.340  21.361  1.00 62.17           H  
ATOM   2412  HE3 LYS A 160      16.347  17.499  19.621  1.00 62.17           H  
ATOM   2413  NZ  LYS A 160      18.166  17.536  20.712  1.00 62.17           N  
ATOM   2414  HZ1 LYS A 160      18.737  17.306  19.911  1.00 62.17           H  
ATOM   2415  HZ2 LYS A 160      18.582  17.136  21.541  1.00 62.17           H  
ATOM   2416  HZ3 LYS A 160      18.174  18.541  20.810  1.00 62.17           H  
ATOM   2417  N   ASN A 161      13.420  10.733  20.068  1.00 61.64           N  
ATOM   2418  H   ASN A 161      13.211  11.076  20.995  1.00 61.64           H  
ATOM   2419  CA  ASN A 161      13.344   9.287  19.834  1.00 61.64           C  
ATOM   2420  HA  ASN A 161      13.951   9.046  18.961  1.00 61.64           H  
ATOM   2421  C   ASN A 161      11.926   8.821  19.460  1.00 61.64           C  
ATOM   2422  CB  ASN A 161      13.955   8.547  21.038  1.00 61.64           C  
ATOM   2423  HB2 ASN A 161      13.529   8.930  21.966  1.00 61.64           H  
ATOM   2424  HB3 ASN A 161      13.722   7.484  20.972  1.00 61.64           H  
ATOM   2425  O   ASN A 161      11.538   7.683  19.732  1.00 61.64           O  
ATOM   2426  CG  ASN A 161      15.469   8.651  21.082  1.00 61.64           C  
ATOM   2427  ND2 ASN A 161      16.073   8.359  22.208  1.00 61.64           N  
ATOM   2428 HD21 ASN A 161      17.082   8.395  22.187  1.00 61.64           H  
ATOM   2429 HD22 ASN A 161      15.551   8.047  23.014  1.00 61.64           H  
ATOM   2430  OD1 ASN A 161      16.134   8.980  20.118  1.00 61.64           O  
ATOM   2431  N   LYS A 162      11.120   9.699  18.851  1.00 63.70           N  
ATOM   2432  H   LYS A 162      11.490  10.607  18.608  1.00 63.70           H  
ATOM   2433  CA  LYS A 162       9.752   9.366  18.451  1.00 63.70           C  
ATOM   2434  HA  LYS A 162       9.236   8.949  19.317  1.00 63.70           H  
ATOM   2435  C   LYS A 162       9.746   8.300  17.353  1.00 63.70           C  
ATOM   2436  CB  LYS A 162       9.001  10.628  17.997  1.00 63.70           C  
ATOM   2437  HB2 LYS A 162       9.678  11.276  17.441  1.00 63.70           H  
ATOM   2438  HB3 LYS A 162       8.192  10.332  17.329  1.00 63.70           H  
ATOM   2439  O   LYS A 162      10.170   8.536  16.224  1.00 63.70           O  
ATOM   2440  CG  LYS A 162       8.380  11.384  19.173  1.00 63.70           C  
ATOM   2441  HG2 LYS A 162       9.168  11.443  19.924  1.00 63.70           H  
ATOM   2442  HG3 LYS A 162       7.554  10.802  19.583  1.00 63.70           H  
ATOM   2443  CD  LYS A 162       7.869  12.782  18.756  1.00 63.70           C  
ATOM   2444  HD2 LYS A 162       8.693  13.335  18.305  1.00 63.70           H  
ATOM   2445  HD3 LYS A 162       7.113  12.642  17.983  1.00 63.70           H  
ATOM   2446  CE  LYS A 162       7.262  13.628  19.892  1.00 63.70           C  
ATOM   2447  HE2 LYS A 162       8.007  13.765  20.676  1.00 63.70           H  
ATOM   2448  HE3 LYS A 162       6.423  13.079  20.321  1.00 63.70           H  
ATOM   2449  NZ  LYS A 162       6.810  14.965  19.412  1.00 63.70           N  
ATOM   2450  HZ1 LYS A 162       6.069  14.874  18.732  1.00 63.70           H  
ATOM   2451  HZ2 LYS A 162       6.473  15.553  20.162  1.00 63.70           H  
ATOM   2452  HZ3 LYS A 162       7.547  15.462  18.932  1.00 63.70           H  
ATOM   2453  N   LYS A 163       9.140   7.153  17.669  1.00 61.62           N  
ATOM   2454  H   LYS A 163       8.943   6.988  18.646  1.00 61.62           H  
ATOM   2455  CA  LYS A 163       8.682   6.158  16.680  1.00 61.62           C  
ATOM   2456  HA  LYS A 163       9.420   6.077  15.882  1.00 61.62           H  
ATOM   2457  C   LYS A 163       7.369   6.557  15.991  1.00 61.62           C  
ATOM   2458  CB  LYS A 163       8.531   4.777  17.336  1.00 61.62           C  
ATOM   2459  HB2 LYS A 163       7.814   4.838  18.156  1.00 61.62           H  
ATOM   2460  HB3 LYS A 163       8.132   4.088  16.592  1.00 61.62           H  
ATOM   2461  O   LYS A 163       6.839   5.802  15.192  1.00 61.62           O  
ATOM   2462  CG  LYS A 163       9.858   4.201  17.847  1.00 61.62           C  
ATOM   2463  HG2 LYS A 163      10.231   4.804  18.674  1.00 61.62           H  
ATOM   2464  HG3 LYS A 163      10.589   4.204  17.039  1.00 61.62           H  
ATOM   2465  CD  LYS A 163       9.631   2.761  18.322  1.00 61.62           C  
ATOM   2466  HD2 LYS A 163       9.243   2.171  17.492  1.00 61.62           H  
ATOM   2467  HD3 LYS A 163       8.894   2.762  19.125  1.00 61.62           H  
ATOM   2468  CE  LYS A 163      10.938   2.138  18.821  1.00 61.62           C  
ATOM   2469  HE2 LYS A 163      11.672   2.182  18.016  1.00 61.62           H  
ATOM   2470  HE3 LYS A 163      11.315   2.733  19.653  1.00 61.62           H  
ATOM   2471  NZ  LYS A 163      10.724   0.732  19.245  1.00 61.62           N  
ATOM   2472  HZ1 LYS A 163      10.380   0.182  18.470  1.00 61.62           H  
ATOM   2473  HZ2 LYS A 163      11.584   0.319  19.576  1.00 61.62           H  
ATOM   2474  HZ3 LYS A 163      10.035   0.685  19.982  1.00 61.62           H  
ATOM   2475  N   HIS A 164       6.815   7.720  16.316  1.00 64.27           N  
ATOM   2476  H   HIS A 164       7.347   8.369  16.878  1.00 64.27           H  
ATOM   2477  CA  HIS A 164       5.488   8.139  15.877  1.00 64.27           C  
ATOM   2478  HA  HIS A 164       5.175   7.549  15.016  1.00 64.27           H  
ATOM   2479  C   HIS A 164       5.490   9.610  15.460  1.00 64.27           C  
ATOM   2480  CB  HIS A 164       4.490   7.905  17.016  1.00 64.27           C  
ATOM   2481  HB2 HIS A 164       4.681   8.624  17.814  1.00 64.27           H  
ATOM   2482  HB3 HIS A 164       3.491   8.081  16.617  1.00 64.27           H  
ATOM   2483  O   HIS A 164       6.432  10.346  15.753  1.00 64.27           O  
ATOM   2484  CG  HIS A 164       4.498   6.519  17.602  1.00 64.27           C  
ATOM   2485  CD2 HIS A 164       4.139   5.380  16.948  1.00 64.27           C  
ATOM   2486  HD2 HIS A 164       3.872   5.314  15.903  1.00 64.27           H  
ATOM   2487  ND1 HIS A 164       4.824   6.157  18.892  1.00 64.27           N  
ATOM   2488  HD1 HIS A 164       5.082   6.781  19.643  1.00 64.27           H  
ATOM   2489  CE1 HIS A 164       4.628   4.831  19.016  1.00 64.27           C  
ATOM   2490  HE1 HIS A 164       4.737   4.250  19.920  1.00 64.27           H  
ATOM   2491  NE2 HIS A 164       4.207   4.329  17.854  1.00 64.27           N  
ATOM   2492  N   GLY A 165       4.417  10.062  14.814  1.00 83.24           N  
ATOM   2493  H   GLY A 165       3.654   9.427  14.629  1.00 83.24           H  
ATOM   2494  CA  GLY A 165       4.217  11.491  14.565  1.00 83.24           C  
ATOM   2495  HA2 GLY A 165       3.404  11.830  15.208  1.00 83.24           H  
ATOM   2496  HA3 GLY A 165       5.097  12.067  14.849  1.00 83.24           H  
ATOM   2497  C   GLY A 165       3.864  11.875  13.134  1.00 83.24           C  
ATOM   2498  O   GLY A 165       3.946  13.059  12.825  1.00 83.24           O  
ATOM   2499  N   THR A 166       3.463  10.918  12.290  1.00 96.60           N  
ATOM   2500  H   THR A 166       3.515   9.948  12.567  1.00 96.60           H  
ATOM   2501  CA  THR A 166       2.846  11.206  10.988  1.00 96.60           C  
ATOM   2502  HA  THR A 166       3.592  11.633  10.317  1.00 96.60           H  
ATOM   2503  C   THR A 166       1.714  12.213  11.164  1.00 96.60           C  
ATOM   2504  CB  THR A 166       2.289   9.918  10.362  1.00 96.60           C  
ATOM   2505  HB  THR A 166       1.592   9.464  11.067  1.00 96.60           H  
ATOM   2506  O   THR A 166       0.913  12.091  12.101  1.00 96.60           O  
ATOM   2507  CG2 THR A 166       1.550  10.105   9.045  1.00 96.60           C  
ATOM   2508 HG21 THR A 166       1.136   9.147   8.731  1.00 96.60           H  
ATOM   2509 HG22 THR A 166       0.709  10.787   9.168  1.00 96.60           H  
ATOM   2510 HG23 THR A 166       2.209  10.489   8.266  1.00 96.60           H  
ATOM   2511  OG1 THR A 166       3.343   9.008  10.135  1.00 96.60           O  
ATOM   2512  HG1 THR A 166       3.073   8.468   9.389  1.00 96.60           H  
ATOM   2513  N   VAL A 167       1.649  13.179  10.256  1.00 98.81           N  
ATOM   2514  H   VAL A 167       2.301  13.154   9.485  1.00 98.81           H  
ATOM   2515  CA  VAL A 167       0.598  14.192  10.182  1.00 98.81           C  
ATOM   2516  HA  VAL A 167       0.034  14.179  11.115  1.00 98.81           H  
ATOM   2517  C   VAL A 167      -0.365  13.873   9.052  1.00 98.81           C  
ATOM   2518  CB  VAL A 167       1.167  15.609  10.021  1.00 98.81           C  
ATOM   2519  HB  VAL A 167       0.348  16.312  10.172  1.00 98.81           H  
ATOM   2520  O   VAL A 167      -0.009  13.167   8.108  1.00 98.81           O  
ATOM   2521  CG1 VAL A 167       2.212  15.900  11.090  1.00 98.81           C  
ATOM   2522 HG11 VAL A 167       1.797  15.690  12.076  1.00 98.81           H  
ATOM   2523 HG12 VAL A 167       2.494  16.951  11.024  1.00 98.81           H  
ATOM   2524 HG13 VAL A 167       3.103  15.292  10.933  1.00 98.81           H  
ATOM   2525  CG2 VAL A 167       1.767  15.890   8.642  1.00 98.81           C  
ATOM   2526 HG21 VAL A 167       2.210  16.885   8.615  1.00 98.81           H  
ATOM   2527 HG22 VAL A 167       2.536  15.153   8.407  1.00 98.81           H  
ATOM   2528 HG23 VAL A 167       0.989  15.843   7.880  1.00 98.81           H  
ATOM   2529  N   GLY A 168      -1.578  14.402   9.125  1.00 98.95           N  
ATOM   2530  H   GLY A 168      -1.849  14.958   9.924  1.00 98.95           H  
ATOM   2531  CA  GLY A 168      -2.548  14.172   8.070  1.00 98.95           C  
ATOM   2532  HA2 GLY A 168      -2.090  14.411   7.110  1.00 98.95           H  
ATOM   2533  HA3 GLY A 168      -2.815  13.115   8.059  1.00 98.95           H  
ATOM   2534  C   GLY A 168      -3.817  14.983   8.207  1.00 98.95           C  
ATOM   2535  O   GLY A 168      -4.073  15.596   9.244  1.00 98.95           O  
ATOM   2536  N   ALA A 169      -4.595  14.980   7.133  1.00 98.98           N  
ATOM   2537  H   ALA A 169      -4.300  14.427   6.340  1.00 98.98           H  
ATOM   2538  CA  ALA A 169      -5.869  15.663   7.018  1.00 98.98           C  
ATOM   2539  HA  ALA A 169      -6.290  15.787   8.016  1.00 98.98           H  
ATOM   2540  C   ALA A 169      -6.844  14.833   6.181  1.00 98.98           C  
ATOM   2541  CB  ALA A 169      -5.647  17.048   6.401  1.00 98.98           C  
ATOM   2542  HB1 ALA A 169      -5.271  16.940   5.383  1.00 98.98           H  
ATOM   2543  HB2 ALA A 169      -4.922  17.608   6.992  1.00 98.98           H  
ATOM   2544  HB3 ALA A 169      -6.589  17.595   6.376  1.00 98.98           H  
ATOM   2545  O   ALA A 169      -6.446  14.186   5.211  1.00 98.98           O  
ATOM   2546  N   VAL A 170      -8.124  14.893   6.532  1.00 98.97           N  
ATOM   2547  H   VAL A 170      -8.372  15.458   7.331  1.00 98.97           H  
ATOM   2548  CA  VAL A 170      -9.228  14.330   5.750  1.00 98.97           C  
ATOM   2549  HA  VAL A 170      -8.871  14.117   4.742  1.00 98.97           H  
ATOM   2550  C   VAL A 170     -10.329  15.371   5.637  1.00 98.97           C  
ATOM   2551  CB  VAL A 170      -9.763  13.009   6.333  1.00 98.97           C  
ATOM   2552  HB  VAL A 170     -10.532  12.637   5.656  1.00 98.97           H  
ATOM   2553  O   VAL A 170     -10.598  16.089   6.600  1.00 98.97           O  
ATOM   2554  CG1 VAL A 170      -8.667  11.942   6.398  1.00 98.97           C  
ATOM   2555 HG11 VAL A 170      -8.279  11.752   5.397  1.00 98.97           H  
ATOM   2556 HG12 VAL A 170      -9.087  11.021   6.802  1.00 98.97           H  
ATOM   2557 HG13 VAL A 170      -7.851  12.265   7.044  1.00 98.97           H  
ATOM   2558  CG2 VAL A 170     -10.373  13.157   7.731  1.00 98.97           C  
ATOM   2559 HG21 VAL A 170     -11.247  13.807   7.702  1.00 98.97           H  
ATOM   2560 HG22 VAL A 170     -10.689  12.182   8.102  1.00 98.97           H  
ATOM   2561 HG23 VAL A 170      -9.631  13.580   8.409  1.00 98.97           H  
ATOM   2562  N   ALA A 171     -10.957  15.484   4.473  1.00 98.96           N  
ATOM   2563  H   ALA A 171     -10.694  14.879   3.708  1.00 98.96           H  
ATOM   2564  CA  ALA A 171     -11.997  16.479   4.248  1.00 98.96           C  
ATOM   2565  HA  ALA A 171     -12.448  16.732   5.207  1.00 98.96           H  
ATOM   2566  C   ALA A 171     -13.109  15.955   3.345  1.00 98.96           C  
ATOM   2567  CB  ALA A 171     -11.369  17.751   3.662  1.00 98.96           C  
ATOM   2568  HB1 ALA A 171     -10.965  17.543   2.671  1.00 98.96           H  
ATOM   2569  HB2 ALA A 171     -10.565  18.098   4.310  1.00 98.96           H  
ATOM   2570  HB3 ALA A 171     -12.126  18.531   3.585  1.00 98.96           H  
ATOM   2571  O   ALA A 171     -12.850  15.196   2.413  1.00 98.96           O  
ATOM   2572  N   ARG A 172     -14.325  16.445   3.585  1.00 98.86           N  
ATOM   2573  H   ARG A 172     -14.411  17.062   4.380  1.00 98.86           H  
ATOM   2574  CA  ARG A 172     -15.475  16.371   2.684  1.00 98.86           C  
ATOM   2575  HA  ARG A 172     -15.198  15.815   1.789  1.00 98.86           H  
ATOM   2576  C   ARG A 172     -15.867  17.791   2.293  1.00 98.86           C  
ATOM   2577  CB  ARG A 172     -16.623  15.634   3.382  1.00 98.86           C  
ATOM   2578  HB2 ARG A 172     -16.260  14.683   3.772  1.00 98.86           H  
ATOM   2579  HB3 ARG A 172     -16.976  16.229   4.224  1.00 98.86           H  
ATOM   2580  O   ARG A 172     -16.173  18.594   3.171  1.00 98.86           O  
ATOM   2581  CG  ARG A 172     -17.786  15.373   2.418  1.00 98.86           C  
ATOM   2582  HG2 ARG A 172     -17.443  14.774   1.574  1.00 98.86           H  
ATOM   2583  HG3 ARG A 172     -18.184  16.320   2.053  1.00 98.86           H  
ATOM   2584  CD  ARG A 172     -18.880  14.616   3.170  1.00 98.86           C  
ATOM   2585  HD2 ARG A 172     -18.495  13.643   3.472  1.00 98.86           H  
ATOM   2586  HD3 ARG A 172     -19.140  15.165   4.075  1.00 98.86           H  
ATOM   2587  NE  ARG A 172     -20.083  14.420   2.352  1.00 98.86           N  
ATOM   2588  HE  ARG A 172     -20.240  13.476   2.030  1.00 98.86           H  
ATOM   2589  NH1 ARG A 172     -21.100  16.461   2.754  1.00 98.86           N  
ATOM   2590 HH11 ARG A 172     -20.252  16.861   3.130  1.00 98.86           H  
ATOM   2591 HH12 ARG A 172     -21.954  16.977   2.905  1.00 98.86           H  
ATOM   2592  NH2 ARG A 172     -22.213  14.826   1.740  1.00 98.86           N  
ATOM   2593 HH21 ARG A 172     -23.026  15.414   1.853  1.00 98.86           H  
ATOM   2594 HH22 ARG A 172     -22.273  13.840   1.529  1.00 98.86           H  
ATOM   2595  CZ  ARG A 172     -21.111  15.245   2.281  1.00 98.86           C  
ATOM   2596  N   ASP A 173     -15.841  18.109   1.003  1.00 98.80           N  
ATOM   2597  H   ASP A 173     -15.613  17.388   0.334  1.00 98.80           H  
ATOM   2598  CA  ASP A 173     -16.193  19.448   0.515  1.00 98.80           C  
ATOM   2599  HA  ASP A 173     -15.877  20.164   1.274  1.00 98.80           H  
ATOM   2600  C   ASP A 173     -17.709  19.671   0.378  1.00 98.80           C  
ATOM   2601  CB  ASP A 173     -15.390  19.796  -0.754  1.00 98.80           C  
ATOM   2602  HB2 ASP A 173     -14.337  19.620  -0.533  1.00 98.80           H  
ATOM   2603  HB3 ASP A 173     -15.502  20.863  -0.948  1.00 98.80           H  
ATOM   2604  O   ASP A 173     -18.512  18.752   0.549  1.00 98.80           O  
ATOM   2605  CG  ASP A 173     -15.772  19.041  -2.036  1.00 98.80           C  
ATOM   2606  OD1 ASP A 173     -16.902  18.518  -2.126  1.00 98.80           O  
ATOM   2607  OD2 ASP A 173     -14.974  19.039  -3.000  1.00 98.80           O  
ATOM   2608  N   LEU A 174     -18.106  20.905   0.040  1.00 98.17           N  
ATOM   2609  H   LEU A 174     -17.400  21.620  -0.062  1.00 98.17           H  
ATOM   2610  CA  LEU A 174     -19.512  21.288  -0.167  1.00 98.17           C  
ATOM   2611  HA  LEU A 174     -20.083  21.032   0.726  1.00 98.17           H  
ATOM   2612  C   LEU A 174     -20.195  20.547  -1.330  1.00 98.17           C  
ATOM   2613  CB  LEU A 174     -19.599  22.807  -0.418  1.00 98.17           C  
ATOM   2614  HB2 LEU A 174     -18.965  23.058  -1.268  1.00 98.17           H  
ATOM   2615  HB3 LEU A 174     -20.626  23.047  -0.694  1.00 98.17           H  
ATOM   2616  O   LEU A 174     -21.415  20.574  -1.446  1.00 98.17           O  
ATOM   2617  CG  LEU A 174     -19.215  23.707   0.769  1.00 98.17           C  
ATOM   2618  HG  LEU A 174     -18.172  23.534   1.034  1.00 98.17           H  
ATOM   2619  CD1 LEU A 174     -19.394  25.173   0.374  1.00 98.17           C  
ATOM   2620 HD11 LEU A 174     -18.825  25.395  -0.528  1.00 98.17           H  
ATOM   2621 HD12 LEU A 174     -20.447  25.389   0.195  1.00 98.17           H  
ATOM   2622 HD13 LEU A 174     -19.033  25.816   1.177  1.00 98.17           H  
ATOM   2623  CD2 LEU A 174     -20.094  23.442   1.990  1.00 98.17           C  
ATOM   2624 HD21 LEU A 174     -19.921  24.209   2.745  1.00 98.17           H  
ATOM   2625 HD22 LEU A 174     -21.147  23.473   1.710  1.00 98.17           H  
ATOM   2626 HD23 LEU A 174     -19.862  22.464   2.412  1.00 98.17           H  
ATOM   2627  N   LYS A 175     -19.427  19.893  -2.209  1.00 97.85           N  
ATOM   2628  H   LYS A 175     -18.442  19.809  -2.000  1.00 97.85           H  
ATOM   2629  CA  LYS A 175     -19.942  19.058  -3.304  1.00 97.85           C  
ATOM   2630  HA  LYS A 175     -20.966  19.356  -3.531  1.00 97.85           H  
ATOM   2631  C   LYS A 175     -20.019  17.580  -2.897  1.00 97.85           C  
ATOM   2632  CB  LYS A 175     -19.078  19.269  -4.557  1.00 97.85           C  
ATOM   2633  HB2 LYS A 175     -19.418  18.600  -5.347  1.00 97.85           H  
ATOM   2634  HB3 LYS A 175     -18.048  19.017  -4.306  1.00 97.85           H  
ATOM   2635  O   LYS A 175     -20.393  16.748  -3.721  1.00 97.85           O  
ATOM   2636  CG  LYS A 175     -19.113  20.711  -5.079  1.00 97.85           C  
ATOM   2637  HG2 LYS A 175     -20.113  20.936  -5.452  1.00 97.85           H  
ATOM   2638  HG3 LYS A 175     -18.877  21.403  -4.270  1.00 97.85           H  
ATOM   2639  CD  LYS A 175     -18.084  20.911  -6.198  1.00 97.85           C  
ATOM   2640  HD2 LYS A 175     -17.097  20.648  -5.815  1.00 97.85           H  
ATOM   2641  HD3 LYS A 175     -18.331  20.272  -7.046  1.00 97.85           H  
ATOM   2642  CE  LYS A 175     -18.098  22.385  -6.617  1.00 97.85           C  
ATOM   2643  HE2 LYS A 175     -19.056  22.610  -7.084  1.00 97.85           H  
ATOM   2644  HE3 LYS A 175     -18.025  22.991  -5.714  1.00 97.85           H  
ATOM   2645  NZ  LYS A 175     -16.976  22.724  -7.525  1.00 97.85           N  
ATOM   2646  HZ1 LYS A 175     -16.098  22.545  -7.058  1.00 97.85           H  
ATOM   2647  HZ2 LYS A 175     -17.025  22.196  -8.385  1.00 97.85           H  
ATOM   2648  HZ3 LYS A 175     -17.000  23.710  -7.739  1.00 97.85           H  
ATOM   2649  N   GLY A 176     -19.665  17.252  -1.653  1.00 98.19           N  
ATOM   2650  H   GLY A 176     -19.327  17.989  -1.051  1.00 98.19           H  
ATOM   2651  CA  GLY A 176     -19.619  15.896  -1.118  1.00 98.19           C  
ATOM   2652  HA2 GLY A 176     -19.631  15.962  -0.030  1.00 98.19           H  
ATOM   2653  HA3 GLY A 176     -20.500  15.343  -1.444  1.00 98.19           H  
ATOM   2654  C   GLY A 176     -18.377  15.098  -1.517  1.00 98.19           C  
ATOM   2655  O   GLY A 176     -18.363  13.891  -1.293  1.00 98.19           O  
ATOM   2656  N   ASN A 177     -17.346  15.722  -2.102  1.00 98.88           N  
ATOM   2657  H   ASN A 177     -17.352  16.730  -2.169  1.00 98.88           H  
ATOM   2658  CA  ASN A 177     -16.124  15.004  -2.463  1.00 98.88           C  
ATOM   2659  HA  ASN A 177     -16.416  14.009  -2.800  1.00 98.88           H  
ATOM   2660  C   ASN A 177     -15.215  14.838  -1.257  1.00 98.88           C  
ATOM   2661  CB  ASN A 177     -15.341  15.663  -3.601  1.00 98.88           C  
ATOM   2662  HB2 ASN A 177     -14.872  16.575  -3.232  1.00 98.88           H  
ATOM   2663  HB3 ASN A 177     -14.539  14.997  -3.920  1.00 98.88           H  
ATOM   2664  O   ASN A 177     -14.914  15.801  -0.549  1.00 98.88           O  
ATOM   2665  CG  ASN A 177     -16.203  15.977  -4.792  1.00 98.88           C  
ATOM   2666  ND2 ASN A 177     -16.346  17.242  -5.099  1.00 98.88           N  
ATOM   2667 HD21 ASN A 177     -15.968  17.889  -4.422  1.00 98.88           H  
ATOM   2668 HD22 ASN A 177     -17.180  17.459  -5.626  1.00 98.88           H  
ATOM   2669  OD1 ASN A 177     -16.764  15.108  -5.445  1.00 98.88           O  
ATOM   2670  N   LEU A 178     -14.713  13.625  -1.090  1.00 98.94           N  
ATOM   2671  H   LEU A 178     -14.975  12.909  -1.752  1.00 98.94           H  
ATOM   2672  CA  LEU A 178     -13.802  13.234  -0.034  1.00 98.94           C  
ATOM   2673  HA  LEU A 178     -13.918  13.923   0.802  1.00 98.94           H  
ATOM   2674  C   LEU A 178     -12.349  13.312  -0.508  1.00 98.94           C  
ATOM   2675  CB  LEU A 178     -14.206  11.825   0.426  1.00 98.94           C  
ATOM   2676  HB2 LEU A 178     -14.358  11.198  -0.453  1.00 98.94           H  
ATOM   2677  HB3 LEU A 178     -13.398  11.380   1.007  1.00 98.94           H  
ATOM   2678  O   LEU A 178     -12.054  13.000  -1.658  1.00 98.94           O  
ATOM   2679  CG  LEU A 178     -15.489  11.829   1.280  1.00 98.94           C  
ATOM   2680  HG  LEU A 178     -16.244  12.484   0.845  1.00 98.94           H  
ATOM   2681  CD1 LEU A 178     -16.062  10.420   1.386  1.00 98.94           C  
ATOM   2682 HD11 LEU A 178     -16.622  10.303   2.313  1.00 98.94           H  
ATOM   2683 HD12 LEU A 178     -16.751  10.234   0.562  1.00 98.94           H  
ATOM   2684 HD13 LEU A 178     -15.258   9.684   1.362  1.00 98.94           H  
ATOM   2685  CD2 LEU A 178     -15.182  12.295   2.696  1.00 98.94           C  
ATOM   2686 HD21 LEU A 178     -14.725  13.284   2.693  1.00 98.94           H  
ATOM   2687 HD22 LEU A 178     -14.501  11.581   3.160  1.00 98.94           H  
ATOM   2688 HD23 LEU A 178     -16.101  12.329   3.283  1.00 98.94           H  
ATOM   2689  N   ALA A 179     -11.435  13.695   0.375  1.00 98.98           N  
ATOM   2690  H   ALA A 179     -11.743  14.003   1.287  1.00 98.98           H  
ATOM   2691  CA  ALA A 179      -9.998  13.627   0.127  1.00 98.98           C  
ATOM   2692  HA  ALA A 179      -9.798  12.808  -0.564  1.00 98.98           H  
ATOM   2693  C   ALA A 179      -9.232  13.351   1.419  1.00 98.98           C  
ATOM   2694  CB  ALA A 179      -9.515  14.931  -0.512  1.00 98.98           C  
ATOM   2695  HB1 ALA A 179     -10.075  15.124  -1.428  1.00 98.98           H  
ATOM   2696  HB2 ALA A 179      -9.649  15.756   0.188  1.00 98.98           H  
ATOM   2697  HB3 ALA A 179      -8.456  14.842  -0.754  1.00 98.98           H  
ATOM   2698  O   ALA A 179      -9.667  13.754   2.500  1.00 98.98           O  
ATOM   2699  N   ALA A 180      -8.075  12.708   1.293  1.00 98.99           N  
ATOM   2700  H   ALA A 180      -7.783  12.427   0.368  1.00 98.99           H  
ATOM   2701  CA  ALA A 180      -7.149  12.466   2.393  1.00 98.99           C  
ATOM   2702  HA  ALA A 180      -7.429  13.079   3.250  1.00 98.99           H  
ATOM   2703  C   ALA A 180      -5.727  12.839   1.977  1.00 98.99           C  
ATOM   2704  CB  ALA A 180      -7.219  10.992   2.810  1.00 98.99           C  
ATOM   2705  HB1 ALA A 180      -8.234  10.725   3.103  1.00 98.99           H  
ATOM   2706  HB2 ALA A 180      -6.912  10.353   1.982  1.00 98.99           H  
ATOM   2707  HB3 ALA A 180      -6.554  10.819   3.656  1.00 98.99           H  
ATOM   2708  O   ALA A 180      -5.312  12.529   0.862  1.00 98.99           O  
ATOM   2709  N   ALA A 181      -4.951  13.424   2.885  1.00 98.99           N  
ATOM   2710  H   ALA A 181      -5.350  13.638   3.788  1.00 98.99           H  
ATOM   2711  CA  ALA A 181      -3.513  13.615   2.730  1.00 98.99           C  
ATOM   2712  HA  ALA A 181      -3.156  12.967   1.930  1.00 98.99           H  
ATOM   2713  C   ALA A 181      -2.776  13.208   4.010  1.00 98.99           C  
ATOM   2714  CB  ALA A 181      -3.215  15.062   2.324  1.00 98.99           C  
ATOM   2715  HB1 ALA A 181      -3.696  15.283   1.372  1.00 98.99           H  
ATOM   2716  HB2 ALA A 181      -3.583  15.749   3.086  1.00 98.99           H  
ATOM   2717  HB3 ALA A 181      -2.139  15.191   2.211  1.00 98.99           H  
ATOM   2718  O   ALA A 181      -3.265  13.439   5.115  1.00 98.99           O  
ATOM   2719  N   THR A 182      -1.592  12.622   3.858  1.00 98.98           N  
ATOM   2720  H   THR A 182      -1.252  12.474   2.919  1.00 98.98           H  
ATOM   2721  CA  THR A 182      -0.783  12.086   4.960  1.00 98.98           C  
ATOM   2722  HA  THR A 182      -1.050  12.588   5.890  1.00 98.98           H  
ATOM   2723  C   THR A 182       0.693  12.347   4.665  1.00 98.98           C  
ATOM   2724  CB  THR A 182      -1.042  10.578   5.127  1.00 98.98           C  
ATOM   2725  HB  THR A 182      -0.625  10.050   4.269  1.00 98.98           H  
ATOM   2726  O   THR A 182       1.123  12.163   3.530  1.00 98.98           O  
ATOM   2727  CG2 THR A 182      -0.433  10.014   6.403  1.00 98.98           C  
ATOM   2728 HG21 THR A 182       0.651  10.130   6.376  1.00 98.98           H  
ATOM   2729 HG22 THR A 182      -0.836  10.538   7.270  1.00 98.98           H  
ATOM   2730 HG23 THR A 182      -0.676   8.954   6.483  1.00 98.98           H  
ATOM   2731  OG1 THR A 182      -2.427  10.307   5.183  1.00 98.98           O  
ATOM   2732  HG1 THR A 182      -2.752  10.579   6.045  1.00 98.98           H  
ATOM   2733  N   SER A 183       1.477  12.779   5.656  1.00 98.93           N  
ATOM   2734  H   SER A 183       1.070  12.905   6.572  1.00 98.93           H  
ATOM   2735  CA  SER A 183       2.908  13.089   5.497  1.00 98.93           C  
ATOM   2736  HA  SER A 183       3.309  12.495   4.675  1.00 98.93           H  
ATOM   2737  C   SER A 183       3.712  12.739   6.751  1.00 98.93           C  
ATOM   2738  CB  SER A 183       3.094  14.562   5.124  1.00 98.93           C  
ATOM   2739  HB2 SER A 183       2.732  15.201   5.930  1.00 98.93           H  
ATOM   2740  HB3 SER A 183       2.520  14.774   4.221  1.00 98.93           H  
ATOM   2741  O   SER A 183       3.197  12.804   7.870  1.00 98.93           O  
ATOM   2742  OG  SER A 183       4.454  14.842   4.873  1.00 98.93           O  
ATOM   2743  HG  SER A 183       4.471  15.643   4.344  1.00 98.93           H  
ATOM   2744  N   THR A 184       4.969  12.321   6.592  1.00 98.48           N  
ATOM   2745  H   THR A 184       5.342  12.271   5.655  1.00 98.48           H  
ATOM   2746  CA  THR A 184       5.805  11.871   7.712  1.00 98.48           C  
ATOM   2747  HA  THR A 184       5.587  12.515   8.564  1.00 98.48           H  
ATOM   2748  C   THR A 184       7.306  11.953   7.435  1.00 98.48           C  
ATOM   2749  CB  THR A 184       5.404  10.442   8.109  1.00 98.48           C  
ATOM   2750  HB  THR A 184       4.317  10.424   8.194  1.00 98.48           H  
ATOM   2751  O   THR A 184       7.763  11.784   6.306  1.00 98.48           O  
ATOM   2752  CG2 THR A 184       5.792   9.358   7.111  1.00 98.48           C  
ATOM   2753 HG21 THR A 184       5.293   9.571   6.166  1.00 98.48           H  
ATOM   2754 HG22 THR A 184       6.870   9.331   6.949  1.00 98.48           H  
ATOM   2755 HG23 THR A 184       5.462   8.385   7.476  1.00 98.48           H  
ATOM   2756  OG1 THR A 184       5.911  10.076   9.371  1.00 98.48           O  
ATOM   2757  HG1 THR A 184       5.166   9.668   9.817  1.00 98.48           H  
ATOM   2758  N   GLY A 185       8.099  12.130   8.496  1.00 96.71           N  
ATOM   2759  H   GLY A 185       7.655  12.354   9.375  1.00 96.71           H  
ATOM   2760  CA  GLY A 185       9.528  11.783   8.512  1.00 96.71           C  
ATOM   2761  HA2 GLY A 185       9.984  12.049   7.559  1.00 96.71           H  
ATOM   2762  HA3 GLY A 185      10.018  12.349   9.303  1.00 96.71           H  
ATOM   2763  C   GLY A 185       9.786  10.288   8.769  1.00 96.71           C  
ATOM   2764  O   GLY A 185      10.911   9.798   8.677  1.00 96.71           O  
ATOM   2765  N   GLY A 186       8.745   9.514   9.079  1.00 94.51           N  
ATOM   2766  H   GLY A 186       7.837   9.951   9.142  1.00 94.51           H  
ATOM   2767  CA  GLY A 186       8.843   8.116   9.483  1.00 94.51           C  
ATOM   2768  HA2 GLY A 186       9.566   7.599   8.852  1.00 94.51           H  
ATOM   2769  HA3 GLY A 186       7.870   7.642   9.349  1.00 94.51           H  
ATOM   2770  C   GLY A 186       9.248   7.981  10.950  1.00 94.51           C  
ATOM   2771  O   GLY A 186       8.785   8.735  11.802  1.00 94.51           O  
ATOM   2772  N   TRP A 187      10.077   6.989  11.274  1.00 88.31           N  
ATOM   2773  H   TRP A 187      10.463   6.406  10.546  1.00 88.31           H  
ATOM   2774  CA  TRP A 187      10.555   6.778  12.643  1.00 88.31           C  
ATOM   2775  HA  TRP A 187       9.889   7.277  13.347  1.00 88.31           H  
ATOM   2776  C   TRP A 187      11.947   7.348  12.843  1.00 88.31           C  
ATOM   2777  CB  TRP A 187      10.569   5.294  13.001  1.00 88.31           C  
ATOM   2778  HB2 TRP A 187      11.306   4.779  12.385  1.00 88.31           H  
ATOM   2779  HB3 TRP A 187      10.903   5.199  14.034  1.00 88.31           H  
ATOM   2780  O   TRP A 187      12.805   7.212  11.966  1.00 88.31           O  
ATOM   2781  CG  TRP A 187       9.283   4.555  12.881  1.00 88.31           C  
ATOM   2782  CD1 TRP A 187       8.054   5.072  12.649  1.00 88.31           C  
ATOM   2783  HD1 TRP A 187       7.825   6.123  12.548  1.00 88.31           H  
ATOM   2784  CD2 TRP A 187       9.095   3.130  13.070  1.00 88.31           C  
ATOM   2785  CE2 TRP A 187       7.708   2.849  12.931  1.00 88.31           C  
ATOM   2786  CE3 TRP A 187       9.966   2.056  13.361  1.00 88.31           C  
ATOM   2787  HE3 TRP A 187      11.021   2.253  13.479  1.00 88.31           H  
ATOM   2788  NE1 TRP A 187       7.112   4.069  12.693  1.00 88.31           N  
ATOM   2789  HE1 TRP A 187       6.124   4.263  12.772  1.00 88.31           H  
ATOM   2790  CH2 TRP A 187       8.110   0.490  13.305  1.00 88.31           C  
ATOM   2791  HH2 TRP A 187       7.747  -0.527  13.315  1.00 88.31           H  
ATOM   2792  CZ2 TRP A 187       7.225   1.549  13.039  1.00 88.31           C  
ATOM   2793  HZ2 TRP A 187       6.191   1.335  12.815  1.00 88.31           H  
ATOM   2794  CZ3 TRP A 187       9.477   0.743  13.479  1.00 88.31           C  
ATOM   2795  HZ3 TRP A 187      10.152  -0.081  13.659  1.00 88.31           H  
ATOM   2796  N   GLY A 188      12.192   7.885  14.039  1.00 89.54           N  
ATOM   2797  H   GLY A 188      11.442   7.999  14.705  1.00 89.54           H  
ATOM   2798  CA  GLY A 188      13.546   8.211  14.463  1.00 89.54           C  
ATOM   2799  HA2 GLY A 188      13.953   8.986  13.812  1.00 89.54           H  
ATOM   2800  HA3 GLY A 188      13.542   8.582  15.488  1.00 89.54           H  
ATOM   2801  C   GLY A 188      14.427   6.966  14.389  1.00 89.54           C  
ATOM   2802  O   GLY A 188      14.035   5.895  14.855  1.00 89.54           O  
ATOM   2803  N   ALA A 189      15.597   7.106  13.767  1.00 92.07           N  
ATOM   2804  H   ALA A 189      15.800   8.002  13.348  1.00 92.07           H  
ATOM   2805  CA  ALA A 189      16.555   6.027  13.545  1.00 92.07           C  
ATOM   2806  HA  ALA A 189      17.348   6.460  12.934  1.00 92.07           H  
ATOM   2807  C   ALA A 189      16.021   4.828  12.728  1.00 92.07           C  
ATOM   2808  CB  ALA A 189      17.211   5.638  14.879  1.00 92.07           C  
ATOM   2809  HB1 ALA A 189      16.488   5.138  15.523  1.00 92.07           H  
ATOM   2810  HB2 ALA A 189      17.589   6.529  15.382  1.00 92.07           H  
ATOM   2811  HB3 ALA A 189      18.045   4.960  14.695  1.00 92.07           H  
ATOM   2812  O   ALA A 189      16.577   3.732  12.822  1.00 92.07           O  
ATOM   2813  N   LYS A 190      14.984   5.017  11.888  1.00 93.41           N  
ATOM   2814  H   LYS A 190      14.514   5.911  11.895  1.00 93.41           H  
ATOM   2815  CA  LYS A 190      14.580   4.002  10.892  1.00 93.41           C  
ATOM   2816  HA  LYS A 190      14.267   3.112  11.438  1.00 93.41           H  
ATOM   2817  C   LYS A 190      15.769   3.589  10.021  1.00 93.41           C  
ATOM   2818  CB  LYS A 190      13.393   4.482  10.026  1.00 93.41           C  
ATOM   2819  HB2 LYS A 190      13.032   3.631   9.447  1.00 93.41           H  
ATOM   2820  HB3 LYS A 190      12.584   4.792  10.687  1.00 93.41           H  
ATOM   2821  O   LYS A 190      16.676   4.391   9.798  1.00 93.41           O  
ATOM   2822  CG  LYS A 190      13.690   5.639   9.048  1.00 93.41           C  
ATOM   2823  HG2 LYS A 190      14.424   5.313   8.312  1.00 93.41           H  
ATOM   2824  HG3 LYS A 190      14.102   6.483   9.603  1.00 93.41           H  
ATOM   2825  CD  LYS A 190      12.421   6.110   8.308  1.00 93.41           C  
ATOM   2826  HD2 LYS A 190      11.718   6.501   9.045  1.00 93.41           H  
ATOM   2827  HD3 LYS A 190      11.969   5.265   7.788  1.00 93.41           H  
ATOM   2828  CE  LYS A 190      12.724   7.209   7.276  1.00 93.41           C  
ATOM   2829  HE2 LYS A 190      13.296   7.996   7.768  1.00 93.41           H  
ATOM   2830  HE3 LYS A 190      13.346   6.790   6.485  1.00 93.41           H  
ATOM   2831  NZ  LYS A 190      11.496   7.815   6.684  1.00 93.41           N  
ATOM   2832  HZ1 LYS A 190      10.967   8.323   7.377  1.00 93.41           H  
ATOM   2833  HZ2 LYS A 190      10.915   7.171   6.166  1.00 93.41           H  
ATOM   2834  HZ3 LYS A 190      11.740   8.554   6.040  1.00 93.41           H  
ATOM   2835  N   MET A 191      15.758   2.370   9.483  1.00 97.34           N  
ATOM   2836  H   MET A 191      14.998   1.737   9.689  1.00 97.34           H  
ATOM   2837  CA  MET A 191      16.744   2.002   8.463  1.00 97.34           C  
ATOM   2838  HA  MET A 191      17.736   2.114   8.902  1.00 97.34           H  
ATOM   2839  C   MET A 191      16.624   2.935   7.244  1.00 97.34           C  
ATOM   2840  CB  MET A 191      16.570   0.544   8.028  1.00 97.34           C  
ATOM   2841  HB2 MET A 191      15.535   0.369   7.735  1.00 97.34           H  
ATOM   2842  HB3 MET A 191      17.207   0.362   7.162  1.00 97.34           H  
ATOM   2843  O   MET A 191      15.500   3.298   6.880  1.00 97.34           O  
ATOM   2844  CG  MET A 191      16.964  -0.430   9.144  1.00 97.34           C  
ATOM   2845  HG2 MET A 191      16.338  -0.235  10.014  1.00 97.34           H  
ATOM   2846  HG3 MET A 191      18.000  -0.247   9.428  1.00 97.34           H  
ATOM   2847  SD  MET A 191      16.784  -2.185   8.718  1.00 97.34           S  
ATOM   2848  CE  MET A 191      18.053  -2.377   7.438  1.00 97.34           C  
ATOM   2849  HE1 MET A 191      17.808  -1.761   6.573  1.00 97.34           H  
ATOM   2850  HE2 MET A 191      19.026  -2.089   7.836  1.00 97.34           H  
ATOM   2851  HE3 MET A 191      18.083  -3.422   7.128  1.00 97.34           H  
ATOM   2852  N   PRO A 192      17.738   3.311   6.585  1.00 97.88           N  
ATOM   2853  CA  PRO A 192      17.678   4.081   5.351  1.00 97.88           C  
ATOM   2854  HA  PRO A 192      17.263   5.063   5.578  1.00 97.88           H  
ATOM   2855  C   PRO A 192      16.795   3.385   4.317  1.00 97.88           C  
ATOM   2856  CB  PRO A 192      19.124   4.233   4.872  1.00 97.88           C  
ATOM   2857  HB2 PRO A 192      19.391   3.411   4.207  1.00 97.88           H  
ATOM   2858  HB3 PRO A 192      19.286   5.193   4.381  1.00 97.88           H  
ATOM   2859  O   PRO A 192      16.800   2.157   4.219  1.00 97.88           O  
ATOM   2860  CG  PRO A 192      19.924   4.117   6.168  1.00 97.88           C  
ATOM   2861  HG2 PRO A 192      19.907   5.070   6.695  1.00 97.88           H  
ATOM   2862  HG3 PRO A 192      20.948   3.789   5.989  1.00 97.88           H  
ATOM   2863  CD  PRO A 192      19.125   3.084   6.958  1.00 97.88           C  
ATOM   2864  HD2 PRO A 192      19.282   3.243   8.025  1.00 97.88           H  
ATOM   2865  HD3 PRO A 192      19.423   2.076   6.670  1.00 97.88           H  
ATOM   2866  N   GLY A 193      16.024   4.157   3.559  1.00 98.38           N  
ATOM   2867  H   GLY A 193      16.049   5.156   3.707  1.00 98.38           H  
ATOM   2868  CA  GLY A 193      15.093   3.648   2.557  1.00 98.38           C  
ATOM   2869  HA2 GLY A 193      15.617   2.953   1.900  1.00 98.38           H  
ATOM   2870  HA3 GLY A 193      14.746   4.489   1.957  1.00 98.38           H  
ATOM   2871  C   GLY A 193      13.857   2.932   3.113  1.00 98.38           C  
ATOM   2872  O   GLY A 193      13.083   2.413   2.307  1.00 98.38           O  
ATOM   2873  N   ARG A 194      13.638   2.877   4.436  1.00 98.55           N  
ATOM   2874  H   ARG A 194      14.319   3.288   5.058  1.00 98.55           H  
ATOM   2875  CA  ARG A 194      12.395   2.331   5.006  1.00 98.55           C  
ATOM   2876  HA  ARG A 194      12.227   1.347   4.569  1.00 98.55           H  
ATOM   2877  C   ARG A 194      11.206   3.200   4.619  1.00 98.55           C  
ATOM   2878  CB  ARG A 194      12.515   2.159   6.531  1.00 98.55           C  
ATOM   2879  HB2 ARG A 194      13.327   1.457   6.723  1.00 98.55           H  
ATOM   2880  HB3 ARG A 194      12.792   3.110   6.987  1.00 98.55           H  
ATOM   2881  O   ARG A 194      11.200   4.397   4.907  1.00 98.55           O  
ATOM   2882  CG  ARG A 194      11.246   1.612   7.218  1.00 98.55           C  
ATOM   2883  HG2 ARG A 194      11.570   1.149   8.150  1.00 98.55           H  
ATOM   2884  HG3 ARG A 194      10.777   0.849   6.597  1.00 98.55           H  
ATOM   2885  CD  ARG A 194      10.228   2.699   7.591  1.00 98.55           C  
ATOM   2886  HD2 ARG A 194       9.846   3.178   6.689  1.00 98.55           H  
ATOM   2887  HD3 ARG A 194      10.741   3.450   8.192  1.00 98.55           H  
ATOM   2888  NE  ARG A 194       9.074   2.200   8.359  1.00 98.55           N  
ATOM   2889  HE  ARG A 194       8.998   1.215   8.569  1.00 98.55           H  
ATOM   2890  NH1 ARG A 194       8.000   4.229   8.481  1.00 98.55           N  
ATOM   2891 HH11 ARG A 194       7.183   4.753   8.760  1.00 98.55           H  
ATOM   2892 HH12 ARG A 194       8.611   4.579   7.758  1.00 98.55           H  
ATOM   2893  NH2 ARG A 194       7.142   2.482   9.531  1.00 98.55           N  
ATOM   2894 HH21 ARG A 194       6.420   3.068   9.925  1.00 98.55           H  
ATOM   2895 HH22 ARG A 194       7.226   1.533   9.869  1.00 98.55           H  
ATOM   2896  CZ  ARG A 194       8.084   2.960   8.786  1.00 98.55           C  
ATOM   2897  N   ILE A 195      10.167   2.559   4.093  1.00 98.74           N  
ATOM   2898  H   ILE A 195      10.247   1.561   3.960  1.00 98.74           H  
ATOM   2899  CA  ILE A 195       8.883   3.173   3.747  1.00 98.74           C  
ATOM   2900  HA  ILE A 195       8.959   4.256   3.846  1.00 98.74           H  
ATOM   2901  C   ILE A 195       7.817   2.672   4.728  1.00 98.74           C  
ATOM   2902  CB  ILE A 195       8.530   2.867   2.276  1.00 98.74           C  
ATOM   2903  HB  ILE A 195       8.442   1.786   2.170  1.00 98.74           H  
ATOM   2904  O   ILE A 195       7.700   1.471   4.970  1.00 98.74           O  
ATOM   2905  CG1 ILE A 195       9.643   3.369   1.324  1.00 98.74           C  
ATOM   2906 HG12 ILE A 195       9.791   4.439   1.471  1.00 98.74           H  
ATOM   2907 HG13 ILE A 195      10.581   2.873   1.578  1.00 98.74           H  
ATOM   2908  CG2 ILE A 195       7.181   3.504   1.922  1.00 98.74           C  
ATOM   2909 HG21 ILE A 195       7.274   4.586   2.015  1.00 98.74           H  
ATOM   2910 HG22 ILE A 195       6.391   3.143   2.581  1.00 98.74           H  
ATOM   2911 HG23 ILE A 195       6.876   3.246   0.908  1.00 98.74           H  
ATOM   2912  CD1 ILE A 195       9.394   3.086  -0.165  1.00 98.74           C  
ATOM   2913 HD11 ILE A 195       8.483   3.570  -0.517  1.00 98.74           H  
ATOM   2914 HD12 ILE A 195       9.312   2.011  -0.328  1.00 98.74           H  
ATOM   2915 HD13 ILE A 195      10.225   3.478  -0.751  1.00 98.74           H  
ATOM   2916  N   GLY A 196       7.082   3.604   5.338  1.00 98.11           N  
ATOM   2917  H   GLY A 196       7.199   4.561   5.034  1.00 98.11           H  
ATOM   2918  CA  GLY A 196       5.973   3.298   6.248  1.00 98.11           C  
ATOM   2919  HA2 GLY A 196       6.177   2.376   6.794  1.00 98.11           H  
ATOM   2920  HA3 GLY A 196       5.865   4.114   6.962  1.00 98.11           H  
ATOM   2921  C   GLY A 196       4.629   3.131   5.550  1.00 98.11           C  
ATOM   2922  O   GLY A 196       4.560   2.959   4.343  1.00 98.11           O  
ATOM   2923  N   ASP A 197       3.554   3.218   6.326  1.00 98.69           N  
ATOM   2924  H   ASP A 197       3.658   3.447   7.304  1.00 98.69           H  
ATOM   2925  CA  ASP A 197       2.168   3.205   5.850  1.00 98.69           C  
ATOM   2926  HA  ASP A 197       2.026   2.380   5.152  1.00 98.69           H  
ATOM   2927  C   ASP A 197       1.769   4.505   5.142  1.00 98.69           C  
ATOM   2928  CB  ASP A 197       1.251   3.000   7.067  1.00 98.69           C  
ATOM   2929  HB2 ASP A 197       0.222   2.893   6.725  1.00 98.69           H  
ATOM   2930  HB3 ASP A 197       1.532   2.073   7.566  1.00 98.69           H  
ATOM   2931  O   ASP A 197       0.950   4.485   4.231  1.00 98.69           O  
ATOM   2932  CG  ASP A 197       1.347   4.158   8.074  1.00 98.69           C  
ATOM   2933  OD1 ASP A 197       2.485   4.432   8.534  1.00 98.69           O  
ATOM   2934  OD2 ASP A 197       0.321   4.813   8.331  1.00 98.69           O  
ATOM   2935  N   SER A 198       2.352   5.632   5.555  1.00 98.86           N  
ATOM   2936  H   SER A 198       2.965   5.561   6.355  1.00 98.86           H  
ATOM   2937  CA  SER A 198       1.925   6.976   5.153  1.00 98.86           C  
ATOM   2938  HA  SER A 198       0.910   7.121   5.524  1.00 98.86           H  
ATOM   2939  C   SER A 198       1.859   7.222   3.636  1.00 98.86           C  
ATOM   2940  CB  SER A 198       2.814   8.020   5.831  1.00 98.86           C  
ATOM   2941  HB2 SER A 198       3.832   7.943   5.449  1.00 98.86           H  
ATOM   2942  HB3 SER A 198       2.435   9.019   5.615  1.00 98.86           H  
ATOM   2943  O   SER A 198       0.879   7.827   3.211  1.00 98.86           O  
ATOM   2944  OG  SER A 198       2.821   7.798   7.234  1.00 98.86           O  
ATOM   2945  HG  SER A 198       2.034   7.294   7.453  1.00 98.86           H  
ATOM   2946  N   PRO A 199       2.813   6.763   2.796  1.00 98.97           N  
ATOM   2947  CA  PRO A 199       2.708   6.920   1.346  1.00 98.97           C  
ATOM   2948  HA  PRO A 199       2.244   7.879   1.117  1.00 98.97           H  
ATOM   2949  C   PRO A 199       1.905   5.798   0.660  1.00 98.97           C  
ATOM   2950  CB  PRO A 199       4.152   6.972   0.856  1.00 98.97           C  
ATOM   2951  HB2 PRO A 199       4.549   7.975   1.015  1.00 98.97           H  
ATOM   2952  HB3 PRO A 199       4.259   6.682  -0.189  1.00 98.97           H  
ATOM   2953  O   PRO A 199       1.810   5.776  -0.567  1.00 98.97           O  
ATOM   2954  CG  PRO A 199       4.842   5.994   1.796  1.00 98.97           C  
ATOM   2955  HG2 PRO A 199       4.691   4.974   1.441  1.00 98.97           H  
ATOM   2956  HG3 PRO A 199       5.904   6.223   1.877  1.00 98.97           H  
ATOM   2957  CD  PRO A 199       4.114   6.189   3.126  1.00 98.97           C  
ATOM   2958  HD2 PRO A 199       4.002   5.224   3.620  1.00 98.97           H  
ATOM   2959  HD3 PRO A 199       4.674   6.876   3.761  1.00 98.97           H  
ATOM   2960  N   LEU A 200       1.379   4.824   1.410  1.00 98.97           N  
ATOM   2961  H   LEU A 200       1.398   4.914   2.416  1.00 98.97           H  
ATOM   2962  CA  LEU A 200       0.744   3.628   0.862  1.00 98.97           C  
ATOM   2963  HA  LEU A 200       1.013   3.533  -0.190  1.00 98.97           H  
ATOM   2964  C   LEU A 200      -0.778   3.744   0.932  1.00 98.97           C  
ATOM   2965  CB  LEU A 200       1.258   2.366   1.572  1.00 98.97           C  
ATOM   2966  HB2 LEU A 200       0.919   2.389   2.607  1.00 98.97           H  
ATOM   2967  HB3 LEU A 200       0.810   1.500   1.085  1.00 98.97           H  
ATOM   2968  O   LEU A 200      -1.384   3.675   2.008  1.00 98.97           O  
ATOM   2969  CG  LEU A 200       2.784   2.198   1.602  1.00 98.97           C  
ATOM   2970  HG  LEU A 200       3.200   2.937   2.287  1.00 98.97           H  
ATOM   2971  CD1 LEU A 200       3.121   0.799   2.117  1.00 98.97           C  
ATOM   2972 HD11 LEU A 200       2.712   0.038   1.452  1.00 98.97           H  
ATOM   2973 HD12 LEU A 200       2.692   0.683   3.112  1.00 98.97           H  
ATOM   2974 HD13 LEU A 200       4.202   0.686   2.193  1.00 98.97           H  
ATOM   2975  CD2 LEU A 200       3.439   2.416   0.239  1.00 98.97           C  
ATOM   2976 HD21 LEU A 200       3.467   3.481   0.010  1.00 98.97           H  
ATOM   2977 HD22 LEU A 200       4.462   2.040   0.245  1.00 98.97           H  
ATOM   2978 HD23 LEU A 200       2.855   1.921  -0.537  1.00 98.97           H  
ATOM   2979  N   ILE A 201      -1.391   3.878  -0.244  1.00 98.96           N  
ATOM   2980  H   ILE A 201      -0.822   3.952  -1.075  1.00 98.96           H  
ATOM   2981  CA  ILE A 201      -2.845   3.914  -0.388  1.00 98.96           C  
ATOM   2982  HA  ILE A 201      -3.216   4.723   0.240  1.00 98.96           H  
ATOM   2983  C   ILE A 201      -3.450   2.600   0.114  1.00 98.96           C  
ATOM   2984  CB  ILE A 201      -3.262   4.214  -1.838  1.00 98.96           C  
ATOM   2985  HB  ILE A 201      -2.916   3.385  -2.457  1.00 98.96           H  
ATOM   2986  O   ILE A 201      -3.045   1.516  -0.301  1.00 98.96           O  
ATOM   2987  CG1 ILE A 201      -2.628   5.511  -2.395  1.00 98.96           C  
ATOM   2988 HG12 ILE A 201      -1.553   5.366  -2.504  1.00 98.96           H  
ATOM   2989 HG13 ILE A 201      -3.027   5.692  -3.393  1.00 98.96           H  
ATOM   2990  CG2 ILE A 201      -4.791   4.257  -1.961  1.00 98.96           C  
ATOM   2991 HG21 ILE A 201      -5.207   4.930  -1.211  1.00 98.96           H  
ATOM   2992 HG22 ILE A 201      -5.078   4.594  -2.957  1.00 98.96           H  
ATOM   2993 HG23 ILE A 201      -5.209   3.260  -1.818  1.00 98.96           H  
ATOM   2994  CD1 ILE A 201      -2.858   6.766  -1.539  1.00 98.96           C  
ATOM   2995 HD11 ILE A 201      -3.925   6.942  -1.402  1.00 98.96           H  
ATOM   2996 HD12 ILE A 201      -2.417   7.632  -2.033  1.00 98.96           H  
ATOM   2997 HD13 ILE A 201      -2.382   6.656  -0.565  1.00 98.96           H  
ATOM   2998  N   GLY A 202      -4.410   2.712   1.028  1.00 98.93           N  
ATOM   2999  H   GLY A 202      -4.658   3.646   1.321  1.00 98.93           H  
ATOM   3000  CA  GLY A 202      -5.033   1.590   1.724  1.00 98.93           C  
ATOM   3001  HA2 GLY A 202      -4.994   0.704   1.091  1.00 98.93           H  
ATOM   3002  HA3 GLY A 202      -6.080   1.832   1.909  1.00 98.93           H  
ATOM   3003  C   GLY A 202      -4.381   1.229   3.061  1.00 98.93           C  
ATOM   3004  O   GLY A 202      -5.037   0.587   3.872  1.00 98.93           O  
ATOM   3005  N   ALA A 203      -3.153   1.668   3.354  1.00 98.87           N  
ATOM   3006  H   ALA A 203      -2.654   2.219   2.670  1.00 98.87           H  
ATOM   3007  CA  ALA A 203      -2.537   1.462   4.668  1.00 98.87           C  
ATOM   3008  HA  ALA A 203      -3.077   0.682   5.206  1.00 98.87           H  
ATOM   3009  C   ALA A 203      -2.638   2.723   5.531  1.00 98.87           C  
ATOM   3010  CB  ALA A 203      -1.103   0.954   4.509  1.00 98.87           C  
ATOM   3011  HB1 ALA A 203      -1.096   0.041   3.913  1.00 98.87           H  
ATOM   3012  HB2 ALA A 203      -0.494   1.715   4.022  1.00 98.87           H  
ATOM   3013  HB3 ALA A 203      -0.684   0.746   5.494  1.00 98.87           H  
ATOM   3014  O   ALA A 203      -3.386   2.723   6.507  1.00 98.87           O  
ATOM   3015  N   GLY A 204      -1.914   3.784   5.156  1.00 98.87           N  
ATOM   3016  H   GLY A 204      -1.326   3.711   4.339  1.00 98.87           H  
ATOM   3017  CA  GLY A 204      -1.856   5.032   5.923  1.00 98.87           C  
ATOM   3018  HA2 GLY A 204      -0.829   5.396   5.932  1.00 98.87           H  
ATOM   3019  HA3 GLY A 204      -2.143   4.823   6.954  1.00 98.87           H  
ATOM   3020  C   GLY A 204      -2.742   6.157   5.390  1.00 98.87           C  
ATOM   3021  O   GLY A 204      -3.035   7.104   6.116  1.00 98.87           O  
ATOM   3022  N   ASN A 205      -3.176   6.054   4.133  1.00 98.97           N  
ATOM   3023  H   ASN A 205      -2.891   5.246   3.597  1.00 98.97           H  
ATOM   3024  CA  ASN A 205      -3.986   7.054   3.442  1.00 98.97           C  
ATOM   3025  HA  ASN A 205      -4.495   7.684   4.172  1.00 98.97           H  
ATOM   3026  C   ASN A 205      -5.040   6.362   2.568  1.00 98.97           C  
ATOM   3027  CB  ASN A 205      -3.039   7.924   2.600  1.00 98.97           C  
ATOM   3028  HB2 ASN A 205      -2.243   8.316   3.234  1.00 98.97           H  
ATOM   3029  HB3 ASN A 205      -2.581   7.319   1.818  1.00 98.97           H  
ATOM   3030  O   ASN A 205      -4.731   5.370   1.908  1.00 98.97           O  
ATOM   3031  CG  ASN A 205      -3.758   9.086   1.950  1.00 98.97           C  
ATOM   3032  ND2 ASN A 205      -3.835  10.209   2.616  1.00 98.97           N  
ATOM   3033 HD21 ASN A 205      -3.414  10.278   3.531  1.00 98.97           H  
ATOM   3034 HD22 ASN A 205      -4.289  10.974   2.137  1.00 98.97           H  
ATOM   3035  OD1 ASN A 205      -4.273   8.997   0.850  1.00 98.97           O  
ATOM   3036  N   PHE A 206      -6.276   6.853   2.550  1.00 98.97           N  
ATOM   3037  H   PHE A 206      -6.508   7.625   3.159  1.00 98.97           H  
ATOM   3038  CA  PHE A 206      -7.315   6.361   1.639  1.00 98.97           C  
ATOM   3039  HA  PHE A 206      -6.871   6.174   0.662  1.00 98.97           H  
ATOM   3040  C   PHE A 206      -8.424   7.403   1.473  1.00 98.97           C  
ATOM   3041  CB  PHE A 206      -7.898   5.046   2.186  1.00 98.97           C  
ATOM   3042  HB2 PHE A 206      -8.373   5.242   3.147  1.00 98.97           H  
ATOM   3043  HB3 PHE A 206      -7.090   4.335   2.362  1.00 98.97           H  
ATOM   3044  O   PHE A 206      -8.773   8.077   2.438  1.00 98.97           O  
ATOM   3045  CG  PHE A 206      -8.900   4.381   1.267  1.00 98.97           C  
ATOM   3046  CD1 PHE A 206     -10.279   4.484   1.528  1.00 98.97           C  
ATOM   3047  HD1 PHE A 206     -10.632   5.030   2.390  1.00 98.97           H  
ATOM   3048  CD2 PHE A 206      -8.456   3.673   0.134  1.00 98.97           C  
ATOM   3049  HD2 PHE A 206      -7.400   3.600  -0.080  1.00 98.97           H  
ATOM   3050  CE1 PHE A 206     -11.207   3.878   0.667  1.00 98.97           C  
ATOM   3051  HE1 PHE A 206     -12.265   3.953   0.870  1.00 98.97           H  
ATOM   3052  CE2 PHE A 206      -9.389   3.073  -0.731  1.00 98.97           C  
ATOM   3053  HE2 PHE A 206      -9.049   2.549  -1.613  1.00 98.97           H  
ATOM   3054  CZ  PHE A 206     -10.764   3.171  -0.462  1.00 98.97           C  
ATOM   3055  HZ  PHE A 206     -11.483   2.713  -1.125  1.00 98.97           H  
ATOM   3056  N   ALA A 207      -9.016   7.515   0.284  1.00 98.97           N  
ATOM   3057  H   ALA A 207      -8.681   6.958  -0.489  1.00 98.97           H  
ATOM   3058  CA  ALA A 207     -10.233   8.293   0.069  1.00 98.97           C  
ATOM   3059  HA  ALA A 207     -10.824   8.265   0.984  1.00 98.97           H  
ATOM   3060  C   ALA A 207     -11.087   7.695  -1.055  1.00 98.97           C  
ATOM   3061  CB  ALA A 207      -9.876   9.757  -0.219  1.00 98.97           C  
ATOM   3062  HB1 ALA A 207      -9.284  10.162   0.602  1.00 98.97           H  
ATOM   3063  HB2 ALA A 207      -9.303   9.825  -1.144  1.00 98.97           H  
ATOM   3064  HB3 ALA A 207     -10.788  10.344  -0.322  1.00 98.97           H  
ATOM   3065  O   ALA A 207     -10.582   7.375  -2.130  1.00 98.97           O  
ATOM   3066  N   ASN A 208     -12.395   7.591  -0.827  1.00 98.83           N  
ATOM   3067  H   ASN A 208     -12.732   7.785   0.105  1.00 98.83           H  
ATOM   3068  CA  ASN A 208     -13.385   7.209  -1.834  1.00 98.83           C  
ATOM   3069  HA  ASN A 208     -13.077   7.572  -2.814  1.00 98.83           H  
ATOM   3070  C   ASN A 208     -14.732   7.858  -1.485  1.00 98.83           C  
ATOM   3071  CB  ASN A 208     -13.454   5.670  -1.898  1.00 98.83           C  
ATOM   3072  HB2 ASN A 208     -13.655   5.279  -0.901  1.00 98.83           H  
ATOM   3073  HB3 ASN A 208     -12.483   5.284  -2.209  1.00 98.83           H  
ATOM   3074  O   ASN A 208     -15.192   7.736  -0.353  1.00 98.83           O  
ATOM   3075  CG  ASN A 208     -14.504   5.113  -2.845  1.00 98.83           C  
ATOM   3076  ND2 ASN A 208     -14.699   3.818  -2.865  1.00 98.83           N  
ATOM   3077 HD21 ASN A 208     -15.523   3.482  -3.342  1.00 98.83           H  
ATOM   3078 HD22 ASN A 208     -14.345   3.242  -2.114  1.00 98.83           H  
ATOM   3079  OD1 ASN A 208     -15.137   5.816  -3.619  1.00 98.83           O  
ATOM   3080  N   ASN A 209     -15.375   8.522  -2.450  1.00 98.52           N  
ATOM   3081  H   ASN A 209     -14.945   8.584  -3.362  1.00 98.52           H  
ATOM   3082  CA  ASN A 209     -16.671   9.180  -2.254  1.00 98.52           C  
ATOM   3083  HA  ASN A 209     -16.570   9.922  -1.463  1.00 98.52           H  
ATOM   3084  C   ASN A 209     -17.785   8.218  -1.804  1.00 98.52           C  
ATOM   3085  CB  ASN A 209     -17.088   9.914  -3.540  1.00 98.52           C  
ATOM   3086  HB2 ASN A 209     -16.832   9.318  -4.417  1.00 98.52           H  
ATOM   3087  HB3 ASN A 209     -18.172  10.033  -3.527  1.00 98.52           H  
ATOM   3088  O   ASN A 209     -18.724   8.656  -1.145  1.00 98.52           O  
ATOM   3089  CG  ASN A 209     -16.492  11.303  -3.678  1.00 98.52           C  
ATOM   3090  ND2 ASN A 209     -17.024  12.089  -4.589  1.00 98.52           N  
ATOM   3091 HD21 ASN A 209     -17.845  11.774  -5.085  1.00 98.52           H  
ATOM   3092 HD22 ASN A 209     -16.693  13.041  -4.661  1.00 98.52           H  
ATOM   3093  OD1 ASN A 209     -15.563  11.702  -2.995  1.00 98.52           O  
ATOM   3094  N   ASP A 210     -17.674   6.925  -2.122  1.00 97.77           N  
ATOM   3095  H   ASP A 210     -16.897   6.630  -2.697  1.00 97.77           H  
ATOM   3096  CA  ASP A 210     -18.665   5.915  -1.723  1.00 97.77           C  
ATOM   3097  HA  ASP A 210     -19.653   6.374  -1.739  1.00 97.77           H  
ATOM   3098  C   ASP A 210     -18.445   5.385  -0.299  1.00 97.77           C  
ATOM   3099  CB  ASP A 210     -18.684   4.764  -2.737  1.00 97.77           C  
ATOM   3100  HB2 ASP A 210     -19.462   4.053  -2.460  1.00 97.77           H  
ATOM   3101  HB3 ASP A 210     -17.724   4.249  -2.705  1.00 97.77           H  
ATOM   3102  O   ASP A 210     -19.268   4.627   0.216  1.00 97.77           O  
ATOM   3103  CG  ASP A 210     -18.958   5.256  -4.157  1.00 97.77           C  
ATOM   3104  OD1 ASP A 210     -19.796   6.164  -4.336  1.00 97.77           O  
ATOM   3105  OD2 ASP A 210     -18.230   4.797  -5.067  1.00 97.77           O  
ATOM   3106  N   SER A 211     -17.348   5.790   0.349  1.00 98.26           N  
ATOM   3107  H   SER A 211     -16.735   6.448  -0.110  1.00 98.26           H  
ATOM   3108  CA  SER A 211     -16.979   5.338   1.685  1.00 98.26           C  
ATOM   3109  HA  SER A 211     -17.845   4.849   2.131  1.00 98.26           H  
ATOM   3110  C   SER A 211     -16.632   6.499   2.613  1.00 98.26           C  
ATOM   3111  CB  SER A 211     -15.889   4.263   1.601  1.00 98.26           C  
ATOM   3112  HB2 SER A 211     -16.202   3.534   0.854  1.00 98.26           H  
ATOM   3113  HB3 SER A 211     -15.812   3.782   2.576  1.00 98.26           H  
ATOM   3114  O   SER A 211     -17.453   6.932   3.409  1.00 98.26           O  
ATOM   3115  OG  SER A 211     -14.613   4.740   1.219  1.00 98.26           O  
ATOM   3116  HG  SER A 211     -14.136   4.968   2.020  1.00 98.26           H  
ATOM   3117  N   GLY A 212     -15.423   7.030   2.511  1.00 98.77           N  
ATOM   3118  H   GLY A 212     -14.873   6.772   1.704  1.00 98.77           H  
ATOM   3119  CA  GLY A 212     -14.822   7.933   3.475  1.00 98.77           C  
ATOM   3120  HA2 GLY A 212     -15.420   8.841   3.549  1.00 98.77           H  
ATOM   3121  HA3 GLY A 212     -14.798   7.464   4.458  1.00 98.77           H  
ATOM   3122  C   GLY A 212     -13.401   8.296   3.071  1.00 98.77           C  
ATOM   3123  O   GLY A 212     -12.828   7.704   2.151  1.00 98.77           O  
ATOM   3124  N   ALA A 213     -12.833   9.262   3.780  1.00 98.97           N  
ATOM   3125  H   ALA A 213     -13.386   9.678   4.516  1.00 98.97           H  
ATOM   3126  CA  ALA A 213     -11.425   9.625   3.724  1.00 98.97           C  
ATOM   3127  HA  ALA A 213     -10.923   9.018   2.970  1.00 98.97           H  
ATOM   3128  C   ALA A 213     -10.758   9.332   5.070  1.00 98.97           C  
ATOM   3129  CB  ALA A 213     -11.303  11.089   3.305  1.00 98.97           C  
ATOM   3130  HB1 ALA A 213     -10.282  11.432   3.473  1.00 98.97           H  
ATOM   3131  HB2 ALA A 213     -11.540  11.192   2.246  1.00 98.97           H  
ATOM   3132  HB3 ALA A 213     -11.980  11.710   3.891  1.00 98.97           H  
ATOM   3133  O   ALA A 213     -11.314   9.666   6.115  1.00 98.97           O  
ATOM   3134  N   ILE A 214      -9.582   8.703   5.039  1.00 98.96           N  
ATOM   3135  H   ILE A 214      -9.186   8.495   4.133  1.00 98.96           H  
ATOM   3136  CA  ILE A 214      -8.845   8.218   6.206  1.00 98.96           C  
ATOM   3137  HA  ILE A 214      -9.283   8.662   7.100  1.00 98.96           H  
ATOM   3138  C   ILE A 214      -7.381   8.654   6.116  1.00 98.96           C  
ATOM   3139  CB  ILE A 214      -8.932   6.681   6.355  1.00 98.96           C  
ATOM   3140  HB  ILE A 214      -8.438   6.216   5.502  1.00 98.96           H  
ATOM   3141  O   ILE A 214      -6.740   8.495   5.075  1.00 98.96           O  
ATOM   3142  CG1 ILE A 214     -10.365   6.116   6.448  1.00 98.96           C  
ATOM   3143 HG12 ILE A 214     -10.932   6.669   7.197  1.00 98.96           H  
ATOM   3144 HG13 ILE A 214     -10.283   5.084   6.789  1.00 98.96           H  
ATOM   3145  CG2 ILE A 214      -8.188   6.242   7.634  1.00 98.96           C  
ATOM   3146 HG21 ILE A 214      -7.120   6.442   7.549  1.00 98.96           H  
ATOM   3147 HG22 ILE A 214      -8.301   5.169   7.792  1.00 98.96           H  
ATOM   3148 HG23 ILE A 214      -8.592   6.763   8.502  1.00 98.96           H  
ATOM   3149  CD1 ILE A 214     -11.157   6.059   5.136  1.00 98.96           C  
ATOM   3150 HD11 ILE A 214     -11.856   6.895   5.088  1.00 98.96           H  
ATOM   3151 HD12 ILE A 214     -11.733   5.135   5.095  1.00 98.96           H  
ATOM   3152 HD13 ILE A 214     -10.477   6.097   4.285  1.00 98.96           H  
ATOM   3153  N   SER A 215      -6.841   9.136   7.236  1.00 98.96           N  
ATOM   3154  H   SER A 215      -7.440   9.214   8.045  1.00 98.96           H  
ATOM   3155  CA  SER A 215      -5.404   9.341   7.432  1.00 98.96           C  
ATOM   3156  HA  SER A 215      -4.856   8.841   6.633  1.00 98.96           H  
ATOM   3157  C   SER A 215      -4.960   8.737   8.761  1.00 98.96           C  
ATOM   3158  CB  SER A 215      -5.050  10.825   7.372  1.00 98.96           C  
ATOM   3159  HB2 SER A 215      -5.602  11.374   8.134  1.00 98.96           H  
ATOM   3160  HB3 SER A 215      -5.312  11.217   6.389  1.00 98.96           H  
ATOM   3161  O   SER A 215      -5.608   8.943   9.790  1.00 98.96           O  
ATOM   3162  OG  SER A 215      -3.660  10.981   7.585  1.00 98.96           O  
ATOM   3163  HG  SER A 215      -3.497  11.016   8.530  1.00 98.96           H  
ATOM   3164  N   CYS A 216      -3.849   8.006   8.740  1.00 98.60           N  
ATOM   3165  H   CYS A 216      -3.388   7.873   7.852  1.00 98.60           H  
ATOM   3166  CA  CYS A 216      -3.336   7.255   9.879  1.00 98.60           C  
ATOM   3167  HA  CYS A 216      -4.058   7.295  10.695  1.00 98.60           H  
ATOM   3168  C   CYS A 216      -2.014   7.809  10.429  1.00 98.60           C  
ATOM   3169  CB  CYS A 216      -3.170   5.792   9.473  1.00 98.60           C  
ATOM   3170  HB2 CYS A 216      -2.795   5.237  10.333  1.00 98.60           H  
ATOM   3171  HB3 CYS A 216      -2.409   5.729   8.695  1.00 98.60           H  
ATOM   3172  O   CYS A 216      -1.277   8.549   9.777  1.00 98.60           O  
ATOM   3173  SG  CYS A 216      -4.733   5.058   8.893  1.00 98.60           S  
ATOM   3174  HG  CYS A 216      -5.520   5.499   9.878  1.00 98.60           H  
ATOM   3175  N   THR A 217      -1.691   7.422  11.662  1.00 97.19           N  
ATOM   3176  H   THR A 217      -2.361   6.870  12.178  1.00 97.19           H  
ATOM   3177  CA  THR A 217      -0.431   7.756  12.327  1.00 97.19           C  
ATOM   3178  HA  THR A 217       0.359   7.745  11.577  1.00 97.19           H  
ATOM   3179  C   THR A 217      -0.083   6.721  13.389  1.00 97.19           C  
ATOM   3180  CB  THR A 217      -0.515   9.171  12.919  1.00 97.19           C  
ATOM   3181  HB  THR A 217      -0.656   9.847  12.075  1.00 97.19           H  
ATOM   3182  O   THR A 217      -0.894   6.404  14.252  1.00 97.19           O  
ATOM   3183  CG2 THR A 217      -1.680   9.410  13.886  1.00 97.19           C  
ATOM   3184 HG21 THR A 217      -1.607   8.747  14.748  1.00 97.19           H  
ATOM   3185 HG22 THR A 217      -1.698  10.449  14.216  1.00 97.19           H  
ATOM   3186 HG23 THR A 217      -2.625   9.216  13.379  1.00 97.19           H  
ATOM   3187  OG1 THR A 217       0.698   9.560  13.535  1.00 97.19           O  
ATOM   3188  HG1 THR A 217       0.898  10.400  13.115  1.00 97.19           H  
ATOM   3189  N   GLY A 218       1.134   6.182  13.367  1.00 94.98           N  
ATOM   3190  H   GLY A 218       1.756   6.388  12.598  1.00 94.98           H  
ATOM   3191  CA  GLY A 218       1.547   5.174  14.341  1.00 94.98           C  
ATOM   3192  HA2 GLY A 218       1.762   5.652  15.297  1.00 94.98           H  
ATOM   3193  HA3 GLY A 218       0.723   4.478  14.498  1.00 94.98           H  
ATOM   3194  C   GLY A 218       2.757   4.362  13.900  1.00 94.98           C  
ATOM   3195  O   GLY A 218       3.600   4.829  13.129  1.00 94.98           O  
ATOM   3196  N   ILE A 219       2.863   3.142  14.422  1.00 94.88           N  
ATOM   3197  H   ILE A 219       2.149   2.830  15.065  1.00 94.88           H  
ATOM   3198  CA  ILE A 219       3.846   2.163  13.954  1.00 94.88           C  
ATOM   3199  HA  ILE A 219       4.819   2.647  13.867  1.00 94.88           H  
ATOM   3200  C   ILE A 219       3.397   1.703  12.567  1.00 94.88           C  
ATOM   3201  CB  ILE A 219       3.953   0.989  14.953  1.00 94.88           C  
ATOM   3202  HB  ILE A 219       2.937   0.624  15.098  1.00 94.88           H  
ATOM   3203  O   ILE A 219       2.548   0.825  12.459  1.00 94.88           O  
ATOM   3204  CG1 ILE A 219       4.468   1.424  16.338  1.00 94.88           C  
ATOM   3205 HG12 ILE A 219       4.512   0.550  16.988  1.00 94.88           H  
ATOM   3206 HG13 ILE A 219       3.728   2.097  16.769  1.00 94.88           H  
ATOM   3207  CG2 ILE A 219       4.798  -0.206  14.470  1.00 94.88           C  
ATOM   3208 HG21 ILE A 219       4.623  -1.062  15.122  1.00 94.88           H  
ATOM   3209 HG22 ILE A 219       5.866   0.003  14.543  1.00 94.88           H  
ATOM   3210 HG23 ILE A 219       4.543  -0.506  13.454  1.00 94.88           H  
ATOM   3211  CD1 ILE A 219       5.843   2.118  16.368  1.00 94.88           C  
ATOM   3212 HD11 ILE A 219       6.097   2.354  17.401  1.00 94.88           H  
ATOM   3213 HD12 ILE A 219       6.622   1.466  15.972  1.00 94.88           H  
ATOM   3214 HD13 ILE A 219       5.819   3.045  15.796  1.00 94.88           H  
ATOM   3215  N   GLY A 220       3.939   2.308  11.508  1.00 97.24           N  
ATOM   3216  H   GLY A 220       4.480   3.141  11.689  1.00 97.24           H  
ATOM   3217  CA  GLY A 220       3.446   2.095  10.143  1.00 97.24           C  
ATOM   3218  HA2 GLY A 220       4.099   2.608   9.436  1.00 97.24           H  
ATOM   3219  HA3 GLY A 220       2.448   2.527  10.071  1.00 97.24           H  
ATOM   3220  C   GLY A 220       3.340   0.630   9.722  1.00 97.24           C  
ATOM   3221  O   GLY A 220       2.373   0.241   9.081  1.00 97.24           O  
ATOM   3222  N   GLU A 221       4.249  -0.229  10.177  1.00 97.35           N  
ATOM   3223  H   GLU A 221       5.062   0.126  10.659  1.00 97.35           H  
ATOM   3224  CA  GLU A 221       4.201  -1.665   9.923  1.00 97.35           C  
ATOM   3225  HA  GLU A 221       4.231  -1.816   8.844  1.00 97.35           H  
ATOM   3226  C   GLU A 221       2.890  -2.302  10.417  1.00 97.35           C  
ATOM   3227  CB  GLU A 221       5.427  -2.358  10.553  1.00 97.35           C  
ATOM   3228  HB2 GLU A 221       5.541  -2.050  11.592  1.00 97.35           H  
ATOM   3229  HB3 GLU A 221       5.234  -3.431  10.558  1.00 97.35           H  
ATOM   3230  O   GLU A 221       2.363  -3.197   9.769  1.00 97.35           O  
ATOM   3231  CG  GLU A 221       6.748  -2.142   9.780  1.00 97.35           C  
ATOM   3232  HG2 GLU A 221       7.454  -2.901  10.115  1.00 97.35           H  
ATOM   3233  HG3 GLU A 221       6.558  -2.308   8.719  1.00 97.35           H  
ATOM   3234  CD  GLU A 221       7.397  -0.759   9.939  1.00 97.35           C  
ATOM   3235  OE1 GLU A 221       8.401  -0.439   9.257  1.00 97.35           O  
ATOM   3236  OE2 GLU A 221       6.861   0.076  10.688  1.00 97.35           O  
ATOM   3237  N   HIS A 222       2.291  -1.819  11.507  1.00 97.02           N  
ATOM   3238  H   HIS A 222       2.689  -1.005  11.951  1.00 97.02           H  
ATOM   3239  CA  HIS A 222       0.983  -2.284  11.980  1.00 97.02           C  
ATOM   3240  HA  HIS A 222       0.986  -3.373  12.037  1.00 97.02           H  
ATOM   3241  C   HIS A 222      -0.165  -1.900  11.037  1.00 97.02           C  
ATOM   3242  CB  HIS A 222       0.745  -1.713  13.385  1.00 97.02           C  
ATOM   3243  HB2 HIS A 222      -0.272  -1.945  13.702  1.00 97.02           H  
ATOM   3244  HB3 HIS A 222       0.797  -0.625  13.353  1.00 97.02           H  
ATOM   3245  O   HIS A 222      -1.054  -2.718  10.786  1.00 97.02           O  
ATOM   3246  CG  HIS A 222       1.704  -2.222  14.433  1.00 97.02           C  
ATOM   3247  CD2 HIS A 222       2.504  -3.331  14.374  1.00 97.02           C  
ATOM   3248  HD2 HIS A 222       2.584  -4.011  13.539  1.00 97.02           H  
ATOM   3249  ND1 HIS A 222       1.912  -1.649  15.662  1.00 97.02           N  
ATOM   3250  HD1 HIS A 222       1.570  -0.739  15.936  1.00 97.02           H  
ATOM   3251  CE1 HIS A 222       2.775  -2.417  16.350  1.00 97.02           C  
ATOM   3252  HE1 HIS A 222       3.139  -2.208  17.345  1.00 97.02           H  
ATOM   3253  NE2 HIS A 222       3.180  -3.449  15.590  1.00 97.02           N  
ATOM   3254  N   PHE A 223      -0.122  -0.688  10.484  1.00 98.03           N  
ATOM   3255  H   PHE A 223       0.673  -0.099  10.687  1.00 98.03           H  
ATOM   3256  CA  PHE A 223      -1.127  -0.163   9.553  1.00 98.03           C  
ATOM   3257  HA  PHE A 223      -2.124  -0.385   9.933  1.00 98.03           H  
ATOM   3258  C   PHE A 223      -1.019  -0.819   8.170  1.00 98.03           C  
ATOM   3259  CB  PHE A 223      -0.982   1.363   9.467  1.00 98.03           C  
ATOM   3260  HB2 PHE A 223      -1.582   1.725   8.632  1.00 98.03           H  
ATOM   3261  HB3 PHE A 223       0.056   1.619   9.259  1.00 98.03           H  
ATOM   3262  O   PHE A 223      -2.038  -1.086   7.538  1.00 98.03           O  
ATOM   3263  CG  PHE A 223      -1.417   2.088  10.725  1.00 98.03           C  
ATOM   3264  CD1 PHE A 223      -2.674   2.710  10.778  1.00 98.03           C  
ATOM   3265  HD1 PHE A 223      -3.310   2.707   9.905  1.00 98.03           H  
ATOM   3266  CD2 PHE A 223      -0.583   2.123  11.855  1.00 98.03           C  
ATOM   3267  HD2 PHE A 223       0.391   1.658  11.817  1.00 98.03           H  
ATOM   3268  CE1 PHE A 223      -3.094   3.357  11.954  1.00 98.03           C  
ATOM   3269  HE1 PHE A 223      -4.051   3.857  11.985  1.00 98.03           H  
ATOM   3270  CE2 PHE A 223      -1.016   2.738  13.040  1.00 98.03           C  
ATOM   3271  HE2 PHE A 223      -0.386   2.713  13.917  1.00 98.03           H  
ATOM   3272  CZ  PHE A 223      -2.273   3.360  13.088  1.00 98.03           C  
ATOM   3273  HZ  PHE A 223      -2.620   3.836  13.993  1.00 98.03           H  
ATOM   3274  N   ILE A 224       0.199  -1.168   7.736  1.00 98.79           N  
ATOM   3275  H   ILE A 224       0.994  -0.846   8.269  1.00 98.79           H  
ATOM   3276  CA  ILE A 224       0.438  -1.963   6.522  1.00 98.79           C  
ATOM   3277  HA  ILE A 224      -0.092  -1.505   5.687  1.00 98.79           H  
ATOM   3278  C   ILE A 224      -0.130  -3.379   6.682  1.00 98.79           C  
ATOM   3279  CB  ILE A 224       1.946  -1.995   6.179  1.00 98.79           C  
ATOM   3280  HB  ILE A 224       2.482  -2.376   7.047  1.00 98.79           H  
ATOM   3281  O   ILE A 224      -0.876  -3.840   5.824  1.00 98.79           O  
ATOM   3282  CG1 ILE A 224       2.479  -0.586   5.849  1.00 98.79           C  
ATOM   3283 HG12 ILE A 224       2.002  -0.230   4.936  1.00 98.79           H  
ATOM   3284 HG13 ILE A 224       2.200   0.109   6.641  1.00 98.79           H  
ATOM   3285  CG2 ILE A 224       2.215  -2.923   4.982  1.00 98.79           C  
ATOM   3286 HG21 ILE A 224       1.656  -2.565   4.118  1.00 98.79           H  
ATOM   3287 HG22 ILE A 224       1.922  -3.948   5.210  1.00 98.79           H  
ATOM   3288 HG23 ILE A 224       3.275  -2.939   4.730  1.00 98.79           H  
ATOM   3289  CD1 ILE A 224       4.007  -0.523   5.700  1.00 98.79           C  
ATOM   3290 HD11 ILE A 224       4.330  -1.021   4.787  1.00 98.79           H  
ATOM   3291 HD12 ILE A 224       4.486  -0.985   6.563  1.00 98.79           H  
ATOM   3292 HD13 ILE A 224       4.323   0.518   5.642  1.00 98.79           H  
ATOM   3293  N   ARG A 225       0.169  -4.066   7.795  1.00 98.19           N  
ATOM   3294  H   ARG A 225       0.787  -3.630   8.464  1.00 98.19           H  
ATOM   3295  CA  ARG A 225      -0.270  -5.460   8.036  1.00 98.19           C  
ATOM   3296  HA  ARG A 225       0.056  -6.091   7.209  1.00 98.19           H  
ATOM   3297  C   ARG A 225      -1.784  -5.620   8.102  1.00 98.19           C  
ATOM   3298  CB  ARG A 225       0.331  -5.984   9.348  1.00 98.19           C  
ATOM   3299  HB2 ARG A 225      -0.121  -6.943   9.602  1.00 98.19           H  
ATOM   3300  HB3 ARG A 225       0.115  -5.273  10.145  1.00 98.19           H  
ATOM   3301  O   ARG A 225      -2.296  -6.694   7.808  1.00 98.19           O  
ATOM   3302  CG  ARG A 225       1.841  -6.175   9.223  1.00 98.19           C  
ATOM   3303  HG2 ARG A 225       2.248  -5.288   8.737  1.00 98.19           H  
ATOM   3304  HG3 ARG A 225       2.071  -6.999   8.548  1.00 98.19           H  
ATOM   3305  CD  ARG A 225       2.518  -6.365  10.587  1.00 98.19           C  
ATOM   3306  HD2 ARG A 225       2.217  -5.544  11.237  1.00 98.19           H  
ATOM   3307  HD3 ARG A 225       3.597  -6.321  10.445  1.00 98.19           H  
ATOM   3308  NE  ARG A 225       2.168  -7.664  11.188  1.00 98.19           N  
ATOM   3309  HE  ARG A 225       1.832  -8.360  10.538  1.00 98.19           H  
ATOM   3310  NH1 ARG A 225       2.711  -7.186  13.359  1.00 98.19           N  
ATOM   3311 HH11 ARG A 225       2.961  -6.252  13.065  1.00 98.19           H  
ATOM   3312 HH12 ARG A 225       2.641  -7.405  14.342  1.00 98.19           H  
ATOM   3313  NH2 ARG A 225       1.918  -9.199  12.865  1.00 98.19           N  
ATOM   3314 HH21 ARG A 225       1.923  -9.423  13.850  1.00 98.19           H  
ATOM   3315 HH22 ARG A 225       1.596  -9.910  12.224  1.00 98.19           H  
ATOM   3316  CZ  ARG A 225       2.260  -8.011  12.457  1.00 98.19           C  
ATOM   3317  N   THR A 226      -2.488  -4.575   8.526  1.00 97.90           N  
ATOM   3318  H   THR A 226      -1.989  -3.728   8.758  1.00 97.90           H  
ATOM   3319  CA  THR A 226      -3.955  -4.567   8.640  1.00 97.90           C  
ATOM   3320  HA  THR A 226      -4.317  -5.594   8.679  1.00 97.90           H  
ATOM   3321  C   THR A 226      -4.648  -3.932   7.446  1.00 97.90           C  
ATOM   3322  CB  THR A 226      -4.412  -3.873   9.930  1.00 97.90           C  
ATOM   3323  HB  THR A 226      -5.482  -3.670   9.881  1.00 97.90           H  
ATOM   3324  O   THR A 226      -5.868  -4.077   7.349  1.00 97.90           O  
ATOM   3325  CG2 THR A 226      -4.156  -4.770  11.135  1.00 97.90           C  
ATOM   3326 HG21 THR A 226      -4.214  -4.194  12.058  1.00 97.90           H  
ATOM   3327 HG22 THR A 226      -4.911  -5.557  11.163  1.00 97.90           H  
ATOM   3328 HG23 THR A 226      -3.182  -5.250  11.039  1.00 97.90           H  
ATOM   3329  OG1 THR A 226      -3.734  -2.654  10.126  1.00 97.90           O  
ATOM   3330  HG1 THR A 226      -2.856  -2.833  10.468  1.00 97.90           H  
ATOM   3331  N   VAL A 227      -3.892  -3.274   6.553  1.00 98.71           N  
ATOM   3332  H   VAL A 227      -2.891  -3.265   6.685  1.00 98.71           H  
ATOM   3333  CA  VAL A 227      -4.411  -2.468   5.437  1.00 98.71           C  
ATOM   3334  HA  VAL A 227      -3.591  -1.851   5.067  1.00 98.71           H  
ATOM   3335  C   VAL A 227      -5.477  -1.496   5.970  1.00 98.71           C  
ATOM   3336  CB  VAL A 227      -4.858  -3.377   4.270  1.00 98.71           C  
ATOM   3337  HB  VAL A 227      -5.725  -3.958   4.584  1.00 98.71           H  
ATOM   3338  O   VAL A 227      -6.623  -1.473   5.523  1.00 98.71           O  
ATOM   3339  CG1 VAL A 227      -5.203  -2.594   2.998  1.00 98.71           C  
ATOM   3340 HG11 VAL A 227      -4.339  -2.019   2.664  1.00 98.71           H  
ATOM   3341 HG12 VAL A 227      -6.036  -1.914   3.177  1.00 98.71           H  
ATOM   3342 HG13 VAL A 227      -5.504  -3.287   2.213  1.00 98.71           H  
ATOM   3343  CG2 VAL A 227      -3.773  -4.391   3.879  1.00 98.71           C  
ATOM   3344 HG21 VAL A 227      -2.873  -3.868   3.554  1.00 98.71           H  
ATOM   3345 HG22 VAL A 227      -3.521  -5.035   4.721  1.00 98.71           H  
ATOM   3346 HG23 VAL A 227      -4.139  -5.027   3.073  1.00 98.71           H  
ATOM   3347  N   LEU A 228      -5.123  -0.773   7.042  1.00 98.56           N  
ATOM   3348  H   LEU A 228      -4.163  -0.835   7.349  1.00 98.56           H  
ATOM   3349  CA  LEU A 228      -6.110  -0.199   7.962  1.00 98.56           C  
ATOM   3350  HA  LEU A 228      -6.761  -1.014   8.278  1.00 98.56           H  
ATOM   3351  C   LEU A 228      -7.004   0.863   7.313  1.00 98.56           C  
ATOM   3352  CB  LEU A 228      -5.397   0.383   9.195  1.00 98.56           C  
ATOM   3353  HB2 LEU A 228      -4.603  -0.289   9.520  1.00 98.56           H  
ATOM   3354  HB3 LEU A 228      -4.936   1.328   8.910  1.00 98.56           H  
ATOM   3355  O   LEU A 228      -8.222   0.816   7.476  1.00 98.56           O  
ATOM   3356  CG  LEU A 228      -6.368   0.617  10.370  1.00 98.56           C  
ATOM   3357  HG  LEU A 228      -7.278   1.101  10.017  1.00 98.56           H  
ATOM   3358  CD1 LEU A 228      -6.741  -0.694  11.066  1.00 98.56           C  
ATOM   3359 HD11 LEU A 228      -7.296  -1.336  10.382  1.00 98.56           H  
ATOM   3360 HD12 LEU A 228      -5.842  -1.212  11.399  1.00 98.56           H  
ATOM   3361 HD13 LEU A 228      -7.374  -0.486  11.928  1.00 98.56           H  
ATOM   3362  CD2 LEU A 228      -5.732   1.530  11.408  1.00 98.56           C  
ATOM   3363 HD21 LEU A 228      -4.787   1.106  11.750  1.00 98.56           H  
ATOM   3364 HD22 LEU A 228      -5.575   2.509  10.956  1.00 98.56           H  
ATOM   3365 HD23 LEU A 228      -6.408   1.646  12.255  1.00 98.56           H  
ATOM   3366  N   ALA A 229      -6.424   1.807   6.567  1.00 98.94           N  
ATOM   3367  H   ALA A 229      -5.417   1.825   6.486  1.00 98.94           H  
ATOM   3368  CA  ALA A 229      -7.200   2.859   5.912  1.00 98.94           C  
ATOM   3369  HA  ALA A 229      -7.796   3.368   6.669  1.00 98.94           H  
ATOM   3370  C   ALA A 229      -8.185   2.287   4.875  1.00 98.94           C  
ATOM   3371  CB  ALA A 229      -6.226   3.872   5.297  1.00 98.94           C  
ATOM   3372  HB1 ALA A 229      -6.783   4.697   4.854  1.00 98.94           H  
ATOM   3373  HB2 ALA A 229      -5.617   3.397   4.527  1.00 98.94           H  
ATOM   3374  HB3 ALA A 229      -5.575   4.276   6.072  1.00 98.94           H  
ATOM   3375  O   ALA A 229      -9.339   2.712   4.807  1.00 98.94           O  
ATOM   3376  N   GLY A 230      -7.751   1.278   4.113  1.00 98.90           N  
ATOM   3377  H   GLY A 230      -6.813   0.938   4.271  1.00 98.90           H  
ATOM   3378  CA  GLY A 230      -8.587   0.556   3.157  1.00 98.90           C  
ATOM   3379  HA2 GLY A 230      -7.955  -0.109   2.568  1.00 98.90           H  
ATOM   3380  HA3 GLY A 230      -9.076   1.265   2.488  1.00 98.90           H  
ATOM   3381  C   GLY A 230      -9.660  -0.291   3.839  1.00 98.90           C  
ATOM   3382  O   GLY A 230     -10.773  -0.373   3.331  1.00 98.90           O  
ATOM   3383  N   TYR A 231      -9.363  -0.866   5.008  1.00 98.80           N  
ATOM   3384  H   TYR A 231      -8.413  -0.808   5.346  1.00 98.80           H  
ATOM   3385  CA  TYR A 231     -10.332  -1.607   5.817  1.00 98.80           C  
ATOM   3386  HA  TYR A 231     -10.797  -2.372   5.195  1.00 98.80           H  
ATOM   3387  C   TYR A 231     -11.452  -0.702   6.338  1.00 98.80           C  
ATOM   3388  CB  TYR A 231      -9.614  -2.299   6.981  1.00 98.80           C  
ATOM   3389  HB2 TYR A 231      -8.812  -2.927   6.592  1.00 98.80           H  
ATOM   3390  HB3 TYR A 231      -9.151  -1.547   7.621  1.00 98.80           H  
ATOM   3391  O   TYR A 231     -12.623  -1.032   6.193  1.00 98.80           O  
ATOM   3392  CG  TYR A 231     -10.529  -3.162   7.822  1.00 98.80           C  
ATOM   3393  CD1 TYR A 231     -10.874  -2.772   9.131  1.00 98.80           C  
ATOM   3394  HD1 TYR A 231     -10.503  -1.841   9.534  1.00 98.80           H  
ATOM   3395  CD2 TYR A 231     -11.058  -4.347   7.280  1.00 98.80           C  
ATOM   3396  HD2 TYR A 231     -10.843  -4.616   6.256  1.00 98.80           H  
ATOM   3397  CE1 TYR A 231     -11.723  -3.586   9.906  1.00 98.80           C  
ATOM   3398  HE1 TYR A 231     -11.992  -3.289  10.909  1.00 98.80           H  
ATOM   3399  CE2 TYR A 231     -11.901  -5.166   8.050  1.00 98.80           C  
ATOM   3400  HE2 TYR A 231     -12.317  -6.073   7.637  1.00 98.80           H  
ATOM   3401  OH  TYR A 231     -13.048  -5.578  10.108  1.00 98.80           O  
ATOM   3402  HH  TYR A 231     -13.290  -5.180  10.948  1.00 98.80           H  
ATOM   3403  CZ  TYR A 231     -12.240  -4.784   9.363  1.00 98.80           C  
ATOM   3404  N   ILE A 232     -11.118   0.477   6.871  1.00 98.66           N  
ATOM   3405  H   ILE A 232     -10.138   0.696   6.977  1.00 98.66           H  
ATOM   3406  CA  ILE A 232     -12.123   1.467   7.299  1.00 98.66           C  
ATOM   3407  HA  ILE A 232     -12.781   1.013   8.040  1.00 98.66           H  
ATOM   3408  C   ILE A 232     -12.998   1.884   6.111  1.00 98.66           C  
ATOM   3409  CB  ILE A 232     -11.426   2.686   7.937  1.00 98.66           C  
ATOM   3410  HB  ILE A 232     -10.657   3.023   7.241  1.00 98.66           H  
ATOM   3411  O   ILE A 232     -14.222   1.919   6.225  1.00 98.66           O  
ATOM   3412  CG1 ILE A 232     -10.746   2.305   9.267  1.00 98.66           C  
ATOM   3413 HG12 ILE A 232     -11.508   2.261  10.045  1.00 98.66           H  
ATOM   3414 HG13 ILE A 232     -10.287   1.320   9.184  1.00 98.66           H  
ATOM   3415  CG2 ILE A 232     -12.422   3.834   8.197  1.00 98.66           C  
ATOM   3416 HG21 ILE A 232     -13.244   3.485   8.821  1.00 98.66           H  
ATOM   3417 HG22 ILE A 232     -12.831   4.215   7.261  1.00 98.66           H  
ATOM   3418 HG23 ILE A 232     -11.931   4.665   8.703  1.00 98.66           H  
ATOM   3419  CD1 ILE A 232      -9.648   3.280   9.705  1.00 98.66           C  
ATOM   3420 HD11 ILE A 232      -8.846   3.280   8.966  1.00 98.66           H  
ATOM   3421 HD12 ILE A 232     -10.042   4.290   9.820  1.00 98.66           H  
ATOM   3422 HD13 ILE A 232      -9.237   2.953  10.660  1.00 98.66           H  
ATOM   3423  N   GLY A 233     -12.384   2.146   4.951  1.00 98.88           N  
ATOM   3424  H   GLY A 233     -11.374   2.121   4.921  1.00 98.88           H  
ATOM   3425  CA  GLY A 233     -13.120   2.421   3.718  1.00 98.88           C  
ATOM   3426  HA2 GLY A 233     -13.705   3.332   3.843  1.00 98.88           H  
ATOM   3427  HA3 GLY A 233     -12.406   2.557   2.905  1.00 98.88           H  
ATOM   3428  C   GLY A 233     -14.068   1.280   3.335  1.00 98.88           C  
ATOM   3429  O   GLY A 233     -15.232   1.531   3.040  1.00 98.88           O  
ATOM   3430  N   PHE A 234     -13.601   0.031   3.403  1.00 98.81           N  
ATOM   3431  H   PHE A 234     -12.634  -0.110   3.658  1.00 98.81           H  
ATOM   3432  CA  PHE A 234     -14.414  -1.156   3.137  1.00 98.81           C  
ATOM   3433  HA  PHE A 234     -14.792  -1.102   2.116  1.00 98.81           H  
ATOM   3434  C   PHE A 234     -15.637  -1.231   4.057  1.00 98.81           C  
ATOM   3435  CB  PHE A 234     -13.541  -2.415   3.262  1.00 98.81           C  
ATOM   3436  HB2 PHE A 234     -13.059  -2.438   4.239  1.00 98.81           H  
ATOM   3437  HB3 PHE A 234     -12.750  -2.363   2.513  1.00 98.81           H  
ATOM   3438  O   PHE A 234     -16.743  -1.403   3.559  1.00 98.81           O  
ATOM   3439  CG  PHE A 234     -14.300  -3.716   3.095  1.00 98.81           C  
ATOM   3440  CD1 PHE A 234     -14.969  -4.300   4.189  1.00 98.81           C  
ATOM   3441  HD1 PHE A 234     -14.942  -3.833   5.163  1.00 98.81           H  
ATOM   3442  CD2 PHE A 234     -14.348  -4.341   1.839  1.00 98.81           C  
ATOM   3443  HD2 PHE A 234     -13.835  -3.898   0.998  1.00 98.81           H  
ATOM   3444  CE1 PHE A 234     -15.715  -5.477   4.012  1.00 98.81           C  
ATOM   3445  HE1 PHE A 234     -16.276  -5.890   4.837  1.00 98.81           H  
ATOM   3446  CE2 PHE A 234     -15.056  -5.542   1.671  1.00 98.81           C  
ATOM   3447  HE2 PHE A 234     -15.085  -6.025   0.705  1.00 98.81           H  
ATOM   3448  CZ  PHE A 234     -15.757  -6.099   2.753  1.00 98.81           C  
ATOM   3449  HZ  PHE A 234     -16.341  -6.997   2.616  1.00 98.81           H  
ATOM   3450  N   LEU A 235     -15.467  -1.045   5.368  1.00 98.63           N  
ATOM   3451  H   LEU A 235     -14.529  -0.903   5.715  1.00 98.63           H  
ATOM   3452  CA  LEU A 235     -16.569  -1.113   6.333  1.00 98.63           C  
ATOM   3453  HA  LEU A 235     -17.035  -2.097   6.283  1.00 98.63           H  
ATOM   3454  C   LEU A 235     -17.676  -0.088   6.033  1.00 98.63           C  
ATOM   3455  CB  LEU A 235     -16.007  -0.884   7.743  1.00 98.63           C  
ATOM   3456  HB2 LEU A 235     -15.451   0.054   7.749  1.00 98.63           H  
ATOM   3457  HB3 LEU A 235     -16.851  -0.763   8.421  1.00 98.63           H  
ATOM   3458  O   LEU A 235     -18.858  -0.424   6.048  1.00 98.63           O  
ATOM   3459  CG  LEU A 235     -15.102  -2.002   8.291  1.00 98.63           C  
ATOM   3460  HG  LEU A 235     -14.246  -2.160   7.634  1.00 98.63           H  
ATOM   3461  CD1 LEU A 235     -14.592  -1.556   9.658  1.00 98.63           C  
ATOM   3462 HD11 LEU A 235     -13.952  -0.681   9.550  1.00 98.63           H  
ATOM   3463 HD12 LEU A 235     -15.449  -1.305  10.283  1.00 98.63           H  
ATOM   3464 HD13 LEU A 235     -14.034  -2.365  10.130  1.00 98.63           H  
ATOM   3465  CD2 LEU A 235     -15.825  -3.337   8.446  1.00 98.63           C  
ATOM   3466 HD21 LEU A 235     -15.170  -4.071   8.917  1.00 98.63           H  
ATOM   3467 HD22 LEU A 235     -16.725  -3.215   9.048  1.00 98.63           H  
ATOM   3468 HD23 LEU A 235     -16.107  -3.722   7.467  1.00 98.63           H  
ATOM   3469  N   ILE A 236     -17.306   1.148   5.693  1.00 98.50           N  
ATOM   3470  H   ILE A 236     -16.322   1.376   5.711  1.00 98.50           H  
ATOM   3471  CA  ILE A 236     -18.285   2.198   5.371  1.00 98.50           C  
ATOM   3472  HA  ILE A 236     -19.064   2.188   6.133  1.00 98.50           H  
ATOM   3473  C   ILE A 236     -18.970   1.937   4.016  1.00 98.50           C  
ATOM   3474  CB  ILE A 236     -17.609   3.588   5.398  1.00 98.50           C  
ATOM   3475  HB  ILE A 236     -16.826   3.604   4.640  1.00 98.50           H  
ATOM   3476  O   ILE A 236     -20.164   2.198   3.841  1.00 98.50           O  
ATOM   3477  CG1 ILE A 236     -16.964   3.911   6.766  1.00 98.50           C  
ATOM   3478 HG12 ILE A 236     -16.408   3.046   7.127  1.00 98.50           H  
ATOM   3479 HG13 ILE A 236     -17.742   4.127   7.498  1.00 98.50           H  
ATOM   3480  CG2 ILE A 236     -18.657   4.660   5.049  1.00 98.50           C  
ATOM   3481 HG21 ILE A 236     -19.560   4.508   5.640  1.00 98.50           H  
ATOM   3482 HG22 ILE A 236     -18.283   5.656   5.287  1.00 98.50           H  
ATOM   3483 HG23 ILE A 236     -18.925   4.618   3.994  1.00 98.50           H  
ATOM   3484  CD1 ILE A 236     -15.975   5.086   6.723  1.00 98.50           C  
ATOM   3485 HD11 ILE A 236     -15.195   4.888   5.987  1.00 98.50           H  
ATOM   3486 HD12 ILE A 236     -15.515   5.193   7.705  1.00 98.50           H  
ATOM   3487 HD13 ILE A 236     -16.481   6.019   6.477  1.00 98.50           H  
ATOM   3488  N   GLU A 237     -18.216   1.435   3.033  1.00 98.08           N  
ATOM   3489  H   GLU A 237     -17.245   1.238   3.230  1.00 98.08           H  
ATOM   3490  CA  GLU A 237     -18.718   1.153   1.681  1.00 98.08           C  
ATOM   3491  HA  GLU A 237     -19.277   2.017   1.321  1.00 98.08           H  
ATOM   3492  C   GLU A 237     -19.652  -0.064   1.656  1.00 98.08           C  
ATOM   3493  CB  GLU A 237     -17.527   0.903   0.732  1.00 98.08           C  
ATOM   3494  HB2 GLU A 237     -16.728   1.611   0.950  1.00 98.08           H  
ATOM   3495  HB3 GLU A 237     -17.118  -0.091   0.916  1.00 98.08           H  
ATOM   3496  O   GLU A 237     -20.721  -0.021   1.049  1.00 98.08           O  
ATOM   3497  CG  GLU A 237     -17.888   1.031  -0.754  1.00 98.08           C  
ATOM   3498  HG2 GLU A 237     -18.172   2.063  -0.958  1.00 98.08           H  
ATOM   3499  HG3 GLU A 237     -18.751   0.398  -0.960  1.00 98.08           H  
ATOM   3500  CD  GLU A 237     -16.734   0.629  -1.698  1.00 98.08           C  
ATOM   3501  OE1 GLU A 237     -16.997  -0.074  -2.694  1.00 98.08           O  
ATOM   3502  OE2 GLU A 237     -15.545   1.001  -1.511  1.00 98.08           O  
ATOM   3503  N   ARG A 238     -19.225  -1.159   2.294  1.00 97.91           N  
ATOM   3504  H   ARG A 238     -18.356  -1.084   2.802  1.00 97.91           H  
ATOM   3505  CA  ARG A 238     -19.793  -2.506   2.143  1.00 97.91           C  
ATOM   3506  HA  ARG A 238     -20.421  -2.545   1.252  1.00 97.91           H  
ATOM   3507  C   ARG A 238     -20.711  -2.910   3.282  1.00 97.91           C  
ATOM   3508  CB  ARG A 238     -18.654  -3.530   2.020  1.00 97.91           C  
ATOM   3509  HB2 ARG A 238     -19.090  -4.529   2.033  1.00 97.91           H  
ATOM   3510  HB3 ARG A 238     -18.012  -3.472   2.899  1.00 97.91           H  
ATOM   3511  O   ARG A 238     -21.714  -3.568   3.034  1.00 97.91           O  
ATOM   3512  CG  ARG A 238     -17.788  -3.367   0.760  1.00 97.91           C  
ATOM   3513  HG2 ARG A 238     -17.336  -2.376   0.742  1.00 97.91           H  
ATOM   3514  HG3 ARG A 238     -16.983  -4.101   0.799  1.00 97.91           H  
ATOM   3515  CD  ARG A 238     -18.568  -3.600  -0.533  1.00 97.91           C  
ATOM   3516  HD2 ARG A 238     -19.340  -2.834  -0.613  1.00 97.91           H  
ATOM   3517  HD3 ARG A 238     -17.890  -3.480  -1.378  1.00 97.91           H  
ATOM   3518  NE  ARG A 238     -19.152  -4.955  -0.555  1.00 97.91           N  
ATOM   3519  HE  ARG A 238     -18.743  -5.656   0.046  1.00 97.91           H  
ATOM   3520  NH1 ARG A 238     -21.156  -4.454  -1.547  1.00 97.91           N  
ATOM   3521 HH11 ARG A 238     -22.081  -4.755  -1.818  1.00 97.91           H  
ATOM   3522 HH12 ARG A 238     -20.879  -3.483  -1.590  1.00 97.91           H  
ATOM   3523  NH2 ARG A 238     -20.749  -6.530  -0.896  1.00 97.91           N  
ATOM   3524 HH21 ARG A 238     -20.201  -7.176  -0.346  1.00 97.91           H  
ATOM   3525 HH22 ARG A 238     -21.686  -6.823  -1.130  1.00 97.91           H  
ATOM   3526  CZ  ARG A 238     -20.340  -5.307  -0.997  1.00 97.91           C  
ATOM   3527  N   GLU A 239     -20.398  -2.486   4.502  1.00 97.55           N  
ATOM   3528  H   GLU A 239     -19.552  -1.950   4.632  1.00 97.55           H  
ATOM   3529  CA  GLU A 239     -21.190  -2.805   5.696  1.00 97.55           C  
ATOM   3530  HA  GLU A 239     -21.887  -3.608   5.457  1.00 97.55           H  
ATOM   3531  C   GLU A 239     -22.066  -1.630   6.150  1.00 97.55           C  
ATOM   3532  CB  GLU A 239     -20.288  -3.335   6.820  1.00 97.55           C  
ATOM   3533  HB2 GLU A 239     -19.583  -2.567   7.140  1.00 97.55           H  
ATOM   3534  HB3 GLU A 239     -20.924  -3.588   7.669  1.00 97.55           H  
ATOM   3535  O   GLU A 239     -22.787  -1.742   7.136  1.00 97.55           O  
ATOM   3536  CG  GLU A 239     -19.511  -4.590   6.393  1.00 97.55           C  
ATOM   3537  HG2 GLU A 239     -18.817  -4.328   5.595  1.00 97.55           H  
ATOM   3538  HG3 GLU A 239     -20.214  -5.328   6.007  1.00 97.55           H  
ATOM   3539  CD  GLU A 239     -18.726  -5.211   7.552  1.00 97.55           C  
ATOM   3540  OE1 GLU A 239     -17.665  -5.825   7.311  1.00 97.55           O  
ATOM   3541  OE2 GLU A 239     -19.140  -5.115   8.726  1.00 97.55           O  
ATOM   3542  N   ASN A 240     -22.041  -0.515   5.409  1.00 97.37           N  
ATOM   3543  H   ASN A 240     -21.392  -0.496   4.636  1.00 97.37           H  
ATOM   3544  CA  ASN A 240     -22.831   0.689   5.671  1.00 97.37           C  
ATOM   3545  HA  ASN A 240     -22.447   1.458   5.000  1.00 97.37           H  
ATOM   3546  C   ASN A 240     -22.633   1.267   7.087  1.00 97.37           C  
ATOM   3547  CB  ASN A 240     -24.295   0.421   5.278  1.00 97.37           C  
ATOM   3548  HB2 ASN A 240     -24.745  -0.245   6.015  1.00 97.37           H  
ATOM   3549  HB3 ASN A 240     -24.328  -0.075   4.308  1.00 97.37           H  
ATOM   3550  O   ASN A 240     -23.534   1.911   7.621  1.00 97.37           O  
ATOM   3551  CG  ASN A 240     -25.109   1.696   5.169  1.00 97.37           C  
ATOM   3552  ND2 ASN A 240     -26.113   1.851   6.000  1.00 97.37           N  
ATOM   3553 HD21 ASN A 240     -26.518   2.776   6.037  1.00 97.37           H  
ATOM   3554 HD22 ASN A 240     -26.118   1.254   6.815  1.00 97.37           H  
ATOM   3555  OD1 ASN A 240     -24.857   2.557   4.331  1.00 97.37           O  
ATOM   3556  N   MET A 241     -21.451   1.046   7.666  1.00 96.81           N  
ATOM   3557  H   MET A 241     -20.771   0.485   7.173  1.00 96.81           H  
ATOM   3558  CA  MET A 241     -21.054   1.645   8.937  1.00 96.81           C  
ATOM   3559  HA  MET A 241     -21.841   1.477   9.673  1.00 96.81           H  
ATOM   3560  C   MET A 241     -20.858   3.152   8.791  1.00 96.81           C  
ATOM   3561  CB  MET A 241     -19.755   1.000   9.438  1.00 96.81           C  
ATOM   3562  HB2 MET A 241     -19.009   1.009   8.644  1.00 96.81           H  
ATOM   3563  HB3 MET A 241     -19.365   1.579  10.275  1.00 96.81           H  
ATOM   3564  O   MET A 241     -20.378   3.620   7.755  1.00 96.81           O  
ATOM   3565  CG  MET A 241     -19.986  -0.434   9.909  1.00 96.81           C  
ATOM   3566  HG2 MET A 241     -20.770  -0.430  10.665  1.00 96.81           H  
ATOM   3567  HG3 MET A 241     -20.329  -1.032   9.064  1.00 96.81           H  
ATOM   3568  SD  MET A 241     -18.509  -1.215  10.614  1.00 96.81           S  
ATOM   3569  CE  MET A 241     -19.215  -2.850  10.923  1.00 96.81           C  
ATOM   3570  HE1 MET A 241     -19.749  -3.184  10.034  1.00 96.81           H  
ATOM   3571  HE2 MET A 241     -19.918  -2.792  11.754  1.00 96.81           H  
ATOM   3572  HE3 MET A 241     -18.421  -3.560  11.157  1.00 96.81           H  
ATOM   3573  N   ASP A 242     -21.167   3.910   9.837  1.00 95.15           N  
ATOM   3574  H   ASP A 242     -21.589   3.471  10.642  1.00 95.15           H  
ATOM   3575  CA  ASP A 242     -20.738   5.307   9.930  1.00 95.15           C  
ATOM   3576  HA  ASP A 242     -20.824   5.750   8.938  1.00 95.15           H  
ATOM   3577  C   ASP A 242     -19.248   5.432  10.317  1.00 95.15           C  
ATOM   3578  CB  ASP A 242     -21.703   6.111  10.823  1.00 95.15           C  
ATOM   3579  HB2 ASP A 242     -22.720   5.945  10.467  1.00 95.15           H  
ATOM   3580  HB3 ASP A 242     -21.487   7.171  10.688  1.00 95.15           H  
ATOM   3581  O   ASP A 242     -18.554   4.448  10.607  1.00 95.15           O  
ATOM   3582  CG  ASP A 242     -21.640   5.805  12.325  1.00 95.15           C  
ATOM   3583  OD1 ASP A 242     -20.540   5.479  12.829  1.00 95.15           O  
ATOM   3584  OD2 ASP A 242     -22.660   6.016  13.010  1.00 95.15           O  
ATOM   3585  N   ALA A 243     -18.727   6.663  10.310  1.00 95.24           N  
ATOM   3586  H   ALA A 243     -19.314   7.422   9.993  1.00 95.24           H  
ATOM   3587  CA  ALA A 243     -17.347   6.953  10.708  1.00 95.24           C  
ATOM   3588  HA  ALA A 243     -16.669   6.507   9.979  1.00 95.24           H  
ATOM   3589  C   ALA A 243     -16.979   6.394  12.098  1.00 95.24           C  
ATOM   3590  CB  ALA A 243     -17.168   8.477  10.699  1.00 95.24           C  
ATOM   3591  HB1 ALA A 243     -17.874   8.939  11.390  1.00 95.24           H  
ATOM   3592  HB2 ALA A 243     -17.350   8.871   9.699  1.00 95.24           H  
ATOM   3593  HB3 ALA A 243     -16.156   8.740  11.005  1.00 95.24           H  
ATOM   3594  O   ALA A 243     -15.850   5.949  12.317  1.00 95.24           O  
ATOM   3595  N   SER A 244     -17.922   6.425  13.037  1.00 94.24           N  
ATOM   3596  H   SER A 244     -18.875   6.568  12.735  1.00 94.24           H  
ATOM   3597  CA  SER A 244     -17.738   6.042  14.432  1.00 94.24           C  
ATOM   3598  HA  SER A 244     -16.775   6.432  14.761  1.00 94.24           H  
ATOM   3599  C   SER A 244     -17.690   4.516  14.592  1.00 94.24           C  
ATOM   3600  CB  SER A 244     -18.841   6.734  15.257  1.00 94.24           C  
ATOM   3601  HB2 SER A 244     -19.587   7.174  14.595  1.00 94.24           H  
ATOM   3602  HB3 SER A 244     -18.384   7.551  15.814  1.00 94.24           H  
ATOM   3603  O   SER A 244     -16.761   3.972  15.199  1.00 94.24           O  
ATOM   3604  OG  SER A 244     -19.515   5.870  16.148  1.00 94.24           O  
ATOM   3605  HG  SER A 244     -20.236   5.509  15.628  1.00 94.24           H  
ATOM   3606  N   GLU A 245     -18.635   3.811  13.973  1.00 95.38           N  
ATOM   3607  H   GLU A 245     -19.348   4.325  13.475  1.00 95.38           H  
ATOM   3608  CA  GLU A 245     -18.714   2.352  13.939  1.00 95.38           C  
ATOM   3609  HA  GLU A 245     -18.750   1.959  14.955  1.00 95.38           H  
ATOM   3610  C   GLU A 245     -17.487   1.753  13.242  1.00 95.38           C  
ATOM   3611  CB  GLU A 245     -19.993   1.943  13.200  1.00 95.38           C  
ATOM   3612  HB2 GLU A 245     -20.000   2.451  12.235  1.00 95.38           H  
ATOM   3613  HB3 GLU A 245     -19.977   0.867  13.029  1.00 95.38           H  
ATOM   3614  O   GLU A 245     -16.818   0.871  13.796  1.00 95.38           O  
ATOM   3615  CG  GLU A 245     -21.273   2.298  13.972  1.00 95.38           C  
ATOM   3616  HG2 GLU A 245     -21.288   1.715  14.892  1.00 95.38           H  
ATOM   3617  HG3 GLU A 245     -21.265   3.351  14.253  1.00 95.38           H  
ATOM   3618  CD  GLU A 245     -22.534   2.007  13.144  1.00 95.38           C  
ATOM   3619  OE1 GLU A 245     -23.507   1.508  13.757  1.00 95.38           O  
ATOM   3620  OE2 GLU A 245     -22.494   2.228  11.909  1.00 95.38           O  
ATOM   3621  N   ALA A 246     -17.122   2.294  12.074  1.00 96.80           N  
ATOM   3622  H   ALA A 246     -17.707   3.012  11.672  1.00 96.80           H  
ATOM   3623  CA  ALA A 246     -15.951   1.847  11.328  1.00 96.80           C  
ATOM   3624  HA  ALA A 246     -16.043   0.773  11.166  1.00 96.80           H  
ATOM   3625  C   ALA A 246     -14.648   2.096  12.107  1.00 96.80           C  
ATOM   3626  CB  ALA A 246     -15.943   2.540   9.964  1.00 96.80           C  
ATOM   3627  HB1 ALA A 246     -15.125   2.151   9.358  1.00 96.80           H  
ATOM   3628  HB2 ALA A 246     -16.884   2.341   9.451  1.00 96.80           H  
ATOM   3629  HB3 ALA A 246     -15.831   3.617  10.088  1.00 96.80           H  
ATOM   3630  O   ALA A 246     -13.751   1.246  12.108  1.00 96.80           O  
ATOM   3631  N   ALA A 247     -14.543   3.224  12.821  1.00 95.20           N  
ATOM   3632  H   ALA A 247     -15.294   3.898  12.776  1.00 95.20           H  
ATOM   3633  CA  ALA A 247     -13.400   3.506  13.683  1.00 95.20           C  
ATOM   3634  HA  ALA A 247     -12.496   3.401  13.083  1.00 95.20           H  
ATOM   3635  C   ALA A 247     -13.286   2.508  14.847  1.00 95.20           C  
ATOM   3636  CB  ALA A 247     -13.487   4.952  14.186  1.00 95.20           C  
ATOM   3637  HB1 ALA A 247     -12.644   5.165  14.844  1.00 95.20           H  
ATOM   3638  HB2 ALA A 247     -13.458   5.638  13.340  1.00 95.20           H  
ATOM   3639  HB3 ALA A 247     -14.416   5.105  14.736  1.00 95.20           H  
ATOM   3640  O   ALA A 247     -12.184   2.034  15.137  1.00 95.20           O  
ATOM   3641  N   MET A 248     -14.402   2.138  15.485  1.00 94.05           N  
ATOM   3642  H   MET A 248     -15.279   2.557  15.210  1.00 94.05           H  
ATOM   3643  CA  MET A 248     -14.402   1.130  16.553  1.00 94.05           C  
ATOM   3644  HA  MET A 248     -13.712   1.458  17.330  1.00 94.05           H  
ATOM   3645  C   MET A 248     -13.915  -0.227  16.037  1.00 94.05           C  
ATOM   3646  CB  MET A 248     -15.808   0.980  17.161  1.00 94.05           C  
ATOM   3647  HB2 MET A 248     -16.231   1.954  17.409  1.00 94.05           H  
ATOM   3648  HB3 MET A 248     -16.477   0.522  16.433  1.00 94.05           H  
ATOM   3649  O   MET A 248     -13.007  -0.831  16.614  1.00 94.05           O  
ATOM   3650  CG  MET A 248     -15.793   0.112  18.426  1.00 94.05           C  
ATOM   3651  HG2 MET A 248     -15.474  -0.895  18.156  1.00 94.05           H  
ATOM   3652  HG3 MET A 248     -16.815   0.043  18.798  1.00 94.05           H  
ATOM   3653  SD  MET A 248     -14.735   0.706  19.781  1.00 94.05           S  
ATOM   3654  CE  MET A 248     -15.016  -0.610  20.989  1.00 94.05           C  
ATOM   3655  HE1 MET A 248     -14.687  -1.563  20.575  1.00 94.05           H  
ATOM   3656  HE2 MET A 248     -14.450  -0.397  21.896  1.00 94.05           H  
ATOM   3657  HE3 MET A 248     -16.078  -0.666  21.229  1.00 94.05           H  
ATOM   3658  N   ALA A 249     -14.477  -0.688  14.920  1.00 95.18           N  
ATOM   3659  H   ALA A 249     -15.215  -0.150  14.490  1.00 95.18           H  
ATOM   3660  CA  ALA A 249     -14.102  -1.959  14.310  1.00 95.18           C  
ATOM   3661  HA  ALA A 249     -14.243  -2.759  15.037  1.00 95.18           H  
ATOM   3662  C   ALA A 249     -12.625  -1.980  13.873  1.00 95.18           C  
ATOM   3663  CB  ALA A 249     -15.051  -2.196  13.135  1.00 95.18           C  
ATOM   3664  HB1 ALA A 249     -14.993  -1.351  12.449  1.00 95.18           H  
ATOM   3665  HB2 ALA A 249     -16.076  -2.279  13.494  1.00 95.18           H  
ATOM   3666  HB3 ALA A 249     -14.782  -3.114  12.611  1.00 95.18           H  
ATOM   3667  O   ALA A 249     -11.928  -2.981  14.058  1.00 95.18           O  
ATOM   3668  N   ALA A 250     -12.109  -0.866  13.349  1.00 95.64           N  
ATOM   3669  H   ALA A 250     -12.727  -0.091  13.157  1.00 95.64           H  
ATOM   3670  CA  ALA A 250     -10.708  -0.751  12.959  1.00 95.64           C  
ATOM   3671  HA  ALA A 250     -10.451  -1.610  12.340  1.00 95.64           H  
ATOM   3672  C   ALA A 250      -9.742  -0.752  14.157  1.00 95.64           C  
ATOM   3673  CB  ALA A 250     -10.562   0.500  12.099  1.00 95.64           C  
ATOM   3674  HB1 ALA A 250      -9.526   0.627  11.786  1.00 95.64           H  
ATOM   3675  HB2 ALA A 250     -10.890   1.381  12.651  1.00 95.64           H  
ATOM   3676  HB3 ALA A 250     -11.193   0.378  11.219  1.00 95.64           H  
ATOM   3677  O   ALA A 250      -8.661  -1.334  14.064  1.00 95.64           O  
ATOM   3678  N   LEU A 251     -10.119  -0.170  15.299  1.00 92.75           N  
ATOM   3679  H   LEU A 251     -11.004   0.314  15.323  1.00 92.75           H  
ATOM   3680  CA  LEU A 251      -9.325  -0.259  16.533  1.00 92.75           C  
ATOM   3681  HA  LEU A 251      -8.306   0.074  16.335  1.00 92.75           H  
ATOM   3682  C   LEU A 251      -9.238  -1.685  17.068  1.00 92.75           C  
ATOM   3683  CB  LEU A 251      -9.963   0.614  17.610  1.00 92.75           C  
ATOM   3684  HB2 LEU A 251     -11.036   0.420  17.620  1.00 92.75           H  
ATOM   3685  HB3 LEU A 251      -9.575   0.326  18.587  1.00 92.75           H  
ATOM   3686  O   LEU A 251      -8.163  -2.115  17.497  1.00 92.75           O  
ATOM   3687  CG  LEU A 251      -9.710   2.107  17.410  1.00 92.75           C  
ATOM   3688  HG  LEU A 251      -9.841   2.387  16.365  1.00 92.75           H  
ATOM   3689  CD1 LEU A 251     -10.756   2.817  18.252  1.00 92.75           C  
ATOM   3690 HD11 LEU A 251     -10.773   2.377  19.248  1.00 92.75           H  
ATOM   3691 HD12 LEU A 251     -10.565   3.889  18.297  1.00 92.75           H  
ATOM   3692 HD13 LEU A 251     -11.736   2.674  17.794  1.00 92.75           H  
ATOM   3693  CD2 LEU A 251      -8.295   2.492  17.852  1.00 92.75           C  
ATOM   3694 HD21 LEU A 251      -7.562   1.950  17.254  1.00 92.75           H  
ATOM   3695 HD22 LEU A 251      -8.149   3.560  17.691  1.00 92.75           H  
ATOM   3696 HD23 LEU A 251      -8.159   2.264  18.909  1.00 92.75           H  
ATOM   3697  N   ILE A 252     -10.350  -2.423  17.019  1.00 93.09           N  
ATOM   3698  H   ILE A 252     -11.204  -1.990  16.698  1.00 93.09           H  
ATOM   3699  CA  ILE A 252     -10.367  -3.844  17.373  1.00 93.09           C  
ATOM   3700  HA  ILE A 252      -9.988  -3.960  18.388  1.00 93.09           H  
ATOM   3701  C   ILE A 252      -9.398  -4.588  16.449  1.00 93.09           C  
ATOM   3702  CB  ILE A 252     -11.804  -4.408  17.342  1.00 93.09           C  
ATOM   3703  HB  ILE A 252     -12.247  -4.193  16.369  1.00 93.09           H  
ATOM   3704  O   ILE A 252      -8.444  -5.184  16.944  1.00 93.09           O  
ATOM   3705  CG1 ILE A 252     -12.661  -3.736  18.443  1.00 93.09           C  
ATOM   3706 HG12 ILE A 252     -12.334  -4.087  19.422  1.00 93.09           H  
ATOM   3707 HG13 ILE A 252     -12.517  -2.656  18.418  1.00 93.09           H  
ATOM   3708  CG2 ILE A 252     -11.784  -5.935  17.540  1.00 93.09           C  
ATOM   3709 HG21 ILE A 252     -11.240  -6.430  16.735  1.00 93.09           H  
ATOM   3710 HG22 ILE A 252     -11.312  -6.192  18.489  1.00 93.09           H  
ATOM   3711 HG23 ILE A 252     -12.796  -6.339  17.526  1.00 93.09           H  
ATOM   3712  CD1 ILE A 252     -14.166  -3.991  18.297  1.00 93.09           C  
ATOM   3713 HD11 ILE A 252     -14.703  -3.419  19.053  1.00 93.09           H  
ATOM   3714 HD12 ILE A 252     -14.502  -3.671  17.311  1.00 93.09           H  
ATOM   3715 HD13 ILE A 252     -14.394  -5.048  18.436  1.00 93.09           H  
ATOM   3716  N   ARG A 253      -9.521  -4.429  15.122  1.00 93.51           N  
ATOM   3717  H   ARG A 253     -10.324  -3.921  14.782  1.00 93.51           H  
ATOM   3718  CA  ARG A 253      -8.601  -5.047  14.146  1.00 93.51           C  
ATOM   3719  HA  ARG A 253      -8.693  -6.130  14.236  1.00 93.51           H  
ATOM   3720  C   ARG A 253      -7.131  -4.713  14.416  1.00 93.51           C  
ATOM   3721  CB  ARG A 253      -8.999  -4.625  12.720  1.00 93.51           C  
ATOM   3722  HB2 ARG A 253      -8.941  -3.541  12.625  1.00 93.51           H  
ATOM   3723  HB3 ARG A 253     -10.029  -4.933  12.537  1.00 93.51           H  
ATOM   3724  O   ARG A 253      -6.270  -5.588  14.332  1.00 93.51           O  
ATOM   3725  CG  ARG A 253      -8.086  -5.268  11.661  1.00 93.51           C  
ATOM   3726  HG2 ARG A 253      -7.060  -4.924  11.794  1.00 93.51           H  
ATOM   3727  HG3 ARG A 253      -8.112  -6.349  11.791  1.00 93.51           H  
ATOM   3728  CD  ARG A 253      -8.524  -4.899  10.238  1.00 93.51           C  
ATOM   3729  HD2 ARG A 253      -8.306  -3.847  10.056  1.00 93.51           H  
ATOM   3730  HD3 ARG A 253      -9.602  -5.036  10.160  1.00 93.51           H  
ATOM   3731  NE  ARG A 253      -7.871  -5.731   9.202  1.00 93.51           N  
ATOM   3732  HE  ARG A 253      -7.260  -5.261   8.549  1.00 93.51           H  
ATOM   3733  NH1 ARG A 253      -9.145  -7.600   9.601  1.00 93.51           N  
ATOM   3734 HH11 ARG A 253      -9.539  -8.481   9.303  1.00 93.51           H  
ATOM   3735 HH12 ARG A 253      -9.645  -7.140  10.347  1.00 93.51           H  
ATOM   3736  NH2 ARG A 253      -7.762  -7.632   7.902  1.00 93.51           N  
ATOM   3737 HH21 ARG A 253      -7.131  -7.192   7.248  1.00 93.51           H  
ATOM   3738 HH22 ARG A 253      -8.278  -8.469   7.671  1.00 93.51           H  
ATOM   3739  CZ  ARG A 253      -8.246  -6.970   8.908  1.00 93.51           C  
ATOM   3740  N   LEU A 254      -6.831  -3.451  14.726  1.00 92.53           N  
ATOM   3741  H   LEU A 254      -7.581  -2.774  14.726  1.00 92.53           H  
ATOM   3742  CA  LEU A 254      -5.465  -2.992  14.971  1.00 92.53           C  
ATOM   3743  HA  LEU A 254      -4.850  -3.316  14.131  1.00 92.53           H  
ATOM   3744  C   LEU A 254      -4.870  -3.623  16.241  1.00 92.53           C  
ATOM   3745  CB  LEU A 254      -5.469  -1.451  15.023  1.00 92.53           C  
ATOM   3746  HB2 LEU A 254      -5.955  -1.072  14.124  1.00 92.53           H  
ATOM   3747  HB3 LEU A 254      -6.064  -1.136  15.881  1.00 92.53           H  
ATOM   3748  O   LEU A 254      -3.663  -3.851  16.305  1.00 92.53           O  
ATOM   3749  CG  LEU A 254      -4.076  -0.802  15.126  1.00 92.53           C  
ATOM   3750  HG  LEU A 254      -3.588  -1.150  16.036  1.00 92.53           H  
ATOM   3751  CD1 LEU A 254      -3.185  -1.127  13.922  1.00 92.53           C  
ATOM   3752 HD11 LEU A 254      -2.265  -0.545  13.977  1.00 92.53           H  
ATOM   3753 HD12 LEU A 254      -2.932  -2.187  13.918  1.00 92.53           H  
ATOM   3754 HD13 LEU A 254      -3.704  -0.877  12.997  1.00 92.53           H  
ATOM   3755  CD2 LEU A 254      -4.203   0.719  15.220  1.00 92.53           C  
ATOM   3756 HD21 LEU A 254      -3.219   1.165  15.363  1.00 92.53           H  
ATOM   3757 HD22 LEU A 254      -4.836   0.982  16.067  1.00 92.53           H  
ATOM   3758 HD23 LEU A 254      -4.649   1.113  14.307  1.00 92.53           H  
ATOM   3759  N   THR A 255      -5.692  -3.924  17.248  1.00 91.09           N  
ATOM   3760  H   THR A 255      -6.683  -3.778  17.116  1.00 91.09           H  
ATOM   3761  CA  THR A 255      -5.229  -4.405  18.558  1.00 91.09           C  
ATOM   3762  HA  THR A 255      -4.177  -4.141  18.670  1.00 91.09           H  
ATOM   3763  C   THR A 255      -5.298  -5.918  18.732  1.00 91.09           C  
ATOM   3764  CB  THR A 255      -5.966  -3.713  19.711  1.00 91.09           C  
ATOM   3765  HB  THR A 255      -5.658  -4.174  20.649  1.00 91.09           H  
ATOM   3766  O   THR A 255      -4.425  -6.471  19.403  1.00 91.09           O  
ATOM   3767  CG2 THR A 255      -5.627  -2.229  19.771  1.00 91.09           C  
ATOM   3768 HG21 THR A 255      -4.550  -2.091  19.875  1.00 91.09           H  
ATOM   3769 HG22 THR A 255      -5.969  -1.741  18.858  1.00 91.09           H  
ATOM   3770 HG23 THR A 255      -6.129  -1.776  20.626  1.00 91.09           H  
ATOM   3771  OG1 THR A 255      -7.360  -3.822  19.590  1.00 91.09           O  
ATOM   3772  HG1 THR A 255      -7.650  -3.276  18.855  1.00 91.09           H  
ATOM   3773  N   GLU A 256      -6.259  -6.589  18.100  1.00 87.13           N  
ATOM   3774  H   GLU A 256      -6.950  -6.055  17.593  1.00 87.13           H  
ATOM   3775  CA  GLU A 256      -6.596  -7.995  18.341  1.00 87.13           C  
ATOM   3776  HA  GLU A 256      -6.888  -8.115  19.385  1.00 87.13           H  
ATOM   3777  C   GLU A 256      -5.418  -8.946  18.089  1.00 87.13           C  
ATOM   3778  CB  GLU A 256      -7.815  -8.336  17.472  1.00 87.13           C  
ATOM   3779  HB2 GLU A 256      -7.545  -8.219  16.422  1.00 87.13           H  
ATOM   3780  HB3 GLU A 256      -8.611  -7.632  17.714  1.00 87.13           H  
ATOM   3781  O   GLU A 256      -5.071  -9.746  18.957  1.00 87.13           O  
ATOM   3782  CG  GLU A 256      -8.356  -9.750  17.708  1.00 87.13           C  
ATOM   3783  HG2 GLU A 256      -8.558  -9.870  18.772  1.00 87.13           H  
ATOM   3784  HG3 GLU A 256      -7.594 -10.474  17.421  1.00 87.13           H  
ATOM   3785  CD  GLU A 256      -9.638 -10.029  16.907  1.00 87.13           C  
ATOM   3786  OE1 GLU A 256     -10.263 -11.069  17.202  1.00 87.13           O  
ATOM   3787  OE2 GLU A 256      -9.961  -9.220  16.006  1.00 87.13           O  
ATOM   3788  N   LYS A 257      -4.738  -8.826  16.939  1.00 79.46           N  
ATOM   3789  H   LYS A 257      -5.096  -8.169  16.260  1.00 79.46           H  
ATOM   3790  CA  LYS A 257      -3.661  -9.764  16.567  1.00 79.46           C  
ATOM   3791  HA  LYS A 257      -3.881 -10.723  17.035  1.00 79.46           H  
ATOM   3792  C   LYS A 257      -2.271  -9.409  17.101  1.00 79.46           C  
ATOM   3793  CB  LYS A 257      -3.648  -9.992  15.046  1.00 79.46           C  
ATOM   3794  HB2 LYS A 257      -2.712 -10.481  14.776  1.00 79.46           H  
ATOM   3795  HB3 LYS A 257      -3.708  -9.040  14.519  1.00 79.46           H  
ATOM   3796  O   LYS A 257      -1.438 -10.303  17.235  1.00 79.46           O  
ATOM   3797  CG  LYS A 257      -4.803 -10.911  14.616  1.00 79.46           C  
ATOM   3798  HG2 LYS A 257      -4.789 -11.808  15.236  1.00 79.46           H  
ATOM   3799  HG3 LYS A 257      -5.755 -10.400  14.764  1.00 79.46           H  
ATOM   3800  CD  LYS A 257      -4.673 -11.335  13.148  1.00 79.46           C  
ATOM   3801  HD2 LYS A 257      -4.826 -10.451  12.529  1.00 79.46           H  
ATOM   3802  HD3 LYS A 257      -3.684 -11.760  12.976  1.00 79.46           H  
ATOM   3803  CE  LYS A 257      -5.747 -12.370  12.802  1.00 79.46           C  
ATOM   3804  HE2 LYS A 257      -5.791 -13.118  13.594  1.00 79.46           H  
ATOM   3805  HE3 LYS A 257      -6.723 -11.883  12.788  1.00 79.46           H  
ATOM   3806  NZ  LYS A 257      -5.524 -13.058  11.508  1.00 79.46           N  
ATOM   3807  HZ1 LYS A 257      -5.540 -12.447  10.704  1.00 79.46           H  
ATOM   3808  HZ2 LYS A 257      -4.713 -13.658  11.494  1.00 79.46           H  
ATOM   3809  HZ3 LYS A 257      -6.333 -13.644  11.360  1.00 79.46           H  
ATOM   3810  N   PHE A 258      -1.961  -8.135  17.357  1.00 81.36           N  
ATOM   3811  H   PHE A 258      -2.679  -7.440  17.214  1.00 81.36           H  
ATOM   3812  CA  PHE A 258      -0.596  -7.727  17.748  1.00 81.36           C  
ATOM   3813  HA  PHE A 258      -0.229  -8.469  18.458  1.00 81.36           H  
ATOM   3814  C   PHE A 258      -0.495  -6.394  18.513  1.00 81.36           C  
ATOM   3815  CB  PHE A 258       0.342  -7.786  16.523  1.00 81.36           C  
ATOM   3816  HB2 PHE A 258       1.319  -7.374  16.776  1.00 81.36           H  
ATOM   3817  HB3 PHE A 258       0.518  -8.834  16.283  1.00 81.36           H  
ATOM   3818  O   PHE A 258       0.568  -5.778  18.506  1.00 81.36           O  
ATOM   3819  CG  PHE A 258      -0.179  -7.100  15.279  1.00 81.36           C  
ATOM   3820  CD1 PHE A 258      -0.753  -7.864  14.244  1.00 81.36           C  
ATOM   3821  HD1 PHE A 258      -0.838  -8.937  14.342  1.00 81.36           H  
ATOM   3822  CD2 PHE A 258      -0.100  -5.702  15.160  1.00 81.36           C  
ATOM   3823  HD2 PHE A 258       0.315  -5.105  15.959  1.00 81.36           H  
ATOM   3824  CE1 PHE A 258      -1.205  -7.236  13.072  1.00 81.36           C  
ATOM   3825  HE1 PHE A 258      -1.632  -7.814  12.265  1.00 81.36           H  
ATOM   3826  CE2 PHE A 258      -0.583  -5.080  14.002  1.00 81.36           C  
ATOM   3827  HE2 PHE A 258      -0.573  -4.003  13.926  1.00 81.36           H  
ATOM   3828  CZ  PHE A 258      -1.100  -5.843  12.949  1.00 81.36           C  
ATOM   3829  HZ  PHE A 258      -1.415  -5.341  12.046  1.00 81.36           H  
ATOM   3830  N   LYS A 259      -1.559  -5.952  19.204  1.00 87.44           N  
ATOM   3831  H   LYS A 259      -2.407  -6.500  19.186  1.00 87.44           H  
ATOM   3832  CA  LYS A 259      -1.568  -4.713  20.015  1.00 87.44           C  
ATOM   3833  HA  LYS A 259      -2.605  -4.486  20.264  1.00 87.44           H  
ATOM   3834  C   LYS A 259      -1.049  -3.488  19.248  1.00 87.44           C  
ATOM   3835  CB  LYS A 259      -0.808  -4.906  21.340  1.00 87.44           C  
ATOM   3836  HB2 LYS A 259      -0.864  -3.975  21.904  1.00 87.44           H  
ATOM   3837  HB3 LYS A 259       0.241  -5.110  21.128  1.00 87.44           H  
ATOM   3838  O   LYS A 259      -0.184  -2.762  19.731  1.00 87.44           O  
ATOM   3839  CG  LYS A 259      -1.373  -6.027  22.217  1.00 87.44           C  
ATOM   3840  HG2 LYS A 259      -2.432  -5.844  22.399  1.00 87.44           H  
ATOM   3841  HG3 LYS A 259      -1.257  -6.986  21.713  1.00 87.44           H  
ATOM   3842  CD  LYS A 259      -0.621  -6.060  23.553  1.00 87.44           C  
ATOM   3843  HD2 LYS A 259       0.437  -6.238  23.365  1.00 87.44           H  
ATOM   3844  HD3 LYS A 259      -0.742  -5.100  24.054  1.00 87.44           H  
ATOM   3845  CE  LYS A 259      -1.191  -7.177  24.430  1.00 87.44           C  
ATOM   3846  HE2 LYS A 259      -2.261  -7.010  24.550  1.00 87.44           H  
ATOM   3847  HE3 LYS A 259      -1.065  -8.127  23.910  1.00 87.44           H  
ATOM   3848  NZ  LYS A 259      -0.529  -7.222  25.757  1.00 87.44           N  
ATOM   3849  HZ1 LYS A 259      -0.666  -6.349  26.246  1.00 87.44           H  
ATOM   3850  HZ2 LYS A 259       0.462  -7.390  25.653  1.00 87.44           H  
ATOM   3851  HZ3 LYS A 259      -0.923  -7.965  26.316  1.00 87.44           H  
ATOM   3852  N   GLY A 260      -1.546  -3.281  18.032  1.00 91.59           N  
ATOM   3853  H   GLY A 260      -2.277  -3.881  17.676  1.00 91.59           H  
ATOM   3854  CA  GLY A 260      -1.058  -2.237  17.149  1.00 91.59           C  
ATOM   3855  HA2 GLY A 260      -1.612  -2.251  16.210  1.00 91.59           H  
ATOM   3856  HA3 GLY A 260      -0.015  -2.472  16.932  1.00 91.59           H  
ATOM   3857  C   GLY A 260      -1.152  -0.840  17.762  1.00 91.59           C  
ATOM   3858  O   GLY A 260      -2.184  -0.437  18.294  1.00 91.59           O  
ATOM   3859  N   GLU A 261      -0.050  -0.100  17.688  1.00 91.71           N  
ATOM   3860  H   GLU A 261       0.807  -0.583  17.460  1.00 91.71           H  
ATOM   3861  CA  GLU A 261       0.079   1.251  18.235  1.00 91.71           C  
ATOM   3862  HA  GLU A 261      -0.662   1.399  19.020  1.00 91.71           H  
ATOM   3863  C   GLU A 261      -0.113   2.337  17.172  1.00 91.71           C  
ATOM   3864  CB  GLU A 261       1.447   1.413  18.900  1.00 91.71           C  
ATOM   3865  HB2 GLU A 261       1.567   2.454  19.200  1.00 91.71           H  
ATOM   3866  HB3 GLU A 261       2.227   1.164  18.181  1.00 91.71           H  
ATOM   3867  O   GLU A 261       0.616   2.388  16.177  1.00 91.71           O  
ATOM   3868  CG  GLU A 261       1.609   0.520  20.133  1.00 91.71           C  
ATOM   3869  HG2 GLU A 261       1.551  -0.528  19.836  1.00 91.71           H  
ATOM   3870  HG3 GLU A 261       0.801   0.725  20.836  1.00 91.71           H  
ATOM   3871  CD  GLU A 261       2.959   0.798  20.798  1.00 91.71           C  
ATOM   3872  OE1 GLU A 261       3.898  -0.001  20.578  1.00 91.71           O  
ATOM   3873  OE2 GLU A 261       3.060   1.838  21.493  1.00 91.71           O  
ATOM   3874  N   GLY A 262      -1.052   3.247  17.422  1.00 93.00           N  
ATOM   3875  H   GLY A 262      -1.689   3.086  18.189  1.00 93.00           H  
ATOM   3876  CA  GLY A 262      -1.232   4.466  16.646  1.00 93.00           C  
ATOM   3877  HA2 GLY A 262      -0.477   5.202  16.924  1.00 93.00           H  
ATOM   3878  HA3 GLY A 262      -1.107   4.230  15.589  1.00 93.00           H  
ATOM   3879  C   GLY A 262      -2.610   5.082  16.836  1.00 93.00           C  
ATOM   3880  O   GLY A 262      -3.224   4.941  17.893  1.00 93.00           O  
ATOM   3881  N   GLY A 263      -3.080   5.753  15.795  1.00 94.33           N  
ATOM   3882  H   GLY A 263      -2.470   5.875  14.999  1.00 94.33           H  
ATOM   3883  CA  GLY A 263      -4.426   6.265  15.635  1.00 94.33           C  
ATOM   3884  HA2 GLY A 263      -4.595   7.101  16.315  1.00 94.33           H  
ATOM   3885  HA3 GLY A 263      -5.141   5.473  15.856  1.00 94.33           H  
ATOM   3886  C   GLY A 263      -4.683   6.728  14.207  1.00 94.33           C  
ATOM   3887  O   GLY A 263      -3.830   6.598  13.327  1.00 94.33           O  
ATOM   3888  N   PHE A 264      -5.879   7.235  13.972  1.00 97.03           N  
ATOM   3889  H   PHE A 264      -6.542   7.277  14.732  1.00 97.03           H  
ATOM   3890  CA  PHE A 264      -6.336   7.702  12.676  1.00 97.03           C  
ATOM   3891  HA  PHE A 264      -5.527   8.250  12.192  1.00 97.03           H  
ATOM   3892  C   PHE A 264      -7.508   8.667  12.837  1.00 97.03           C  
ATOM   3893  CB  PHE A 264      -6.711   6.495  11.796  1.00 97.03           C  
ATOM   3894  HB2 PHE A 264      -5.799   5.947  11.561  1.00 97.03           H  
ATOM   3895  HB3 PHE A 264      -7.123   6.850  10.851  1.00 97.03           H  
ATOM   3896  O   PHE A 264      -8.185   8.703  13.867  1.00 97.03           O  
ATOM   3897  CG  PHE A 264      -7.691   5.528  12.429  1.00 97.03           C  
ATOM   3898  CD1 PHE A 264      -7.220   4.402  13.134  1.00 97.03           C  
ATOM   3899  HD1 PHE A 264      -6.158   4.219  13.216  1.00 97.03           H  
ATOM   3900  CD2 PHE A 264      -9.073   5.761  12.325  1.00 97.03           C  
ATOM   3901  HD2 PHE A 264      -9.444   6.618  11.783  1.00 97.03           H  
ATOM   3902  CE1 PHE A 264      -8.128   3.516  13.740  1.00 97.03           C  
ATOM   3903  HE1 PHE A 264      -7.772   2.653  14.282  1.00 97.03           H  
ATOM   3904  CE2 PHE A 264      -9.978   4.873  12.924  1.00 97.03           C  
ATOM   3905  HE2 PHE A 264     -11.038   5.058  12.832  1.00 97.03           H  
ATOM   3906  CZ  PHE A 264      -9.507   3.756  13.635  1.00 97.03           C  
ATOM   3907  HZ  PHE A 264     -10.208   3.079  14.101  1.00 97.03           H  
ATOM   3908  N   ILE A 265      -7.741   9.440  11.785  1.00 97.32           N  
ATOM   3909  H   ILE A 265      -7.145   9.321  10.979  1.00 97.32           H  
ATOM   3910  CA  ILE A 265      -8.945  10.246  11.600  1.00 97.32           C  
ATOM   3911  HA  ILE A 265      -9.604  10.114  12.458  1.00 97.32           H  
ATOM   3912  C   ILE A 265      -9.690   9.732  10.375  1.00 97.32           C  
ATOM   3913  CB  ILE A 265      -8.619  11.749  11.487  1.00 97.32           C  
ATOM   3914  HB  ILE A 265      -9.560  12.282  11.354  1.00 97.32           H  
ATOM   3915  O   ILE A 265      -9.065   9.314   9.396  1.00 97.32           O  
ATOM   3916  CG1 ILE A 265      -7.742  12.026  10.243  1.00 97.32           C  
ATOM   3917 HG12 ILE A 265      -6.883  11.355  10.225  1.00 97.32           H  
ATOM   3918 HG13 ILE A 265      -8.331  11.806   9.352  1.00 97.32           H  
ATOM   3919  CG2 ILE A 265      -7.997  12.248  12.805  1.00 97.32           C  
ATOM   3920 HG21 ILE A 265      -8.631  11.948  13.640  1.00 97.32           H  
ATOM   3921 HG22 ILE A 265      -7.929  13.335  12.803  1.00 97.32           H  
ATOM   3922 HG23 ILE A 265      -7.006  11.816  12.943  1.00 97.32           H  
ATOM   3923  CD1 ILE A 265      -7.257  13.468  10.113  1.00 97.32           C  
ATOM   3924 HD11 ILE A 265      -6.569  13.719  10.920  1.00 97.32           H  
ATOM   3925 HD12 ILE A 265      -6.748  13.597   9.158  1.00 97.32           H  
ATOM   3926 HD13 ILE A 265      -8.122  14.130  10.158  1.00 97.32           H  
ATOM   3927  N   VAL A 266     -11.013   9.784  10.430  1.00 97.81           N  
ATOM   3928  H   VAL A 266     -11.453  10.108  11.279  1.00 97.81           H  
ATOM   3929  CA  VAL A 266     -11.901   9.425   9.329  1.00 97.81           C  
ATOM   3930  HA  VAL A 266     -11.318   9.446   8.409  1.00 97.81           H  
ATOM   3931  C   VAL A 266     -13.003  10.467   9.201  1.00 97.81           C  
ATOM   3932  CB  VAL A 266     -12.444   7.988   9.482  1.00 97.81           C  
ATOM   3933  HB  VAL A 266     -11.594   7.309   9.428  1.00 97.81           H  
ATOM   3934  O   VAL A 266     -13.507  10.967  10.204  1.00 97.81           O  
ATOM   3935  CG1 VAL A 266     -13.138   7.742  10.823  1.00 97.81           C  
ATOM   3936 HG11 VAL A 266     -13.540   6.730  10.856  1.00 97.81           H  
ATOM   3937 HG12 VAL A 266     -13.956   8.451  10.952  1.00 97.81           H  
ATOM   3938 HG13 VAL A 266     -12.428   7.859  11.642  1.00 97.81           H  
ATOM   3939  CG2 VAL A 266     -13.413   7.605   8.356  1.00 97.81           C  
ATOM   3940 HG21 VAL A 266     -12.974   7.830   7.384  1.00 97.81           H  
ATOM   3941 HG22 VAL A 266     -14.353   8.146   8.460  1.00 97.81           H  
ATOM   3942 HG23 VAL A 266     -13.627   6.538   8.409  1.00 97.81           H  
ATOM   3943  N   VAL A 267     -13.369  10.786   7.964  1.00 97.76           N  
ATOM   3944  H   VAL A 267     -12.861  10.359   7.202  1.00 97.76           H  
ATOM   3945  CA  VAL A 267     -14.643  11.429   7.630  1.00 97.76           C  
ATOM   3946  HA  VAL A 267     -15.241  11.480   8.540  1.00 97.76           H  
ATOM   3947  C   VAL A 267     -15.378  10.534   6.642  1.00 97.76           C  
ATOM   3948  CB  VAL A 267     -14.456  12.877   7.141  1.00 97.76           C  
ATOM   3949  HB  VAL A 267     -13.969  13.433   7.942  1.00 97.76           H  
ATOM   3950  O   VAL A 267     -14.800  10.136   5.629  1.00 97.76           O  
ATOM   3951  CG1 VAL A 267     -13.567  13.005   5.905  1.00 97.76           C  
ATOM   3952 HG11 VAL A 267     -14.090  12.604   5.037  1.00 97.76           H  
ATOM   3953 HG12 VAL A 267     -12.649  12.437   6.057  1.00 97.76           H  
ATOM   3954 HG13 VAL A 267     -13.324  14.054   5.732  1.00 97.76           H  
ATOM   3955  CG2 VAL A 267     -15.793  13.562   6.840  1.00 97.76           C  
ATOM   3956 HG21 VAL A 267     -16.314  13.046   6.033  1.00 97.76           H  
ATOM   3957 HG22 VAL A 267     -15.612  14.596   6.548  1.00 97.76           H  
ATOM   3958 HG23 VAL A 267     -16.416  13.546   7.734  1.00 97.76           H  
ATOM   3959  N   ASP A 268     -16.619  10.167   6.944  1.00 97.21           N  
ATOM   3960  H   ASP A 268     -17.050  10.539   7.778  1.00 97.21           H  
ATOM   3961  CA  ASP A 268     -17.413   9.297   6.074  1.00 97.21           C  
ATOM   3962  HA  ASP A 268     -16.733   8.589   5.600  1.00 97.21           H  
ATOM   3963  C   ASP A 268     -18.097  10.064   4.924  1.00 97.21           C  
ATOM   3964  CB  ASP A 268     -18.381   8.433   6.901  1.00 97.21           C  
ATOM   3965  HB2 ASP A 268     -18.787   7.662   6.247  1.00 97.21           H  
ATOM   3966  HB3 ASP A 268     -17.816   7.921   7.681  1.00 97.21           H  
ATOM   3967  O   ASP A 268     -18.060  11.296   4.832  1.00 97.21           O  
ATOM   3968  CG  ASP A 268     -19.568   9.171   7.522  1.00 97.21           C  
ATOM   3969  OD1 ASP A 268     -19.932  10.264   7.025  1.00 97.21           O  
ATOM   3970  OD2 ASP A 268     -20.185   8.582   8.429  1.00 97.21           O  
ATOM   3971  N   LYS A 269     -18.748   9.324   4.021  1.00 97.76           N  
ATOM   3972  H   LYS A 269     -18.632   8.322   4.086  1.00 97.76           H  
ATOM   3973  CA  LYS A 269     -19.494   9.857   2.868  1.00 97.76           C  
ATOM   3974  HA  LYS A 269     -18.807  10.437   2.252  1.00 97.76           H  
ATOM   3975  C   LYS A 269     -20.623  10.819   3.250  1.00 97.76           C  
ATOM   3976  CB  LYS A 269     -20.011   8.681   2.016  1.00 97.76           C  
ATOM   3977  HB2 LYS A 269     -20.410   9.074   1.081  1.00 97.76           H  
ATOM   3978  HB3 LYS A 269     -19.168   8.040   1.762  1.00 97.76           H  
ATOM   3979  O   LYS A 269     -21.010  11.671   2.438  1.00 97.76           O  
ATOM   3980  CG  LYS A 269     -21.108   7.844   2.704  1.00 97.76           C  
ATOM   3981  HG2 LYS A 269     -22.038   8.412   2.718  1.00 97.76           H  
ATOM   3982  HG3 LYS A 269     -20.817   7.625   3.732  1.00 97.76           H  
ATOM   3983  CD  LYS A 269     -21.336   6.513   1.976  1.00 97.76           C  
ATOM   3984  HD2 LYS A 269     -21.547   6.690   0.921  1.00 97.76           H  
ATOM   3985  HD3 LYS A 269     -20.417   5.932   2.061  1.00 97.76           H  
ATOM   3986  CE  LYS A 269     -22.485   5.722   2.620  1.00 97.76           C  
ATOM   3987  HE2 LYS A 269     -23.430   6.203   2.371  1.00 97.76           H  
ATOM   3988  HE3 LYS A 269     -22.361   5.764   3.702  1.00 97.76           H  
ATOM   3989  NZ  LYS A 269     -22.494   4.296   2.197  1.00 97.76           N  
ATOM   3990  HZ1 LYS A 269     -22.526   4.191   1.193  1.00 97.76           H  
ATOM   3991  HZ2 LYS A 269     -21.653   3.835   2.515  1.00 97.76           H  
ATOM   3992  HZ3 LYS A 269     -23.254   3.789   2.628  1.00 97.76           H  
ATOM   3993  N   ASN A 270     -21.140  10.716   4.473  1.00 96.19           N  
ATOM   3994  H   ASN A 270     -20.676  10.118   5.142  1.00 96.19           H  
ATOM   3995  CA  ASN A 270     -22.181  11.594   4.992  1.00 96.19           C  
ATOM   3996  HA  ASN A 270     -22.810  11.927   4.166  1.00 96.19           H  
ATOM   3997  C   ASN A 270     -21.605  12.862   5.627  1.00 96.19           C  
ATOM   3998  CB  ASN A 270     -23.068  10.802   5.958  1.00 96.19           C  
ATOM   3999  HB2 ASN A 270     -22.448  10.371   6.745  1.00 96.19           H  
ATOM   4000  HB3 ASN A 270     -23.787  11.470   6.430  1.00 96.19           H  
ATOM   4001  O   ASN A 270     -22.320  13.857   5.677  1.00 96.19           O  
ATOM   4002  CG  ASN A 270     -23.835   9.701   5.255  1.00 96.19           C  
ATOM   4003  ND2 ASN A 270     -23.929   8.545   5.867  1.00 96.19           N  
ATOM   4004 HD21 ASN A 270     -24.464   7.806   5.434  1.00 96.19           H  
ATOM   4005 HD22 ASN A 270     -23.455   8.406   6.748  1.00 96.19           H  
ATOM   4006  OD1 ASN A 270     -24.362   9.872   4.162  1.00 96.19           O  
ATOM   4007  N   GLY A 271     -20.322  12.871   5.989  1.00 96.23           N  
ATOM   4008  H   GLY A 271     -19.842  11.982   5.996  1.00 96.23           H  
ATOM   4009  CA  GLY A 271     -19.620  14.002   6.590  1.00 96.23           C  
ATOM   4010  HA2 GLY A 271     -20.164  14.928   6.404  1.00 96.23           H  
ATOM   4011  HA3 GLY A 271     -18.634  14.074   6.132  1.00 96.23           H  
ATOM   4012  C   GLY A 271     -19.412  13.873   8.095  1.00 96.23           C  
ATOM   4013  O   GLY A 271     -18.904  14.821   8.691  1.00 96.23           O  
ATOM   4014  N   TYR A 272     -19.746  12.733   8.697  1.00 95.42           N  
ATOM   4015  H   TYR A 272     -20.079  11.953   8.149  1.00 95.42           H  
ATOM   4016  CA  TYR A 272     -19.465  12.482  10.107  1.00 95.42           C  
ATOM   4017  HA  TYR A 272     -19.710  13.376  10.681  1.00 95.42           H  
ATOM   4018  C   TYR A 272     -17.984  12.186  10.308  1.00 95.42           C  
ATOM   4019  CB  TYR A 272     -20.338  11.339  10.621  1.00 95.42           C  
ATOM   4020  HB2 TYR A 272     -20.116  11.175  11.676  1.00 95.42           H  
ATOM   4021  HB3 TYR A 272     -20.086  10.421  10.091  1.00 95.42           H  
ATOM   4022  O   TYR A 272     -17.353  11.545   9.462  1.00 95.42           O  
ATOM   4023  CG  TYR A 272     -21.816  11.627  10.489  1.00 95.42           C  
ATOM   4024  CD1 TYR A 272     -22.375  12.640  11.281  1.00 95.42           C  
ATOM   4025  HD1 TYR A 272     -21.732  13.195  11.948  1.00 95.42           H  
ATOM   4026  CD2 TYR A 272     -22.627  10.902   9.597  1.00 95.42           C  
ATOM   4027  HD2 TYR A 272     -22.185  10.103   9.021  1.00 95.42           H  
ATOM   4028  CE1 TYR A 272     -23.755  12.896  11.241  1.00 95.42           C  
ATOM   4029  HE1 TYR A 272     -24.176  13.652  11.886  1.00 95.42           H  
ATOM   4030  CE2 TYR A 272     -24.008  11.180   9.519  1.00 95.42           C  
ATOM   4031  HE2 TYR A 272     -24.649  10.597   8.875  1.00 95.42           H  
ATOM   4032  OH  TYR A 272     -25.913  12.401  10.354  1.00 95.42           O  
ATOM   4033  HH  TYR A 272     -26.126  12.901  11.145  1.00 95.42           H  
ATOM   4034  CZ  TYR A 272     -24.574  12.161  10.362  1.00 95.42           C  
ATOM   4035  N   ILE A 273     -17.418  12.673  11.410  1.00 95.69           N  
ATOM   4036  H   ILE A 273     -17.992  13.168  12.077  1.00 95.69           H  
ATOM   4037  CA  ILE A 273     -15.999  12.549  11.728  1.00 95.69           C  
ATOM   4038  HA  ILE A 273     -15.484  12.115  10.871  1.00 95.69           H  
ATOM   4039  C   ILE A 273     -15.815  11.595  12.904  1.00 95.69           C  
ATOM   4040  CB  ILE A 273     -15.375  13.940  11.989  1.00 95.69           C  
ATOM   4041  HB  ILE A 273     -15.966  14.445  12.753  1.00 95.69           H  
ATOM   4042  O   ILE A 273     -16.521  11.663  13.905  1.00 95.69           O  
ATOM   4043  CG1 ILE A 273     -15.430  14.778  10.690  1.00 95.69           C  
ATOM   4044 HG12 ILE A 273     -14.882  14.262   9.902  1.00 95.69           H  
ATOM   4045 HG13 ILE A 273     -16.468  14.877  10.372  1.00 95.69           H  
ATOM   4046  CG2 ILE A 273     -13.928  13.825  12.514  1.00 95.69           C  
ATOM   4047 HG21 ILE A 273     -13.304  13.308  11.785  1.00 95.69           H  
ATOM   4048 HG22 ILE A 273     -13.910  13.288  13.462  1.00 95.69           H  
ATOM   4049 HG23 ILE A 273     -13.523  14.816  12.718  1.00 95.69           H  
ATOM   4050  CD1 ILE A 273     -14.866  16.193  10.834  1.00 95.69           C  
ATOM   4051 HD11 ILE A 273     -15.286  16.672  11.719  1.00 95.69           H  
ATOM   4052 HD12 ILE A 273     -13.779  16.155  10.898  1.00 95.69           H  
ATOM   4053 HD13 ILE A 273     -15.122  16.788   9.958  1.00 95.69           H  
ATOM   4054  N   ALA A 274     -14.780  10.761  12.836  1.00 94.84           N  
ATOM   4055  H   ALA A 274     -14.238  10.743  11.984  1.00 94.84           H  
ATOM   4056  CA  ALA A 274     -14.260  10.072  14.007  1.00 94.84           C  
ATOM   4057  HA  ALA A 274     -14.649  10.569  14.896  1.00 94.84           H  
ATOM   4058  C   ALA A 274     -12.735  10.187  14.087  1.00 94.84           C  
ATOM   4059  CB  ALA A 274     -14.772   8.629  14.043  1.00 94.84           C  
ATOM   4060  HB1 ALA A 274     -14.464   8.145  14.970  1.00 94.84           H  
ATOM   4061  HB2 ALA A 274     -15.861   8.628  13.992  1.00 94.84           H  
ATOM   4062  HB3 ALA A 274     -14.378   8.061  13.200  1.00 94.84           H  
ATOM   4063  O   ALA A 274     -12.028  10.238  13.079  1.00 94.84           O  
ATOM   4064  N   ALA A 275     -12.225  10.220  15.317  1.00 95.08           N  
ATOM   4065  H   ALA A 275     -12.859  10.160  16.101  1.00 95.08           H  
ATOM   4066  CA  ALA A 275     -10.802  10.204  15.624  1.00 95.08           C  
ATOM   4067  HA  ALA A 275     -10.237   9.942  14.730  1.00 95.08           H  
ATOM   4068  C   ALA A 275     -10.547   9.133  16.687  1.00 95.08           C  
ATOM   4069  CB  ALA A 275     -10.368  11.602  16.074  1.00 95.08           C  
ATOM   4070  HB1 ALA A 275      -9.299  11.604  16.290  1.00 95.08           H  
ATOM   4071  HB2 ALA A 275     -10.577  12.324  15.285  1.00 95.08           H  
ATOM   4072  HB3 ALA A 275     -10.911  11.889  16.975  1.00 95.08           H  
ATOM   4073  O   ALA A 275     -11.153   9.145  17.759  1.00 95.08           O  
ATOM   4074  N   ALA A 276      -9.670   8.189  16.378  1.00 93.67           N  
ATOM   4075  H   ALA A 276      -9.174   8.254  15.501  1.00 93.67           H  
ATOM   4076  CA  ALA A 276      -9.500   6.972  17.155  1.00 93.67           C  
ATOM   4077  HA  ALA A 276      -9.908   7.102  18.158  1.00 93.67           H  
ATOM   4078  C   ALA A 276      -8.021   6.627  17.304  1.00 93.67           C  
ATOM   4079  CB  ALA A 276     -10.280   5.863  16.443  1.00 93.67           C  
ATOM   4080  HB1 ALA A 276     -11.305   5.830  16.815  1.00 93.67           H  
ATOM   4081  HB2 ALA A 276     -10.300   6.049  15.370  1.00 93.67           H  
ATOM   4082  HB3 ALA A 276      -9.790   4.900  16.587  1.00 93.67           H  
ATOM   4083  O   ALA A 276      -7.241   6.789  16.370  1.00 93.67           O  
ATOM   4084  N   GLN A 277      -7.627   6.124  18.473  1.00 93.05           N  
ATOM   4085  H   GLN A 277      -8.292   6.094  19.233  1.00 93.05           H  
ATOM   4086  CA  GLN A 277      -6.243   5.792  18.779  1.00 93.05           C  
ATOM   4087  HA  GLN A 277      -5.794   5.400  17.866  1.00 93.05           H  
ATOM   4088  C   GLN A 277      -6.140   4.680  19.822  1.00 93.05           C  
ATOM   4089  CB  GLN A 277      -5.450   7.058  19.182  1.00 93.05           C  
ATOM   4090  HB2 GLN A 277      -5.630   7.846  18.451  1.00 93.05           H  
ATOM   4091  HB3 GLN A 277      -4.390   6.813  19.122  1.00 93.05           H  
ATOM   4092  O   GLN A 277      -6.963   4.571  20.727  1.00 93.05           O  
ATOM   4093  CG  GLN A 277      -5.682   7.627  20.594  1.00 93.05           C  
ATOM   4094  HG2 GLN A 277      -5.632   6.821  21.326  1.00 93.05           H  
ATOM   4095  HG3 GLN A 277      -4.870   8.320  20.816  1.00 93.05           H  
ATOM   4096  CD  GLN A 277      -6.992   8.369  20.821  1.00 93.05           C  
ATOM   4097  NE2 GLN A 277      -7.147   8.999  21.960  1.00 93.05           N  
ATOM   4098 HE21 GLN A 277      -8.081   9.333  22.149  1.00 93.05           H  
ATOM   4099 HE22 GLN A 277      -6.386   9.102  22.616  1.00 93.05           H  
ATOM   4100  OE1 GLN A 277      -7.916   8.377  20.031  1.00 93.05           O  
ATOM   4101  N   THR A 278      -5.083   3.881  19.712  1.00 91.17           N  
ATOM   4102  H   THR A 278      -4.477   4.006  18.915  1.00 91.17           H  
ATOM   4103  CA  THR A 278      -4.681   2.880  20.711  1.00 91.17           C  
ATOM   4104  HA  THR A 278      -5.539   2.606  21.324  1.00 91.17           H  
ATOM   4105  C   THR A 278      -3.603   3.423  21.646  1.00 91.17           C  
ATOM   4106  CB  THR A 278      -4.163   1.616  20.019  1.00 91.17           C  
ATOM   4107  HB  THR A 278      -3.891   0.876  20.772  1.00 91.17           H  
ATOM   4108  O   THR A 278      -3.461   2.968  22.779  1.00 91.17           O  
ATOM   4109  CG2 THR A 278      -5.194   1.010  19.074  1.00 91.17           C  
ATOM   4110 HG21 THR A 278      -4.770   0.131  18.590  1.00 91.17           H  
ATOM   4111 HG22 THR A 278      -5.464   1.724  18.296  1.00 91.17           H  
ATOM   4112 HG23 THR A 278      -6.087   0.729  19.632  1.00 91.17           H  
ATOM   4113  OG1 THR A 278      -3.036   1.909  19.228  1.00 91.17           O  
ATOM   4114  HG1 THR A 278      -2.788   1.063  18.847  1.00 91.17           H  
ATOM   4115  N   THR A 279      -2.835   4.419  21.192  1.00 89.56           N  
ATOM   4116  H   THR A 279      -2.967   4.707  20.233  1.00 89.56           H  
ATOM   4117  CA  THR A 279      -1.868   5.121  22.046  1.00 89.56           C  
ATOM   4118  HA  THR A 279      -1.311   4.373  22.610  1.00 89.56           H  
ATOM   4119  C   THR A 279      -2.564   6.041  23.043  1.00 89.56           C  
ATOM   4120  CB  THR A 279      -0.862   5.952  21.246  1.00 89.56           C  
ATOM   4121  HB  THR A 279      -0.158   6.404  21.944  1.00 89.56           H  
ATOM   4122  O   THR A 279      -3.670   6.512  22.805  1.00 89.56           O  
ATOM   4123  CG2 THR A 279      -0.054   5.134  20.248  1.00 89.56           C  
ATOM   4124 HG21 THR A 279       0.487   4.341  20.764  1.00 89.56           H  
ATOM   4125 HG22 THR A 279      -0.728   4.691  19.515  1.00 89.56           H  
ATOM   4126 HG23 THR A 279       0.659   5.778  19.733  1.00 89.56           H  
ATOM   4127  OG1 THR A 279      -1.516   6.986  20.561  1.00 89.56           O  
ATOM   4128  HG1 THR A 279      -2.442   6.751  20.462  1.00 89.56           H  
ATOM   4129  N   LYS A 280      -1.867   6.392  24.126  1.00 86.71           N  
ATOM   4130  H   LYS A 280      -0.972   5.950  24.281  1.00 86.71           H  
ATOM   4131  CA  LYS A 280      -2.412   7.276  25.168  1.00 86.71           C  
ATOM   4132  HA  LYS A 280      -3.350   6.856  25.532  1.00 86.71           H  
ATOM   4133  C   LYS A 280      -2.769   8.681  24.690  1.00 86.71           C  
ATOM   4134  CB  LYS A 280      -1.424   7.398  26.334  1.00 86.71           C  
ATOM   4135  HB2 LYS A 280      -0.472   7.785  25.971  1.00 86.71           H  
ATOM   4136  HB3 LYS A 280      -1.830   8.108  27.055  1.00 86.71           H  
ATOM   4137  O   LYS A 280      -3.559   9.326  25.353  1.00 86.71           O  
ATOM   4138  CG  LYS A 280      -1.205   6.059  27.044  1.00 86.71           C  
ATOM   4139  HG2 LYS A 280      -2.172   5.644  27.330  1.00 86.71           H  
ATOM   4140  HG3 LYS A 280      -0.703   5.362  26.374  1.00 86.71           H  
ATOM   4141  CD  LYS A 280      -0.354   6.258  28.301  1.00 86.71           C  
ATOM   4142  HD2 LYS A 280      -0.869   6.950  28.968  1.00 86.71           H  
ATOM   4143  HD3 LYS A 280       0.617   6.670  28.026  1.00 86.71           H  
ATOM   4144  CE  LYS A 280      -0.176   4.911  29.006  1.00 86.71           C  
ATOM   4145  HE2 LYS A 280       0.360   4.233  28.342  1.00 86.71           H  
ATOM   4146  HE3 LYS A 280      -1.164   4.486  29.181  1.00 86.71           H  
ATOM   4147  NZ  LYS A 280       0.544   5.055  30.296  1.00 86.71           N  
ATOM   4148  HZ1 LYS A 280       1.473   5.425  30.155  1.00 86.71           H  
ATOM   4149  HZ2 LYS A 280       0.030   5.667  30.914  1.00 86.71           H  
ATOM   4150  HZ3 LYS A 280       0.620   4.156  30.752  1.00 86.71           H  
ATOM   4151  N   ILE A 281      -2.139   9.185  23.629  1.00 89.10           N  
ATOM   4152  H   ILE A 281      -1.585   8.561  23.059  1.00 89.10           H  
ATOM   4153  CA  ILE A 281      -2.321  10.562  23.160  1.00 89.10           C  
ATOM   4154  HA  ILE A 281      -3.259  10.958  23.549  1.00 89.10           H  
ATOM   4155  C   ILE A 281      -2.406  10.566  21.643  1.00 89.10           C  
ATOM   4156  CB  ILE A 281      -1.168  11.483  23.636  1.00 89.10           C  
ATOM   4157  HB  ILE A 281      -0.235  11.072  23.251  1.00 89.10           H  
ATOM   4158  O   ILE A 281      -1.531  10.010  20.985  1.00 89.10           O  
ATOM   4159  CG1 ILE A 281      -1.021  11.559  25.174  1.00 89.10           C  
ATOM   4160 HG12 ILE A 281      -0.110  12.109  25.413  1.00 89.10           H  
ATOM   4161 HG13 ILE A 281      -0.899  10.555  25.580  1.00 89.10           H  
ATOM   4162  CG2 ILE A 281      -1.317  12.906  23.057  1.00 89.10           C  
ATOM   4163 HG21 ILE A 281      -1.163  12.897  21.978  1.00 89.10           H  
ATOM   4164 HG22 ILE A 281      -2.312  13.297  23.269  1.00 89.10           H  
ATOM   4165 HG23 ILE A 281      -0.574  13.569  23.501  1.00 89.10           H  
ATOM   4166  CD1 ILE A 281      -2.190  12.241  25.894  1.00 89.10           C  
ATOM   4167 HD11 ILE A 281      -3.135  11.795  25.584  1.00 89.10           H  
ATOM   4168 HD12 ILE A 281      -2.079  12.122  26.972  1.00 89.10           H  
ATOM   4169 HD13 ILE A 281      -2.208  13.307  25.666  1.00 89.10           H  
ATOM   4170  N   MET A 282      -3.372  11.287  21.085  1.00 93.09           N  
ATOM   4171  H   MET A 282      -4.119  11.631  21.671  1.00 93.09           H  
ATOM   4172  CA  MET A 282      -3.333  11.719  19.689  1.00 93.09           C  
ATOM   4173  HA  MET A 282      -2.332  11.545  19.294  1.00 93.09           H  
ATOM   4174  C   MET A 282      -3.590  13.220  19.591  1.00 93.09           C  
ATOM   4175  CB  MET A 282      -4.306  10.882  18.852  1.00 93.09           C  
ATOM   4176  HB2 MET A 282      -4.072   9.827  18.997  1.00 93.09           H  
ATOM   4177  HB3 MET A 282      -5.329  11.065  19.179  1.00 93.09           H  
ATOM   4178  O   MET A 282      -4.531  13.740  20.179  1.00 93.09           O  
ATOM   4179  CG  MET A 282      -4.172  11.202  17.360  1.00 93.09           C  
ATOM   4180  HG2 MET A 282      -3.117  11.164  17.088  1.00 93.09           H  
ATOM   4181  HG3 MET A 282      -4.536  12.213  17.176  1.00 93.09           H  
ATOM   4182  SD  MET A 282      -5.057  10.066  16.266  1.00 93.09           S  
ATOM   4183  CE  MET A 282      -6.770  10.413  16.747  1.00 93.09           C  
ATOM   4184  HE1 MET A 282      -6.952  10.062  17.763  1.00 93.09           H  
ATOM   4185  HE2 MET A 282      -7.446   9.886  16.074  1.00 93.09           H  
ATOM   4186  HE3 MET A 282      -6.965  11.484  16.688  1.00 93.09           H  
ATOM   4187  N   ARG A 283      -2.726  13.932  18.865  1.00 94.37           N  
ATOM   4188  H   ARG A 283      -1.997  13.436  18.373  1.00 94.37           H  
ATOM   4189  CA  ARG A 283      -2.905  15.362  18.576  1.00 94.37           C  
ATOM   4190  HA  ARG A 283      -3.358  15.877  19.423  1.00 94.37           H  
ATOM   4191  C   ARG A 283      -3.858  15.461  17.401  1.00 94.37           C  
ATOM   4192  CB  ARG A 283      -1.547  15.995  18.230  1.00 94.37           C  
ATOM   4193  HB2 ARG A 283      -1.110  15.449  17.395  1.00 94.37           H  
ATOM   4194  HB3 ARG A 283      -1.687  17.032  17.925  1.00 94.37           H  
ATOM   4195  O   ARG A 283      -3.463  15.072  16.303  1.00 94.37           O  
ATOM   4196  CG  ARG A 283      -0.578  15.951  19.410  1.00 94.37           C  
ATOM   4197  HG2 ARG A 283      -0.855  16.727  20.123  1.00 94.37           H  
ATOM   4198  HG3 ARG A 283      -0.639  14.983  19.907  1.00 94.37           H  
ATOM   4199  CD  ARG A 283       0.868  16.190  18.970  1.00 94.37           C  
ATOM   4200  HD2 ARG A 283       1.106  15.548  18.122  1.00 94.37           H  
ATOM   4201  HD3 ARG A 283       0.977  17.227  18.652  1.00 94.37           H  
ATOM   4202  NE  ARG A 283       1.790  15.914  20.085  1.00 94.37           N  
ATOM   4203  HE  ARG A 283       2.110  16.717  20.606  1.00 94.37           H  
ATOM   4204  NH1 ARG A 283       1.771  13.601  19.932  1.00 94.37           N  
ATOM   4205 HH11 ARG A 283       1.190  13.641  19.107  1.00 94.37           H  
ATOM   4206 HH12 ARG A 283       1.959  12.698  20.343  1.00 94.37           H  
ATOM   4207  NH2 ARG A 283       2.834  14.596  21.612  1.00 94.37           N  
ATOM   4208 HH21 ARG A 283       3.015  15.421  22.167  1.00 94.37           H  
ATOM   4209 HH22 ARG A 283       2.926  13.673  22.011  1.00 94.37           H  
ATOM   4210  CZ  ARG A 283       2.127  14.712  20.525  1.00 94.37           C  
ATOM   4211  N   CYS A 284      -5.076  15.934  17.603  1.00 96.27           N  
ATOM   4212  H   CYS A 284      -5.369  16.216  18.528  1.00 96.27           H  
ATOM   4213  CA  CYS A 284      -6.055  16.020  16.526  1.00 96.27           C  
ATOM   4214  HA  CYS A 284      -5.533  16.250  15.597  1.00 96.27           H  
ATOM   4215  C   CYS A 284      -7.036  17.169  16.736  1.00 96.27           C  
ATOM   4216  CB  CYS A 284      -6.763  14.662  16.347  1.00 96.27           C  
ATOM   4217  HB2 CYS A 284      -7.482  14.727  15.530  1.00 96.27           H  
ATOM   4218  HB3 CYS A 284      -6.028  13.899  16.092  1.00 96.27           H  
ATOM   4219  O   CYS A 284      -7.150  17.748  17.818  1.00 96.27           O  
ATOM   4220  SG  CYS A 284      -7.623  14.188  17.874  1.00 96.27           S  
ATOM   4221  HG  CYS A 284      -8.068  12.980  17.521  1.00 96.27           H  
ATOM   4222  N   GLY A 285      -7.738  17.507  15.666  1.00 96.65           N  
ATOM   4223  H   GLY A 285      -7.574  17.032  14.790  1.00 96.65           H  
ATOM   4224  CA  GLY A 285      -8.852  18.430  15.721  1.00 96.65           C  
ATOM   4225  HA2 GLY A 285      -9.472  18.173  16.579  1.00 96.65           H  
ATOM   4226  HA3 GLY A 285      -8.493  19.453  15.841  1.00 96.65           H  
ATOM   4227  C   GLY A 285      -9.709  18.330  14.473  1.00 96.65           C  
ATOM   4228  O   GLY A 285      -9.294  17.735  13.477  1.00 96.65           O  
ATOM   4229  N   TRP A 286     -10.915  18.874  14.546  1.00 96.88           N  
ATOM   4230  H   TRP A 286     -11.184  19.368  15.384  1.00 96.88           H  
ATOM   4231  CA  TRP A 286     -11.889  18.765  13.476  1.00 96.88           C  
ATOM   4232  HA  TRP A 286     -11.359  18.836  12.526  1.00 96.88           H  
ATOM   4233  C   TRP A 286     -12.923  19.889  13.484  1.00 96.88           C  
ATOM   4234  CB  TRP A 286     -12.571  17.393  13.555  1.00 96.88           C  
ATOM   4235  HB2 TRP A 286     -13.278  17.319  12.729  1.00 96.88           H  
ATOM   4236  HB3 TRP A 286     -11.820  16.617  13.406  1.00 96.88           H  
ATOM   4237  O   TRP A 286     -13.116  20.584  14.480  1.00 96.88           O  
ATOM   4238  CG  TRP A 286     -13.304  17.093  14.824  1.00 96.88           C  
ATOM   4239  CD1 TRP A 286     -14.614  17.339  15.049  1.00 96.88           C  
ATOM   4240  HD1 TRP A 286     -15.293  17.775  14.332  1.00 96.88           H  
ATOM   4241  CD2 TRP A 286     -12.800  16.458  16.037  1.00 96.88           C  
ATOM   4242  CE2 TRP A 286     -13.875  16.358  16.971  1.00 96.88           C  
ATOM   4243  CE3 TRP A 286     -11.551  15.929  16.433  1.00 96.88           C  
ATOM   4244  HE3 TRP A 286     -10.728  15.957  15.735  1.00 96.88           H  
ATOM   4245  NE1 TRP A 286     -14.958  16.903  16.313  1.00 96.88           N  
ATOM   4246  HE1 TRP A 286     -15.913  16.901  16.639  1.00 96.88           H  
ATOM   4247  CH2 TRP A 286     -12.458  15.258  18.600  1.00 96.88           C  
ATOM   4248  HH2 TRP A 286     -12.314  14.762  19.548  1.00 96.88           H  
ATOM   4249  CZ2 TRP A 286     -13.719  15.765  18.233  1.00 96.88           C  
ATOM   4250  HZ2 TRP A 286     -14.584  15.665  18.873  1.00 96.88           H  
ATOM   4251  CZ3 TRP A 286     -11.380  15.343  17.701  1.00 96.88           C  
ATOM   4252  HZ3 TRP A 286     -10.421  14.928  17.972  1.00 96.88           H  
ATOM   4253  N   ILE A 287     -13.583  20.022  12.339  1.00 96.64           N  
ATOM   4254  H   ILE A 287     -13.299  19.409  11.588  1.00 96.64           H  
ATOM   4255  CA  ILE A 287     -14.792  20.793  12.086  1.00 96.64           C  
ATOM   4256  HA  ILE A 287     -15.210  21.164  13.022  1.00 96.64           H  
ATOM   4257  C   ILE A 287     -15.762  19.821  11.428  1.00 96.64           C  
ATOM   4258  CB  ILE A 287     -14.509  21.978  11.139  1.00 96.64           C  
ATOM   4259  HB  ILE A 287     -14.110  21.590  10.202  1.00 96.64           H  
ATOM   4260  O   ILE A 287     -15.525  19.376  10.305  1.00 96.64           O  
ATOM   4261  CG1 ILE A 287     -13.470  22.942  11.739  1.00 96.64           C  
ATOM   4262 HG12 ILE A 287     -13.935  23.501  12.551  1.00 96.64           H  
ATOM   4263 HG13 ILE A 287     -12.626  22.386  12.147  1.00 96.64           H  
ATOM   4264  CG2 ILE A 287     -15.832  22.710  10.846  1.00 96.64           C  
ATOM   4265 HG21 ILE A 287     -16.318  22.964  11.788  1.00 96.64           H  
ATOM   4266 HG22 ILE A 287     -15.668  23.625  10.277  1.00 96.64           H  
ATOM   4267 HG23 ILE A 287     -16.499  22.071  10.267  1.00 96.64           H  
ATOM   4268  CD1 ILE A 287     -12.902  23.912  10.701  1.00 96.64           C  
ATOM   4269 HD11 ILE A 287     -13.694  24.549  10.307  1.00 96.64           H  
ATOM   4270 HD12 ILE A 287     -12.150  24.549  11.166  1.00 96.64           H  
ATOM   4271 HD13 ILE A 287     -12.440  23.358   9.884  1.00 96.64           H  
ATOM   4272  N   GLU A 288     -16.842  19.478  12.115  1.00 95.38           N  
ATOM   4273  H   GLU A 288     -17.022  19.916  13.008  1.00 95.38           H  
ATOM   4274  CA  GLU A 288     -17.867  18.587  11.579  1.00 95.38           C  
ATOM   4275  HA  GLU A 288     -17.467  18.030  10.731  1.00 95.38           H  
ATOM   4276  C   GLU A 288     -19.058  19.408  11.084  1.00 95.38           C  
ATOM   4277  CB  GLU A 288     -18.257  17.562  12.644  1.00 95.38           C  
ATOM   4278  HB2 GLU A 288     -17.353  17.092  13.032  1.00 95.38           H  
ATOM   4279  HB3 GLU A 288     -18.772  18.060  13.465  1.00 95.38           H  
ATOM   4280  O   GLU A 288     -19.545  20.288  11.793  1.00 95.38           O  
ATOM   4281  CG  GLU A 288     -19.154  16.481  12.043  1.00 95.38           C  
ATOM   4282  HG2 GLU A 288     -18.647  16.025  11.193  1.00 95.38           H  
ATOM   4283  HG3 GLU A 288     -20.076  16.940  11.688  1.00 95.38           H  
ATOM   4284  CD  GLU A 288     -19.467  15.424  13.094  1.00 95.38           C  
ATOM   4285  OE1 GLU A 288     -20.491  15.594  13.785  1.00 95.38           O  
ATOM   4286  OE2 GLU A 288     -18.650  14.485  13.215  1.00 95.38           O  
ATOM   4287  N   HIS A 289     -19.508  19.155   9.854  1.00 96.04           N  
ATOM   4288  H   HIS A 289     -19.053  18.434   9.311  1.00 96.04           H  
ATOM   4289  CA  HIS A 289     -20.653  19.829   9.240  1.00 96.04           C  
ATOM   4290  HA  HIS A 289     -20.605  19.585   8.179  1.00 96.04           H  
ATOM   4291  C   HIS A 289     -20.599  21.367   9.302  1.00 96.04           C  
ATOM   4292  CB  HIS A 289     -21.956  19.230   9.787  1.00 96.04           C  
ATOM   4293  HB2 HIS A 289     -21.962  19.277  10.875  1.00 96.04           H  
ATOM   4294  HB3 HIS A 289     -22.805  19.806   9.417  1.00 96.04           H  
ATOM   4295  O   HIS A 289     -21.618  22.038   9.469  1.00 96.04           O  
ATOM   4296  CG  HIS A 289     -22.151  17.814   9.333  1.00 96.04           C  
ATOM   4297  CD2 HIS A 289     -22.287  16.692  10.108  1.00 96.04           C  
ATOM   4298  HD2 HIS A 289     -22.260  16.645  11.186  1.00 96.04           H  
ATOM   4299  ND1 HIS A 289     -22.255  17.426   8.021  1.00 96.04           N  
ATOM   4300  HD1 HIS A 289     -22.238  18.045   7.223  1.00 96.04           H  
ATOM   4301  CE1 HIS A 289     -22.454  16.105   8.002  1.00 96.04           C  
ATOM   4302  HE1 HIS A 289     -22.619  15.522   7.108  1.00 96.04           H  
ATOM   4303  NE2 HIS A 289     -22.504  15.616   9.244  1.00 96.04           N  
ATOM   4304  N   GLY A 290     -19.402  21.937   9.159  1.00 95.24           N  
ATOM   4305  H   GLY A 290     -18.636  21.328   8.910  1.00 95.24           H  
ATOM   4306  CA  GLY A 290     -19.157  23.376   9.240  1.00 95.24           C  
ATOM   4307  HA2 GLY A 290     -19.832  23.894   8.559  1.00 95.24           H  
ATOM   4308  HA3 GLY A 290     -18.130  23.565   8.925  1.00 95.24           H  
ATOM   4309  C   GLY A 290     -19.328  23.985  10.636  1.00 95.24           C  
ATOM   4310  O   GLY A 290     -19.290  25.210  10.748  1.00 95.24           O  
ATOM   4311  N   GLY A 291     -19.503  23.161  11.675  1.00 94.25           N  
ATOM   4312  H   GLY A 291     -19.533  22.167  11.495  1.00 94.25           H  
ATOM   4313  CA  GLY A 291     -19.685  23.575  13.067  1.00 94.25           C  
ATOM   4314  HA2 GLY A 291     -20.500  24.296  13.130  1.00 94.25           H  
ATOM   4315  HA3 GLY A 291     -19.962  22.698  13.653  1.00 94.25           H  
ATOM   4316  C   GLY A 291     -18.443  24.205  13.697  1.00 94.25           C  
ATOM   4317  O   GLY A 291     -17.567  24.721  13.005  1.00 94.25           O  
ATOM   4318  N   GLU A 292     -18.358  24.183  15.023  1.00 95.59           N  
ATOM   4319  H   GLU A 292     -19.091  23.739  15.557  1.00 95.59           H  
ATOM   4320  CA  GLU A 292     -17.232  24.760  15.769  1.00 95.59           C  
ATOM   4321  HA  GLU A 292     -17.046  25.767  15.396  1.00 95.59           H  
ATOM   4322  C   GLU A 292     -15.929  23.970  15.579  1.00 95.59           C  
ATOM   4323  CB  GLU A 292     -17.593  24.864  17.260  1.00 95.59           C  
ATOM   4324  HB2 GLU A 292     -17.912  23.886  17.620  1.00 95.59           H  
ATOM   4325  HB3 GLU A 292     -16.707  25.149  17.826  1.00 95.59           H  
ATOM   4326  O   GLU A 292     -15.940  22.773  15.277  1.00 95.59           O  
ATOM   4327  CG  GLU A 292     -18.709  25.887  17.533  1.00 95.59           C  
ATOM   4328  HG2 GLU A 292     -19.627  25.543  17.058  1.00 95.59           H  
ATOM   4329  HG3 GLU A 292     -18.889  25.922  18.607  1.00 95.59           H  
ATOM   4330  CD  GLU A 292     -18.351  27.295  17.034  1.00 95.59           C  
ATOM   4331  OE1 GLU A 292     -19.261  27.967  16.502  1.00 95.59           O  
ATOM   4332  OE2 GLU A 292     -17.156  27.654  17.136  1.00 95.59           O  
ATOM   4333  N   ILE A 293     -14.787  24.643  15.768  1.00 97.38           N  
ATOM   4334  H   ILE A 293     -14.841  25.593  16.104  1.00 97.38           H  
ATOM   4335  CA  ILE A 293     -13.496  23.949  15.838  1.00 97.38           C  
ATOM   4336  HA  ILE A 293     -13.475  23.191  15.055  1.00 97.38           H  
ATOM   4337  C   ILE A 293     -13.392  23.218  17.172  1.00 97.38           C  
ATOM   4338  CB  ILE A 293     -12.286  24.888  15.609  1.00 97.38           C  
ATOM   4339  HB  ILE A 293     -12.438  25.817  16.159  1.00 97.38           H  
ATOM   4340  O   ILE A 293     -13.507  23.804  18.249  1.00 97.38           O  
ATOM   4341  CG1 ILE A 293     -12.172  25.189  14.108  1.00 97.38           C  
ATOM   4342 HG12 ILE A 293     -13.130  25.578  13.761  1.00 97.38           H  
ATOM   4343 HG13 ILE A 293     -11.951  24.262  13.579  1.00 97.38           H  
ATOM   4344  CG2 ILE A 293     -10.970  24.240  16.085  1.00 97.38           C  
ATOM   4345 HG21 ILE A 293     -10.113  24.865  15.834  1.00 97.38           H  
ATOM   4346 HG22 ILE A 293     -10.851  23.257  15.629  1.00 97.38           H  
ATOM   4347 HG23 ILE A 293     -10.976  24.144  17.171  1.00 97.38           H  
ATOM   4348  CD1 ILE A 293     -11.107  26.213  13.734  1.00 97.38           C  
ATOM   4349 HD11 ILE A 293     -10.104  25.823  13.908  1.00 97.38           H  
ATOM   4350 HD12 ILE A 293     -11.247  27.116  14.328  1.00 97.38           H  
ATOM   4351 HD13 ILE A 293     -11.195  26.440  12.671  1.00 97.38           H  
ATOM   4352  N   HIS A 294     -13.043  21.940  17.096  1.00 95.26           N  
ATOM   4353  H   HIS A 294     -13.034  21.502  16.186  1.00 95.26           H  
ATOM   4354  CA  HIS A 294     -12.600  21.166  18.243  1.00 95.26           C  
ATOM   4355  HA  HIS A 294     -12.688  21.763  19.150  1.00 95.26           H  
ATOM   4356  C   HIS A 294     -11.130  20.793  18.070  1.00 95.26           C  
ATOM   4357  CB  HIS A 294     -13.511  19.947  18.396  1.00 95.26           C  
ATOM   4358  HB2 HIS A 294     -13.152  19.333  19.223  1.00 95.26           H  
ATOM   4359  HB3 HIS A 294     -13.466  19.350  17.486  1.00 95.26           H  
ATOM   4360  O   HIS A 294     -10.763  20.165  17.084  1.00 95.26           O  
ATOM   4361  CG  HIS A 294     -14.945  20.330  18.667  1.00 95.26           C  
ATOM   4362  CD2 HIS A 294     -16.015  20.117  17.840  1.00 95.26           C  
ATOM   4363  HD2 HIS A 294     -15.987  19.638  16.872  1.00 95.26           H  
ATOM   4364  ND1 HIS A 294     -15.409  21.038  19.756  1.00 95.26           N  
ATOM   4365  HD1 HIS A 294     -14.840  21.570  20.400  1.00 95.26           H  
ATOM   4366  CE1 HIS A 294     -16.729  21.224  19.595  1.00 95.26           C  
ATOM   4367  HE1 HIS A 294     -17.360  21.818  20.239  1.00 95.26           H  
ATOM   4368  NE2 HIS A 294     -17.147  20.649  18.461  1.00 95.26           N  
ATOM   4369  N   VAL A 295     -10.285  21.142  19.043  1.00 95.84           N  
ATOM   4370  H   VAL A 295     -10.639  21.690  19.813  1.00 95.84           H  
ATOM   4371  CA  VAL A 295      -8.873  20.727  19.100  1.00 95.84           C  
ATOM   4372  HA  VAL A 295      -8.680  20.009  18.302  1.00 95.84           H  
ATOM   4373  C   VAL A 295      -8.589  20.012  20.408  1.00 95.84           C  
ATOM   4374  CB  VAL A 295      -7.885  21.893  18.902  1.00 95.84           C  
ATOM   4375  HB  VAL A 295      -6.878  21.513  19.071  1.00 95.84           H  
ATOM   4376  O   VAL A 295      -9.048  20.425  21.475  1.00 95.84           O  
ATOM   4377  CG1 VAL A 295      -7.942  22.403  17.464  1.00 95.84           C  
ATOM   4378 HG11 VAL A 295      -8.930  22.806  17.244  1.00 95.84           H  
ATOM   4379 HG12 VAL A 295      -7.722  21.592  16.770  1.00 95.84           H  
ATOM   4380 HG13 VAL A 295      -7.200  23.191  17.332  1.00 95.84           H  
ATOM   4381  CG2 VAL A 295      -8.110  23.072  19.859  1.00 95.84           C  
ATOM   4382 HG21 VAL A 295      -8.027  22.748  20.897  1.00 95.84           H  
ATOM   4383 HG22 VAL A 295      -7.357  23.837  19.673  1.00 95.84           H  
ATOM   4384 HG23 VAL A 295      -9.093  23.513  19.693  1.00 95.84           H  
ATOM   4385  N   THR A 296      -7.827  18.924  20.352  1.00 91.39           N  
ATOM   4386  H   THR A 296      -7.497  18.586  19.459  1.00 91.39           H  
ATOM   4387  CA  THR A 296      -7.563  18.115  21.537  1.00 91.39           C  
ATOM   4388  HA  THR A 296      -7.512  18.783  22.397  1.00 91.39           H  
ATOM   4389  C   THR A 296      -6.225  17.383  21.480  1.00 91.39           C  
ATOM   4390  CB  THR A 296      -8.741  17.163  21.804  1.00 91.39           C  
ATOM   4391  HB  THR A 296      -9.656  17.752  21.865  1.00 91.39           H  
ATOM   4392  O   THR A 296      -5.703  17.023  20.422  1.00 91.39           O  
ATOM   4393  CG2 THR A 296      -8.939  16.092  20.735  1.00 91.39           C  
ATOM   4394 HG21 THR A 296      -9.191  16.563  19.786  1.00 91.39           H  
ATOM   4395 HG22 THR A 296      -9.749  15.420  21.019  1.00 91.39           H  
ATOM   4396 HG23 THR A 296      -8.020  15.520  20.604  1.00 91.39           H  
ATOM   4397  OG1 THR A 296      -8.558  16.533  23.049  1.00 91.39           O  
ATOM   4398  HG1 THR A 296      -9.354  16.033  23.246  1.00 91.39           H  
ATOM   4399  N   LEU A 297      -5.678  17.150  22.670  1.00 88.07           N  
ATOM   4400  H   LEU A 297      -6.219  17.438  23.473  1.00 88.07           H  
ATOM   4401  CA  LEU A 297      -4.759  16.053  22.921  1.00 88.07           C  
ATOM   4402  HA  LEU A 297      -4.250  15.751  22.006  1.00 88.07           H  
ATOM   4403  C   LEU A 297      -5.616  14.887  23.400  1.00 88.07           C  
ATOM   4404  CB  LEU A 297      -3.727  16.469  23.977  1.00 88.07           C  
ATOM   4405  HB2 LEU A 297      -3.116  15.599  24.214  1.00 88.07           H  
ATOM   4406  HB3 LEU A 297      -4.250  16.760  24.888  1.00 88.07           H  
ATOM   4407  O   LEU A 297      -5.913  14.764  24.583  1.00 88.07           O  
ATOM   4408  CG  LEU A 297      -2.811  17.625  23.563  1.00 88.07           C  
ATOM   4409  HG  LEU A 297      -3.393  18.533  23.401  1.00 88.07           H  
ATOM   4410  CD1 LEU A 297      -1.823  17.859  24.694  1.00 88.07           C  
ATOM   4411 HD11 LEU A 297      -1.129  18.655  24.423  1.00 88.07           H  
ATOM   4412 HD12 LEU A 297      -1.259  16.951  24.904  1.00 88.07           H  
ATOM   4413 HD13 LEU A 297      -2.359  18.138  25.601  1.00 88.07           H  
ATOM   4414  CD2 LEU A 297      -2.007  17.308  22.307  1.00 88.07           C  
ATOM   4415 HD21 LEU A 297      -1.485  16.360  22.432  1.00 88.07           H  
ATOM   4416 HD22 LEU A 297      -2.687  17.259  21.456  1.00 88.07           H  
ATOM   4417 HD23 LEU A 297      -1.291  18.111  22.130  1.00 88.07           H  
ATOM   4418  N   GLN A 298      -6.089  14.081  22.461  1.00 73.55           N  
ATOM   4419  H   GLN A 298      -5.784  14.210  21.506  1.00 73.55           H  
ATOM   4420  CA  GLN A 298      -7.066  13.044  22.731  1.00 73.55           C  
ATOM   4421  HA  GLN A 298      -7.911  13.504  23.244  1.00 73.55           H  
ATOM   4422  C   GLN A 298      -6.457  11.967  23.643  1.00 73.55           C  
ATOM   4423  CB  GLN A 298      -7.547  12.493  21.383  1.00 73.55           C  
ATOM   4424  HB2 GLN A 298      -7.676  13.313  20.677  1.00 73.55           H  
ATOM   4425  HB3 GLN A 298      -6.802  11.811  20.973  1.00 73.55           H  
ATOM   4426  O   GLN A 298      -5.608  11.191  23.200  1.00 73.55           O  
ATOM   4427  CG  GLN A 298      -8.890  11.781  21.520  1.00 73.55           C  
ATOM   4428  HG2 GLN A 298      -8.792  11.009  22.283  1.00 73.55           H  
ATOM   4429  HG3 GLN A 298      -9.642  12.494  21.857  1.00 73.55           H  
ATOM   4430  CD  GLN A 298      -9.368  11.161  20.209  1.00 73.55           C  
ATOM   4431  NE2 GLN A 298     -10.523  10.551  20.214  1.00 73.55           N  
ATOM   4432 HE21 GLN A 298     -10.802  10.124  19.343  1.00 73.55           H  
ATOM   4433 HE22 GLN A 298     -11.016  10.406  21.083  1.00 73.55           H  
ATOM   4434  OE1 GLN A 298      -8.748  11.257  19.165  1.00 73.55           O  
ATOM   4435  N   GLU A 299      -6.879  11.936  24.913  1.00 65.06           N  
ATOM   4436  H   GLU A 299      -7.403  12.729  25.254  1.00 65.06           H  
ATOM   4437  CA  GLU A 299      -6.394  10.960  25.906  1.00 65.06           C  
ATOM   4438  HA  GLU A 299      -5.379  10.677  25.628  1.00 65.06           H  
ATOM   4439  C   GLU A 299      -7.222   9.657  25.932  1.00 65.06           C  
ATOM   4440  CB  GLU A 299      -6.298  11.568  27.325  1.00 65.06           C  
ATOM   4441  HB2 GLU A 299      -5.834  10.808  27.955  1.00 65.06           H  
ATOM   4442  HB3 GLU A 299      -7.305  11.746  27.704  1.00 65.06           H  
ATOM   4443  O   GLU A 299      -6.769   8.632  26.437  1.00 65.06           O  
ATOM   4444  CG  GLU A 299      -5.481  12.876  27.460  1.00 65.06           C  
ATOM   4445  HG2 GLU A 299      -6.110  13.704  27.131  1.00 65.06           H  
ATOM   4446  HG3 GLU A 299      -4.627  12.830  26.785  1.00 65.06           H  
ATOM   4447  CD  GLU A 299      -4.965  13.175  28.893  1.00 65.06           C  
ATOM   4448  OE1 GLU A 299      -4.120  14.090  29.076  1.00 65.06           O  
ATOM   4449  OE2 GLU A 299      -5.361  12.471  29.847  1.00 65.06           O  
ATOM   4450  N   THR A 300      -8.441   9.675  25.385  1.00 58.74           N  
ATOM   4451  H   THR A 300      -8.766  10.540  24.978  1.00 58.74           H  
ATOM   4452  CA  THR A 300      -9.384   8.541  25.382  1.00 58.74           C  
ATOM   4453  HA  THR A 300      -8.838   7.629  25.621  1.00 58.74           H  
ATOM   4454  C   THR A 300     -10.001   8.323  24.010  1.00 58.74           C  
ATOM   4455  CB  THR A 300     -10.517   8.712  26.416  1.00 58.74           C  
ATOM   4456  HB  THR A 300     -11.447   8.311  26.012  1.00 58.74           H  
ATOM   4457  O   THR A 300     -10.065   9.245  23.194  1.00 58.74           O  
ATOM   4458  CG2 THR A 300     -10.202   7.955  27.703  1.00 58.74           C  
ATOM   4459 HG21 THR A 300     -11.001   8.117  28.427  1.00 58.74           H  
ATOM   4460 HG22 THR A 300      -9.256   8.299  28.120  1.00 58.74           H  
ATOM   4461 HG23 THR A 300     -10.134   6.888  27.493  1.00 58.74           H  
ATOM   4462  OG1 THR A 300     -10.728  10.062  26.766  1.00 58.74           O  
ATOM   4463  HG1 THR A 300     -10.093  10.276  27.453  1.00 58.74           H  
ATOM   4464  N   LEU A 301     -10.479   7.098  23.766  1.00 55.59           N  
ATOM   4465  H   LEU A 301     -10.385   6.386  24.477  1.00 55.59           H  
ATOM   4466  CA  LEU A 301     -11.303   6.780  22.606  1.00 55.59           C  
ATOM   4467  HA  LEU A 301     -10.700   6.905  21.706  1.00 55.59           H  
ATOM   4468  C   LEU A 301     -12.484   7.752  22.571  1.00 55.59           C  
ATOM   4469  CB  LEU A 301     -11.812   5.325  22.708  1.00 55.59           C  
ATOM   4470  HB2 LEU A 301     -12.844   5.314  23.058  1.00 55.59           H  
ATOM   4471  HB3 LEU A 301     -11.241   4.765  23.449  1.00 55.59           H  
ATOM   4472  O   LEU A 301     -13.397   7.663  23.388  1.00 55.59           O  
ATOM   4473  CG  LEU A 301     -11.733   4.604  21.360  1.00 55.59           C  
ATOM   4474  HG  LEU A 301     -11.989   5.292  20.554  1.00 55.59           H  
ATOM   4475  CD1 LEU A 301     -10.291   4.109  21.183  1.00 55.59           C  
ATOM   4476 HD11 LEU A 301      -9.900   4.425  20.216  1.00 55.59           H  
ATOM   4477 HD12 LEU A 301      -9.619   4.550  21.919  1.00 55.59           H  
ATOM   4478 HD13 LEU A 301     -10.230   3.026  21.290  1.00 55.59           H  
ATOM   4479  CD2 LEU A 301     -12.730   3.446  21.360  1.00 55.59           C  
ATOM   4480 HD21 LEU A 301     -12.529   2.778  22.198  1.00 55.59           H  
ATOM   4481 HD22 LEU A 301     -13.750   3.820  21.446  1.00 55.59           H  
ATOM   4482 HD23 LEU A 301     -12.641   2.873  20.437  1.00 55.59           H  
ATOM   4483  N   ARG A 302     -12.458   8.713  21.653  1.00 51.35           N  
ATOM   4484  H   ARG A 302     -11.692   8.717  20.994  1.00 51.35           H  
ATOM   4485  CA  ARG A 302     -13.608   9.575  21.402  1.00 51.35           C  
ATOM   4486  HA  ARG A 302     -14.385   9.377  22.139  1.00 51.35           H  
ATOM   4487  C   ARG A 302     -14.137   9.122  20.066  1.00 51.35           C  
ATOM   4488  CB  ARG A 302     -13.249  11.068  21.493  1.00 51.35           C  
ATOM   4489  HB2 ARG A 302     -12.925  11.447  20.524  1.00 51.35           H  
ATOM   4490  HB3 ARG A 302     -12.438  11.197  22.210  1.00 51.35           H  
ATOM   4491  O   ARG A 302     -13.714   9.616  19.035  1.00 51.35           O  
ATOM   4492  CG  ARG A 302     -14.434  11.905  21.980  1.00 51.35           C  
ATOM   4493  HG2 ARG A 302     -14.670  11.623  23.006  1.00 51.35           H  
ATOM   4494  HG3 ARG A 302     -15.302  11.720  21.347  1.00 51.35           H  
ATOM   4495  CD  ARG A 302     -14.068  13.391  21.919  1.00 51.35           C  
ATOM   4496  HD2 ARG A 302     -14.009  13.682  20.870  1.00 51.35           H  
ATOM   4497  HD3 ARG A 302     -13.092  13.537  22.381  1.00 51.35           H  
ATOM   4498  NE  ARG A 302     -15.058  14.223  22.626  1.00 51.35           N  
ATOM   4499  HE  ARG A 302     -15.654  13.748  23.289  1.00 51.35           H  
ATOM   4500  NH1 ARG A 302     -14.591  16.233  21.605  1.00 51.35           N  
ATOM   4501 HH11 ARG A 302     -14.832  17.201  21.446  1.00 51.35           H  
ATOM   4502 HH12 ARG A 302     -13.934  15.776  20.989  1.00 51.35           H  
ATOM   4503  NH2 ARG A 302     -16.165  16.133  23.178  1.00 51.35           N  
ATOM   4504 HH21 ARG A 302     -16.363  17.109  23.013  1.00 51.35           H  
ATOM   4505 HH22 ARG A 302     -16.749  15.616  23.821  1.00 51.35           H  
ATOM   4506  CZ  ARG A 302     -15.262  15.519  22.467  1.00 51.35           C  
ATOM   4507  N   ILE A 303     -14.995   8.117  20.109  1.00 47.31           N  
ATOM   4508  H   ILE A 303     -15.258   7.735  21.006  1.00 47.31           H  
ATOM   4509  CA  ILE A 303     -15.800   7.754  18.956  1.00 47.31           C  
ATOM   4510  HA  ILE A 303     -15.257   7.956  18.033  1.00 47.31           H  
ATOM   4511  C   ILE A 303     -17.032   8.656  19.042  1.00 47.31           C  
ATOM   4512  CB  ILE A 303     -16.107   6.249  18.981  1.00 47.31           C  
ATOM   4513  HB  ILE A 303     -16.688   5.998  19.868  1.00 47.31           H  
ATOM   4514  O   ILE A 303     -17.860   8.434  19.930  1.00 47.31           O  
ATOM   4515  CG1 ILE A 303     -14.788   5.452  18.994  1.00 47.31           C  
ATOM   4516 HG12 ILE A 303     -14.103   5.866  18.253  1.00 47.31           H  
ATOM   4517 HG13 ILE A 303     -14.328   5.552  19.977  1.00 47.31           H  
ATOM   4518  CG2 ILE A 303     -16.934   5.939  17.746  1.00 47.31           C  
ATOM   4519 HG21 ILE A 303     -17.294   4.910  17.757  1.00 47.31           H  
ATOM   4520 HG22 ILE A 303     -16.338   6.109  16.850  1.00 47.31           H  
ATOM   4521 HG23 ILE A 303     -17.814   6.582  17.747  1.00 47.31           H  
ATOM   4522  CD1 ILE A 303     -14.962   3.969  18.692  1.00 47.31           C  
ATOM   4523 HD11 ILE A 303     -15.262   3.858  17.650  1.00 47.31           H  
ATOM   4524 HD12 ILE A 303     -15.705   3.530  19.357  1.00 47.31           H  
ATOM   4525 HD13 ILE A 303     -14.005   3.460  18.807  1.00 47.31           H  
ATOM   4526  N   PRO A 304     -17.120   9.745  18.258  1.00 41.32           N  
ATOM   4527  CA  PRO A 304     -18.250  10.652  18.351  1.00 41.32           C  
ATOM   4528  HA  PRO A 304     -18.412  10.947  19.388  1.00 41.32           H  
ATOM   4529  C   PRO A 304     -19.469   9.901  17.818  1.00 41.32           C  
ATOM   4530  CB  PRO A 304     -17.878  11.891  17.512  1.00 41.32           C  
ATOM   4531  HB2 PRO A 304     -18.412  11.896  16.562  1.00 41.32           H  
ATOM   4532  HB3 PRO A 304     -18.081  12.816  18.054  1.00 41.32           H  
ATOM   4533  O   PRO A 304     -19.520   9.582  16.637  1.00 41.32           O  
ATOM   4534  CG  PRO A 304     -16.382  11.724  17.245  1.00 41.32           C  
ATOM   4535  HG2 PRO A 304     -16.072  12.205  16.317  1.00 41.32           H  
ATOM   4536  HG3 PRO A 304     -15.808  12.113  18.085  1.00 41.32           H  
ATOM   4537  CD  PRO A 304     -16.247  10.208  17.193  1.00 41.32           C  
ATOM   4538  HD2 PRO A 304     -16.628   9.844  16.239  1.00 41.32           H  
ATOM   4539  HD3 PRO A 304     -15.203   9.914  17.300  1.00 41.32           H  
ATOM   4540  N   LYS A 305     -20.431   9.578  18.686  1.00 38.19           N  
ATOM   4541  H   LYS A 305     -20.313   9.826  19.658  1.00 38.19           H  
ATOM   4542  CA  LYS A 305     -21.773   9.237  18.210  1.00 38.19           C  
ATOM   4543  HA  LYS A 305     -21.715   8.608  17.322  1.00 38.19           H  
ATOM   4544  C   LYS A 305     -22.431  10.546  17.809  1.00 38.19           C  
ATOM   4545  CB  LYS A 305     -22.604   8.525  19.282  1.00 38.19           C  
ATOM   4546  HB2 LYS A 305     -22.547   9.072  20.223  1.00 38.19           H  
ATOM   4547  HB3 LYS A 305     -23.641   8.525  18.948  1.00 38.19           H  
ATOM   4548  O   LYS A 305     -22.611  11.400  18.680  1.00 38.19           O  
ATOM   4549  CG  LYS A 305     -22.158   7.075  19.487  1.00 38.19           C  
ATOM   4550  HG2 LYS A 305     -22.127   6.570  18.521  1.00 38.19           H  
ATOM   4551  HG3 LYS A 305     -21.163   7.052  19.933  1.00 38.19           H  
ATOM   4552  CD  LYS A 305     -23.158   6.358  20.398  1.00 38.19           C  
ATOM   4553  HD2 LYS A 305     -23.159   6.830  21.381  1.00 38.19           H  
ATOM   4554  HD3 LYS A 305     -24.152   6.440  19.958  1.00 38.19           H  
ATOM   4555  CE  LYS A 305     -22.776   4.883  20.518  1.00 38.19           C  
ATOM   4556  HE2 LYS A 305     -22.662   4.481  19.511  1.00 38.19           H  
ATOM   4557  HE3 LYS A 305     -21.809   4.808  21.016  1.00 38.19           H  
ATOM   4558  NZ  LYS A 305     -23.814   4.121  21.251  1.00 38.19           N  
ATOM   4559  HZ1 LYS A 305     -24.689   4.192  20.752  1.00 38.19           H  
ATOM   4560  HZ2 LYS A 305     -23.938   4.489  22.184  1.00 38.19           H  
ATOM   4561  HZ3 LYS A 305     -23.562   3.144  21.296  1.00 38.19           H  
ATOM   4562  N   THR A 306     -22.711  10.716  16.526  1.00 30.57           N  
ATOM   4563  H   THR A 306     -22.514   9.981  15.863  1.00 30.57           H  
ATOM   4564  CA  THR A 306     -23.534  11.830  16.047  1.00 30.57           C  
ATOM   4565  HA  THR A 306     -23.364  12.683  16.704  1.00 30.57           H  
ATOM   4566  C   THR A 306     -25.021  11.539  16.194  1.00 30.57           C  
ATOM   4567  CB  THR A 306     -23.197  12.247  14.613  1.00 30.57           C  
ATOM   4568  HB  THR A 306     -24.058  12.078  13.965  1.00 30.57           H  
ATOM   4569  O   THR A 306     -25.392  10.344  16.222  1.00 30.57           O  
ATOM   4570  CG2 THR A 306     -22.850  13.736  14.631  1.00 30.57           C  
ATOM   4571 HG21 THR A 306     -21.958  13.906  15.233  1.00 30.57           H  
ATOM   4572 HG22 THR A 306     -23.682  14.296  15.059  1.00 30.57           H  
ATOM   4573 HG23 THR A 306     -22.675  14.113  13.623  1.00 30.57           H  
ATOM   4574  OG1 THR A 306     -22.088  11.545  14.093  1.00 30.57           O  
ATOM   4575  HG1 THR A 306     -21.300  11.929  14.484  1.00 30.57           H  
ATOM   4576  OXT THR A 306     -25.762  12.540  16.324  1.00 30.57           O  
TER    4577      THR A 306                                                       
ATOM   4577  N   MET B   1     -20.918 -30.883   3.135  1.00 28.58           N  
ATOM   4578  H   MET B   1     -21.086 -31.706   2.574  1.00 28.58           H  
ATOM   4579  H2  MET B   1     -21.682 -30.235   3.010  1.00 28.58           H  
ATOM   4580  H3  MET B   1     -20.868 -31.163   4.104  1.00 28.58           H  
ATOM   4581  CA  MET B   1     -19.639 -30.250   2.741  1.00 28.58           C  
ATOM   4582  HA  MET B   1     -19.679 -30.022   1.676  1.00 28.58           H  
ATOM   4583  C   MET B   1     -18.486 -31.220   2.956  1.00 28.58           C  
ATOM   4584  CB  MET B   1     -19.394 -28.937   3.499  1.00 28.58           C  
ATOM   4585  HB2 MET B   1     -18.435 -28.973   4.016  1.00 28.58           H  
ATOM   4586  HB3 MET B   1     -20.173 -28.774   4.244  1.00 28.58           H  
ATOM   4587  O   MET B   1     -18.542 -32.035   3.872  1.00 28.58           O  
ATOM   4588  CG  MET B   1     -19.377 -27.755   2.530  1.00 28.58           C  
ATOM   4589  HG2 MET B   1     -20.340 -27.676   2.025  1.00 28.58           H  
ATOM   4590  HG3 MET B   1     -18.602 -27.923   1.781  1.00 28.58           H  
ATOM   4591  SD  MET B   1     -19.028 -26.195   3.369  1.00 28.58           S  
ATOM   4592  CE  MET B   1     -18.740 -25.120   1.933  1.00 28.58           C  
ATOM   4593  HE1 MET B   1     -18.503 -24.113   2.274  1.00 28.58           H  
ATOM   4594  HE2 MET B   1     -19.636 -25.078   1.313  1.00 28.58           H  
ATOM   4595  HE3 MET B   1     -17.909 -25.500   1.339  1.00 28.58           H  
ATOM   4596  N   ILE B   2     -17.473 -31.150   2.093  1.00 33.87           N  
ATOM   4597  H   ILE B   2     -17.466 -30.414   1.402  1.00 33.87           H  
ATOM   4598  CA  ILE B   2     -16.326 -32.060   2.062  1.00 33.87           C  
ATOM   4599  HA  ILE B   2     -16.682 -33.083   2.178  1.00 33.87           H  
ATOM   4600  C   ILE B   2     -15.377 -31.743   3.229  1.00 33.87           C  
ATOM   4601  CB  ILE B   2     -15.643 -31.945   0.674  1.00 33.87           C  
ATOM   4602  HB  ILE B   2     -15.422 -30.895   0.482  1.00 33.87           H  
ATOM   4603  O   ILE B   2     -14.755 -30.688   3.276  1.00 33.87           O  
ATOM   4604  CG1 ILE B   2     -16.580 -32.457  -0.445  1.00 33.87           C  
ATOM   4605 HG12 ILE B   2     -17.532 -31.928  -0.388  1.00 33.87           H  
ATOM   4606 HG13 ILE B   2     -16.778 -33.519  -0.300  1.00 33.87           H  
ATOM   4607  CG2 ILE B   2     -14.321 -32.712   0.650  1.00 33.87           C  
ATOM   4608 HG21 ILE B   2     -13.632 -32.201   1.323  1.00 33.87           H  
ATOM   4609 HG22 ILE B   2     -14.476 -33.753   0.937  1.00 33.87           H  
ATOM   4610 HG23 ILE B   2     -13.867 -32.663  -0.339  1.00 33.87           H  
ATOM   4611  CD1 ILE B   2     -16.040 -32.243  -1.866  1.00 33.87           C  
ATOM   4612 HD11 ILE B   2     -16.829 -32.464  -2.585  1.00 33.87           H  
ATOM   4613 HD12 ILE B   2     -15.730 -31.206  -1.998  1.00 33.87           H  
ATOM   4614 HD13 ILE B   2     -15.201 -32.908  -2.070  1.00 33.87           H  
ATOM   4615  N   LYS B   3     -15.213 -32.691   4.158  1.00 40.21           N  
ATOM   4616  H   LYS B   3     -15.802 -33.509   4.103  1.00 40.21           H  
ATOM   4617  CA  LYS B   3     -14.235 -32.602   5.260  1.00 40.21           C  
ATOM   4618  HA  LYS B   3     -14.342 -31.622   5.726  1.00 40.21           H  
ATOM   4619  C   LYS B   3     -12.768 -32.668   4.795  1.00 40.21           C  
ATOM   4620  CB  LYS B   3     -14.532 -33.696   6.309  1.00 40.21           C  
ATOM   4621  HB2 LYS B   3     -15.394 -34.285   5.997  1.00 40.21           H  
ATOM   4622  HB3 LYS B   3     -13.684 -34.378   6.371  1.00 40.21           H  
ATOM   4623  O   LYS B   3     -11.883 -32.435   5.610  1.00 40.21           O  
ATOM   4624  CG  LYS B   3     -14.817 -33.132   7.711  1.00 40.21           C  
ATOM   4625  HG2 LYS B   3     -15.707 -32.503   7.673  1.00 40.21           H  
ATOM   4626  HG3 LYS B   3     -13.969 -32.533   8.042  1.00 40.21           H  
ATOM   4627  CD  LYS B   3     -15.045 -34.287   8.701  1.00 40.21           C  
ATOM   4628  HD2 LYS B   3     -15.857 -34.915   8.334  1.00 40.21           H  
ATOM   4629  HD3 LYS B   3     -14.136 -34.886   8.751  1.00 40.21           H  
ATOM   4630  CE  LYS B   3     -15.396 -33.779  10.105  1.00 40.21           C  
ATOM   4631  HE2 LYS B   3     -14.601 -33.114  10.441  1.00 40.21           H  
ATOM   4632  HE3 LYS B   3     -16.318 -33.200  10.048  1.00 40.21           H  
ATOM   4633  NZ  LYS B   3     -15.554 -34.905  11.065  1.00 40.21           N  
ATOM   4634  HZ1 LYS B   3     -15.783 -34.566  11.988  1.00 40.21           H  
ATOM   4635  HZ2 LYS B   3     -14.698 -35.437  11.132  1.00 40.21           H  
ATOM   4636  HZ3 LYS B   3     -16.288 -35.533  10.769  1.00 40.21           H  
ATOM   4637  N   LYS B   4     -12.498 -32.964   3.512  1.00 43.59           N  
ATOM   4638  H   LYS B   4     -13.280 -33.123   2.893  1.00 43.59           H  
ATOM   4639  CA  LYS B   4     -11.128 -33.040   2.955  1.00 43.59           C  
ATOM   4640  HA  LYS B   4     -10.552 -33.760   3.537  1.00 43.59           H  
ATOM   4641  C   LYS B   4     -10.350 -31.720   3.060  1.00 43.59           C  
ATOM   4642  CB  LYS B   4     -11.095 -33.482   1.474  1.00 43.59           C  
ATOM   4643  HB2 LYS B   4     -10.053 -33.441   1.157  1.00 43.59           H  
ATOM   4644  HB3 LYS B   4     -11.617 -32.753   0.853  1.00 43.59           H  
ATOM   4645  O   LYS B   4      -9.127 -31.736   2.954  1.00 43.59           O  
ATOM   4646  CG  LYS B   4     -11.584 -34.906   1.158  1.00 43.59           C  
ATOM   4647  HG2 LYS B   4     -10.975 -35.618   1.715  1.00 43.59           H  
ATOM   4648  HG3 LYS B   4     -12.626 -35.027   1.454  1.00 43.59           H  
ATOM   4649  CD  LYS B   4     -11.430 -35.173  -0.352  1.00 43.59           C  
ATOM   4650  HD2 LYS B   4     -10.406 -34.936  -0.644  1.00 43.59           H  
ATOM   4651  HD3 LYS B   4     -12.104 -34.516  -0.902  1.00 43.59           H  
ATOM   4652  CE  LYS B   4     -11.716 -36.634  -0.724  1.00 43.59           C  
ATOM   4653  HE2 LYS B   4     -12.747 -36.871  -0.462  1.00 43.59           H  
ATOM   4654  HE3 LYS B   4     -11.063 -37.274  -0.130  1.00 43.59           H  
ATOM   4655  NZ  LYS B   4     -11.482 -36.881  -2.172  1.00 43.59           N  
ATOM   4656  HZ1 LYS B   4     -12.073 -36.294  -2.744  1.00 43.59           H  
ATOM   4657  HZ2 LYS B   4     -10.523 -36.677  -2.415  1.00 43.59           H  
ATOM   4658  HZ3 LYS B   4     -11.660 -37.846  -2.411  1.00 43.59           H  
ATOM   4659  N   SER B   5     -11.016 -30.576   3.249  1.00 50.61           N  
ATOM   4660  H   SER B   5     -12.023 -30.593   3.335  1.00 50.61           H  
ATOM   4661  CA  SER B   5     -10.356 -29.264   3.170  1.00 50.61           C  
ATOM   4662  HA  SER B   5      -9.870 -29.182   2.197  1.00 50.61           H  
ATOM   4663  C   SER B   5      -9.273 -29.044   4.233  1.00 50.61           C  
ATOM   4664  CB  SER B   5     -11.388 -28.139   3.256  1.00 50.61           C  
ATOM   4665  HB2 SER B   5     -10.889 -27.188   3.067  1.00 50.61           H  
ATOM   4666  HB3 SER B   5     -12.154 -28.286   2.494  1.00 50.61           H  
ATOM   4667  O   SER B   5      -8.264 -28.390   3.967  1.00 50.61           O  
ATOM   4668  OG  SER B   5     -11.987 -28.094   4.540  1.00 50.61           O  
ATOM   4669  HG  SER B   5     -12.602 -27.357   4.526  1.00 50.61           H  
ATOM   4670  N   LYS B   6      -9.430 -29.598   5.445  1.00 54.19           N  
ATOM   4671  H   LYS B   6     -10.268 -30.133   5.620  1.00 54.19           H  
ATOM   4672  CA  LYS B   6      -8.426 -29.434   6.511  1.00 54.19           C  
ATOM   4673  HA  LYS B   6      -8.019 -28.425   6.446  1.00 54.19           H  
ATOM   4674  C   LYS B   6      -7.175 -30.300   6.336  1.00 54.19           C  
ATOM   4675  CB  LYS B   6      -9.049 -29.585   7.910  1.00 54.19           C  
ATOM   4676  HB2 LYS B   6      -8.259 -29.835   8.618  1.00 54.19           H  
ATOM   4677  HB3 LYS B   6      -9.775 -30.398   7.914  1.00 54.19           H  
ATOM   4678  O   LYS B   6      -6.189 -30.005   6.994  1.00 54.19           O  
ATOM   4679  CG  LYS B   6      -9.703 -28.271   8.369  1.00 54.19           C  
ATOM   4680  HG2 LYS B   6     -10.586 -28.074   7.761  1.00 54.19           H  
ATOM   4681  HG3 LYS B   6      -8.995 -27.453   8.233  1.00 54.19           H  
ATOM   4682  CD  LYS B   6     -10.097 -28.327   9.852  1.00 54.19           C  
ATOM   4683  HD2 LYS B   6     -10.849 -29.103   9.993  1.00 54.19           H  
ATOM   4684  HD3 LYS B   6      -9.215 -28.573  10.442  1.00 54.19           H  
ATOM   4685  CE  LYS B   6     -10.650 -26.967  10.299  1.00 54.19           C  
ATOM   4686  HE2 LYS B   6      -9.902 -26.205  10.081  1.00 54.19           H  
ATOM   4687  HE3 LYS B   6     -11.534 -26.736   9.705  1.00 54.19           H  
ATOM   4688  NZ  LYS B   6     -10.980 -26.949  11.746  1.00 54.19           N  
ATOM   4689  HZ1 LYS B   6     -10.153 -27.135  12.296  1.00 54.19           H  
ATOM   4690  HZ2 LYS B   6     -11.680 -27.644  11.965  1.00 54.19           H  
ATOM   4691  HZ3 LYS B   6     -11.333 -26.041  12.012  1.00 54.19           H  
ATOM   4692  N   GLU B   7      -7.179 -31.283   5.436  1.00 68.15           N  
ATOM   4693  H   GLU B   7      -8.015 -31.452   4.895  1.00 68.15           H  
ATOM   4694  CA  GLU B   7      -6.035 -32.189   5.217  1.00 68.15           C  
ATOM   4695  HA  GLU B   7      -5.224 -31.910   5.889  1.00 68.15           H  
ATOM   4696  C   GLU B   7      -5.433 -32.074   3.812  1.00 68.15           C  
ATOM   4697  CB  GLU B   7      -6.413 -33.634   5.565  1.00 68.15           C  
ATOM   4698  HB2 GLU B   7      -7.230 -33.969   4.925  1.00 68.15           H  
ATOM   4699  HB3 GLU B   7      -5.539 -34.261   5.389  1.00 68.15           H  
ATOM   4700  O   GLU B   7      -4.773 -32.984   3.320  1.00 68.15           O  
ATOM   4701  CG  GLU B   7      -6.818 -33.761   7.039  1.00 68.15           C  
ATOM   4702  HG2 GLU B   7      -6.108 -33.199   7.647  1.00 68.15           H  
ATOM   4703  HG3 GLU B   7      -7.802 -33.312   7.176  1.00 68.15           H  
ATOM   4704  CD  GLU B   7      -6.845 -35.208   7.546  1.00 68.15           C  
ATOM   4705  OE1 GLU B   7      -7.201 -35.365   8.736  1.00 68.15           O  
ATOM   4706  OE2 GLU B   7      -6.558 -36.134   6.758  1.00 68.15           O  
ATOM   4707  N   SER B   8      -5.662 -30.948   3.140  1.00 92.72           N  
ATOM   4708  H   SER B   8      -6.156 -30.194   3.595  1.00 92.72           H  
ATOM   4709  CA  SER B   8      -5.144 -30.708   1.796  1.00 92.72           C  
ATOM   4710  HA  SER B   8      -4.363 -31.437   1.579  1.00 92.72           H  
ATOM   4711  C   SER B   8      -4.496 -29.335   1.679  1.00 92.72           C  
ATOM   4712  CB  SER B   8      -6.240 -30.916   0.750  1.00 92.72           C  
ATOM   4713  HB2 SER B   8      -5.856 -30.621  -0.227  1.00 92.72           H  
ATOM   4714  HB3 SER B   8      -6.503 -31.973   0.710  1.00 92.72           H  
ATOM   4715  O   SER B   8      -4.868 -28.381   2.367  1.00 92.72           O  
ATOM   4716  OG  SER B   8      -7.395 -30.166   1.069  1.00 92.72           O  
ATOM   4717  HG  SER B   8      -7.831 -30.643   1.779  1.00 92.72           H  
ATOM   4718  N   PHE B   9      -3.503 -29.255   0.797  1.00 98.26           N  
ATOM   4719  H   PHE B   9      -3.290 -30.065   0.233  1.00 98.26           H  
ATOM   4720  CA  PHE B   9      -2.853 -28.008   0.417  1.00 98.26           C  
ATOM   4721  HA  PHE B   9      -3.040 -27.262   1.190  1.00 98.26           H  
ATOM   4722  C   PHE B   9      -3.446 -27.489  -0.892  1.00 98.26           C  
ATOM   4723  CB  PHE B   9      -1.334 -28.207   0.313  1.00 98.26           C  
ATOM   4724  HB2 PHE B   9      -0.862 -27.230   0.208  1.00 98.26           H  
ATOM   4725  HB3 PHE B   9      -0.963 -28.638   1.243  1.00 98.26           H  
ATOM   4726  O   PHE B   9      -3.952 -28.261  -1.706  1.00 98.26           O  
ATOM   4727  CG  PHE B   9      -0.898 -29.069  -0.857  1.00 98.26           C  
ATOM   4728  CD1 PHE B   9      -0.746 -30.456  -0.686  1.00 98.26           C  
ATOM   4729  HD1 PHE B   9      -0.901 -30.904   0.285  1.00 98.26           H  
ATOM   4730  CD2 PHE B   9      -0.686 -28.493  -2.126  1.00 98.26           C  
ATOM   4731  HD2 PHE B   9      -0.816 -27.431  -2.271  1.00 98.26           H  
ATOM   4732  CE1 PHE B   9      -0.430 -31.271  -1.782  1.00 98.26           C  
ATOM   4733  HE1 PHE B   9      -0.356 -32.342  -1.658  1.00 98.26           H  
ATOM   4734  CE2 PHE B   9      -0.358 -29.306  -3.223  1.00 98.26           C  
ATOM   4735  HE2 PHE B   9      -0.235 -28.868  -4.203  1.00 98.26           H  
ATOM   4736  CZ  PHE B   9      -0.258 -30.698  -3.050  1.00 98.26           C  
ATOM   4737  HZ  PHE B   9      -0.107 -31.349  -3.898  1.00 98.26           H  
ATOM   4738  N   SER B  10      -3.310 -26.190  -1.116  1.00 98.33           N  
ATOM   4739  H   SER B  10      -2.836 -25.636  -0.418  1.00 98.33           H  
ATOM   4740  CA  SER B  10      -3.671 -25.538  -2.372  1.00 98.33           C  
ATOM   4741  HA  SER B  10      -3.758 -26.286  -3.160  1.00 98.33           H  
ATOM   4742  C   SER B  10      -2.565 -24.566  -2.767  1.00 98.33           C  
ATOM   4743  CB  SER B  10      -5.025 -24.840  -2.232  1.00 98.33           C  
ATOM   4744  HB2 SER B  10      -5.047 -24.263  -1.308  1.00 98.33           H  
ATOM   4745  HB3 SER B  10      -5.191 -24.159  -3.067  1.00 98.33           H  
ATOM   4746  O   SER B  10      -1.942 -23.952  -1.901  1.00 98.33           O  
ATOM   4747  OG  SER B  10      -6.054 -25.807  -2.210  1.00 98.33           O  
ATOM   4748  HG  SER B  10      -6.893 -25.342  -2.248  1.00 98.33           H  
ATOM   4749  N   LEU B  11      -2.292 -24.440  -4.061  1.00 98.75           N  
ATOM   4750  H   LEU B  11      -2.839 -24.983  -4.713  1.00 98.75           H  
ATOM   4751  CA  LEU B  11      -1.237 -23.593  -4.614  1.00 98.75           C  
ATOM   4752  HA  LEU B  11      -1.024 -22.771  -3.929  1.00 98.75           H  
ATOM   4753  C   LEU B  11      -1.700 -23.020  -5.948  1.00 98.75           C  
ATOM   4754  CB  LEU B  11       0.033 -24.446  -4.795  1.00 98.75           C  
ATOM   4755  HB2 LEU B  11       0.368 -24.782  -3.813  1.00 98.75           H  
ATOM   4756  HB3 LEU B  11      -0.235 -25.330  -5.374  1.00 98.75           H  
ATOM   4757  O   LEU B  11      -2.107 -23.777  -6.819  1.00 98.75           O  
ATOM   4758  CG  LEU B  11       1.203 -23.745  -5.513  1.00 98.75           C  
ATOM   4759  HG  LEU B  11       0.873 -23.361  -6.479  1.00 98.75           H  
ATOM   4760  CD1 LEU B  11       1.799 -22.595  -4.703  1.00 98.75           C  
ATOM   4761 HD11 LEU B  11       1.052 -21.814  -4.563  1.00 98.75           H  
ATOM   4762 HD12 LEU B  11       2.141 -22.958  -3.734  1.00 98.75           H  
ATOM   4763 HD13 LEU B  11       2.640 -22.163  -5.246  1.00 98.75           H  
ATOM   4764  CD2 LEU B  11       2.315 -24.758  -5.762  1.00 98.75           C  
ATOM   4765 HD21 LEU B  11       3.138 -24.273  -6.285  1.00 98.75           H  
ATOM   4766 HD22 LEU B  11       2.657 -25.166  -4.811  1.00 98.75           H  
ATOM   4767 HD23 LEU B  11       1.943 -25.569  -6.389  1.00 98.75           H  
ATOM   4768  N   ALA B  12      -1.568 -21.714  -6.149  1.00 98.53           N  
ATOM   4769  H   ALA B  12      -1.229 -21.140  -5.390  1.00 98.53           H  
ATOM   4770  CA  ALA B  12      -1.711 -21.087  -7.457  1.00 98.53           C  
ATOM   4771  HA  ALA B  12      -1.729 -21.860  -8.227  1.00 98.53           H  
ATOM   4772  C   ALA B  12      -0.509 -20.194  -7.754  1.00 98.53           C  
ATOM   4773  CB  ALA B  12      -3.036 -20.323  -7.538  1.00 98.53           C  
ATOM   4774  HB1 ALA B  12      -3.868 -21.010  -7.381  1.00 98.53           H  
ATOM   4775  HB2 ALA B  12      -3.076 -19.546  -6.775  1.00 98.53           H  
ATOM   4776  HB3 ALA B  12      -3.141 -19.868  -8.523  1.00 98.53           H  
ATOM   4777  O   ALA B  12       0.077 -19.606  -6.844  1.00 98.53           O  
ATOM   4778  N   ILE B  13      -0.167 -20.064  -9.034  1.00 98.88           N  
ATOM   4779  H   ILE B  13      -0.703 -20.579  -9.718  1.00 98.88           H  
ATOM   4780  CA  ILE B  13       0.878 -19.169  -9.531  1.00 98.88           C  
ATOM   4781  HA  ILE B  13       1.086 -18.430  -8.757  1.00 98.88           H  
ATOM   4782  C   ILE B  13       0.396 -18.394 -10.761  1.00 98.88           C  
ATOM   4783  CB  ILE B  13       2.197 -19.925  -9.819  1.00 98.88           C  
ATOM   4784  HB  ILE B  13       2.937 -19.176 -10.101  1.00 98.88           H  
ATOM   4785  O   ILE B  13      -0.445 -18.878 -11.525  1.00 98.88           O  
ATOM   4786  CG1 ILE B  13       2.060 -20.917 -10.994  1.00 98.88           C  
ATOM   4787 HG12 ILE B  13       1.343 -21.698 -10.740  1.00 98.88           H  
ATOM   4788 HG13 ILE B  13       1.683 -20.392 -11.872  1.00 98.88           H  
ATOM   4789  CG2 ILE B  13       2.719 -20.627  -8.552  1.00 98.88           C  
ATOM   4790 HG21 ILE B  13       2.091 -21.483  -8.305  1.00 98.88           H  
ATOM   4791 HG22 ILE B  13       2.706 -19.931  -7.713  1.00 98.88           H  
ATOM   4792 HG23 ILE B  13       3.742 -20.971  -8.704  1.00 98.88           H  
ATOM   4793  CD1 ILE B  13       3.384 -21.568 -11.401  1.00 98.88           C  
ATOM   4794 HD11 ILE B  13       3.734 -22.241 -10.619  1.00 98.88           H  
ATOM   4795 HD12 ILE B  13       4.136 -20.802 -11.592  1.00 98.88           H  
ATOM   4796 HD13 ILE B  13       3.228 -22.145 -12.312  1.00 98.88           H  
ATOM   4797  N   HIS B  14       0.970 -17.214 -11.000  1.00 98.07           N  
ATOM   4798  H   HIS B  14       1.629 -16.860 -10.321  1.00 98.07           H  
ATOM   4799  CA  HIS B  14       0.817 -16.493 -12.261  1.00 98.07           C  
ATOM   4800  HA  HIS B  14       0.444 -17.209 -12.994  1.00 98.07           H  
ATOM   4801  C   HIS B  14       2.148 -15.976 -12.815  1.00 98.07           C  
ATOM   4802  CB  HIS B  14      -0.240 -15.381 -12.161  1.00 98.07           C  
ATOM   4803  HB2 HIS B  14      -1.160 -15.811 -11.766  1.00 98.07           H  
ATOM   4804  HB3 HIS B  14      -0.463 -15.018 -13.165  1.00 98.07           H  
ATOM   4805  O   HIS B  14       2.997 -15.459 -12.095  1.00 98.07           O  
ATOM   4806  CG  HIS B  14       0.152 -14.195 -11.316  1.00 98.07           C  
ATOM   4807  CD2 HIS B  14      -0.419 -13.842 -10.127  1.00 98.07           C  
ATOM   4808  HD2 HIS B  14      -1.236 -14.356  -9.643  1.00 98.07           H  
ATOM   4809  ND1 HIS B  14       1.098 -13.230 -11.600  1.00 98.07           N  
ATOM   4810  HD1 HIS B  14       1.797 -13.244 -12.330  1.00 98.07           H  
ATOM   4811  CE1 HIS B  14       1.109 -12.351 -10.586  1.00 98.07           C  
ATOM   4812  HE1 HIS B  14       1.783 -11.514 -10.480  1.00 98.07           H  
ATOM   4813  NE2 HIS B  14       0.190 -12.676  -9.680  1.00 98.07           N  
ATOM   4814  N   GLY B  15       2.281 -16.046 -14.138  1.00 95.98           N  
ATOM   4815  H   GLY B  15       1.516 -16.480 -14.636  1.00 95.98           H  
ATOM   4816  CA  GLY B  15       3.347 -15.448 -14.947  1.00 95.98           C  
ATOM   4817  HA2 GLY B  15       4.228 -15.276 -14.327  1.00 95.98           H  
ATOM   4818  HA3 GLY B  15       3.621 -16.149 -15.735  1.00 95.98           H  
ATOM   4819  C   GLY B  15       2.938 -14.121 -15.597  1.00 95.98           C  
ATOM   4820  O   GLY B  15       3.523 -13.700 -16.596  1.00 95.98           O  
ATOM   4821  N   GLY B  16       1.878 -13.495 -15.087  1.00 93.71           N  
ATOM   4822  H   GLY B  16       1.387 -13.951 -14.332  1.00 93.71           H  
ATOM   4823  CA  GLY B  16       1.442 -12.165 -15.483  1.00 93.71           C  
ATOM   4824  HA2 GLY B  16       1.123 -11.663 -14.570  1.00 93.71           H  
ATOM   4825  HA3 GLY B  16       2.288 -11.610 -15.888  1.00 93.71           H  
ATOM   4826  C   GLY B  16       0.290 -12.111 -16.487  1.00 93.71           C  
ATOM   4827  O   GLY B  16       0.087 -13.017 -17.305  1.00 93.71           O  
ATOM   4828  N   ALA B  17      -0.452 -11.006 -16.418  1.00 91.30           N  
ATOM   4829  H   ALA B  17      -0.239 -10.337 -15.692  1.00 91.30           H  
ATOM   4830  CA  ALA B  17      -1.601 -10.707 -17.268  1.00 91.30           C  
ATOM   4831  HA  ALA B  17      -2.000 -11.640 -17.665  1.00 91.30           H  
ATOM   4832  C   ALA B  17      -1.236  -9.829 -18.478  1.00 91.30           C  
ATOM   4833  CB  ALA B  17      -2.693 -10.093 -16.387  1.00 91.30           C  
ATOM   4834  HB1 ALA B  17      -3.557  -9.814 -16.989  1.00 91.30           H  
ATOM   4835  HB2 ALA B  17      -3.023 -10.820 -15.645  1.00 91.30           H  
ATOM   4836  HB3 ALA B  17      -2.317  -9.200 -15.886  1.00 91.30           H  
ATOM   4837  O   ALA B  17      -0.208  -9.154 -18.502  1.00 91.30           O  
ATOM   4838  N   GLY B  18      -2.082  -9.843 -19.503  1.00 86.04           N  
ATOM   4839  H   GLY B  18      -2.896 -10.435 -19.417  1.00 86.04           H  
ATOM   4840  CA  GLY B  18      -1.949  -9.050 -20.717  1.00 86.04           C  
ATOM   4841  HA2 GLY B  18      -2.919  -9.017 -21.214  1.00 86.04           H  
ATOM   4842  HA3 GLY B  18      -1.691  -8.030 -20.433  1.00 86.04           H  
ATOM   4843  C   GLY B  18      -0.917  -9.553 -21.737  1.00 86.04           C  
ATOM   4844  O   GLY B  18      -0.396 -10.677 -21.693  1.00 86.04           O  
ATOM   4845  N   GLY B  19      -0.637  -8.667 -22.696  1.00 81.38           N  
ATOM   4846  H   GLY B  19      -1.159  -7.803 -22.681  1.00 81.38           H  
ATOM   4847  CA  GLY B  19       0.088  -8.970 -23.930  1.00 81.38           C  
ATOM   4848  HA2 GLY B  19       0.675  -8.099 -24.224  1.00 81.38           H  
ATOM   4849  HA3 GLY B  19       0.772  -9.804 -23.771  1.00 81.38           H  
ATOM   4850  C   GLY B  19      -0.856  -9.326 -25.080  1.00 81.38           C  
ATOM   4851  O   GLY B  19      -2.076  -9.371 -24.921  1.00 81.38           O  
ATOM   4852  N   THR B  20      -0.292  -9.557 -26.264  1.00 81.81           N  
ATOM   4853  H   THR B  20       0.713  -9.519 -26.361  1.00 81.81           H  
ATOM   4854  CA  THR B  20      -1.075  -9.948 -27.440  1.00 81.81           C  
ATOM   4855  HA  THR B  20      -2.041  -9.447 -27.390  1.00 81.81           H  
ATOM   4856  C   THR B  20      -1.335 -11.453 -27.446  1.00 81.81           C  
ATOM   4857  CB  THR B  20      -0.409  -9.501 -28.752  1.00 81.81           C  
ATOM   4858  HB  THR B  20      -1.081  -9.730 -29.579  1.00 81.81           H  
ATOM   4859  O   THR B  20      -0.476 -12.239 -27.044  1.00 81.81           O  
ATOM   4860  CG2 THR B  20      -0.110  -8.002 -28.773  1.00 81.81           C  
ATOM   4861 HG21 THR B  20      -1.016  -7.442 -28.542  1.00 81.81           H  
ATOM   4862 HG22 THR B  20       0.234  -7.708 -29.765  1.00 81.81           H  
ATOM   4863 HG23 THR B  20       0.659  -7.749 -28.043  1.00 81.81           H  
ATOM   4864  OG1 THR B  20       0.811 -10.168 -28.967  1.00 81.81           O  
ATOM   4865  HG1 THR B  20       1.305  -9.647 -29.604  1.00 81.81           H  
ATOM   4866  N   ILE B  21      -2.503 -11.861 -27.960  1.00 83.69           N  
ATOM   4867  H   ILE B  21      -3.200 -11.170 -28.197  1.00 83.69           H  
ATOM   4868  CA  ILE B  21      -2.846 -13.283 -28.146  1.00 83.69           C  
ATOM   4869  HA  ILE B  21      -2.849 -13.780 -27.176  1.00 83.69           H  
ATOM   4870  C   ILE B  21      -1.780 -13.974 -29.005  1.00 83.69           C  
ATOM   4871  CB  ILE B  21      -4.256 -13.432 -28.772  1.00 83.69           C  
ATOM   4872  HB  ILE B  21      -4.288 -12.851 -29.694  1.00 83.69           H  
ATOM   4873  O   ILE B  21      -1.342 -15.069 -28.674  1.00 83.69           O  
ATOM   4874  CG1 ILE B  21      -5.329 -12.879 -27.805  1.00 83.69           C  
ATOM   4875 HG12 ILE B  21      -5.333 -13.475 -26.892  1.00 83.69           H  
ATOM   4876 HG13 ILE B  21      -5.081 -11.853 -27.531  1.00 83.69           H  
ATOM   4877  CG2 ILE B  21      -4.554 -14.902 -29.128  1.00 83.69           C  
ATOM   4878 HG21 ILE B  21      -4.539 -15.517 -28.228  1.00 83.69           H  
ATOM   4879 HG22 ILE B  21      -3.828 -15.297 -29.839  1.00 83.69           H  
ATOM   4880 HG23 ILE B  21      -5.534 -14.998 -29.595  1.00 83.69           H  
ATOM   4881  CD1 ILE B  21      -6.750 -12.863 -28.383  1.00 83.69           C  
ATOM   4882 HD11 ILE B  21      -7.118 -13.879 -28.529  1.00 83.69           H  
ATOM   4883 HD12 ILE B  21      -7.418 -12.369 -27.678  1.00 83.69           H  
ATOM   4884 HD13 ILE B  21      -6.764 -12.325 -29.331  1.00 83.69           H  
ATOM   4885  N   LYS B  22      -1.299 -13.298 -30.058  1.00 84.05           N  
ATOM   4886  H   LYS B  22      -1.715 -12.403 -30.270  1.00 84.05           H  
ATOM   4887  CA  LYS B  22      -0.241 -13.807 -30.939  1.00 84.05           C  
ATOM   4888  HA  LYS B  22      -0.596 -14.724 -31.411  1.00 84.05           H  
ATOM   4889  C   LYS B  22       1.014 -14.218 -30.156  1.00 84.05           C  
ATOM   4890  CB  LYS B  22       0.045 -12.776 -32.045  1.00 84.05           C  
ATOM   4891  HB2 LYS B  22      -0.868 -12.606 -32.615  1.00 84.05           H  
ATOM   4892  HB3 LYS B  22       0.364 -11.834 -31.600  1.00 84.05           H  
ATOM   4893  O   LYS B  22       1.393 -15.381 -30.204  1.00 84.05           O  
ATOM   4894  CG  LYS B  22       1.139 -13.280 -32.994  1.00 84.05           C  
ATOM   4895  HG2 LYS B  22       0.874 -14.273 -33.356  1.00 84.05           H  
ATOM   4896  HG3 LYS B  22       2.073 -13.350 -32.437  1.00 84.05           H  
ATOM   4897  CD  LYS B  22       1.365 -12.356 -34.197  1.00 84.05           C  
ATOM   4898  HD2 LYS B  22       1.583 -11.345 -33.850  1.00 84.05           H  
ATOM   4899  HD3 LYS B  22       0.477 -12.353 -34.828  1.00 84.05           H  
ATOM   4900  CE  LYS B  22       2.567 -12.912 -34.969  1.00 84.05           C  
ATOM   4901  HE2 LYS B  22       3.429 -12.918 -34.303  1.00 84.05           H  
ATOM   4902  HE3 LYS B  22       2.380 -13.958 -35.212  1.00 84.05           H  
ATOM   4903  NZ  LYS B  22       2.887 -12.146 -36.197  1.00 84.05           N  
ATOM   4904  HZ1 LYS B  22       2.123 -12.187 -36.856  1.00 84.05           H  
ATOM   4905  HZ2 LYS B  22       3.696 -12.569 -36.628  1.00 84.05           H  
ATOM   4906  HZ3 LYS B  22       3.114 -11.187 -35.975  1.00 84.05           H  
ATOM   4907  N   LYS B  23       1.593 -13.309 -29.362  1.00 83.30           N  
ATOM   4908  H   LYS B  23       1.194 -12.382 -29.313  1.00 83.30           H  
ATOM   4909  CA  LYS B  23       2.800 -13.610 -28.568  1.00 83.30           C  
ATOM   4910  HA  LYS B  23       3.546 -14.068 -29.216  1.00 83.30           H  
ATOM   4911  C   LYS B  23       2.542 -14.620 -27.452  1.00 83.30           C  
ATOM   4912  CB  LYS B  23       3.390 -12.323 -27.982  1.00 83.30           C  
ATOM   4913  HB2 LYS B  23       2.611 -11.749 -27.480  1.00 83.30           H  
ATOM   4914  HB3 LYS B  23       4.147 -12.598 -27.247  1.00 83.30           H  
ATOM   4915  O   LYS B  23       3.432 -15.380 -27.077  1.00 83.30           O  
ATOM   4916  CG  LYS B  23       4.066 -11.474 -29.066  1.00 83.30           C  
ATOM   4917  HG2 LYS B  23       3.329 -11.138 -29.795  1.00 83.30           H  
ATOM   4918  HG3 LYS B  23       4.815 -12.081 -29.577  1.00 83.30           H  
ATOM   4919  CD  LYS B  23       4.756 -10.264 -28.436  1.00 83.30           C  
ATOM   4920  HD2 LYS B  23       5.449 -10.627 -27.677  1.00 83.30           H  
ATOM   4921  HD3 LYS B  23       3.996  -9.621 -27.992  1.00 83.30           H  
ATOM   4922  CE  LYS B  23       5.536  -9.481 -29.493  1.00 83.30           C  
ATOM   4923  HE2 LYS B  23       6.108 -10.199 -30.080  1.00 83.30           H  
ATOM   4924  HE3 LYS B  23       4.832  -8.991 -30.166  1.00 83.30           H  
ATOM   4925  NZ  LYS B  23       6.466  -8.490 -28.901  1.00 83.30           N  
ATOM   4926  HZ1 LYS B  23       7.125  -8.969 -28.304  1.00 83.30           H  
ATOM   4927  HZ2 LYS B  23       6.000  -7.760 -28.382  1.00 83.30           H  
ATOM   4928  HZ3 LYS B  23       7.002  -8.038 -29.628  1.00 83.30           H  
ATOM   4929  N   ALA B  24       1.333 -14.623 -26.888  1.00 85.55           N  
ATOM   4930  H   ALA B  24       0.637 -13.970 -27.217  1.00 85.55           H  
ATOM   4931  CA  ALA B  24       0.949 -15.620 -25.897  1.00 85.55           C  
ATOM   4932  HA  ALA B  24       1.689 -15.622 -25.097  1.00 85.55           H  
ATOM   4933  C   ALA B  24       0.958 -17.032 -26.505  1.00 85.55           C  
ATOM   4934  CB  ALA B  24      -0.404 -15.229 -25.293  1.00 85.55           C  
ATOM   4935  HB1 ALA B  24      -1.194 -15.331 -26.037  1.00 85.55           H  
ATOM   4936  HB2 ALA B  24      -0.629 -15.887 -24.454  1.00 85.55           H  
ATOM   4937  HB3 ALA B  24      -0.376 -14.200 -24.936  1.00 85.55           H
[truncated: 341,505 more chars]
